# Supplementary material for: An integrated spatio-temporal view of riverine biodiversity using environmental DNA metabarcoding
Source: Nat Commun. 2024 May 23;15:4372. doi: 10.1038/s41467-024-48640-3 (PMC11116482; doi:10.1038/s41467-024-48640-3)
Supplement: Supplementary file 4 — Supplementary Data 1 [file 41467_2024_48640_MOESM4_ESM.csv]

ID	Blank	WP	Date_sampled	site_date	Days	Month.Year	Week	Week_before	Month	Year	river_section	season	site_season_year	site.month.year	site_week_before	SampleSite_code	SampleSite_time	timepoint	River	Region	SampleSite	Latitude	Longitude	Dist_from_lake	daily_flow_by_catchment	monthly_flow_by_catchment	seasonal_flow_by_catchment	week_before_flow_by_catchment	river_width_m	river_gradient_percent	Water_temp_oC	rainfall_monthly_average	Potential_Evapo_Transpiration	temp_monthly_average	pH	conductivity_uS_cm	gran_alk_ueq_L	Catchment_flow_m3_s	Replicate
E13_R1_T01	NO	WP2A	27.04.17	E13.27.04.17	0	4.17	1	0	4	17	lower	Spring	E13_Spring_17	E13.4.17	E13_0	E13	E13_T01	T01	Conwy	Conwy	Llanwrst CP	53.136097	-3.796428	31350	NA	NA	NA	NA	36	2.353801984	NA	45.62783422	51.14197028	7.356225814	NA	NA	0	2.53	R1
E13_R2_T01	NO	WP2A	27.04.17	E13.27.04.17	0	4.17	1	0	4	17	lower	Spring	E13_Spring_17	E13.4.17	E13_0	E13	E13_T01	T01	Conwy	Conwy	Llanwrst CP	53.136097	-3.796428	31350	NA	NA	NA	NA	36	2.353801984	NA	45.62783422	51.14197028	7.356225814	NA	NA	0	2.53	R2
E13_R3_T01	NO	WP2A	27.04.17	E13.27.04.17	0	4.17	1	0	4	17	lower	Spring	E13_Spring_17	E13.4.17	E13_0	E13	E13_T01	T01	Conwy	Conwy	Llanwrst CP	53.136097	-3.796428	31350	NA	NA	NA	NA	36	2.353801984	NA	45.62783422	51.14197028	7.356225814	NA	NA	0	2.53	R3
GL04_R1	NO	WP2C	03.07.17	GL04.03.07.17	NA	7.17	10	9	7	17	#N/A	Summer	GL04_Summer_17	NA	GL04_9	GL04	GL04	NA	Glatt	Switzerland	Glatt_Dübendorf	47.39727	8.62288	4100	NA	NA	NA	NA	13	NA	21.424	NA	NA	NA	1.724	0	NA	NA	R1
GL04_R2	NO	WP2C	03.07.17	GL04.03.07.17	NA	7.17	10	9	7	17	#N/A	Summer	GL04_Summer_17	NA	GL04_9	GL04	GL04	NA	Glatt	Switzerland	Glatt_Dübendorf	47.39727	8.62288	4100	NA	NA	NA	NA	13	NA	21.424	NA	NA	NA	1.724	0	NA	NA	R2
GL04_R3	NO	WP2C	03.07.17	GL04.03.07.17	NA	7.17	10	9	7	17	#N/A	Summer	GL04_Summer_17	NA	GL04_9	GL04	GL04	NA	Glatt	Switzerland	Glatt_Dübendorf	47.39727	8.62288	4100	NA	NA	NA	NA	13	NA	21.424	NA	NA	NA	1.724	0	NA	NA	R3
E02_R1_T18	NO	WP2A	11.04.18	E02.11.04.18	349	4.18	50	49	4	18	upper	Spring	E02_Spring_18	E02.4.18	E02_49	E02	E02_T18	T18	Conwy	Conwy	50m (Migneint)	52.993005	-3.817155	50	0.032196616	0.070507808	0.06663116	0.14230568	0.7	4.633015179	NA	142.1894098	NA	6.847937833	5.32	22.7	4	7.525	R1
E02_R2_T18	NO	WP2A	11.04.18	E02.11.04.18	349	4.18	50	49	4	18	upper	Spring	E02_Spring_18	E02.4.18	E02_49	E02	E02_T18	T18	Conwy	Conwy	50m (Migneint)	52.993005	-3.817155	50	0.032196616	0.070507808	0.06663116	0.14230568	0.7	4.633015179	NA	142.1894098	NA	6.847937833	5.32	22.7	4	7.525	R2
E02_R3_T18	NO	WP2A	11.04.18	E02.11.04.18	349	4.18	50	49	4	18	upper	Spring	E02_Spring_18	E02.4.18	E02_49	E02	E02_T18	T18	Conwy	Conwy	50m (Migneint)	52.993005	-3.817155	50	0.032196616	0.070507808	0.06663116	0.14230568	0.7	4.633015179	NA	142.1894098	NA	6.847937833	5.32	22.7	4	7.525	R3
E03_R1_T18	NO	WP2A	11.04.18	E03.11.04.18	349	4.18	50	49	4	18	upper	Spring	E03_Spring_18	E03.4.18	E03_49	E03	E03_T18	T18	Conwy	Conwy	250m (Migneint)	52.992	-3.817	250	0.033101713	0.072489892	0.068504266	0.146306115	0.7	0.698597169	NA	142.1894098	NA	6.847937833	5.319	22.9	4.2	7.525	R1
E03_R2_T18	NO	WP2A	11.04.18	E03.11.04.18	349	4.18	50	49	4	18	upper	Spring	E03_Spring_18	E03.4.18	E03_49	E03	E03_T18	T18	Conwy	Conwy	250m (Migneint)	52.992	-3.817	250	0.033101713	0.072489892	0.068504266	0.146306115	0.7	0.698597169	NA	142.1894098	NA	6.847937833	5.319	22.9	4.2	7.525	R2
E03_R3_T18	NO	WP2A	11.04.18	E03.11.04.18	349	4.18	50	49	4	18	upper	Spring	E03_Spring_18	E03.4.18	E03_49	E03	E03_T18	T18	Conwy	Conwy	250m (Migneint)	52.992	-3.817	250	0.033101713	0.072489892	0.068504266	0.146306115	0.7	0.698597169	NA	142.1894098	NA	6.847937833	5.319	22.9	4.2	7.525	R3
E01_R1_T15	NO	WP2A	14.02.18	E01.14.02.18	293	2.18	42	41	2	18	upper	Winter	E01_Winter_18	E01.2.18	E01_41	E01	E01_T15	T15	Conwy	Conwy	0m (Llyn Conwy Hut)	52.99337	-3.817019	0	0.16073986	0.085038116	0.115996146	0.066037287	0.7	2.004497389	NA	119.0446612	NA	1.295069506	5.291	22.9	1.5	38.11	R1
E01_R2_T15	NO	WP2A	14.02.18	E01.14.02.18	293	2.18	42	41	2	18	upper	Winter	E01_Winter_18	E01.2.18	E01_41	E01	E01_T15	T15	Conwy	Conwy	0m (Llyn Conwy Hut)	52.99337	-3.817019	0	0.16073986	0.085038116	0.115996146	0.066037287	0.7	2.004497389	NA	119.0446612	NA	1.295069506	5.291	22.9	1.5	38.11	R2
E01_R3_T15	NO	WP2A	14.02.18	E01.14.02.18	293	2.18	42	41	2	18	upper	Winter	E01_Winter_18	E01.2.18	E01_41	E01	E01_T15	T15	Conwy	Conwy	0m (Llyn Conwy Hut)	52.99337	-3.817019	0	0.16073986	0.085038116	0.115996146	0.066037287	0.7	2.004497389	NA	119.0446612	NA	1.295069506	5.291	22.9	1.5	38.11	R3
E04_R1_T18	NO	WP2A	11.04.18	E04.11.04.18	349	4.18	50	49	4	18	upper	Spring	E04_Spring_18	E04.4.18	E04_49	E04	E04_T18	T18	Conwy	Conwy	1000m (Migneint)	52.989393	-3.822141	1000	0.044281063	0.096971703	0.091640023	0.195717674	3.5	1.282073949	NA	141.5218136	NA	6.878324579	5.3	23	4.8	7.525	R1
E04_R2_T18	NO	WP2A	11.04.18	E04.11.04.18	349	4.18	50	49	4	18	upper	Spring	E04_Spring_18	E04.4.18	E04_49	E04	E04_T18	T18	Conwy	Conwy	1000m (Migneint)	52.989393	-3.822141	1000	0.044281063	0.096971703	0.091640023	0.195717674	3.5	1.282073949	NA	141.5218136	NA	6.878324579	5.3	23	4.8	7.525	R2
E04_R3_T18	NO	WP2A	11.04.18	E04.11.04.18	349	4.18	50	49	4	18	upper	Spring	E04_Spring_18	E04.4.18	E04_49	E04	E04_T18	T18	Conwy	Conwy	1000m (Migneint)	52.989393	-3.822141	1000	0.044281063	0.096971703	0.091640023	0.195717674	3.5	1.282073949	NA	141.5218136	NA	6.878324579	5.3	23	4.8	7.525	R3
E01_R1_T18	NO	WP2A	11.04.18	E01.11.04.18	349	4.18	50	49	4	18	upper	Spring	E01_Spring_18	E01.4.18	E01_49	E01	E01_T18	T18	Conwy	Conwy	0m (Llyn Conwy Hut)	52.99337	-3.817019	0	0.031738847	0.069505333	0.065683803	0.140282388	0.7	2.004497389	NA	142.1894098	NA	6.847937833	5.318	23.1	3.9	7.525	R1
E01_R2_T18	NO	WP2A	11.04.18	E01.11.04.18	349	4.18	50	49	4	18	upper	Spring	E01_Spring_18	E01.4.18	E01_49	E01	E01_T18	T18	Conwy	Conwy	0m (Llyn Conwy Hut)	52.99337	-3.817019	0	0.031738847	0.069505333	0.065683803	0.140282388	0.7	2.004497389	NA	142.1894098	NA	6.847937833	5.318	23.1	3.9	7.525	R2
E01_R3_T18	NO	WP2A	11.04.18	E01.11.04.18	349	4.18	50	49	4	18	upper	Spring	E01_Spring_18	E01.4.18	E01_49	E01	E01_T18	T18	Conwy	Conwy	0m (Llyn Conwy Hut)	52.99337	-3.817019	0	0.031738847	0.069505333	0.065683803	0.140282388	0.7	2.004497389	NA	142.1894098	NA	6.847937833	5.318	23.1	3.9	7.525	R3
E01_R1_T19	NO	WP2A	18.04.18	E01.18.04.18	356	4.18	51	50	4	18	upper	Spring	E01_Spring_18	E01.4.18	E01_50	E01	E01_T19	T19	Conwy	Conwy	0m (Llyn Conwy Hut)	52.99337	-3.817019	0	0.101015997	0.069505333	0.065683803	0.048073131	0.7	2.004497389	NA	142.1894098	NA	6.847937833	5.197	23.1	-1.7	23.95	R1
E01_R2_T19	NO	WP2A	18.04.18	E01.18.04.18	356	4.18	51	50	4	18	upper	Spring	E01_Spring_18	E01.4.18	E01_50	E01	E01_T19	T19	Conwy	Conwy	0m (Llyn Conwy Hut)	52.99337	-3.817019	0	0.101015997	0.069505333	0.065683803	0.048073131	0.7	2.004497389	NA	142.1894098	NA	6.847937833	5.197	23.1	-1.7	23.95	R2
E01_R3_T19	NO	WP2A	18.04.18	E01.18.04.18	356	4.18	51	50	4	18	upper	Spring	E01_Spring_18	E01.4.18	E01_50	E01	E01_T19	T19	Conwy	Conwy	0m (Llyn Conwy Hut)	52.99337	-3.817019	0	0.101015997	0.069505333	0.065683803	0.048073131	0.7	2.004497389	NA	142.1894098	NA	6.847937833	5.197	23.1	-1.7	23.95	R3
E05_R1_T08	NO	WP2A	22.09.17	E05.22.09.17	148	9.17	22	21	9	17	upper	Autumn	E05_Autumn_17	E05.9.17	E05_21	E05	E05_T08	T08	Conwy	Conwy	5000m (Migneint)	52.987265	-3.789011	5000	0.862507164	1.201074737	1.335907527	1.482288222	5	1.125313625	NA	302.7910663	37.11688477	11.14484813	4.749	23.2	-20.3	22.95	R1
E05_R2_T08	NO	WP2A	22.09.17	E05.22.09.17	148	9.17	22	21	9	17	upper	Autumn	E05_Autumn_17	E05.9.17	E05_21	E05	E05_T08	T08	Conwy	Conwy	5000m (Migneint)	52.987265	-3.789011	5000	0.862507164	1.201074737	1.335907527	1.482288222	5	1.125313625	NA	302.7910663	37.11688477	11.14484813	4.749	23.2	-20.3	22.95	R2
E05_R3_T08	NO	WP2A	22.09.17	E05.22.09.17	148	9.17	22	21	9	17	upper	Autumn	E05_Autumn_17	E05.9.17	E05_21	E05	E05_T08	T08	Conwy	Conwy	5000m (Migneint)	52.987265	-3.789011	5000	0.862507164	1.201074737	1.335907527	1.482288222	5	1.125313625	NA	302.7910663	37.11688477	11.14484813	4.749	23.2	-20.3	22.95	R3
E01_R1_T17	NO	WP2A	28.03.18	E01.28.03.18	335	3.18	48	47	3	18	upper	Spring	E01_Spring_18	E01.3.18	E01_47	E01	E01_T17	T17	Conwy	Conwy	0m (Llyn Conwy Hut)	52.99337	-3.817019	0	0.038731937	0.061985549	0.065683803	0.066207204	0.7	2.004497389	NA	129.9094054	NA	2.2184471	5.374	23.2	4.4	9.183	R1
E01_R2_T17	NO	WP2A	28.03.18	E01.28.03.18	335	3.18	48	47	3	18	upper	Spring	E01_Spring_18	E01.3.18	E01_47	E01	E01_T17	T17	Conwy	Conwy	0m (Llyn Conwy Hut)	52.99337	-3.817019	0	0.038731937	0.061985549	0.065683803	0.066207204	0.7	2.004497389	NA	129.9094054	NA	2.2184471	5.374	23.2	4.4	9.183	R2
E01_R3_T17	NO	WP2A	28.03.18	E01.28.03.18	335	3.18	48	47	3	18	upper	Spring	E01_Spring_18	E01.3.18	E01_47	E01	E01_T17	T17	Conwy	Conwy	0m (Llyn Conwy Hut)	52.99337	-3.817019	0	0.038731937	0.061985549	0.065683803	0.066207204	0.7	2.004497389	NA	129.9094054	NA	2.2184471	5.374	23.2	4.4	9.183	R3
E02_R1_T19	NO	WP2A	18.04.18	E02.18.04.18	356	4.18	51	50	4	18	upper	Spring	E02_Spring_18	E02.4.18	E02_50	E02	E02_T19	T19	Conwy	Conwy	50m (Migneint)	52.993005	-3.817155	50	0.10247295	0.070507808	0.06663116	0.048766489	0.7	4.633015179	NA	142.1894098	NA	6.847937833	5.106	23.3	-3.5	23.95	R1
E02_R2_T19	NO	WP2A	18.04.18	E02.18.04.18	356	4.18	51	50	4	18	upper	Spring	E02_Spring_18	E02.4.18	E02_50	E02	E02_T19	T19	Conwy	Conwy	50m (Migneint)	52.993005	-3.817155	50	0.10247295	0.070507808	0.06663116	0.048766489	0.7	4.633015179	NA	142.1894098	NA	6.847937833	5.106	23.3	-3.5	23.95	R2
E02_R3_T19	NO	WP2A	18.04.18	E02.18.04.18	356	4.18	51	50	4	18	upper	Spring	E02_Spring_18	E02.4.18	E02_50	E02	E02_T19	T19	Conwy	Conwy	50m (Migneint)	52.993005	-3.817155	50	0.10247295	0.070507808	0.06663116	0.048766489	0.7	4.633015179	NA	142.1894098	NA	6.847937833	5.106	23.3	-3.5	23.95	R3
E06_R1_T06	NO	WP2A	12.08.17	E06.12.08.17	107	8.17	16	15	8	17	middle	Summer	E06_Summer_17	E06.8.17	E06_15	E06	E06_T06	T06	Conwy	Conwy	Blaen y Coed FB	53.006808	-3.752894	8760	1.305164298	1.687416176	1.517086812	2.698413018	10	0.980445229	NA	194.6383312	59.94615932	13.22158446	5.097	23.4	6.5	13.49	R1
E06_R2_T06	NO	WP2A	12.08.17	E06.12.08.17	107	8.17	16	15	8	17	middle	Summer	E06_Summer_17	E06.8.17	E06_15	E06	E06_T06	T06	Conwy	Conwy	Blaen y Coed FB	53.006808	-3.752894	8760	1.305164298	1.687416176	1.517086812	2.698413018	10	0.980445229	NA	194.6383312	59.94615932	13.22158446	5.097	23.4	6.5	13.49	R2
E06_R3_T06	NO	WP2A	12.08.17	E06.12.08.17	107	8.17	16	15	8	17	middle	Summer	E06_Summer_17	E06.8.17	E06_15	E06	E06_T06	T06	Conwy	Conwy	Blaen y Coed FB	53.006808	-3.752894	8760	1.305164298	1.687416176	1.517086812	2.698413018	10	0.980445229	NA	194.6383312	59.94615932	13.22158446	5.097	23.4	6.5	13.49	R3
E02_R1_T17	NO	WP2A	28.03.18	E02.28.03.18	335	3.18	48	47	3	18	upper	Spring	E02_Spring_18	E02.3.18	E02_47	E02	E02_T17	T17	Conwy	Conwy	50m (Migneint)	52.993005	-3.817155	50	0.039290568	0.062879566	0.06663116	0.06716211	0.7	4.633015179	NA	129.9094054	NA	2.2184471	5.37	23.4	4.5	9.183	R1
E02_R2_T17	NO	WP2A	28.03.18	E02.28.03.18	335	3.18	48	47	3	18	upper	Spring	E02_Spring_18	E02.3.18	E02_47	E02	E02_T17	T17	Conwy	Conwy	50m (Migneint)	52.993005	-3.817155	50	0.039290568	0.062879566	0.06663116	0.06716211	0.7	4.633015179	NA	129.9094054	NA	2.2184471	5.37	23.4	4.5	9.183	R2
E02_R3_T17	NO	WP2A	28.03.18	E02.28.03.18	335	3.18	48	47	3	18	upper	Spring	E02_Spring_18	E02.3.18	E02_47	E02	E02_T17	T17	Conwy	Conwy	50m (Migneint)	52.993005	-3.817155	50	0.039290568	0.062879566	0.06663116	0.06716211	0.7	4.633015179	NA	129.9094054	NA	2.2184471	5.37	23.4	4.5	9.183	R3
E02_R1_T15	NO	WP2A	14.02.18	E02.14.02.18	293	2.18	42	41	2	18	upper	Winter	E02_Winter_18	E02.2.18	E02_41	E02	E02_T15	T15	Conwy	Conwy	50m (Migneint)	52.993005	-3.817155	50	0.16305821	0.08626462	0.117669158	0.066989743	0.7	4.633015179	NA	119.0446612	NA	1.295069506	5.261	23.6	1	38.11	R1
E02_R2_T15	NO	WP2A	14.02.18	E02.14.02.18	293	2.18	42	41	2	18	upper	Winter	E02_Winter_18	E02.2.18	E02_41	E02	E02_T15	T15	Conwy	Conwy	50m (Migneint)	52.993005	-3.817155	50	0.16305821	0.08626462	0.117669158	0.066989743	0.7	4.633015179	NA	119.0446612	NA	1.295069506	5.261	23.6	1	38.11	R2
E02_R3_T15	NO	WP2A	14.02.18	E02.14.02.18	293	2.18	42	41	2	18	upper	Winter	E02_Winter_18	E02.2.18	E02_41	E02	E02_T15	T15	Conwy	Conwy	50m (Migneint)	52.993005	-3.817155	50	0.16305821	0.08626462	0.117669158	0.066989743	0.7	4.633015179	NA	119.0446612	NA	1.295069506	5.261	23.6	1	38.11	R3
E05_R1_T09	NO	WP2A	12.10.17	E05.12.10.17	168	10.17	25	24	10	17	upper	Autumn	E05_Autumn_17	E05.10.17	E05_24	E05	E05_T09	T09	Conwy	Conwy	5000m (Migneint)	52.987265	-3.789011	5000	1.156022674	1.679451595	1.335907527	1.729738924	5	1.125313625	NA	322.1223454	25.75711201	10.07129952	4.277	23.7	-69.9	30.76	R1
E05_R2_T09	NO	WP2A	12.10.17	E05.12.10.17	168	10.17	25	24	10	17	upper	Autumn	E05_Autumn_17	E05.10.17	E05_24	E05	E05_T09	T09	Conwy	Conwy	5000m (Migneint)	52.987265	-3.789011	5000	1.156022674	1.679451595	1.335907527	1.729738924	5	1.125313625	NA	322.1223454	25.75711201	10.07129952	4.277	23.7	-69.9	30.76	R2
E05_R3_T09	NO	WP2A	12.10.17	E05.12.10.17	168	10.17	25	24	10	17	upper	Autumn	E05_Autumn_17	E05.10.17	E05_24	E05	E05_T09	T09	Conwy	Conwy	5000m (Migneint)	52.987265	-3.789011	5000	1.156022674	1.679451595	1.335907527	1.729738924	5	1.125313625	NA	322.1223454	25.75711201	10.07129952	4.277	23.7	-69.9	30.76	R3
E06_R1_T09	NO	WP2A	12.10.17	E06.12.10.17	168	10.17	25	24	10	17	middle	Autumn	E06_Autumn_17	E06.10.17	E06_24	E06	E06_T09	T09	Conwy	Conwy	Blaen y Coed FB	53.006808	-3.752894	8760	2.9760455	4.323552188	3.439138066	4.453011049	10	0.980445229	NA	324.8219247	25.04479895	10.15964893	4.656	23.8	-25.5	30.76	R1
E06_R2_T09	NO	WP2A	12.10.17	E06.12.10.17	168	10.17	25	24	10	17	middle	Autumn	E06_Autumn_17	E06.10.17	E06_24	E06	E06_T09	T09	Conwy	Conwy	Blaen y Coed FB	53.006808	-3.752894	8760	2.9760455	4.323552188	3.439138066	4.453011049	10	0.980445229	NA	324.8219247	25.04479895	10.15964893	4.656	23.8	-25.5	30.76	R2
E06_R3_T09	NO	WP2A	12.10.17	E06.12.10.17	168	10.17	25	24	10	17	middle	Autumn	E06_Autumn_17	E06.10.17	E06_24	E06	E06_T09	T09	Conwy	Conwy	Blaen y Coed FB	53.006808	-3.752894	8760	2.9760455	4.323552188	3.439138066	4.453011049	10	0.980445229	NA	324.8219247	25.04479895	10.15964893	4.656	23.8	-25.5	30.76	R3
E03_R1_T19	NO	WP2A	18.04.18	E03.18.04.18	356	4.18	51	50	4	18	upper	Spring	E03_Spring_18	E03.4.18	E03_50	E03	E03_T19	T19	Conwy	Conwy	250m (Migneint)	52.992	-3.817	250	0.105353624	0.072489892	0.068504266	0.050137391	0.7	0.698597169	NA	142.1894098	NA	6.847937833	4.927	23.9	-7.9	23.95	R1
E03_R2_T19	NO	WP2A	18.04.18	E03.18.04.18	356	4.18	51	50	4	18	upper	Spring	E03_Spring_18	E03.4.18	E03_50	E03	E03_T19	T19	Conwy	Conwy	250m (Migneint)	52.992	-3.817	250	0.105353624	0.072489892	0.068504266	0.050137391	0.7	0.698597169	NA	142.1894098	NA	6.847937833	4.927	23.9	-7.9	23.95	R2
E03_R3_T19	NO	WP2A	18.04.18	E03.18.04.18	356	4.18	51	50	4	18	upper	Spring	E03_Spring_18	E03.4.18	E03_50	E03	E03_T19	T19	Conwy	Conwy	250m (Migneint)	52.992	-3.817	250	0.105353624	0.072489892	0.068504266	0.050137391	0.7	0.698597169	NA	142.1894098	NA	6.847937833	4.927	23.9	-7.9	23.95	R3
E01_R1_T11	NO	WP2A	23.11.17	E01.23.11.17	210	11.17	31	30	11	17	upper	Autumn	E01_Autumn_17	E01.11.17	E01_30	E01	E01_T11	T11	Conwy	Conwy	0m (Llyn Conwy Hut)	52.99337	-3.817019	0	0.194608689	0.125218783	0.149927401	0.241679191	0.7	2.004497389	NA	273.225618	14.22009087	5.407315762	4.546	23.9	-26.1	46.14	R1
E01_R2_T11	NO	WP2A	23.11.17	E01.23.11.17	210	11.17	31	30	11	17	upper	Autumn	E01_Autumn_17	E01.11.17	E01_30	E01	E01_T11	T11	Conwy	Conwy	0m (Llyn Conwy Hut)	52.99337	-3.817019	0	0.194608689	0.125218783	0.149927401	0.241679191	0.7	2.004497389	NA	273.225618	14.22009087	5.407315762	4.546	23.9	-26.1	46.14	R2
E01_R3_T11	NO	WP2A	23.11.17	E01.23.11.17	210	11.17	31	30	11	17	upper	Autumn	E01_Autumn_17	E01.11.17	E01_30	E01	E01_T11	T11	Conwy	Conwy	0m (Llyn Conwy Hut)	52.99337	-3.817019	0	0.194608689	0.125218783	0.149927401	0.241679191	0.7	2.004497389	NA	273.225618	14.22009087	5.407315762	4.546	23.9	-26.1	46.14	R3
E01_R1_T14	NO	WP2A	25.01.18	E01.25.01.18	273	1.18	40	39	1	18	upper	Winter	E01_Winter_18	E01.1.18	E01_39	E01	E01_T14	T14	Conwy	Conwy	0m (Llyn Conwy Hut)	52.99337	-3.817019	0	0.208063429	0.143958238	0.115996146	0.211479836	0.7	2.004497389	NA	289.1532418	NA	3.312624866	5.201	23.9	-1	49.33	R1
E01_R2_T14	NO	WP2A	25.01.18	E01.25.01.18	273	1.18	40	39	1	18	upper	Winter	E01_Winter_18	E01.1.18	E01_39	E01	E01_T14	T14	Conwy	Conwy	0m (Llyn Conwy Hut)	52.99337	-3.817019	0	0.208063429	0.143958238	0.115996146	0.211479836	0.7	2.004497389	NA	289.1532418	NA	3.312624866	5.201	23.9	-1	49.33	R2
E01_R3_T14	NO	WP2A	25.01.18	E01.25.01.18	273	1.18	40	39	1	18	upper	Winter	E01_Winter_18	E01.1.18	E01_39	E01	E01_T14	T14	Conwy	Conwy	0m (Llyn Conwy Hut)	52.99337	-3.817019	0	0.208063429	0.143958238	0.115996146	0.211479836	0.7	2.004497389	NA	289.1532418	NA	3.312624866	5.201	23.9	-1	49.33	R3
E02_R1_T16	NO	WP2A	15.03.18	E02.15.03.18	322	3.18	47	46	3	18	upper	Spring	E02_Spring_18	E02.3.18	E02_46	E02	E02_T16	T16	Conwy	Conwy	50m (Migneint)	52.993005	-3.817155	50	0.052798171	0.062879566	0.06663116	0.097452295	0.7	4.633015179	NA	129.9094054	NA	2.2184471	5.297	24	3.3	12.34	R1
E02_R2_T16	NO	WP2A	15.03.18	E02.15.03.18	322	3.18	47	46	3	18	upper	Spring	E02_Spring_18	E02.3.18	E02_46	E02	E02_T16	T16	Conwy	Conwy	50m (Migneint)	52.993005	-3.817155	50	0.052798171	0.062879566	0.06663116	0.097452295	0.7	4.633015179	NA	129.9094054	NA	2.2184471	5.297	24	3.3	12.34	R2
E02_R3_T16	NO	WP2A	15.03.18	E02.15.03.18	322	3.18	47	46	3	18	upper	Spring	E02_Spring_18	E02.3.18	E02_46	E02	E02_T16	T16	Conwy	Conwy	50m (Migneint)	52.993005	-3.817155	50	0.052798171	0.062879566	0.06663116	0.097452295	0.7	4.633015179	NA	129.9094054	NA	2.2184471	5.297	24	3.3	12.34	R3
E03_R1_T15	NO	WP2A	14.02.18	E03.14.02.18	293	2.18	42	41	2	18	upper	Winter	E03_Winter_18	E03.2.18	E03_41	E03	E03_T15	T15	Conwy	Conwy	250m (Migneint)	52.992	-3.817	250	0.16764203	0.088689653	0.120977022	0.068872929	0.7	0.698597169	NA	119.0446612	NA	1.295069506	5.231	24.1	0.3	38.11	R1
E03_R2_T15	NO	WP2A	14.02.18	E03.14.02.18	293	2.18	42	41	2	18	upper	Winter	E03_Winter_18	E03.2.18	E03_41	E03	E03_T15	T15	Conwy	Conwy	250m (Migneint)	52.992	-3.817	250	0.16764203	0.088689653	0.120977022	0.068872929	0.7	0.698597169	NA	119.0446612	NA	1.295069506	5.231	24.1	0.3	38.11	R2
E03_R3_T15	NO	WP2A	14.02.18	E03.14.02.18	293	2.18	42	41	2	18	upper	Winter	E03_Winter_18	E03.2.18	E03_41	E03	E03_T15	T15	Conwy	Conwy	250m (Migneint)	52.992	-3.817	250	0.16764203	0.088689653	0.120977022	0.068872929	0.7	0.698597169	NA	119.0446612	NA	1.295069506	5.231	24.1	0.3	38.11	R3
E04_R1_T19	NO	WP2A	18.04.18	E04.18.04.18	356	4.18	51	50	4	18	upper	Spring	E04_Spring_18	E04.4.18	E04_50	E04	E04_T19	T19	Conwy	Conwy	1000m (Migneint)	52.989393	-3.822141	1000	0.140934413	0.096971703	0.091640023	0.067070153	3.5	1.282073949	NA	141.5218136	NA	6.878324579	4.75	24.1	-14.1	23.95	R1
E04_R2_T19	NO	WP2A	18.04.18	E04.18.04.18	356	4.18	51	50	4	18	upper	Spring	E04_Spring_18	E04.4.18	E04_50	E04	E04_T19	T19	Conwy	Conwy	1000m (Migneint)	52.989393	-3.822141	1000	0.140934413	0.096971703	0.091640023	0.067070153	3.5	1.282073949	NA	141.5218136	NA	6.878324579	4.75	24.1	-14.1	23.95	R2
E04_R3_T19	NO	WP2A	18.04.18	E04.18.04.18	356	4.18	51	50	4	18	upper	Spring	E04_Spring_18	E04.4.18	E04_50	E04	E04_T19	T19	Conwy	Conwy	1000m (Migneint)	52.989393	-3.822141	1000	0.140934413	0.096971703	0.091640023	0.067070153	3.5	1.282073949	NA	141.5218136	NA	6.878324579	4.75	24.1	-14.1	23.95	R3
E01_R1_T08	NO	WP2A	22.09.17	E01.22.09.17	148	9.17	22	21	9	17	upper	Autumn	E01_Autumn_17	E01.9.17	E01_21	E01	E01_T08	T08	Conwy	Conwy	0m (Llyn Conwy Hut)	52.99337	-3.817019	0	0.09679821	0.134795268	0.149927401	0.166355542	0.7	2.004497389	NA	292.0995523	37.64608192	11.03912843	4.656	24.1	-24.8	22.95	R1
E01_R2_T08	NO	WP2A	22.09.17	E01.22.09.17	148	9.17	22	21	9	17	upper	Autumn	E01_Autumn_17	E01.9.17	E01_21	E01	E01_T08	T08	Conwy	Conwy	0m (Llyn Conwy Hut)	52.99337	-3.817019	0	0.09679821	0.134795268	0.149927401	0.166355542	0.7	2.004497389	NA	292.0995523	37.64608192	11.03912843	4.656	24.1	-24.8	22.95	R2
E01_R3_T08	NO	WP2A	22.09.17	E01.22.09.17	148	9.17	22	21	9	17	upper	Autumn	E01_Autumn_17	E01.9.17	E01_21	E01	E01_T08	T08	Conwy	Conwy	0m (Llyn Conwy Hut)	52.99337	-3.817019	0	0.09679821	0.134795268	0.149927401	0.166355542	0.7	2.004497389	NA	292.0995523	37.64608192	11.03912843	4.656	24.1	-24.8	22.95	R3
E06_R1_T08	NO	WP2A	22.09.17	E06.22.09.17	148	9.17	22	21	9	17	middle	Autumn	E06_Autumn_17	E06.9.17	E06_21	E06	E06_T08	T08	Conwy	Conwy	Blaen y Coed FB	53.006808	-3.752894	8760	2.220424064	3.092026779	3.439138066	3.815978089	10	0.980445229	NA	293.0652551	36.64949389	11.23418677	5.703	24.1	28	22.95	R1
E06_R2_T08	NO	WP2A	22.09.17	E06.22.09.17	148	9.17	22	21	9	17	middle	Autumn	E06_Autumn_17	E06.9.17	E06_21	E06	E06_T08	T08	Conwy	Conwy	Blaen y Coed FB	53.006808	-3.752894	8760	2.220424064	3.092026779	3.439138066	3.815978089	10	0.980445229	NA	293.0652551	36.64949389	11.23418677	5.703	24.1	28	22.95	R2
E06_R3_T08	NO	WP2A	22.09.17	E06.22.09.17	148	9.17	22	21	9	17	middle	Autumn	E06_Autumn_17	E06.9.17	E06_21	E06	E06_T08	T08	Conwy	Conwy	Blaen y Coed FB	53.006808	-3.752894	8760	2.220424064	3.092026779	3.439138066	3.815978089	10	0.980445229	NA	293.0652551	36.64949389	11.23418677	5.703	24.1	28	22.95	R3
E03_R1_T17	NO	WP2A	28.03.18	E03.28.03.18	335	3.18	48	47	3	18	upper	Spring	E03_Spring_18	E03.3.18	E03_47	E03	E03_T17	T17	Conwy	Conwy	250m (Migneint)	52.992	-3.817	250	0.040395087	0.064647209	0.068504266	0.069050142	0.7	0.698597169	NA	129.9094054	NA	2.2184471	5.269	24.1	2.8	9.183	R1
E03_R2_T17	NO	WP2A	28.03.18	E03.28.03.18	335	3.18	48	47	3	18	upper	Spring	E03_Spring_18	E03.3.18	E03_47	E03	E03_T17	T17	Conwy	Conwy	250m (Migneint)	52.992	-3.817	250	0.040395087	0.064647209	0.068504266	0.069050142	0.7	0.698597169	NA	129.9094054	NA	2.2184471	5.269	24.1	2.8	9.183	R2
E03_R3_T17	NO	WP2A	28.03.18	E03.28.03.18	335	3.18	48	47	3	18	upper	Spring	E03_Spring_18	E03.3.18	E03_47	E03	E03_T17	T17	Conwy	Conwy	250m (Migneint)	52.992	-3.817	250	0.040395087	0.064647209	0.068504266	0.069050142	0.7	0.698597169	NA	129.9094054	NA	2.2184471	5.269	24.1	2.8	9.183	R3
E05_R1_T06	NO	WP2A	12.08.17	E05.12.08.17	107	8.17	16	15	8	17	upper	Summer	E05_Summer_17	E05.8.17	E05_15	E05	E05_T06	T06	Conwy	Conwy	5000m (Migneint)	52.987265	-3.789011	5000	0.506981335	0.655464226	0.589301055	1.048178407	5	1.125313625	NA	204.014344	60.04118066	13.10182278	4.68	24.2	-16	13.49	R1
E05_R2_T06	NO	WP2A	12.08.17	E05.12.08.17	107	8.17	16	15	8	17	upper	Summer	E05_Summer_17	E05.8.17	E05_15	E05	E05_T06	T06	Conwy	Conwy	5000m (Migneint)	52.987265	-3.789011	5000	0.506981335	0.655464226	0.589301055	1.048178407	5	1.125313625	NA	204.014344	60.04118066	13.10182278	4.68	24.2	-16	13.49	R2
E05_R3_T06	NO	WP2A	12.08.17	E05.12.08.17	107	8.17	16	15	8	17	upper	Summer	E05_Summer_17	E05.8.17	E05_15	E05	E05_T06	T06	Conwy	Conwy	5000m (Migneint)	52.987265	-3.789011	5000	0.506981335	0.655464226	0.589301055	1.048178407	5	1.125313625	NA	204.014344	60.04118066	13.10182278	4.68	24.2	-16	13.49	R3
E02_R1_T09	NO	WP2A	12.10.17	E02.12.10.17	168	10.17	25	24	10	17	upper	Autumn	E02_Autumn_17	E02.10.17	E02_24	E02	E02_T09	T09	Conwy	Conwy	50m (Migneint)	52.993005	-3.817155	50	0.131610353	0.191201454	0.152089803	0.196926544	0.7	4.633015179	NA	319.6092092	26.62506104	9.952570626	4.349	24.2	-59	30.76	R1
E02_R2_T09	NO	WP2A	12.10.17	E02.12.10.17	168	10.17	25	24	10	17	upper	Autumn	E02_Autumn_17	E02.10.17	E02_24	E02	E02_T09	T09	Conwy	Conwy	50m (Migneint)	52.993005	-3.817155	50	0.131610353	0.191201454	0.152089803	0.196926544	0.7	4.633015179	NA	319.6092092	26.62506104	9.952570626	4.349	24.2	-59	30.76	R2
E02_R3_T09	NO	WP2A	12.10.17	E02.12.10.17	168	10.17	25	24	10	17	upper	Autumn	E02_Autumn_17	E02.10.17	E02_24	E02	E02_T09	T09	Conwy	Conwy	50m (Migneint)	52.993005	-3.817155	50	0.131610353	0.191201454	0.152089803	0.196926544	0.7	4.633015179	NA	319.6092092	26.62506104	9.952570626	4.349	24.2	-59	30.76	R3
E03_R1_T08	NO	WP2A	22.09.17	E03.22.09.17	148	9.17	22	21	9	17	upper	Autumn	E03_Autumn_17	E03.9.17	E03_21	E03	E03_T08	T08	Conwy	Conwy	250m (Migneint)	52.992	-3.817	250	0.100954726	0.140583378	0.156365284	0.17349885	0.7	0.698597169	NA	292.0995523	37.63751322	11.03912843	5.415	24.2	2.3	22.95	R1
E03_R2_T08	NO	WP2A	22.09.17	E03.22.09.17	148	9.17	22	21	9	17	upper	Autumn	E03_Autumn_17	E03.9.17	E03_21	E03	E03_T08	T08	Conwy	Conwy	250m (Migneint)	52.992	-3.817	250	0.100954726	0.140583378	0.156365284	0.17349885	0.7	0.698597169	NA	292.0995523	37.63751322	11.03912843	5.415	24.2	2.3	22.95	R2
E03_R3_T08	NO	WP2A	22.09.17	E03.22.09.17	148	9.17	22	21	9	17	upper	Autumn	E03_Autumn_17	E03.9.17	E03_21	E03	E03_T08	T08	Conwy	Conwy	250m (Migneint)	52.992	-3.817	250	0.100954726	0.140583378	0.156365284	0.17349885	0.7	0.698597169	NA	292.0995523	37.63751322	11.03912843	5.415	24.2	2.3	22.95	R3
E05_R1_T11	NO	WP2A	23.11.17	E05.23.11.17	210	11.17	31	30	11	17	upper	Autumn	E05_Autumn_17	E05.11.17	E05_30	E05	E05_T11	T11	Conwy	Conwy	5000m (Migneint)	52.987265	-3.789011	5000	1.734034011	1.11574478	1.335907527	2.15344926	5	1.125313625	NA	283.8090933	13.26821052	5.494897129	4.29	24.2	-33.2	46.14	R1
E05_R2_T11	NO	WP2A	23.11.17	E05.23.11.17	210	11.17	31	30	11	17	upper	Autumn	E05_Autumn_17	E05.11.17	E05_30	E05	E05_T11	T11	Conwy	Conwy	5000m (Migneint)	52.987265	-3.789011	5000	1.734034011	1.11574478	1.335907527	2.15344926	5	1.125313625	NA	283.8090933	13.26821052	5.494897129	4.29	24.2	-33.2	46.14	R2
E05_R3_T11	NO	WP2A	23.11.17	E05.23.11.17	210	11.17	31	30	11	17	upper	Autumn	E05_Autumn_17	E05.11.17	E05_30	E05	E05_T11	T11	Conwy	Conwy	5000m (Migneint)	52.987265	-3.789011	5000	1.734034011	1.11574478	1.335907527	2.15344926	5	1.125313625	NA	283.8090933	13.26821052	5.494897129	4.29	24.2	-33.2	46.14	R3
E02_R1_T14	NO	WP2A	25.01.18	E02.25.01.18	273	1.18	40	39	1	18	upper	Winter	E02_Winter_18	E02.1.18	E02_39	E02	E02_T14	T14	Conwy	Conwy	50m (Migneint)	52.993005	-3.817155	50	0.211064327	0.146034547	0.117669158	0.214530009	0.7	4.633015179	NA	289.1532418	NA	3.312624866	5.178	24.2	-1.8	49.33	R1
E02_R2_T14	NO	WP2A	25.01.18	E02.25.01.18	273	1.18	40	39	1	18	upper	Winter	E02_Winter_18	E02.1.18	E02_39	E02	E02_T14	T14	Conwy	Conwy	50m (Migneint)	52.993005	-3.817155	50	0.211064327	0.146034547	0.117669158	0.214530009	0.7	4.633015179	NA	289.1532418	NA	3.312624866	5.178	24.2	-1.8	49.33	R2
E02_R3_T14	NO	WP2A	25.01.18	E02.25.01.18	273	1.18	40	39	1	18	upper	Winter	E02_Winter_18	E02.1.18	E02_39	E02	E02_T14	T14	Conwy	Conwy	50m (Migneint)	52.993005	-3.817155	50	0.211064327	0.146034547	0.117669158	0.214530009	0.7	4.633015179	NA	289.1532418	NA	3.312624866	5.178	24.2	-1.8	49.33	R3
E03_R1_T14	NO	WP2A	25.01.18	E03.25.01.18	273	1.18	40	39	1	18	upper	Winter	E03_Winter_18	E03.1.18	E03_39	E03	E03_T14	T14	Conwy	Conwy	250m (Migneint)	52.992	-3.817	250	0.216997674	0.150139806	0.120977022	0.220560782	0.7	0.698597169	NA	289.1532418	NA	3.312624866	5.144	24.2	-2.8	49.33	R1
E03_R2_T14	NO	WP2A	25.01.18	E03.25.01.18	273	1.18	40	39	1	18	upper	Winter	E03_Winter_18	E03.1.18	E03_39	E03	E03_T14	T14	Conwy	Conwy	250m (Migneint)	52.992	-3.817	250	0.216997674	0.150139806	0.120977022	0.220560782	0.7	0.698597169	NA	289.1532418	NA	3.312624866	5.144	24.2	-2.8	49.33	R2
E03_R3_T14	NO	WP2A	25.01.18	E03.25.01.18	273	1.18	40	39	1	18	upper	Winter	E03_Winter_18	E03.1.18	E03_39	E03	E03_T14	T14	Conwy	Conwy	250m (Migneint)	52.992	-3.817	250	0.216997674	0.150139806	0.120977022	0.220560782	0.7	0.698597169	NA	289.1532418	NA	3.312624866	5.144	24.2	-2.8	49.33	R3
E03_R1_T09	NO	WP2A	12.10.17	E03.12.10.17	168	10.17	25	24	10	17	upper	Autumn	E03_Autumn_17	E03.10.17	E03_24	E03	E03_T09	T09	Conwy	Conwy	250m (Migneint)	52.992	-3.817	250	0.135310125	0.196576425	0.156365284	0.202462456	0.7	0.698597169	NA	319.6092092	26.61040171	9.952570626	4.347	24.3	-55.7	30.76	R1
E03_R2_T09	NO	WP2A	12.10.17	E03.12.10.17	168	10.17	25	24	10	17	upper	Autumn	E03_Autumn_17	E03.10.17	E03_24	E03	E03_T09	T09	Conwy	Conwy	250m (Migneint)	52.992	-3.817	250	0.135310125	0.196576425	0.156365284	0.202462456	0.7	0.698597169	NA	319.6092092	26.61040171	9.952570626	4.347	24.3	-55.7	30.76	R2
E03_R3_T09	NO	WP2A	12.10.17	E03.12.10.17	168	10.17	25	24	10	17	upper	Autumn	E03_Autumn_17	E03.10.17	E03_24	E03	E03_T09	T09	Conwy	Conwy	250m (Migneint)	52.992	-3.817	250	0.135310125	0.196576425	0.156365284	0.202462456	0.7	0.698597169	NA	319.6092092	26.61040171	9.952570626	4.347	24.3	-55.7	30.76	R3
E02_R1_T08	NO	WP2A	22.09.17	E02.22.09.17	148	9.17	22	21	9	17	upper	Autumn	E02_Autumn_17	E02.9.17	E02_21	E02	E02_T08	T08	Conwy	Conwy	50m (Migneint)	52.993005	-3.817155	50	0.09819433	0.13673942	0.152089803	0.168754887	0.7	4.633015179	NA	292.0995523	37.64608192	11.03912843	5.45	24.3	8.3	22.95	R1
E02_R2_T08	NO	WP2A	22.09.17	E02.22.09.17	148	9.17	22	21	9	17	upper	Autumn	E02_Autumn_17	E02.9.17	E02_21	E02	E02_T08	T08	Conwy	Conwy	50m (Migneint)	52.993005	-3.817155	50	0.09819433	0.13673942	0.152089803	0.168754887	0.7	4.633015179	NA	292.0995523	37.64608192	11.03912843	5.45	24.3	8.3	22.95	R2
E02_R3_T08	NO	WP2A	22.09.17	E02.22.09.17	148	9.17	22	21	9	17	upper	Autumn	E02_Autumn_17	E02.9.17	E02_21	E02	E02_T08	T08	Conwy	Conwy	50m (Migneint)	52.993005	-3.817155	50	0.09819433	0.13673942	0.152089803	0.168754887	0.7	4.633015179	NA	292.0995523	37.64608192	11.03912843	5.45	24.3	8.3	22.95	R3
E04_R1_T08	NO	WP2A	22.09.17	E04.22.09.17	148	9.17	22	21	9	17	upper	Autumn	E04_Autumn_17	E04.9.17	E04_21	E04	E04_T08	T08	Conwy	Conwy	1000m (Migneint)	52.989393	-3.822141	1000	0.135049886	0.188062213	0.209174099	0.232094137	3.5	1.282073949	NA	293.6089872	37.56055969	11.07163533	5.2	24.4	-0.1	22.95	R1
E04_R2_T08	NO	WP2A	22.09.17	E04.22.09.17	148	9.17	22	21	9	17	upper	Autumn	E04_Autumn_17	E04.9.17	E04_21	E04	E04_T08	T08	Conwy	Conwy	1000m (Migneint)	52.989393	-3.822141	1000	0.135049886	0.188062213	0.209174099	0.232094137	3.5	1.282073949	NA	293.6089872	37.56055969	11.07163533	5.2	24.4	-0.1	22.95	R2
E04_R3_T08	NO	WP2A	22.09.17	E04.22.09.17	148	9.17	22	21	9	17	upper	Autumn	E04_Autumn_17	E04.9.17	E04_21	E04	E04_T08	T08	Conwy	Conwy	1000m (Migneint)	52.989393	-3.822141	1000	0.135049886	0.188062213	0.209174099	0.232094137	3.5	1.282073949	NA	293.6089872	37.56055969	11.07163533	5.2	24.4	-0.1	22.95	R3
E02_R1_T11	NO	WP2A	23.11.17	E02.23.11.17	210	11.17	31	30	11	17	upper	Autumn	E02_Autumn_17	E02.11.17	E02_30	E02	E02_T11	T11	Conwy	Conwy	50m (Migneint)	52.993005	-3.817155	50	0.197415529	0.127024813	0.152089803	0.245164929	0.7	4.633015179	NA	273.225618	14.22009087	5.407315762	4.518	24.4	-16.4	46.14	R1
E02_R2_T11	NO	WP2A	23.11.17	E02.23.11.17	210	11.17	31	30	11	17	upper	Autumn	E02_Autumn_17	E02.11.17	E02_30	E02	E02_T11	T11	Conwy	Conwy	50m (Migneint)	52.993005	-3.817155	50	0.197415529	0.127024813	0.152089803	0.245164929	0.7	4.633015179	NA	273.225618	14.22009087	5.407315762	4.518	24.4	-16.4	46.14	R2
E02_R3_T11	NO	WP2A	23.11.17	E02.23.11.17	210	11.17	31	30	11	17	upper	Autumn	E02_Autumn_17	E02.11.17	E02_30	E02	E02_T11	T11	Conwy	Conwy	50m (Migneint)	52.993005	-3.817155	50	0.197415529	0.127024813	0.152089803	0.245164929	0.7	4.633015179	NA	273.225618	14.22009087	5.407315762	4.518	24.4	-16.4	46.14	R3
E01_R1_T04	NO	WP2A	29.06.17	E01.29.06.17	63	6.17	10	9	6	17	upper	Summer	E01_Summer_17	E01.6.17	E01_9	E01	E01_T04	T04	Conwy	Conwy	0m (Llyn Conwy Hut)	52.99337	-3.817019	0	0.039714682	0.084503361	0.066136595	0.026181009	0.7	2.004497389	NA	236.0367966	72.80588531	12.85163126	5.353	24.4	12.4	9.416	R1
E01_R2_T04	NO	WP2A	29.06.17	E01.29.06.17	63	6.17	10	9	6	17	upper	Summer	E01_Summer_17	E01.6.17	E01_9	E01	E01_T04	T04	Conwy	Conwy	0m (Llyn Conwy Hut)	52.99337	-3.817019	0	0.039714682	0.084503361	0.066136595	0.026181009	0.7	2.004497389	NA	236.0367966	72.80588531	12.85163126	5.353	24.4	12.4	9.416	R2
E01_R3_T04	NO	WP2A	29.06.17	E01.29.06.17	63	6.17	10	9	6	17	upper	Summer	E01_Summer_17	E01.6.17	E01_9	E01	E01_T04	T04	Conwy	Conwy	0m (Llyn Conwy Hut)	52.99337	-3.817019	0	0.039714682	0.084503361	0.066136595	0.026181009	0.7	2.004497389	NA	236.0367966	72.80588531	12.85163126	5.353	24.4	12.4	9.416	R3
E01_R1_T06	NO	WP2A	12.08.17	E01.12.08.17	107	8.17	16	15	8	17	upper	Summer	E01_Summer_17	E01.8.17	E01_15	E01	E01_T06	T06	Conwy	Conwy	0m (Llyn Conwy Hut)	52.99337	-3.817019	0	0.056897946	0.073562014	0.066136595	0.117635885	0.7	2.004497389	NA	201.0158009	60.15239906	13.00363221	4.945	24.5	-6.5	13.49	R1
E01_R2_T06	NO	WP2A	12.08.17	E01.12.08.17	107	8.17	16	15	8	17	upper	Summer	E01_Summer_17	E01.8.17	E01_15	E01	E01_T06	T06	Conwy	Conwy	0m (Llyn Conwy Hut)	52.99337	-3.817019	0	0.056897946	0.073562014	0.066136595	0.117635885	0.7	2.004497389	NA	201.0158009	60.15239906	13.00363221	4.945	24.5	-6.5	13.49	R2
E01_R3_T06	NO	WP2A	12.08.17	E01.12.08.17	107	8.17	16	15	8	17	upper	Summer	E01_Summer_17	E01.8.17	E01_15	E01	E01_T06	T06	Conwy	Conwy	0m (Llyn Conwy Hut)	52.99337	-3.817019	0	0.056897946	0.073562014	0.066136595	0.117635885	0.7	2.004497389	NA	201.0158009	60.15239906	13.00363221	4.945	24.5	-6.5	13.49	R3
E01_R1_T09	NO	WP2A	12.10.17	E01.12.10.17	168	10.17	25	24	10	17	upper	Autumn	E01_Autumn_17	E01.10.17	E01_24	E01	E01_T09	T09	Conwy	Conwy	0m (Llyn Conwy Hut)	52.99337	-3.817019	0	0.129739126	0.188482966	0.149927401	0.194126656	0.7	2.004497389	NA	319.6092092	26.62506104	9.952570626	4.374	24.5	-50.4	30.76	R1
E01_R2_T09	NO	WP2A	12.10.17	E01.12.10.17	168	10.17	25	24	10	17	upper	Autumn	E01_Autumn_17	E01.10.17	E01_24	E01	E01_T09	T09	Conwy	Conwy	0m (Llyn Conwy Hut)	52.99337	-3.817019	0	0.129739126	0.188482966	0.149927401	0.194126656	0.7	2.004497389	NA	319.6092092	26.62506104	9.952570626	4.374	24.5	-50.4	30.76	R2
E01_R3_T09	NO	WP2A	12.10.17	E01.12.10.17	168	10.17	25	24	10	17	upper	Autumn	E01_Autumn_17	E01.10.17	E01_24	E01	E01_T09	T09	Conwy	Conwy	0m (Llyn Conwy Hut)	52.99337	-3.817019	0	0.129739126	0.188482966	0.149927401	0.194126656	0.7	2.004497389	NA	319.6092092	26.62506104	9.952570626	4.374	24.5	-50.4	30.76	R3
E04_R1_T11	NO	WP2A	23.11.17	E04.23.11.17	210	11.17	31	30	11	17	upper	Autumn	E04_Autumn_17	E04.11.17	E04_30	E04	E04_T11	T11	Conwy	Conwy	1000m (Migneint)	52.989393	-3.822141	1000	0.271512059	0.174701396	0.209174099	0.337183376	3.5	1.282073949	NA	274.3043712	14.05949093	5.437165804	4.331	24.5	-29.2	46.14	R1
E04_R2_T11	NO	WP2A	23.11.17	E04.23.11.17	210	11.17	31	30	11	17	upper	Autumn	E04_Autumn_17	E04.11.17	E04_30	E04	E04_T11	T11	Conwy	Conwy	1000m (Migneint)	52.989393	-3.822141	1000	0.271512059	0.174701396	0.209174099	0.337183376	3.5	1.282073949	NA	274.3043712	14.05949093	5.437165804	4.331	24.5	-29.2	46.14	R2
E04_R3_T11	NO	WP2A	23.11.17	E04.23.11.17	210	11.17	31	30	11	17	upper	Autumn	E04_Autumn_17	E04.11.17	E04_30	E04	E04_T11	T11	Conwy	Conwy	1000m (Migneint)	52.989393	-3.822141	1000	0.271512059	0.174701396	0.209174099	0.337183376	3.5	1.282073949	NA	274.3043712	14.05949093	5.437165804	4.331	24.5	-29.2	46.14	R3
E04_R1_T07	NO	WP2A	01.09.17	E04.01.09.17	127	9.17	19	18	9	17	upper	Autumn	E04_Autumn_17	E04.9.17	E04_18	E04	E04_T07	T07	Conwy	Conwy	1000m (Migneint)	52.989393	-3.822141	1000	0.022261164	0.188062213	0.209174099	0.02928813	3.5	1.282073949	NA	293.6089872	37.56055969	11.07163533	4.726	24.6	-16.8	3.783	R1
E04_R2_T07	NO	WP2A	01.09.17	E04.01.09.17	127	9.17	19	18	9	17	upper	Autumn	E04_Autumn_17	E04.9.17	E04_18	E04	E04_T07	T07	Conwy	Conwy	1000m (Migneint)	52.989393	-3.822141	1000	0.022261164	0.188062213	0.209174099	0.02928813	3.5	1.282073949	NA	293.6089872	37.56055969	11.07163533	4.726	24.6	-16.8	3.783	R2
E04_R3_T07	NO	WP2A	01.09.17	E04.01.09.17	127	9.17	19	18	9	17	upper	Autumn	E04_Autumn_17	E04.9.17	E04_18	E04	E04_T07	T07	Conwy	Conwy	1000m (Migneint)	52.989393	-3.822141	1000	0.022261164	0.188062213	0.209174099	0.02928813	3.5	1.282073949	NA	293.6089872	37.56055969	11.07163533	4.726	24.6	-16.8	3.783	R3
E02_R1_T06	NO	WP2A	12.08.17	E02.12.08.17	107	8.17	16	15	8	17	upper	Summer	E02_Summer_17	E02.8.17	E02_15	E02	E02_T06	T06	Conwy	Conwy	50m (Migneint)	52.993005	-3.817155	50	0.057718584	0.074622998	0.067090483	0.119332547	0.7	4.633015179	NA	201.0158009	60.15239906	13.00363221	5.145	24.6	0.2	13.49	R1
E02_R2_T06	NO	WP2A	12.08.17	E02.12.08.17	107	8.17	16	15	8	17	upper	Summer	E02_Summer_17	E02.8.17	E02_15	E02	E02_T06	T06	Conwy	Conwy	50m (Migneint)	52.993005	-3.817155	50	0.057718584	0.074622998	0.067090483	0.119332547	0.7	4.633015179	NA	201.0158009	60.15239906	13.00363221	5.145	24.6	0.2	13.49	R2
E02_R3_T06	NO	WP2A	12.08.17	E02.12.08.17	107	8.17	16	15	8	17	upper	Summer	E02_Summer_17	E02.8.17	E02_15	E02	E02_T06	T06	Conwy	Conwy	50m (Migneint)	52.993005	-3.817155	50	0.057718584	0.074622998	0.067090483	0.119332547	0.7	4.633015179	NA	201.0158009	60.15239906	13.00363221	5.145	24.6	0.2	13.49	R3
E02_R1_T04	NO	WP2A	29.06.17	E02.29.06.17	63	6.17	10	9	6	17	upper	Summer	E02_Summer_17	E02.6.17	E02_9	E02	E02_T04	T04	Conwy	Conwy	50m (Migneint)	52.993005	-3.817155	50	0.040287486	0.085722153	0.067090483	0.026558617	0.7	4.633015179	NA	236.0367966	72.80588531	12.85163126	5.329	24.7	9.9	9.416	R1
E02_R2_T04	NO	WP2A	29.06.17	E02.29.06.17	63	6.17	10	9	6	17	upper	Summer	E02_Summer_17	E02.6.17	E02_9	E02	E02_T04	T04	Conwy	Conwy	50m (Migneint)	52.993005	-3.817155	50	0.040287486	0.085722153	0.067090483	0.026558617	0.7	4.633015179	NA	236.0367966	72.80588531	12.85163126	5.329	24.7	9.9	9.416	R2
E02_R3_T04	NO	WP2A	29.06.17	E02.29.06.17	63	6.17	10	9	6	17	upper	Summer	E02_Summer_17	E02.6.17	E02_9	E02	E02_T04	T04	Conwy	Conwy	50m (Migneint)	52.993005	-3.817155	50	0.040287486	0.085722153	0.067090483	0.026558617	0.7	4.633015179	NA	236.0367966	72.80588531	12.85163126	5.329	24.7	9.9	9.416	R3
E01_R1_T16	NO	WP2A	15.03.18	E01.15.03.18	322	3.18	47	46	3	18	upper	Spring	E01_Spring_18	E01.3.18	E01_46	E01	E01_T16	T16	Conwy	Conwy	0m (Llyn Conwy Hut)	52.99337	-3.817019	0	0.052047491	0.061985549	0.065683803	0.096066725	0.7	2.004497389	NA	129.9094054	NA	2.2184471	5.327	24.8	3.7	12.34	R1
E01_R2_T16	NO	WP2A	15.03.18	E01.15.03.18	322	3.18	47	46	3	18	upper	Spring	E01_Spring_18	E01.3.18	E01_46	E01	E01_T16	T16	Conwy	Conwy	0m (Llyn Conwy Hut)	52.99337	-3.817019	0	0.052047491	0.061985549	0.065683803	0.096066725	0.7	2.004497389	NA	129.9094054	NA	2.2184471	5.327	24.8	3.7	12.34	R2
E01_R3_T16	NO	WP2A	15.03.18	E01.15.03.18	322	3.18	47	46	3	18	upper	Spring	E01_Spring_18	E01.3.18	E01_46	E01	E01_T16	T16	Conwy	Conwy	0m (Llyn Conwy Hut)	52.99337	-3.817019	0	0.052047491	0.061985549	0.065683803	0.096066725	0.7	2.004497389	NA	129.9094054	NA	2.2184471	5.327	24.8	3.7	12.34	R3
E03_R1_T16	NO	WP2A	15.03.18	E03.15.03.18	322	3.18	47	46	3	18	upper	Spring	E03_Spring_18	E03.3.18	E03_46	E03	E03_T16	T16	Conwy	Conwy	250m (Migneint)	52.992	-3.817	250	0.05428241	0.064647209	0.068504266	0.100191831	0.7	0.698597169	NA	129.9094054	NA	2.2184471	5.188	24.8	1	12.34	R1
E03_R2_T16	NO	WP2A	15.03.18	E03.15.03.18	322	3.18	47	46	3	18	upper	Spring	E03_Spring_18	E03.3.18	E03_46	E03	E03_T16	T16	Conwy	Conwy	250m (Migneint)	52.992	-3.817	250	0.05428241	0.064647209	0.068504266	0.100191831	0.7	0.698597169	NA	129.9094054	NA	2.2184471	5.188	24.8	1	12.34	R2
E03_R3_T16	NO	WP2A	15.03.18	E03.15.03.18	322	3.18	47	46	3	18	upper	Spring	E03_Spring_18	E03.3.18	E03_46	E03	E03_T16	T16	Conwy	Conwy	250m (Migneint)	52.992	-3.817	250	0.05428241	0.064647209	0.068504266	0.100191831	0.7	0.698597169	NA	129.9094054	NA	2.2184471	5.188	24.8	1	12.34	R3
E03_R1_T11	NO	WP2A	23.11.17	E03.23.11.17	210	11.17	31	30	11	17	upper	Autumn	E03_Autumn_17	E03.11.17	E03_30	E03	E03_T11	T11	Conwy	Conwy	250m (Migneint)	52.992	-3.817	250	0.202965187	0.130595678	0.156365284	0.252056897	0.7	0.698597169	NA	273.225618	14.20399993	5.407315762	4.447	24.8	-20.4	46.14	R1
E03_R2_T11	NO	WP2A	23.11.17	E03.23.11.17	210	11.17	31	30	11	17	upper	Autumn	E03_Autumn_17	E03.11.17	E03_30	E03	E03_T11	T11	Conwy	Conwy	250m (Migneint)	52.992	-3.817	250	0.202965187	0.130595678	0.156365284	0.252056897	0.7	0.698597169	NA	273.225618	14.20399993	5.407315762	4.447	24.8	-20.4	46.14	R2
E03_R3_T11	NO	WP2A	23.11.17	E03.23.11.17	210	11.17	31	30	11	17	upper	Autumn	E03_Autumn_17	E03.11.17	E03_30	E03	E03_T11	T11	Conwy	Conwy	250m (Migneint)	52.992	-3.817	250	0.202965187	0.130595678	0.156365284	0.252056897	0.7	0.698597169	NA	273.225618	14.20399993	5.407315762	4.447	24.8	-20.4	46.14	R3
E05_R1_T04	NO	WP2A	29.06.17	E05.29.06.17	63	6.17	10	9	6	17	upper	Summer	E05_Summer_17	E05.6.17	E05_9	E05	E05_T04	T04	Conwy	Conwy	5000m (Migneint)	52.987265	-3.789011	5000	0.35387222	0.752955601	0.589301055	0.233282283	5	1.125313625	NA	232.1394778	73.46556489	12.92592408	5.309	24.8	20.3	9.416	R1
E05_R2_T04	NO	WP2A	29.06.17	E05.29.06.17	63	6.17	10	9	6	17	upper	Summer	E05_Summer_17	E05.6.17	E05_9	E05	E05_T04	T04	Conwy	Conwy	5000m (Migneint)	52.987265	-3.789011	5000	0.35387222	0.752955601	0.589301055	0.233282283	5	1.125313625	NA	232.1394778	73.46556489	12.92592408	5.309	24.8	20.3	9.416	R2
E05_R3_T04	NO	WP2A	29.06.17	E05.29.06.17	63	6.17	10	9	6	17	upper	Summer	E05_Summer_17	E05.6.17	E05_9	E05	E05_T04	T04	Conwy	Conwy	5000m (Migneint)	52.987265	-3.789011	5000	0.35387222	0.752955601	0.589301055	0.233282283	5	1.125313625	NA	232.1394778	73.46556489	12.92592408	5.309	24.8	20.3	9.416	R3
E03_R1_T07	NO	WP2A	01.09.17	E03.01.09.17	127	9.17	19	18	9	17	upper	Autumn	E03_Autumn_17	E03.9.17	E03_18	E03	E03_T07	T07	Conwy	Conwy	250m (Migneint)	52.992	-3.817	250	0.016641034	0.140583378	0.156365284	0.021893947	0.7	0.698597169	NA	292.0995523	37.63751322	11.03912843	4.685	24.9	-15.1	3.783	R1
E03_R2_T07	NO	WP2A	01.09.17	E03.01.09.17	127	9.17	19	18	9	17	upper	Autumn	E03_Autumn_17	E03.9.17	E03_18	E03	E03_T07	T07	Conwy	Conwy	250m (Migneint)	52.992	-3.817	250	0.016641034	0.140583378	0.156365284	0.021893947	0.7	0.698597169	NA	292.0995523	37.63751322	11.03912843	4.685	24.9	-15.1	3.783	R2
E03_R3_T07	NO	WP2A	01.09.17	E03.01.09.17	127	9.17	19	18	9	17	upper	Autumn	E03_Autumn_17	E03.9.17	E03_18	E03	E03_T07	T07	Conwy	Conwy	250m (Migneint)	52.992	-3.817	250	0.016641034	0.140583378	0.156365284	0.021893947	0.7	0.698597169	NA	292.0995523	37.63751322	11.03912843	4.685	24.9	-15.1	3.783	R3
E03_R1_T06	NO	WP2A	12.08.17	E03.12.08.17	107	8.17	16	15	8	17	upper	Summer	E03_Summer_17	E03.8.17	E03_15	E03	E03_T06	T06	Conwy	Conwy	250m (Migneint)	52.992	-3.817	250	0.059341144	0.076720767	0.068976501	0.12268717	0.7	0.698597169	NA	201.0158009	60.14723717	13.00363221	4.991	24.9	-5.1	13.49	R1
E03_R2_T06	NO	WP2A	12.08.17	E03.12.08.17	107	8.17	16	15	8	17	upper	Summer	E03_Summer_17	E03.8.17	E03_15	E03	E03_T06	T06	Conwy	Conwy	250m (Migneint)	52.992	-3.817	250	0.059341144	0.076720767	0.068976501	0.12268717	0.7	0.698597169	NA	201.0158009	60.14723717	13.00363221	4.991	24.9	-5.1	13.49	R2
E03_R3_T06	NO	WP2A	12.08.17	E03.12.08.17	107	8.17	16	15	8	17	upper	Summer	E03_Summer_17	E03.8.17	E03_15	E03	E03_T06	T06	Conwy	Conwy	250m (Migneint)	52.992	-3.817	250	0.059341144	0.076720767	0.068976501	0.12268717	0.7	0.698597169	NA	201.0158009	60.14723717	13.00363221	4.991	24.9	-5.1	13.49	R3
E02_R1_T10	NO	WP2A	02.11.17	E02.02.11.17	189	11.17	28	27	11	17	upper	Autumn	E02_Autumn_17	E02.11.17	E02_27	E02	E02_T10	T10	Conwy	Conwy	50m (Migneint)	52.993005	-3.817155	50	0.023592311	0.127024813	0.152089803	0.045891867	0.7	4.633015179	NA	273.225618	14.22009087	5.407315762	5.275	25.1	-1.7	5.514	R1
E02_R2_T10	NO	WP2A	02.11.17	E02.02.11.17	189	11.17	28	27	11	17	upper	Autumn	E02_Autumn_17	E02.11.17	E02_27	E02	E02_T10	T10	Conwy	Conwy	50m (Migneint)	52.993005	-3.817155	50	0.023592311	0.127024813	0.152089803	0.045891867	0.7	4.633015179	NA	273.225618	14.22009087	5.407315762	5.275	25.1	-1.7	5.514	R2
E02_R3_T10	NO	WP2A	02.11.17	E02.02.11.17	189	11.17	28	27	11	17	upper	Autumn	E02_Autumn_17	E02.11.17	E02_27	E02	E02_T10	T10	Conwy	Conwy	50m (Migneint)	52.993005	-3.817155	50	0.023592311	0.127024813	0.152089803	0.045891867	0.7	4.633015179	NA	273.225618	14.22009087	5.407315762	5.275	25.1	-1.7	5.514	R3
E01_R1_T05	NO	WP2A	13.07.17	E01.13.07.17	77	7.17	12	11	7	17	upper	Summer	E01_Summer_17	E01.7.17	E01_11	E01	E01_T05	T05	Conwy	Conwy	0m (Llyn Conwy Hut)	52.99337	-3.817019	0	0.011337411	0.040936888	0.066136595	0.011814624	0.7	2.004497389	NA	191.4543828	77.45286179	13.50733993	5.423	25.1	11.8	2.688	R1
E01_R2_T05	NO	WP2A	13.07.17	E01.13.07.17	77	7.17	12	11	7	17	upper	Summer	E01_Summer_17	E01.7.17	E01_11	E01	E01_T05	T05	Conwy	Conwy	0m (Llyn Conwy Hut)	52.99337	-3.817019	0	0.011337411	0.040936888	0.066136595	0.011814624	0.7	2.004497389	NA	191.4543828	77.45286179	13.50733993	5.423	25.1	11.8	2.688	R2
E01_R3_T05	NO	WP2A	13.07.17	E01.13.07.17	77	7.17	12	11	7	17	upper	Summer	E01_Summer_17	E01.7.17	E01_11	E01	E01_T05	T05	Conwy	Conwy	0m (Llyn Conwy Hut)	52.99337	-3.817019	0	0.011337411	0.040936888	0.066136595	0.011814624	0.7	2.004497389	NA	191.4543828	77.45286179	13.50733993	5.423	25.1	11.8	2.688	R3
E04_R1_T04	NO	WP2A	29.06.17	E04.29.06.17	63	6.17	10	9	6	17	upper	Summer	E04_Summer_17	E04.6.17	E04_9	E04	E04_T04	T04	Conwy	Conwy	1000m (Migneint)	52.989393	-3.822141	1000	0.055408703	0.117896491	0.092271744	0.036526938	3.5	1.282073949	NA	235.3993371	72.83392686	12.87776901	5.044	25.1	11.4	9.416	R1
E04_R2_T04	NO	WP2A	29.06.17	E04.29.06.17	63	6.17	10	9	6	17	upper	Summer	E04_Summer_17	E04.6.17	E04_9	E04	E04_T04	T04	Conwy	Conwy	1000m (Migneint)	52.989393	-3.822141	1000	0.055408703	0.117896491	0.092271744	0.036526938	3.5	1.282073949	NA	235.3993371	72.83392686	12.87776901	5.044	25.1	11.4	9.416	R2
E04_R3_T04	NO	WP2A	29.06.17	E04.29.06.17	63	6.17	10	9	6	17	upper	Summer	E04_Summer_17	E04.6.17	E04_9	E04	E04_T04	T04	Conwy	Conwy	1000m (Migneint)	52.989393	-3.822141	1000	0.055408703	0.117896491	0.092271744	0.036526938	3.5	1.282073949	NA	235.3993371	72.83392686	12.87776901	5.044	25.1	11.4	9.416	R3
E03_R1_T10	NO	WP2A	02.11.17	E03.02.11.17	189	11.17	28	27	11	17	upper	Autumn	E03_Autumn_17	E03.11.17	E03_27	E03	E03_T10	T10	Conwy	Conwy	250m (Migneint)	52.992	-3.817	250	0.024255528	0.130595678	0.156365284	0.047181959	0.7	0.698597169	NA	273.225618	14.20399993	5.407315762	5.311	25.2	-0.7	5.514	R1
E03_R2_T10	NO	WP2A	02.11.17	E03.02.11.17	189	11.17	28	27	11	17	upper	Autumn	E03_Autumn_17	E03.11.17	E03_27	E03	E03_T10	T10	Conwy	Conwy	250m (Migneint)	52.992	-3.817	250	0.024255528	0.130595678	0.156365284	0.047181959	0.7	0.698597169	NA	273.225618	14.20399993	5.407315762	5.311	25.2	-0.7	5.514	R2
E03_R3_T10	NO	WP2A	02.11.17	E03.02.11.17	189	11.17	28	27	11	17	upper	Autumn	E03_Autumn_17	E03.11.17	E03_27	E03	E03_T10	T10	Conwy	Conwy	250m (Migneint)	52.992	-3.817	250	0.024255528	0.130595678	0.156365284	0.047181959	0.7	0.698597169	NA	273.225618	14.20399993	5.407315762	5.311	25.2	-0.7	5.514	R3
E01_R1_T03	NO	WP2A	12.06.17	E01.12.06.17	46	6.17	7	6	6	17	upper	Summer	E01_Summer_17	E01.6.17	E01_6	E01	E01_T03	T03	Conwy	Conwy	0m (Llyn Conwy Hut)	52.99337	-3.817019	0	0.062128001	0.084503361	0.066136595	0.134315425	0.7	2.004497389	NA	236.0367966	72.80588531	12.85163126	5.451	25.2	9.6	14.73	R1
E01_R2_T03	NO	WP2A	12.06.17	E01.12.06.17	46	6.17	7	6	6	17	upper	Summer	E01_Summer_17	E01.6.17	E01_6	E01	E01_T03	T03	Conwy	Conwy	0m (Llyn Conwy Hut)	52.99337	-3.817019	0	0.062128001	0.084503361	0.066136595	0.134315425	0.7	2.004497389	NA	236.0367966	72.80588531	12.85163126	5.451	25.2	9.6	14.73	R2
E01_R3_T03	NO	WP2A	12.06.17	E01.12.06.17	46	6.17	7	6	6	17	upper	Summer	E01_Summer_17	E01.6.17	E01_6	E01	E01_T03	T03	Conwy	Conwy	0m (Llyn Conwy Hut)	52.99337	-3.817019	0	0.062128001	0.084503361	0.066136595	0.134315425	0.7	2.004497389	NA	236.0367966	72.80588531	12.85163126	5.451	25.2	9.6	14.73	R3
E04_R1_T06	NO	WP2A	12.08.17	E04.12.08.17	107	8.17	16	15	8	17	upper	Summer	E04_Summer_17	E04.8.17	E04_15	E04	E04_T06	T06	Conwy	Conwy	1000m (Migneint)	52.989393	-3.822141	1000	0.079382264	0.102631459	0.092271744	0.16412197	3.5	1.282073949	NA	201.4549035	60.10087939	13.03418463	4.7	25.2	-14.2	13.49	R1
E04_R2_T06	NO	WP2A	12.08.17	E04.12.08.17	107	8.17	16	15	8	17	upper	Summer	E04_Summer_17	E04.8.17	E04_15	E04	E04_T06	T06	Conwy	Conwy	1000m (Migneint)	52.989393	-3.822141	1000	0.079382264	0.102631459	0.092271744	0.16412197	3.5	1.282073949	NA	201.4549035	60.10087939	13.03418463	4.7	25.2	-14.2	13.49	R2
E04_R3_T06	NO	WP2A	12.08.17	E04.12.08.17	107	8.17	16	15	8	17	upper	Summer	E04_Summer_17	E04.8.17	E04_15	E04	E04_T06	T06	Conwy	Conwy	1000m (Migneint)	52.989393	-3.822141	1000	0.079382264	0.102631459	0.092271744	0.16412197	3.5	1.282073949	NA	201.4549035	60.10087939	13.03418463	4.7	25.2	-14.2	13.49	R3
E02_R1_T05	NO	WP2A	13.07.17	E02.13.07.17	77	7.17	12	11	7	17	upper	Summer	E02_Summer_17	E02.7.17	E02_11	E02	E02_T05	T05	Conwy	Conwy	50m (Migneint)	52.993005	-3.817155	50	0.011500931	0.04152732	0.067090483	0.011985026	0.7	4.633015179	NA	191.4543828	77.45286179	13.50733993	5.356	25.2	13.8	2.688	R1
E02_R2_T05	NO	WP2A	13.07.17	E02.13.07.17	77	7.17	12	11	7	17	upper	Summer	E02_Summer_17	E02.7.17	E02_11	E02	E02_T05	T05	Conwy	Conwy	50m (Migneint)	52.993005	-3.817155	50	0.011500931	0.04152732	0.067090483	0.011985026	0.7	4.633015179	NA	191.4543828	77.45286179	13.50733993	5.356	25.2	13.8	2.688	R2
E02_R3_T05	NO	WP2A	13.07.17	E02.13.07.17	77	7.17	12	11	7	17	upper	Summer	E02_Summer_17	E02.7.17	E02_11	E02	E02_T05	T05	Conwy	Conwy	50m (Migneint)	52.993005	-3.817155	50	0.011500931	0.04152732	0.067090483	0.011985026	0.7	4.633015179	NA	191.4543828	77.45286179	13.50733993	5.356	25.2	13.8	2.688	R3
E01_R1_T02	NO	WP2A	18.05.17	E01.18.05.17	21	5.17	4	3	5	17	upper	Spring	E01_Spring_17	E01.5.17	E01_3	E01	E01_T02	T02	Conwy	Conwy	0m (Llyn Conwy Hut)	52.99337	-3.817019	0	0.03270472	0.037623748	0.063466736	0.109471455	0.7	2.004497389	NA	107.7691489	80.15371704	10.62227824	5.497	25.2	8.7	7.754	R1
E01_R2_T02	NO	WP2A	18.05.17	E01.18.05.17	21	5.17	4	3	5	17	upper	Spring	E01_Spring_17	E01.5.17	E01_3	E01	E01_T02	T02	Conwy	Conwy	0m (Llyn Conwy Hut)	52.99337	-3.817019	0	0.03270472	0.037623748	0.063466736	0.109471455	0.7	2.004497389	NA	107.7691489	80.15371704	10.62227824	5.497	25.2	8.7	7.754	R2
E01_R3_T02	NO	WP2A	18.05.17	E01.18.05.17	21	5.17	4	3	5	17	upper	Spring	E01_Spring_17	E01.5.17	E01_3	E01	E01_T02	T02	Conwy	Conwy	0m (Llyn Conwy Hut)	52.99337	-3.817019	0	0.03270472	0.037623748	0.063466736	0.109471455	0.7	2.004497389	NA	107.7691489	80.15371704	10.62227824	5.497	25.2	8.7	7.754	R3
E03_R1_T04	NO	WP2A	29.06.17	E03.29.06.17	63	6.17	10	9	6	17	upper	Summer	E03_Summer_17	E03.6.17	E03_9	E03	E03_T04	T04	Conwy	Conwy	250m (Migneint)	52.992	-3.817	250	0.04142003	0.088131936	0.068976501	0.027305221	0.7	0.698597169	NA	236.0367966	72.80869487	12.85163126	5.143	25.2	5	9.416	R1
E03_R2_T04	NO	WP2A	29.06.17	E03.29.06.17	63	6.17	10	9	6	17	upper	Summer	E03_Summer_17	E03.6.17	E03_9	E03	E03_T04	T04	Conwy	Conwy	250m (Migneint)	52.992	-3.817	250	0.04142003	0.088131936	0.068976501	0.027305221	0.7	0.698597169	NA	236.0367966	72.80869487	12.85163126	5.143	25.2	5	9.416	R2
E03_R3_T04	NO	WP2A	29.06.17	E03.29.06.17	63	6.17	10	9	6	17	upper	Summer	E03_Summer_17	E03.6.17	E03_9	E03	E03_T04	T04	Conwy	Conwy	250m (Migneint)	52.992	-3.817	250	0.04142003	0.088131936	0.068976501	0.027305221	0.7	0.698597169	NA	236.0367966	72.80869487	12.85163126	5.143	25.2	5	9.416	R3
E04_R1_T15	NO	WP2A	14.02.18	E04.14.02.18	293	2.18	42	41	2	18	upper	Winter	E04_Winter_18	E04.2.18	E04_41	E04	E04_T15	T15	Conwy	Conwy	1000m (Migneint)	52.989393	-3.822141	1000	0.22425931	0.118642565	0.161834257	0.092133193	3.5	1.282073949	NA	118.5970756	NA	1.326881683	5.154	25.3	-1.3	38.11	R1
E04_R2_T15	NO	WP2A	14.02.18	E04.14.02.18	293	2.18	42	41	2	18	upper	Winter	E04_Winter_18	E04.2.18	E04_41	E04	E04_T15	T15	Conwy	Conwy	1000m (Migneint)	52.989393	-3.822141	1000	0.22425931	0.118642565	0.161834257	0.092133193	3.5	1.282073949	NA	118.5970756	NA	1.326881683	5.154	25.3	-1.3	38.11	R2
E04_R3_T15	NO	WP2A	14.02.18	E04.14.02.18	293	2.18	42	41	2	18	upper	Winter	E04_Winter_18	E04.2.18	E04_41	E04	E04_T15	T15	Conwy	Conwy	1000m (Migneint)	52.989393	-3.822141	1000	0.22425931	0.118642565	0.161834257	0.092133193	3.5	1.282073949	NA	118.5970756	NA	1.326881683	5.154	25.3	-1.3	38.11	R3
E04_R1_T16	NO	WP2A	15.03.18	E04.15.03.18	322	3.18	47	46	3	18	upper	Spring	E04_Spring_18	E04.3.18	E04_46	E04	E04_T16	T16	Conwy	Conwy	1000m (Migneint)	52.989393	-3.822141	1000	0.072615059	0.086480332	0.091640023	0.134029341	3.5	1.282073949	NA	130.6117781	NA	2.248449761	5.173	25.3	1.7	12.34	R1
E04_R2_T16	NO	WP2A	15.03.18	E04.15.03.18	322	3.18	47	46	3	18	upper	Spring	E04_Spring_18	E04.3.18	E04_46	E04	E04_T16	T16	Conwy	Conwy	1000m (Migneint)	52.989393	-3.822141	1000	0.072615059	0.086480332	0.091640023	0.134029341	3.5	1.282073949	NA	130.6117781	NA	2.248449761	5.173	25.3	1.7	12.34	R2
E04_R3_T16	NO	WP2A	15.03.18	E04.15.03.18	322	3.18	47	46	3	18	upper	Spring	E04_Spring_18	E04.3.18	E04_46	E04	E04_T16	T16	Conwy	Conwy	1000m (Migneint)	52.989393	-3.822141	1000	0.072615059	0.086480332	0.091640023	0.134029341	3.5	1.282073949	NA	130.6117781	NA	2.248449761	5.173	25.3	1.7	12.34	R3
E01_R1_T10	NO	WP2A	02.11.17	E01.02.11.17	189	11.17	28	27	11	17	upper	Autumn	E01_Autumn_17	E01.11.17	E01_27	E01	E01_T10	T10	Conwy	Conwy	0m (Llyn Conwy Hut)	52.99337	-3.817019	0	0.023256877	0.125218783	0.149927401	0.04523938	0.7	2.004497389	NA	273.225618	14.22009087	5.407315762	5.301	25.4	-0.4	5.514	R1
E01_R2_T10	NO	WP2A	02.11.17	E01.02.11.17	189	11.17	28	27	11	17	upper	Autumn	E01_Autumn_17	E01.11.17	E01_27	E01	E01_T10	T10	Conwy	Conwy	0m (Llyn Conwy Hut)	52.99337	-3.817019	0	0.023256877	0.125218783	0.149927401	0.04523938	0.7	2.004497389	NA	273.225618	14.22009087	5.407315762	5.301	25.4	-0.4	5.514	R2
E01_R3_T10	NO	WP2A	02.11.17	E01.02.11.17	189	11.17	28	27	11	17	upper	Autumn	E01_Autumn_17	E01.11.17	E01_27	E01	E01_T10	T10	Conwy	Conwy	0m (Llyn Conwy Hut)	52.99337	-3.817019	0	0.023256877	0.125218783	0.149927401	0.04523938	0.7	2.004497389	NA	273.225618	14.22009087	5.407315762	5.301	25.4	-0.4	5.514	R3
E01_R1_T07	NO	WP2A	01.09.17	E01.01.09.17	127	9.17	19	18	9	17	upper	Autumn	E01_Autumn_17	E01.9.17	E01_18	E01	E01_T07	T07	Conwy	Conwy	0m (Llyn Conwy Hut)	52.99337	-3.817019	0	0.015955888	0.134795268	0.149927401	0.020992528	0.7	2.004497389	NA	292.0995523	37.64608192	11.03912843	5.004	25.5	-3.5	3.783	R1
E01_R2_T07	NO	WP2A	01.09.17	E01.01.09.17	127	9.17	19	18	9	17	upper	Autumn	E01_Autumn_17	E01.9.17	E01_18	E01	E01_T07	T07	Conwy	Conwy	0m (Llyn Conwy Hut)	52.99337	-3.817019	0	0.015955888	0.134795268	0.149927401	0.020992528	0.7	2.004497389	NA	292.0995523	37.64608192	11.03912843	5.004	25.5	-3.5	3.783	R2
E01_R3_T07	NO	WP2A	01.09.17	E01.01.09.17	127	9.17	19	18	9	17	upper	Autumn	E01_Autumn_17	E01.9.17	E01_18	E01	E01_T07	T07	Conwy	Conwy	0m (Llyn Conwy Hut)	52.99337	-3.817019	0	0.015955888	0.134795268	0.149927401	0.020992528	0.7	2.004497389	NA	292.0995523	37.64608192	11.03912843	5.004	25.5	-3.5	3.783	R3
E02_R1_T03	NO	WP2A	12.06.17	E02.12.06.17	46	6.17	7	6	6	17	upper	Summer	E02_Summer_17	E02.6.17	E02_6	E02	E02_T03	T03	Conwy	Conwy	50m (Migneint)	52.993005	-3.817155	50	0.063024073	0.085722153	0.067090483	0.136252655	0.7	4.633015179	NA	236.0367966	72.80588531	12.85163126	5.402	25.5	7.6	14.73	R1
E02_R2_T03	NO	WP2A	12.06.17	E02.12.06.17	46	6.17	7	6	6	17	upper	Summer	E02_Summer_17	E02.6.17	E02_6	E02	E02_T03	T03	Conwy	Conwy	50m (Migneint)	52.993005	-3.817155	50	0.063024073	0.085722153	0.067090483	0.136252655	0.7	4.633015179	NA	236.0367966	72.80588531	12.85163126	5.402	25.5	7.6	14.73	R2
E02_R3_T03	NO	WP2A	12.06.17	E02.12.06.17	46	6.17	7	6	6	17	upper	Summer	E02_Summer_17	E02.6.17	E02_6	E02	E02_T03	T03	Conwy	Conwy	50m (Migneint)	52.993005	-3.817155	50	0.063024073	0.085722153	0.067090483	0.136252655	0.7	4.633015179	NA	236.0367966	72.80588531	12.85163126	5.402	25.5	7.6	14.73	R3
E02_R1_T02	NO	WP2A	18.05.17	E02.18.05.17	21	5.17	4	3	5	17	upper	Spring	E02_Spring_17	E02.5.17	E02_3	E02	E02_T02	T02	Conwy	Conwy	50m (Migneint)	52.993005	-3.817155	50	0.03317642	0.038166395	0.064382117	0.111050361	0.7	4.633015179	NA	107.7691489	80.15371704	10.62227824	5.428	25.5	8.3	7.754	R1
E02_R2_T02	NO	WP2A	18.05.17	E02.18.05.17	21	5.17	4	3	5	17	upper	Spring	E02_Spring_17	E02.5.17	E02_3	E02	E02_T02	T02	Conwy	Conwy	50m (Migneint)	52.993005	-3.817155	50	0.03317642	0.038166395	0.064382117	0.111050361	0.7	4.633015179	NA	107.7691489	80.15371704	10.62227824	5.428	25.5	8.3	7.754	R2
E02_R3_T02	NO	WP2A	18.05.17	E02.18.05.17	21	5.17	4	3	5	17	upper	Spring	E02_Spring_17	E02.5.17	E02_3	E02	E02_T02	T02	Conwy	Conwy	50m (Migneint)	52.993005	-3.817155	50	0.03317642	0.038166395	0.064382117	0.111050361	0.7	4.633015179	NA	107.7691489	80.15371704	10.62227824	5.428	25.5	8.3	7.754	R3
E04_R1_T17	NO	WP2A	28.03.18	E04.28.03.18	335	3.18	48	47	3	18	upper	Spring	E04_Spring_18	E04.3.18	E04_47	E04	E04_T17	T17	Conwy	Conwy	1000m (Migneint)	52.989393	-3.822141	1000	0.054037608	0.086480332	0.091640023	0.092370255	3.5	1.282073949	NA	130.6117781	NA	2.248449761	5.052	25.5	-2.5	9.183	R1
E04_R2_T17	NO	WP2A	28.03.18	E04.28.03.18	335	3.18	48	47	3	18	upper	Spring	E04_Spring_18	E04.3.18	E04_47	E04	E04_T17	T17	Conwy	Conwy	1000m (Migneint)	52.989393	-3.822141	1000	0.054037608	0.086480332	0.091640023	0.092370255	3.5	1.282073949	NA	130.6117781	NA	2.248449761	5.052	25.5	-2.5	9.183	R2
E04_R3_T17	NO	WP2A	28.03.18	E04.28.03.18	335	3.18	48	47	3	18	upper	Spring	E04_Spring_18	E04.3.18	E04_47	E04	E04_T17	T17	Conwy	Conwy	1000m (Migneint)	52.989393	-3.822141	1000	0.054037608	0.086480332	0.091640023	0.092370255	3.5	1.282073949	NA	130.6117781	NA	2.248449761	5.052	25.5	-2.5	9.183	R3
E04_R1_T10	NO	WP2A	02.11.17	E04.02.11.17	189	11.17	28	27	11	17	upper	Autumn	E04_Autumn_17	E04.11.17	E04_27	E04	E04_T10	T10	Conwy	Conwy	1000m (Migneint)	52.989393	-3.822141	1000	0.03244728	0.174701396	0.209174099	0.063116592	3.5	1.282073949	NA	274.3043712	14.05949093	5.437165804	5.083	25.6	-2.9	5.514	R1
E04_R2_T10	NO	WP2A	02.11.17	E04.02.11.17	189	11.17	28	27	11	17	upper	Autumn	E04_Autumn_17	E04.11.17	E04_27	E04	E04_T10	T10	Conwy	Conwy	1000m (Migneint)	52.989393	-3.822141	1000	0.03244728	0.174701396	0.209174099	0.063116592	3.5	1.282073949	NA	274.3043712	14.05949093	5.437165804	5.083	25.6	-2.9	5.514	R2
E04_R3_T10	NO	WP2A	02.11.17	E04.02.11.17	189	11.17	28	27	11	17	upper	Autumn	E04_Autumn_17	E04.11.17	E04_27	E04	E04_T10	T10	Conwy	Conwy	1000m (Migneint)	52.989393	-3.822141	1000	0.03244728	0.174701396	0.209174099	0.063116592	3.5	1.282073949	NA	274.3043712	14.05949093	5.437165804	5.083	25.6	-2.9	5.514	R3
E03_R1_T03	NO	WP2A	12.06.17	E03.12.06.17	46	6.17	7	6	6	17	upper	Summer	E03_Summer_17	E03.6.17	E03_6	E03	E03_T03	T03	Conwy	Conwy	250m (Migneint)	52.992	-3.817	250	0.064795778	0.088131936	0.068976501	0.14008293	0.7	0.698597169	NA	236.0367966	72.80869487	12.85163126	5.361	25.6	5.5	14.73	R1
E03_R2_T03	NO	WP2A	12.06.17	E03.12.06.17	46	6.17	7	6	6	17	upper	Summer	E03_Summer_17	E03.6.17	E03_6	E03	E03_T03	T03	Conwy	Conwy	250m (Migneint)	52.992	-3.817	250	0.064795778	0.088131936	0.068976501	0.14008293	0.7	0.698597169	NA	236.0367966	72.80869487	12.85163126	5.361	25.6	5.5	14.73	R2
E03_R3_T03	NO	WP2A	12.06.17	E03.12.06.17	46	6.17	7	6	6	17	upper	Summer	E03_Summer_17	E03.6.17	E03_6	E03	E03_T03	T03	Conwy	Conwy	250m (Migneint)	52.992	-3.817	250	0.064795778	0.088131936	0.068976501	0.14008293	0.7	0.698597169	NA	236.0367966	72.80869487	12.85163126	5.361	25.6	5.5	14.73	R3
E04_R1_T03	NO	WP2A	12.06.17	E04.12.06.17	46	6.17	7	6	6	17	upper	Summer	E04_Summer_17	E04.6.17	E04_6	E04	E04_T03	T03	Conwy	Conwy	1000m (Migneint)	52.989393	-3.822141	1000	0.086679077	0.117896491	0.092271744	0.18739275	3.5	1.282073949	NA	235.3993371	72.83392686	12.87776901	5.139	25.6	1.6	14.73	R1
E04_R2_T03	NO	WP2A	12.06.17	E04.12.06.17	46	6.17	7	6	6	17	upper	Summer	E04_Summer_17	E04.6.17	E04_6	E04	E04_T03	T03	Conwy	Conwy	1000m (Migneint)	52.989393	-3.822141	1000	0.086679077	0.117896491	0.092271744	0.18739275	3.5	1.282073949	NA	235.3993371	72.83392686	12.87776901	5.139	25.6	1.6	14.73	R2
E04_R3_T03	NO	WP2A	12.06.17	E04.12.06.17	46	6.17	7	6	6	17	upper	Summer	E04_Summer_17	E04.6.17	E04_6	E04	E04_T03	T03	Conwy	Conwy	1000m (Migneint)	52.989393	-3.822141	1000	0.086679077	0.117896491	0.092271744	0.18739275	3.5	1.282073949	NA	235.3993371	72.83392686	12.87776901	5.139	25.6	1.6	14.73	R3
E04_R1_T09	NO	WP2A	12.10.17	E04.12.10.17	168	10.17	25	24	10	17	upper	Autumn	E04_Autumn_17	E04.10.17	E04_24	E04	E04_T09	T09	Conwy	Conwy	1000m (Migneint)	52.989393	-3.822141	1000	0.181008039	0.262965638	0.209174099	0.270839541	3.5	1.282073949	NA	319.6693832	26.47874968	9.987748867	4.249	25.6	-72.1	30.76	R1
E04_R2_T09	NO	WP2A	12.10.17	E04.12.10.17	168	10.17	25	24	10	17	upper	Autumn	E04_Autumn_17	E04.10.17	E04_24	E04	E04_T09	T09	Conwy	Conwy	1000m (Migneint)	52.989393	-3.822141	1000	0.181008039	0.262965638	0.209174099	0.270839541	3.5	1.282073949	NA	319.6693832	26.47874968	9.987748867	4.249	25.6	-72.1	30.76	R2
E04_R3_T09	NO	WP2A	12.10.17	E04.12.10.17	168	10.17	25	24	10	17	upper	Autumn	E04_Autumn_17	E04.10.17	E04_24	E04	E04_T09	T09	Conwy	Conwy	1000m (Migneint)	52.989393	-3.822141	1000	0.181008039	0.262965638	0.209174099	0.270839541	3.5	1.282073949	NA	319.6693832	26.47874968	9.987748867	4.249	25.6	-72.1	30.76	R3
E03_R1_T02	NO	WP2A	18.05.17	E03.18.05.17	21	5.17	4	3	5	17	upper	Spring	E03_Spring_17	E03.5.17	E03_3	E03	E03_T02	T02	Conwy	Conwy	250m (Migneint)	52.992	-3.817	250	0.034109061	0.039239312	0.066191998	0.11417216	0.7	0.698597169	NA	107.7691489	80.15568715	10.62227824	5.354	25.6	8.1	7.754	R1
E03_R2_T02	NO	WP2A	18.05.17	E03.18.05.17	21	5.17	4	3	5	17	upper	Spring	E03_Spring_17	E03.5.17	E03_3	E03	E03_T02	T02	Conwy	Conwy	250m (Migneint)	52.992	-3.817	250	0.034109061	0.039239312	0.066191998	0.11417216	0.7	0.698597169	NA	107.7691489	80.15568715	10.62227824	5.354	25.6	8.1	7.754	R2
E03_R3_T02	NO	WP2A	18.05.17	E03.18.05.17	21	5.17	4	3	5	17	upper	Spring	E03_Spring_17	E03.5.17	E03_3	E03	E03_T02	T02	Conwy	Conwy	250m (Migneint)	52.992	-3.817	250	0.034109061	0.039239312	0.066191998	0.11417216	0.7	0.698597169	NA	107.7691489	80.15568715	10.62227824	5.354	25.6	8.1	7.754	R3
E04_R1_T02	NO	WP2A	18.05.17	E04.18.05.17	21	5.17	4	3	5	17	upper	Spring	E04_Spring_17	E04.5.17	E04_3	E04	E04_T02	T02	Conwy	Conwy	1000m (Migneint)	52.989393	-3.822141	1000	0.045628619	0.052491496	0.088546839	0.152731207	3.5	1.282073949	NA	108.4546965	80.17338027	10.65380634	5.126	25.6	4.2	7.754	R1
E04_R2_T02	NO	WP2A	18.05.17	E04.18.05.17	21	5.17	4	3	5	17	upper	Spring	E04_Spring_17	E04.5.17	E04_3	E04	E04_T02	T02	Conwy	Conwy	1000m (Migneint)	52.989393	-3.822141	1000	0.045628619	0.052491496	0.088546839	0.152731207	3.5	1.282073949	NA	108.4546965	80.17338027	10.65380634	5.126	25.6	4.2	7.754	R2
E04_R3_T02	NO	WP2A	18.05.17	E04.18.05.17	21	5.17	4	3	5	17	upper	Spring	E04_Spring_17	E04.5.17	E04_3	E04	E04_T02	T02	Conwy	Conwy	1000m (Migneint)	52.989393	-3.822141	1000	0.045628619	0.052491496	0.088546839	0.152731207	3.5	1.282073949	NA	108.4546965	80.17338027	10.65380634	5.126	25.6	4.2	7.754	R3
E04_R1_T14	NO	WP2A	25.01.18	E04.25.01.18	273	1.18	40	39	1	18	upper	Winter	E04_Winter_18	E04.1.18	E04_39	E04	E04_T14	T14	Conwy	Conwy	1000m (Migneint)	52.989393	-3.822141	1000	0.290283698	0.200846107	0.161834257	0.295050165	3.5	1.282073949	NA	288.3363246	NA	3.340227158	4.992	25.6	-7	49.33	R1
E04_R2_T14	NO	WP2A	25.01.18	E04.25.01.18	273	1.18	40	39	1	18	upper	Winter	E04_Winter_18	E04.1.18	E04_39	E04	E04_T14	T14	Conwy	Conwy	1000m (Migneint)	52.989393	-3.822141	1000	0.290283698	0.200846107	0.161834257	0.295050165	3.5	1.282073949	NA	288.3363246	NA	3.340227158	4.992	25.6	-7	49.33	R2
E04_R3_T14	NO	WP2A	25.01.18	E04.25.01.18	273	1.18	40	39	1	18	upper	Winter	E04_Winter_18	E04.1.18	E04_39	E04	E04_T14	T14	Conwy	Conwy	1000m (Migneint)	52.989393	-3.822141	1000	0.290283698	0.200846107	0.161834257	0.295050165	3.5	1.282073949	NA	288.3363246	NA	3.340227158	4.992	25.6	-7	49.33	R3
E06_R1_T19	NO	WP2A	18.04.18	E06.18.04.18	356	4.18	51	50	4	18	middle	Spring	E06_Spring_18	E06.4.18	E06_50	E06	E06_T19	T19	Conwy	Conwy	Blaen y Coed FB	53.006808	-3.752894	8760	2.317174568	1.594361229	1.506700355	1.1027346	10	0.980445229	NA	133.589558	NA	7.075285407	5.51	25.9	19.3	23.95	R1
E06_R2_T19	NO	WP2A	18.04.18	E06.18.04.18	356	4.18	51	50	4	18	middle	Spring	E06_Spring_18	E06.4.18	E06_50	E06	E06_T19	T19	Conwy	Conwy	Blaen y Coed FB	53.006808	-3.752894	8760	2.317174568	1.594361229	1.506700355	1.1027346	10	0.980445229	NA	133.589558	NA	7.075285407	5.51	25.9	19.3	23.95	R2
E06_R3_T19	NO	WP2A	18.04.18	E06.18.04.18	356	4.18	51	50	4	18	middle	Spring	E06_Spring_18	E06.4.18	E06_50	E06	E06_T19	T19	Conwy	Conwy	Blaen y Coed FB	53.006808	-3.752894	8760	2.317174568	1.594361229	1.506700355	1.1027346	10	0.980445229	NA	133.589558	NA	7.075285407	5.51	25.9	19.3	23.95	R3
E06_R1_T04	NO	WP2A	29.06.17	E06.29.06.17	63	6.17	10	9	6	17	middle	Summer	E06_Summer_17	E06.6.17	E06_9	E06	E06_T04	T04	Conwy	Conwy	Blaen y Coed FB	53.006808	-3.752894	8760	0.911002745	1.938396346	1.517086812	0.600558021	10	0.980445229	NA	220.9791831	74.0385843	13.08129611	5.93	25.9	51	9.416	R1
E06_R2_T04	NO	WP2A	29.06.17	E06.29.06.17	63	6.17	10	9	6	17	middle	Summer	E06_Summer_17	E06.6.17	E06_9	E06	E06_T04	T04	Conwy	Conwy	Blaen y Coed FB	53.006808	-3.752894	8760	0.911002745	1.938396346	1.517086812	0.600558021	10	0.980445229	NA	220.9791831	74.0385843	13.08129611	5.93	25.9	51	9.416	R2
E06_R3_T04	NO	WP2A	29.06.17	E06.29.06.17	63	6.17	10	9	6	17	middle	Summer	E06_Summer_17	E06.6.17	E06_9	E06	E06_T04	T04	Conwy	Conwy	Blaen y Coed FB	53.006808	-3.752894	8760	0.911002745	1.938396346	1.517086812	0.600558021	10	0.980445229	NA	220.9791831	74.0385843	13.08129611	5.93	25.9	51	9.416	R3
E02_R1_T07	NO	WP2A	01.09.17	E02.01.09.17	127	9.17	19	18	9	17	upper	Autumn	E02_Autumn_17	E02.9.17	E02_18	E02	E02_T07	T07	Conwy	Conwy	50m (Migneint)	52.993005	-3.817155	50	0.01618602	0.13673942	0.152089803	0.021295303	0.7	4.633015179	NA	292.0995523	37.64608192	11.03912843	5.47	26	19.6	3.783	R1
E02_R2_T07	NO	WP2A	01.09.17	E02.01.09.17	127	9.17	19	18	9	17	upper	Autumn	E02_Autumn_17	E02.9.17	E02_18	E02	E02_T07	T07	Conwy	Conwy	50m (Migneint)	52.993005	-3.817155	50	0.01618602	0.13673942	0.152089803	0.021295303	0.7	4.633015179	NA	292.0995523	37.64608192	11.03912843	5.47	26	19.6	3.783	R2
E02_R3_T07	NO	WP2A	01.09.17	E02.01.09.17	127	9.17	19	18	9	17	upper	Autumn	E02_Autumn_17	E02.9.17	E02_18	E02	E02_T07	T07	Conwy	Conwy	50m (Migneint)	52.993005	-3.817155	50	0.01618602	0.13673942	0.152089803	0.021295303	0.7	4.633015179	NA	292.0995523	37.64608192	11.03912843	5.47	26	19.6	3.783	R3
E02_R1_T01	NO	WP2A	27.04.17	E02.27.04.17	0	4.17	1	0	4	17	upper	Spring	E02_Spring_17	E02.4.17	E02_0	E02	E02_T01	T01	Conwy	Conwy	50m (Migneint)	52.993005	-3.817155	50	0.010824909	0.024787187	0.064382117	0.011668408	0.7	4.633015179	NA	48.69351482	52.21926689	6.535667311	5.546	26	6.1	2.53	R1
E02_R2_T01	NO	WP2A	27.04.17	E02.27.04.17	0	4.17	1	0	4	17	upper	Spring	E02_Spring_17	E02.4.17	E02_0	E02	E02_T01	T01	Conwy	Conwy	50m (Migneint)	52.993005	-3.817155	50	0.010824909	0.024787187	0.064382117	0.011668408	0.7	4.633015179	NA	48.69351482	52.21926689	6.535667311	5.546	26	6.1	2.53	R2
E02_R3_T01	NO	WP2A	27.04.17	E02.27.04.17	0	4.17	1	0	4	17	upper	Spring	E02_Spring_17	E02.4.17	E02_0	E02	E02_T01	T01	Conwy	Conwy	50m (Migneint)	52.993005	-3.817155	50	0.010824909	0.024787187	0.064382117	0.011668408	0.7	4.633015179	NA	48.69351482	52.21926689	6.535667311	5.546	26	6.1	2.53	R3
E03_R1_T01	NO	WP2A	27.04.17	E03.27.04.17	0	4.17	1	0	4	17	upper	Spring	E03_Spring_17	E03.4.17	E03_0	E03	E03_T01	T01	Conwy	Conwy	250m (Migneint)	52.992	-3.817	250	0.011129214	0.025483993	0.066191998	0.011996425	0.7	0.698597169	NA	48.69351482	52.21876075	6.535667311	5.707	26	12	2.53	R1
E03_R2_T01	NO	WP2A	27.04.17	E03.27.04.17	0	4.17	1	0	4	17	upper	Spring	E03_Spring_17	E03.4.17	E03_0	E03	E03_T01	T01	Conwy	Conwy	250m (Migneint)	52.992	-3.817	250	0.011129214	0.025483993	0.066191998	0.011996425	0.7	0.698597169	NA	48.69351482	52.21876075	6.535667311	5.707	26	12	2.53	R2
E03_R3_T01	NO	WP2A	27.04.17	E03.27.04.17	0	4.17	1	0	4	17	upper	Spring	E03_Spring_17	E03.4.17	E03_0	E03	E03_T01	T01	Conwy	Conwy	250m (Migneint)	52.992	-3.817	250	0.011129214	0.025483993	0.066191998	0.011996425	0.7	0.698597169	NA	48.69351482	52.21876075	6.535667311	5.707	26	12	2.53	R3
E04_R1_T01	NO	WP2A	27.04.17	E04.27.04.17	0	4.17	1	0	4	17	upper	Spring	E04_Spring_17	E04.4.17	E04_0	E04	E04_T01	T01	Conwy	Conwy	1000m (Migneint)	52.989393	-3.822141	1000	0.014887852	0.034090632	0.088546839	0.016047945	3.5	1.282073949	NA	48.48638367	52.21421523	6.562880125	5.827	26	19.4	2.53	R1
E04_R2_T01	NO	WP2A	27.04.17	E04.27.04.17	0	4.17	1	0	4	17	upper	Spring	E04_Spring_17	E04.4.17	E04_0	E04	E04_T01	T01	Conwy	Conwy	1000m (Migneint)	52.989393	-3.822141	1000	0.014887852	0.034090632	0.088546839	0.016047945	3.5	1.282073949	NA	48.48638367	52.21421523	6.562880125	5.827	26	19.4	2.53	R2
E04_R3_T01	NO	WP2A	27.04.17	E04.27.04.17	0	4.17	1	0	4	17	upper	Spring	E04_Spring_17	E04.4.17	E04_0	E04	E04_T01	T01	Conwy	Conwy	1000m (Migneint)	52.989393	-3.822141	1000	0.014887852	0.034090632	0.088546839	0.016047945	3.5	1.282073949	NA	48.48638367	52.21421523	6.562880125	5.827	26	19.4	2.53	R3
E01_R1_T01	NO	WP2A	27.04.17	E01.27.04.17	0	4.17	1	0	4	17	upper	Spring	E01_Spring_17	E01.4.17	E01_0	E01	E01_T01	T01	Conwy	Conwy	0m (Llyn Conwy Hut)	52.99337	-3.817019	0	0.010671001	0.024434764	0.063466736	0.011502508	0.7	2.004497389	NA	48.69351482	52.21926689	6.535667311	5.442	26.1	2.5	2.53	R1
E01_R2_T01	NO	WP2A	27.04.17	E01.27.04.17	0	4.17	1	0	4	17	upper	Spring	E01_Spring_17	E01.4.17	E01_0	E01	E01_T01	T01	Conwy	Conwy	0m (Llyn Conwy Hut)	52.99337	-3.817019	0	0.010671001	0.024434764	0.063466736	0.011502508	0.7	2.004497389	NA	48.69351482	52.21926689	6.535667311	5.442	26.1	2.5	2.53	R2
E01_R3_T01	NO	WP2A	27.04.17	E01.27.04.17	0	4.17	1	0	4	17	upper	Spring	E01_Spring_17	E01.4.17	E01_0	E01	E01_T01	T01	Conwy	Conwy	0m (Llyn Conwy Hut)	52.99337	-3.817019	0	0.010671001	0.024434764	0.063466736	0.011502508	0.7	2.004497389	NA	48.69351482	52.21926689	6.535667311	5.442	26.1	2.5	2.53	R3
E06_R1_T11	NO	WP2A	23.11.17	E06.23.11.17	210	11.17	31	30	11	17	middle	Autumn	E06_Autumn_17	E06.11.17	E06_30	E06	E06_T11	T11	Conwy	Conwy	Blaen y Coed FB	53.006808	-3.752894	8760	4.46406825	2.87235476	3.439138066	5.543803873	10	0.980445229	NA	273.8475517	12.28394029	5.550367974	5.178	26.4	11.3	46.14	R1
E06_R2_T11	NO	WP2A	23.11.17	E06.23.11.17	210	11.17	31	30	11	17	middle	Autumn	E06_Autumn_17	E06.11.17	E06_30	E06	E06_T11	T11	Conwy	Conwy	Blaen y Coed FB	53.006808	-3.752894	8760	4.46406825	2.87235476	3.439138066	5.543803873	10	0.980445229	NA	273.8475517	12.28394029	5.550367974	5.178	26.4	11.3	46.14	R2
E06_R3_T11	NO	WP2A	23.11.17	E06.23.11.17	210	11.17	31	30	11	17	middle	Autumn	E06_Autumn_17	E06.11.17	E06_30	E06	E06_T11	T11	Conwy	Conwy	Blaen y Coed FB	53.006808	-3.752894	8760	4.46406825	2.87235476	3.439138066	5.543803873	10	0.980445229	NA	273.8475517	12.28394029	5.550367974	5.178	26.4	11.3	46.14	R3
E02_R1_T12	NO	WP2A	14.12.17	E02.14.12.17	231	12.17	34	33	12	17	upper	Winter	E02_Winter_17	E02.12.17	E02_33	E02	E02_T12	T12	Conwy	Conwy	50m (Migneint)	52.993005	-3.817155	50	0.246619659	0.12509153	0.097802668	0.164925522	0.7	4.633015179	NA	245.8448685	9.003982544	3.617902924	5.153	26.5	-1.3	57.64	R1
E02_R2_T12	NO	WP2A	14.12.17	E02.14.12.17	231	12.17	34	33	12	17	upper	Winter	E02_Winter_17	E02.12.17	E02_33	E02	E02_T12	T12	Conwy	Conwy	50m (Migneint)	52.993005	-3.817155	50	0.246619659	0.12509153	0.097802668	0.164925522	0.7	4.633015179	NA	245.8448685	9.003982544	3.617902924	5.153	26.5	-1.3	57.64	R2
E02_R3_T12	NO	WP2A	14.12.17	E02.14.12.17	231	12.17	34	33	12	17	upper	Winter	E02_Winter_17	E02.12.17	E02_33	E02	E02_T12	T12	Conwy	Conwy	50m (Migneint)	52.993005	-3.817155	50	0.246619659	0.12509153	0.097802668	0.164925522	0.7	4.633015179	NA	245.8448685	9.003982544	3.617902924	5.153	26.5	-1.3	57.64	R3
E03_R1_T05	NO	WP2A	13.07.17	E03.13.07.17	77	7.17	12	11	7	17	upper	Summer	E03_Summer_17	E03.7.17	E03_11	E03	E03_T05	T05	Conwy	Conwy	250m (Migneint)	52.992	-3.817	250	0.01182424	0.042694718	0.068976501	0.012321944	0.7	0.698597169	NA	191.4543828	77.45182885	13.50733993	5.028	26.8	1	2.688	R1
E03_R2_T05	NO	WP2A	13.07.17	E03.13.07.17	77	7.17	12	11	7	17	upper	Summer	E03_Summer_17	E03.7.17	E03_11	E03	E03_T05	T05	Conwy	Conwy	250m (Migneint)	52.992	-3.817	250	0.01182424	0.042694718	0.068976501	0.012321944	0.7	0.698597169	NA	191.4543828	77.45182885	13.50733993	5.028	26.8	1	2.688	R2
E03_R3_T05	NO	WP2A	13.07.17	E03.13.07.17	77	7.17	12	11	7	17	upper	Summer	E03_Summer_17	E03.7.17	E03_11	E03	E03_T05	T05	Conwy	Conwy	250m (Migneint)	52.992	-3.817	250	0.01182424	0.042694718	0.068976501	0.012321944	0.7	0.698597169	NA	191.4543828	77.45182885	13.50733993	5.028	26.8	1	2.688	R3
E01_R1_T12	NO	WP2A	14.12.17	E01.14.12.17	231	12.17	34	33	12	17	upper	Winter	E01_Winter_17	E01.12.17	E01_33	E01	E01_T12	T12	Conwy	Conwy	0m (Llyn Conwy Hut)	52.99337	-3.817019	0	0.243113239	0.123312987	0.096412117	0.162580623	0.7	2.004497389	NA	245.8448685	9.003982544	3.617902924	5.142	26.8	-1.5	57.64	R1
E01_R2_T12	NO	WP2A	14.12.17	E01.14.12.17	231	12.17	34	33	12	17	upper	Winter	E01_Winter_17	E01.12.17	E01_33	E01	E01_T12	T12	Conwy	Conwy	0m (Llyn Conwy Hut)	52.99337	-3.817019	0	0.243113239	0.123312987	0.096412117	0.162580623	0.7	2.004497389	NA	245.8448685	9.003982544	3.617902924	5.142	26.8	-1.5	57.64	R2
E01_R3_T12	NO	WP2A	14.12.17	E01.14.12.17	231	12.17	34	33	12	17	upper	Winter	E01_Winter_17	E01.12.17	E01_33	E01	E01_T12	T12	Conwy	Conwy	0m (Llyn Conwy Hut)	52.99337	-3.817019	0	0.243113239	0.123312987	0.096412117	0.162580623	0.7	2.004497389	NA	245.8448685	9.003982544	3.617902924	5.142	26.8	-1.5	57.64	R3
E05_R1_T07	NO	WP2A	01.09.17	E05.01.09.17	127	9.17	19	18	9	17	upper	Autumn	E05_Autumn_17	E05.9.17	E05_18	E05	E05_T07	T07	Conwy	Conwy	5000m (Migneint)	52.987265	-3.789011	5000	0.14217275	1.201074737	1.335907527	0.18705104	5	1.125313625	NA	302.7910663	37.11688477	11.14484813	4.802	27	-0.8	3.783	R1
E05_R2_T07	NO	WP2A	01.09.17	E05.01.09.17	127	9.17	19	18	9	17	upper	Autumn	E05_Autumn_17	E05.9.17	E05_18	E05	E05_T07	T07	Conwy	Conwy	5000m (Migneint)	52.987265	-3.789011	5000	0.14217275	1.201074737	1.335907527	0.18705104	5	1.125313625	NA	302.7910663	37.11688477	11.14484813	4.802	27	-0.8	3.783	R2
E05_R3_T07	NO	WP2A	01.09.17	E05.01.09.17	127	9.17	19	18	9	17	upper	Autumn	E05_Autumn_17	E05.9.17	E05_18	E05	E05_T07	T07	Conwy	Conwy	5000m (Migneint)	52.987265	-3.789011	5000	0.14217275	1.201074737	1.335907527	0.18705104	5	1.125313625	NA	302.7910663	37.11688477	11.14484813	4.802	27	-0.8	3.783	R3
E05_R1_T03	NO	WP2A	12.06.17	E05.12.06.17	46	6.17	7	6	6	17	upper	Summer	E05_Summer_17	E05.6.17	E05_6	E05	E05_T03	T03	Conwy	Conwy	5000m (Migneint)	52.987265	-3.789011	5000	0.55358303	0.752955601	0.589301055	1.196799157	5	1.125313625	NA	232.1394778	73.46556489	12.92592408	5.184	27	9.2	14.73	R1
E05_R2_T03	NO	WP2A	12.06.17	E05.12.06.17	46	6.17	7	6	6	17	upper	Summer	E05_Summer_17	E05.6.17	E05_6	E05	E05_T03	T03	Conwy	Conwy	5000m (Migneint)	52.987265	-3.789011	5000	0.55358303	0.752955601	0.589301055	1.196799157	5	1.125313625	NA	232.1394778	73.46556489	12.92592408	5.184	27	9.2	14.73	R2
E05_R3_T03	NO	WP2A	12.06.17	E05.12.06.17	46	6.17	7	6	6	17	upper	Summer	E05_Summer_17	E05.6.17	E05_6	E05	E05_T03	T03	Conwy	Conwy	5000m (Migneint)	52.987265	-3.789011	5000	0.55358303	0.752955601	0.589301055	1.196799157	5	1.125313625	NA	232.1394778	73.46556489	12.92592408	5.184	27	9.2	14.73	R3
E05_R1_T02	NO	WP2A	18.05.17	E05.18.05.17	21	5.17	4	3	5	17	upper	Spring	E05_Spring_17	E05.5.17	E05_3	E05	E05_T02	T02	Conwy	Conwy	5000m (Migneint)	52.987265	-3.789011	5000	0.291410917	0.335241241	0.565511642	0.975430371	5	1.125313625	NA	110.7637913	80.67662343	10.72947003	5.288	27	12.7	7.754	R1
E05_R2_T02	NO	WP2A	18.05.17	E05.18.05.17	21	5.17	4	3	5	17	upper	Spring	E05_Spring_17	E05.5.17	E05_3	E05	E05_T02	T02	Conwy	Conwy	5000m (Migneint)	52.987265	-3.789011	5000	0.291410917	0.335241241	0.565511642	0.975430371	5	1.125313625	NA	110.7637913	80.67662343	10.72947003	5.288	27	12.7	7.754	R2
E05_R3_T02	NO	WP2A	18.05.17	E05.18.05.17	21	5.17	4	3	5	17	upper	Spring	E05_Spring_17	E05.5.17	E05_3	E05	E05_T02	T02	Conwy	Conwy	5000m (Migneint)	52.987265	-3.789011	5000	0.291410917	0.335241241	0.565511642	0.975430371	5	1.125313625	NA	110.7637913	80.67662343	10.72947003	5.288	27	12.7	7.754	R3
E06_R1_T03	NO	WP2A	12.06.17	E06.12.06.17	46	6.17	7	6	6	17	middle	Summer	E06_Summer_17	E06.6.17	E06_6	E06	E06_T03	T03	Conwy	Conwy	Blaen y Coed FB	53.006808	-3.752894	8760	1.425134922	1.938396346	1.517086812	3.081019797	10	0.980445229	NA	220.9791831	74.0385843	13.08129611	5.92	27.1	50.8	14.73	R1
E06_R2_T03	NO	WP2A	12.06.17	E06.12.06.17	46	6.17	7	6	6	17	middle	Summer	E06_Summer_17	E06.6.17	E06_6	E06	E06_T03	T03	Conwy	Conwy	Blaen y Coed FB	53.006808	-3.752894	8760	1.425134922	1.938396346	1.517086812	3.081019797	10	0.980445229	NA	220.9791831	74.0385843	13.08129611	5.92	27.1	50.8	14.73	R2
E06_R3_T03	NO	WP2A	12.06.17	E06.12.06.17	46	6.17	7	6	6	17	middle	Summer	E06_Summer_17	E06.6.17	E06_6	E06	E06_T03	T03	Conwy	Conwy	Blaen y Coed FB	53.006808	-3.752894	8760	1.425134922	1.938396346	1.517086812	3.081019797	10	0.980445229	NA	220.9791831	74.0385843	13.08129611	5.92	27.1	50.8	14.73	R3
E06_R1_T02	NO	WP2A	18.05.17	E06.18.05.17	21	5.17	4	3	5	17	middle	Spring	E06_Spring_17	E06.5.17	E06_3	E06	E06_T02	T02	Conwy	Conwy	Blaen y Coed FB	53.006808	-3.752894	8760	0.750203407	0.863039463	1.455843743	2.511131686	10	0.980445229	NA	104.7231528	80.95587143	10.88630479	5.763	27.1	37.5	7.754	R1
E06_R2_T02	NO	WP2A	18.05.17	E06.18.05.17	21	5.17	4	3	5	17	middle	Spring	E06_Spring_17	E06.5.17	E06_3	E06	E06_T02	T02	Conwy	Conwy	Blaen y Coed FB	53.006808	-3.752894	8760	0.750203407	0.863039463	1.455843743	2.511131686	10	0.980445229	NA	104.7231528	80.95587143	10.88630479	5.763	27.1	37.5	7.754	R2
E06_R3_T02	NO	WP2A	18.05.17	E06.18.05.17	21	5.17	4	3	5	17	middle	Spring	E06_Spring_17	E06.5.17	E06_3	E06	E06_T02	T02	Conwy	Conwy	Blaen y Coed FB	53.006808	-3.752894	8760	0.750203407	0.863039463	1.455843743	2.511131686	10	0.980445229	NA	104.7231528	80.95587143	10.88630479	5.763	27.1	37.5	7.754	R3
E03_R1_T12	NO	WP2A	14.12.17	E03.14.12.17	231	12.17	34	33	12	17	upper	Winter	E03_Winter_17	E03.12.17	E03_33	E03	E03_T12	T12	Conwy	Conwy	250m (Migneint)	52.992	-3.817	250	0.253552522	0.128608048	0.100552053	0.169561835	0.7	0.698597169	NA	245.8448685	8.991707707	3.617902924	5.099	27.5	-3.4	57.64	R1
E03_R2_T12	NO	WP2A	14.12.17	E03.14.12.17	231	12.17	34	33	12	17	upper	Winter	E03_Winter_17	E03.12.17	E03_33	E03	E03_T12	T12	Conwy	Conwy	250m (Migneint)	52.992	-3.817	250	0.253552522	0.128608048	0.100552053	0.169561835	0.7	0.698597169	NA	245.8448685	8.991707707	3.617902924	5.099	27.5	-3.4	57.64	R2
E03_R3_T12	NO	WP2A	14.12.17	E03.14.12.17	231	12.17	34	33	12	17	upper	Winter	E03_Winter_17	E03.12.17	E03_33	E03	E03_T12	T12	Conwy	Conwy	250m (Migneint)	52.992	-3.817	250	0.253552522	0.128608048	0.100552053	0.169561835	0.7	0.698597169	NA	245.8448685	8.991707707	3.617902924	5.099	27.5	-3.4	57.64	R3
E07_R1_T06	NO	WP2A	12.08.17	E07.12.08.17	107	8.17	16	15	8	17	middle	Summer	E07_Summer_17	E07.8.17	E07_15	E07	E07_T06	T06	Conwy	Conwy	Bryniau Defaid	53.038803	-3.708508	14050	2.112797905	2.731586642	2.455857736	4.368186735	15	3.2533424	NA	180.3635828	59.55788429	13.34521718	5.833	28.3	48.2	13.49	R1
E07_R2_T06	NO	WP2A	12.08.17	E07.12.08.17	107	8.17	16	15	8	17	middle	Summer	E07_Summer_17	E07.8.17	E07_15	E07	E07_T06	T06	Conwy	Conwy	Bryniau Defaid	53.038803	-3.708508	14050	2.112797905	2.731586642	2.455857736	4.368186735	15	3.2533424	NA	180.3635828	59.55788429	13.34521718	5.833	28.3	48.2	13.49	R2
E07_R3_T06	NO	WP2A	12.08.17	E07.12.08.17	107	8.17	16	15	8	17	middle	Summer	E07_Summer_17	E07.8.17	E07_15	E07	E07_T06	T06	Conwy	Conwy	Bryniau Defaid	53.038803	-3.708508	14050	2.112797905	2.731586642	2.455857736	4.368186735	15	3.2533424	NA	180.3635828	59.55788429	13.34521718	5.833	28.3	48.2	13.49	R3
E06_R1_T07	NO	WP2A	01.09.17	E06.01.09.17	127	9.17	19	18	9	17	middle	Autumn	E06_Autumn_17	E06.9.17	E06_18	E06	E06_T07	T07	Conwy	Conwy	Blaen y Coed FB	53.006808	-3.752894	8760	0.366007156	3.092026779	3.439138066	0.481541079	10	0.980445229	NA	293.0652551	36.64949389	11.23418677	5.384	28.6	29.4	3.783	R1
E06_R2_T07	NO	WP2A	01.09.17	E06.01.09.17	127	9.17	19	18	9	17	middle	Autumn	E06_Autumn_17	E06.9.17	E06_18	E06	E06_T07	T07	Conwy	Conwy	Blaen y Coed FB	53.006808	-3.752894	8760	0.366007156	3.092026779	3.439138066	0.481541079	10	0.980445229	NA	293.0652551	36.64949389	11.23418677	5.384	28.6	29.4	3.783	R2
E06_R3_T07	NO	WP2A	01.09.17	E06.01.09.17	127	9.17	19	18	9	17	middle	Autumn	E06_Autumn_17	E06.9.17	E06_18	E06	E06_T07	T07	Conwy	Conwy	Blaen y Coed FB	53.006808	-3.752894	8760	0.366007156	3.092026779	3.439138066	0.481541079	10	0.980445229	NA	293.0652551	36.64949389	11.23418677	5.384	28.6	29.4	3.783	R3
E01_R1_T13	NO	WP2A	04.01.18	E01.04.01.18	252	1.18	37	36	1	18	upper	Winter	E01_Winter_18	E01.1.18	E01_36	E01	E01_T13	T13	Conwy	Conwy	0m (Llyn Conwy Hut)	52.99337	-3.817019	0	0.134294336	0.143958238	0.115996146	0.189481065	0.7	2.004497389	NA	289.1532418	NA	3.312624866	4.918	28.8	-5.2	31.84	R1
E01_R2_T13	NO	WP2A	04.01.18	E01.04.01.18	252	1.18	37	36	1	18	upper	Winter	E01_Winter_18	E01.1.18	E01_36	E01	E01_T13	T13	Conwy	Conwy	0m (Llyn Conwy Hut)	52.99337	-3.817019	0	0.134294336	0.143958238	0.115996146	0.189481065	0.7	2.004497389	NA	289.1532418	NA	3.312624866	4.918	28.8	-5.2	31.84	R2
E01_R3_T13	NO	WP2A	04.01.18	E01.04.01.18	252	1.18	37	36	1	18	upper	Winter	E01_Winter_18	E01.1.18	E01_36	E01	E01_T13	T13	Conwy	Conwy	0m (Llyn Conwy Hut)	52.99337	-3.817019	0	0.134294336	0.143958238	0.115996146	0.189481065	0.7	2.004497389	NA	289.1532418	NA	3.312624866	4.918	28.8	-5.2	31.84	R3
E05_R1_T05	NO	WP2A	13.07.17	E05.13.07.17	77	7.17	12	11	7	17	upper	Summer	E05_Summer_17	E05.7.17	E05_11	E05	E05_T05	T05	Conwy	Conwy	5000m (Migneint)	52.987265	-3.789011	5000	0.101020447	0.364762517	0.589301055	0.105272583	5	1.125313625	NA	193.3094744	77.91729748	13.56180982	5.104	28.8	12.8	2.688	R1
E05_R2_T05	NO	WP2A	13.07.17	E05.13.07.17	77	7.17	12	11	7	17	upper	Summer	E05_Summer_17	E05.7.17	E05_11	E05	E05_T05	T05	Conwy	Conwy	5000m (Migneint)	52.987265	-3.789011	5000	0.101020447	0.364762517	0.589301055	0.105272583	5	1.125313625	NA	193.3094744	77.91729748	13.56180982	5.104	28.8	12.8	2.688	R2
E05_R3_T05	NO	WP2A	13.07.17	E05.13.07.17	77	7.17	12	11	7	17	upper	Summer	E05_Summer_17	E05.7.17	E05_11	E05	E05_T05	T05	Conwy	Conwy	5000m (Migneint)	52.987265	-3.789011	5000	0.101020447	0.364762517	0.589301055	0.105272583	5	1.125313625	NA	193.3094744	77.91729748	13.56180982	5.104	28.8	12.8	2.688	R3
E02_R1_T13	NO	WP2A	04.01.18	E02.04.01.18	252	1.18	37	36	1	18	upper	Winter	E02_Winter_18	E02.1.18	E02_36	E02	E02_T13	T13	Conwy	Conwy	50m (Migneint)	52.993005	-3.817155	50	0.136231262	0.146034547	0.117669158	0.192213949	0.7	4.633015179	NA	289.1532418	NA	3.312624866	4.92	28.9	-5.5	31.84	R1
E02_R2_T13	NO	WP2A	04.01.18	E02.04.01.18	252	1.18	37	36	1	18	upper	Winter	E02_Winter_18	E02.1.18	E02_36	E02	E02_T13	T13	Conwy	Conwy	50m (Migneint)	52.993005	-3.817155	50	0.136231262	0.146034547	0.117669158	0.192213949	0.7	4.633015179	NA	289.1532418	NA	3.312624866	4.92	28.9	-5.5	31.84	R2
E02_R3_T13	NO	WP2A	04.01.18	E02.04.01.18	252	1.18	37	36	1	18	upper	Winter	E02_Winter_18	E02.1.18	E02_36	E02	E02_T13	T13	Conwy	Conwy	50m (Migneint)	52.993005	-3.817155	50	0.136231262	0.146034547	0.117669158	0.192213949	0.7	4.633015179	NA	289.1532418	NA	3.312624866	4.92	28.9	-5.5	31.84	R3
E04_R1_T05	NO	WP2A	13.07.17	E04.13.07.17	77	7.17	12	11	7	17	upper	Summer	E04_Summer_17	E04.7.17	E04_11	E04	E04_T05	T05	Conwy	Conwy	1000m (Migneint)	52.989393	-3.822141	1000	0.015817608	0.057113887	0.092271744	0.0164834	3.5	1.282073949	NA	191.6192077	77.44255233	13.52876566	4.792	29.1	-9.4	2.688	R1
E04_R2_T05	NO	WP2A	13.07.17	E04.13.07.17	77	7.17	12	11	7	17	upper	Summer	E04_Summer_17	E04.7.17	E04_11	E04	E04_T05	T05	Conwy	Conwy	1000m (Migneint)	52.989393	-3.822141	1000	0.015817608	0.057113887	0.092271744	0.0164834	3.5	1.282073949	NA	191.6192077	77.44255233	13.52876566	4.792	29.1	-9.4	2.688	R2
E04_R3_T05	NO	WP2A	13.07.17	E04.13.07.17	77	7.17	12	11	7	17	upper	Summer	E04_Summer_17	E04.7.17	E04_11	E04	E04_T05	T05	Conwy	Conwy	1000m (Migneint)	52.989393	-3.822141	1000	0.015817608	0.057113887	0.092271744	0.0164834	3.5	1.282073949	NA	191.6192077	77.44255233	13.52876566	4.792	29.1	-9.4	2.688	R3
E06_R1_T05	NO	WP2A	13.07.17	E06.13.07.17	77	7.17	12	11	7	17	middle	Summer	E06_Summer_17	E06.7.17	E06_11	E06	E06_T05	T05	Conwy	Conwy	Blaen y Coed FB	53.006808	-3.752894	8760	0.260065354	0.939038544	1.517086812	0.271011983	10	0.980445229	NA	184.8409884	78.23653145	13.72325351	5.687	29.2	47.4	2.688	R1
E06_R2_T05	NO	WP2A	13.07.17	E06.13.07.17	77	7.17	12	11	7	17	middle	Summer	E06_Summer_17	E06.7.17	E06_11	E06	E06_T05	T05	Conwy	Conwy	Blaen y Coed FB	53.006808	-3.752894	8760	0.260065354	0.939038544	1.517086812	0.271011983	10	0.980445229	NA	184.8409884	78.23653145	13.72325351	5.687	29.2	47.4	2.688	R2
E06_R3_T05	NO	WP2A	13.07.17	E06.13.07.17	77	7.17	12	11	7	17	middle	Summer	E06_Summer_17	E06.7.17	E06_11	E06	E06_T05	T05	Conwy	Conwy	Blaen y Coed FB	53.006808	-3.752894	8760	0.260065354	0.939038544	1.517086812	0.271011983	10	0.980445229	NA	184.8409884	78.23653145	13.72325351	5.687	29.2	47.4	2.688	R3
E05_R1_T10	NO	WP2A	02.11.17	E05.02.11.17	189	11.17	28	27	11	17	upper	Autumn	E05_Autumn_17	E05.11.17	E05_27	E05	E05_T10	T10	Conwy	Conwy	5000m (Migneint)	52.987265	-3.789011	5000	0.207227211	1.11574478	1.335907527	0.403099287	5	1.125313625	NA	283.8090933	13.26821052	5.494897129	5.879	29.3	24.8	5.514	R1
E05_R2_T10	NO	WP2A	02.11.17	E05.02.11.17	189	11.17	28	27	11	17	upper	Autumn	E05_Autumn_17	E05.11.17	E05_27	E05	E05_T10	T10	Conwy	Conwy	5000m (Migneint)	52.987265	-3.789011	5000	0.207227211	1.11574478	1.335907527	0.403099287	5	1.125313625	NA	283.8090933	13.26821052	5.494897129	5.879	29.3	24.8	5.514	R2
E05_R3_T10	NO	WP2A	02.11.17	E05.02.11.17	189	11.17	28	27	11	17	upper	Autumn	E05_Autumn_17	E05.11.17	E05_27	E05	E05_T10	T10	Conwy	Conwy	5000m (Migneint)	52.987265	-3.789011	5000	0.207227211	1.11574478	1.335907527	0.403099287	5	1.125313625	NA	283.8090933	13.26821052	5.494897129	5.879	29.3	24.8	5.514	R3
E03_R1_T13	NO	WP2A	04.01.18	E03.04.01.18	252	1.18	37	36	1	18	upper	Winter	E03_Winter_18	E03.1.18	E03_36	E03	E03_T13	T13	Conwy	Conwy	250m (Migneint)	52.992	-3.817	250	0.140060935	0.150139806	0.120977022	0.197617383	0.7	0.698597169	NA	289.1532418	NA	3.312624866	4.893	30	-6.3	31.84	R1
E03_R2_T13	NO	WP2A	04.01.18	E03.04.01.18	252	1.18	37	36	1	18	upper	Winter	E03_Winter_18	E03.1.18	E03_36	E03	E03_T13	T13	Conwy	Conwy	250m (Migneint)	52.992	-3.817	250	0.140060935	0.150139806	0.120977022	0.197617383	0.7	0.698597169	NA	289.1532418	NA	3.312624866	4.893	30	-6.3	31.84	R2
E03_R3_T13	NO	WP2A	04.01.18	E03.04.01.18	252	1.18	37	36	1	18	upper	Winter	E03_Winter_18	E03.1.18	E03_36	E03	E03_T13	T13	Conwy	Conwy	250m (Migneint)	52.992	-3.817	250	0.140060935	0.150139806	0.120977022	0.197617383	0.7	0.698597169	NA	289.1532418	NA	3.312624866	4.893	30	-6.3	31.84	R3
TW02_R1	NO	WP2C	13.07.17	TW02.13.07.17	NA	7.17	12	11	7	17	#N/A	Summer	TW02_Summer_17	NA	TW02_11	TW02	TW02		Towy	Carmarthenshire	immediatelly below dam	52.1183224	-3.7656552	1	NA	NA	NA	NA	12	NA	7	NA	NA	NA	10.85	30	NA	NA	R1
TW02_R2	NO	WP2C	13.07.17	TW02.13.07.17	NA	7.17	12	11	7	17	#N/A	Summer	TW02_Summer_17	NA	TW02_11	TW02	TW02		Towy	Carmarthenshire	immediatelly below dam	52.1183224	-3.7656552	1	NA	NA	NA	NA	12	NA	7	NA	NA	NA	10.85	30	NA	NA	R2
TW02_R3	NO	WP2C	13.07.17	TW02.13.07.17	NA	7.17	12	11	7	17	#N/A	Summer	TW02_Summer_17	NA	TW02_11	TW02	TW02		Towy	Carmarthenshire	immediatelly below dam	52.1183224	-3.7656552	1	NA	NA	NA	NA	12	NA	7	NA	NA	NA	10.85	30	NA	NA	R3
TW03_R1	NO	WP2C	13.07.17	TW03.13.07.17	NA	7.17	12	11	7	17	#N/A	Summer	TW03_Summer_17	NA	TW03_11	TW03	TW03		Towy	Carmarthenshire	300 m d/s site 1	52.1118323	-3.7747037	1520	NA	NA	NA	NA	12	NA	7	NA	NA	NA	10.85	30	NA	NA	R1
TW03_R2	NO	WP2C	13.07.17	TW03.13.07.17	NA	7.17	12	11	7	17	#N/A	Summer	TW03_Summer_17	NA	TW03_11	TW03	TW03		Towy	Carmarthenshire	300 m d/s site 1	52.1118323	-3.7747037	1520	NA	NA	NA	NA	12	NA	7	NA	NA	NA	10.85	30	NA	NA	R2
TW03_R3	NO	WP2C	13.07.17	TW03.13.07.17	NA	7.17	12	11	7	17	#N/A	Summer	TW03_Summer_17	NA	TW03_11	TW03	TW03		Towy	Carmarthenshire	300 m d/s site 1	52.1118323	-3.7747037	1520	NA	NA	NA	NA	12	NA	7	NA	NA	NA	10.85	30	NA	NA	R3
E06_R1_T18	NO	WP2A	11.04.18	E06.11.04.18	349	4.18	50	49	4	18	middle	Spring	E06_Spring_18	E06.4.18	E06_49	E06	E06_T18	T18	Conwy	Conwy	Blaen y Coed FB	53.006808	-3.752894	8760	0.728047542	1.594361229	1.506700355	3.217894116	10	0.980445229	NA	133.589558	NA	7.075285407	6.376	30.6	57.9	7.525	R1
E06_R2_T18	NO	WP2A	11.04.18	E06.11.04.18	349	4.18	50	49	4	18	middle	Spring	E06_Spring_18	E06.4.18	E06_49	E06	E06_T18	T18	Conwy	Conwy	Blaen y Coed FB	53.006808	-3.752894	8760	0.728047542	1.594361229	1.506700355	3.217894116	10	0.980445229	NA	133.589558	NA	7.075285407	6.376	30.6	57.9	7.525	R2
E06_R3_T18	NO	WP2A	11.04.18	E06.11.04.18	349	4.18	50	49	4	18	middle	Spring	E06_Spring_18	E06.4.18	E06_49	E06	E06_T18	T18	Conwy	Conwy	Blaen y Coed FB	53.006808	-3.752894	8760	0.728047542	1.594361229	1.506700355	3.217894116	10	0.980445229	NA	133.589558	NA	7.075285407	6.376	30.6	57.9	7.525	R3
E05_R1_T19	NO	WP2A	18.04.18	E05.18.04.18	356	4.18	51	50	4	18	upper	Spring	E05_Spring_18	E05.4.18	E05_50	E05	E05_T19	T19	Conwy	Conwy	5000m (Migneint)	52.987265	-3.789011	5000	0.900089176	0.619317726	0.585266514	0.42834903	5	1.125313625	NA	138.3120428	NA	6.943568067	4.877	31	-6.5	23.95	R1
E05_R2_T19	NO	WP2A	18.04.18	E05.18.04.18	356	4.18	51	50	4	18	upper	Spring	E05_Spring_18	E05.4.18	E05_50	E05	E05_T19	T19	Conwy	Conwy	5000m (Migneint)	52.987265	-3.789011	5000	0.900089176	0.619317726	0.585266514	0.42834903	5	1.125313625	NA	138.3120428	NA	6.943568067	4.877	31	-6.5	23.95	R2
E05_R3_T19	NO	WP2A	18.04.18	E05.18.04.18	356	4.18	51	50	4	18	upper	Spring	E05_Spring_18	E05.4.18	E05_50	E05	E05_T19	T19	Conwy	Conwy	5000m (Migneint)	52.987265	-3.789011	5000	0.900089176	0.619317726	0.585266514	0.42834903	5	1.125313625	NA	138.3120428	NA	6.943568067	4.877	31	-6.5	23.95	R3
E05_R1_T18	NO	WP2A	11.04.18	E05.11.04.18	349	4.18	50	49	4	18	upper	Spring	E05_Spring_18	E05.4.18	E05_49	E05	E05_T18	T18	Conwy	Conwy	5000m (Migneint)	52.987265	-3.789011	5000	0.282804637	0.619317726	0.585266514	1.249966965	5	1.125313625	NA	138.3120428	NA	6.943568067	5.747	31.2	21.6	7.525	R1
E05_R2_T18	NO	WP2A	11.04.18	E05.11.04.18	349	4.18	50	49	4	18	upper	Spring	E05_Spring_18	E05.4.18	E05_49	E05	E05_T18	T18	Conwy	Conwy	5000m (Migneint)	52.987265	-3.789011	5000	0.282804637	0.619317726	0.585266514	1.249966965	5	1.125313625	NA	138.3120428	NA	6.943568067	5.747	31.2	21.6	7.525	R2
E05_R3_T18	NO	WP2A	11.04.18	E05.11.04.18	349	4.18	50	49	4	18	upper	Spring	E05_Spring_18	E05.4.18	E05_49	E05	E05_T18	T18	Conwy	Conwy	5000m (Migneint)	52.987265	-3.789011	5000	0.282804637	0.619317726	0.585266514	1.249966965	5	1.125313625	NA	138.3120428	NA	6.943568067	5.747	31.2	21.6	7.525	R3
E04_R1_T12	NO	WP2A	14.12.17	E04.14.12.17	231	12.17	34	33	12	17	upper	Winter	E04_Winter_17	E04.12.17	E04_33	E04	E04_T12	T12	Conwy	Conwy	1000m (Migneint)	52.989393	-3.822141	1000	0.339184115	0.172042488	0.13451122	0.226827485	3.5	1.282073949	NA	245.7154696	8.881470218	3.646964929	4.74	31.5	-14.7	57.64	R1
E04_R2_T12	NO	WP2A	14.12.17	E04.14.12.17	231	12.17	34	33	12	17	upper	Winter	E04_Winter_17	E04.12.17	E04_33	E04	E04_T12	T12	Conwy	Conwy	1000m (Migneint)	52.989393	-3.822141	1000	0.339184115	0.172042488	0.13451122	0.226827485	3.5	1.282073949	NA	245.7154696	8.881470218	3.646964929	4.74	31.5	-14.7	57.64	R2
E04_R3_T12	NO	WP2A	14.12.17	E04.14.12.17	231	12.17	34	33	12	17	upper	Winter	E04_Winter_17	E04.12.17	E04_33	E04	E04_T12	T12	Conwy	Conwy	1000m (Migneint)	52.989393	-3.822141	1000	0.339184115	0.172042488	0.13451122	0.226827485	3.5	1.282073949	NA	245.7154696	8.881470218	3.646964929	4.74	31.5	-14.7	57.64	R3
TW04_R1	NO	WP2C	13.07.17	TW04.13.07.17	NA	7.17	12	11	7	17	#N/A	Summer	TW04_Summer_17	NA	TW04_11	TW04	TW04		Towy	Carmarthenshire	RSPB site	52.0981534	-3.792485	4250	NA	NA	NA	NA	19	NA	7.3	NA	NA	NA	10.6	32	NA	NA	R1
TW04_R2	NO	WP2C	13.07.17	TW04.13.07.17	NA	7.17	12	11	7	17	#N/A	Summer	TW04_Summer_17	NA	TW04_11	TW04	TW04		Towy	Carmarthenshire	RSPB site	52.0981534	-3.792485	4250	NA	NA	NA	NA	19	NA	7.3	NA	NA	NA	10.6	32	NA	NA	R2
TW04_R3	NO	WP2C	13.07.17	TW04.13.07.17	NA	7.17	12	11	7	17	#N/A	Summer	TW04_Summer_17	NA	TW04_11	TW04	TW04		Towy	Carmarthenshire	RSPB site	52.0981534	-3.792485	4250	NA	NA	NA	NA	19	NA	7.3	NA	NA	NA	10.6	32	NA	NA	R3
E07_R1_T19	NO	WP2A	18.04.18	E07.18.04.18	356	4.18	51	50	4	18	middle	Spring	E07_Spring_18	E07.4.18	E07_50	E07	E07_T19	T19	Conwy	Conwy	Bryniau Defaid	53.038803	-3.708508	14050	3.751038534	2.580949441	2.439044157	1.785105031	15	3.2533424	NA	131.0250417	NA	7.213300114	6.182	32.1	64.4	23.95	R1
E07_R2_T19	NO	WP2A	18.04.18	E07.18.04.18	356	4.18	51	50	4	18	middle	Spring	E07_Spring_18	E07.4.18	E07_50	E07	E07_T19	T19	Conwy	Conwy	Bryniau Defaid	53.038803	-3.708508	14050	3.751038534	2.580949441	2.439044157	1.785105031	15	3.2533424	NA	131.0250417	NA	7.213300114	6.182	32.1	64.4	23.95	R2
E07_R3_T19	NO	WP2A	18.04.18	E07.18.04.18	356	4.18	51	50	4	18	middle	Spring	E07_Spring_18	E07.4.18	E07_50	E07	E07_T19	T19	Conwy	Conwy	Bryniau Defaid	53.038803	-3.708508	14050	3.751038534	2.580949441	2.439044157	1.785105031	15	3.2533424	NA	131.0250417	NA	7.213300114	6.182	32.1	64.4	23.95	R3
E06_R1_T14	NO	WP2A	25.01.18	E06.25.01.18	273	1.18	40	39	1	18	middle	Winter	E06_Winter_18	E06.1.18	E06_39	E06	E06_T14	T14	Conwy	Conwy	Blaen y Coed FB	53.006808	-3.752894	8760	4.772702357	3.302213296	2.660799561	4.851070266	10	0.980445229	NA	282.2606261	NA	3.479637955	5.704	32.4	13.3	49.33	R1
E06_R2_T14	NO	WP2A	25.01.18	E06.25.01.18	273	1.18	40	39	1	18	middle	Winter	E06_Winter_18	E06.1.18	E06_39	E06	E06_T14	T14	Conwy	Conwy	Blaen y Coed FB	53.006808	-3.752894	8760	4.772702357	3.302213296	2.660799561	4.851070266	10	0.980445229	NA	282.2606261	NA	3.479637955	5.704	32.4	13.3	49.33	R2
E06_R3_T14	NO	WP2A	25.01.18	E06.25.01.18	273	1.18	40	39	1	18	middle	Winter	E06_Winter_18	E06.1.18	E06_39	E06	E06_T14	T14	Conwy	Conwy	Blaen y Coed FB	53.006808	-3.752894	8760	4.772702357	3.302213296	2.660799561	4.851070266	10	0.980445229	NA	282.2606261	NA	3.479637955	5.704	32.4	13.3	49.33	R3
E05_R1_T14	NO	WP2A	25.01.18	E05.25.01.18	273	1.18	40	39	1	18	upper	Winter	E05_Winter_18	E05.1.18	E05_39	E05	E05_T14	T14	Conwy	Conwy	5000m (Migneint)	52.987265	-3.789011	5000	1.853920628	1.282720121	1.033567741	1.884362057	5	1.125313625	NA	285.6783532	NA	3.400186743	4.833	32.7	-12.9	49.33	R1
E05_R2_T14	NO	WP2A	25.01.18	E05.25.01.18	273	1.18	40	39	1	18	upper	Winter	E05_Winter_18	E05.1.18	E05_39	E05	E05_T14	T14	Conwy	Conwy	5000m (Migneint)	52.987265	-3.789011	5000	1.853920628	1.282720121	1.033567741	1.884362057	5	1.125313625	NA	285.6783532	NA	3.400186743	4.833	32.7	-12.9	49.33	R2
E05_R3_T14	NO	WP2A	25.01.18	E05.25.01.18	273	1.18	40	39	1	18	upper	Winter	E05_Winter_18	E05.1.18	E05_39	E05	E05_T14	T14	Conwy	Conwy	5000m (Migneint)	52.987265	-3.789011	5000	1.853920628	1.282720121	1.033567741	1.884362057	5	1.125313625	NA	285.6783532	NA	3.400186743	4.833	32.7	-12.9	49.33	R3
E07_R1_T05	NO	WP2A	13.07.17	E07.13.07.17	77	7.17	12	11	7	17	middle	Summer	E07_Summer_17	E07.7.17	E07_11	E07	E07_T05	T05	Conwy	Conwy	Bryniau Defaid	53.038803	-3.708508	14050	0.420993385	1.520114113	2.455857736	0.43871377	15	3.2533424	NA	168.89285	78.27053109	13.91655701	6.091	32.9	73.6	2.688	R1
E07_R2_T05	NO	WP2A	13.07.17	E07.13.07.17	77	7.17	12	11	7	17	middle	Summer	E07_Summer_17	E07.7.17	E07_11	E07	E07_T05	T05	Conwy	Conwy	Bryniau Defaid	53.038803	-3.708508	14050	0.420993385	1.520114113	2.455857736	0.43871377	15	3.2533424	NA	168.89285	78.27053109	13.91655701	6.091	32.9	73.6	2.688	R2
E07_R3_T05	NO	WP2A	13.07.17	E07.13.07.17	77	7.17	12	11	7	17	middle	Summer	E07_Summer_17	E07.7.17	E07_11	E07	E07_T05	T05	Conwy	Conwy	Bryniau Defaid	53.038803	-3.708508	14050	0.420993385	1.520114113	2.455857736	0.43871377	15	3.2533424	NA	168.89285	78.27053109	13.91655701	6.091	32.9	73.6	2.688	R3
TW01_R1	NO	WP2C	13.07.17	TW01.13.07.17	NA	7.17	12	11	7	17	#N/A	Summer	TW01_Summer_17	NA	TW01_11	TW01	TW01		Towy	Carmarthenshire	Reservoir	52.1212848	-3.7641765	0	NA	NA	NA	NA	NA	NA	16.9	NA	NA	NA	10.47	33	NA	NA	R1
TW01_R2	NO	WP2C	13.07.17	TW01.13.07.17	NA	7.17	12	11	7	17	#N/A	Summer	TW01_Summer_17	NA	TW01_11	TW01	TW01		Towy	Carmarthenshire	Reservoir	52.1212848	-3.7641765	0	NA	NA	NA	NA	NA	NA	16.9	NA	NA	NA	10.47	33	NA	NA	R2
TW01_R3	NO	WP2C	13.07.17	TW01.13.07.17	NA	7.17	12	11	7	17	#N/A	Summer	TW01_Summer_17	NA	TW01_11	TW01	TW01		Towy	Carmarthenshire	Reservoir	52.1212848	-3.7641765	0	NA	NA	NA	NA	NA	NA	16.9	NA	NA	NA	10.47	33	NA	NA	R3
TW05_R1	NO	WP2C	13.07.17	TW05.13.07.17	NA	7.17	12	11	7	17	#N/A	Summer	TW05_Summer_17	NA	TW05_11	TW05	TW05		Towy	Carmarthenshire	Campsite bridge	52.0870807	-3.8005532	6210	NA	NA	NA	NA	19	NA	9.3	NA	NA	NA	10.64	33	NA	NA	R1
TW05_R2	NO	WP2C	13.07.17	TW05.13.07.17	NA	7.17	12	11	7	17	#N/A	Summer	TW05_Summer_17	NA	TW05_11	TW05	TW05		Towy	Carmarthenshire	Campsite bridge	52.0870807	-3.8005532	6210	NA	NA	NA	NA	19	NA	9.3	NA	NA	NA	10.64	33	NA	NA	R2
TW05_R3	NO	WP2C	13.07.17	TW05.13.07.17	NA	7.17	12	11	7	17	#N/A	Summer	TW05_Summer_17	NA	TW05_11	TW05	TW05		Towy	Carmarthenshire	Campsite bridge	52.0870807	-3.8005532	6210	NA	NA	NA	NA	19	NA	9.3	NA	NA	NA	10.64	33	NA	NA	R3
E04_R1_T13	NO	WP2A	04.01.18	E04.04.01.18	252	1.18	37	36	1	18	upper	Winter	E04_Winter_18	E04.1.18	E04_36	E04	E04_T13	T13	Conwy	Conwy	1000m (Migneint)	52.989393	-3.822141	1000	0.187363328	0.200846107	0.161834257	0.264358156	3.5	1.282073949	NA	288.3363246	NA	3.340227158	4.755	33.3	-11.3	31.84	R1
E04_R2_T13	NO	WP2A	04.01.18	E04.04.01.18	252	1.18	37	36	1	18	upper	Winter	E04_Winter_18	E04.1.18	E04_36	E04	E04_T13	T13	Conwy	Conwy	1000m (Migneint)	52.989393	-3.822141	1000	0.187363328	0.200846107	0.161834257	0.264358156	3.5	1.282073949	NA	288.3363246	NA	3.340227158	4.755	33.3	-11.3	31.84	R2
E04_R3_T13	NO	WP2A	04.01.18	E04.04.01.18	252	1.18	37	36	1	18	upper	Winter	E04_Winter_18	E04.1.18	E04_36	E04	E04_T13	T13	Conwy	Conwy	1000m (Migneint)	52.989393	-3.822141	1000	0.187363328	0.200846107	0.161834257	0.264358156	3.5	1.282073949	NA	288.3363246	NA	3.340227158	4.755	33.3	-11.3	31.84	R3
E07_R1_T04	NO	WP2A	29.06.17	E07.29.06.17	63	6.17	10	9	6	17	middle	Summer	E07_Summer_17	E07.6.17	E07_9	E07	E07_T04	T04	Conwy	Conwy	Bryniau Defaid	53.038803	-3.708508	14050	1.474729805	3.137872945	2.455857736	0.972182376	15	3.2533424	NA	209.2813441	74.35230008	13.26375437	6.285	33.3	99.7	9.416	R1
E07_R2_T04	NO	WP2A	29.06.17	E07.29.06.17	63	6.17	10	9	6	17	middle	Summer	E07_Summer_17	E07.6.17	E07_9	E07	E07_T04	T04	Conwy	Conwy	Bryniau Defaid	53.038803	-3.708508	14050	1.474729805	3.137872945	2.455857736	0.972182376	15	3.2533424	NA	209.2813441	74.35230008	13.26375437	6.285	33.3	99.7	9.416	R2
E07_R3_T04	NO	WP2A	29.06.17	E07.29.06.17	63	6.17	10	9	6	17	middle	Summer	E07_Summer_17	E07.6.17	E07_9	E07	E07_T04	T04	Conwy	Conwy	Bryniau Defaid	53.038803	-3.708508	14050	1.474729805	3.137872945	2.455857736	0.972182376	15	3.2533424	NA	209.2813441	74.35230008	13.26375437	6.285	33.3	99.7	9.416	R3
E06_R1_T17	NO	WP2A	28.03.18	E06.28.03.18	335	3.18	48	47	3	18	middle	Spring	E06_Spring_18	E06.3.18	E06_47	E06	E06_T17	T17	Conwy	Conwy	Blaen y Coed FB	53.006808	-3.752894	8760	0.888459877	1.421867252	1.506700355	1.518706481	10	0.980445229	NA	129.0588129	NA	2.434336497	5.82	33.7	21	9.183	R1
E06_R2_T17	NO	WP2A	28.03.18	E06.28.03.18	335	3.18	48	47	3	18	middle	Spring	E06_Spring_18	E06.3.18	E06_47	E06	E06_T17	T17	Conwy	Conwy	Blaen y Coed FB	53.006808	-3.752894	8760	0.888459877	1.421867252	1.506700355	1.518706481	10	0.980445229	NA	129.0588129	NA	2.434336497	5.82	33.7	21	9.183	R2
E06_R3_T17	NO	WP2A	28.03.18	E06.28.03.18	335	3.18	48	47	3	18	middle	Spring	E06_Spring_18	E06.3.18	E06_47	E06	E06_T17	T17	Conwy	Conwy	Blaen y Coed FB	53.006808	-3.752894	8760	0.888459877	1.421867252	1.506700355	1.518706481	10	0.980445229	NA	129.0588129	NA	2.434336497	5.82	33.7	21	9.183	R3
TW06_R1	NO	WP2C	13.07.17	TW06.13.07.17	NA	7.17	12	11	7	17	#N/A	Summer	TW06_Summer_17	NA	TW06_11	TW06	TW06		Towy	Carmarthenshire	Pub	52.0770816	-3.785136	7960	NA	NA	NA	NA	22	NA	10.1	NA	NA	NA	10.52	34	NA	NA	R1
TW06_R2	NO	WP2C	13.07.17	TW06.13.07.17	NA	7.17	12	11	7	17	#N/A	Summer	TW06_Summer_17	NA	TW06_11	TW06	TW06		Towy	Carmarthenshire	Pub	52.0770816	-3.785136	7960	NA	NA	NA	NA	22	NA	10.1	NA	NA	NA	10.52	34	NA	NA	R2
TW06_R3	NO	WP2C	13.07.17	TW06.13.07.17	NA	7.17	12	11	7	17	#N/A	Summer	TW06_Summer_17	NA	TW06_11	TW06	TW06		Towy	Carmarthenshire	Pub	52.0770816	-3.785136	7960	NA	NA	NA	NA	22	NA	10.1	NA	NA	NA	10.52	34	NA	NA	R3
TW07_R1	NO	WP2C	13.07.17	TW07.13.07.17	NA	7.17	12	11	7	17	#N/A	Summer	TW07_Summer_17	NA	TW07_11	TW07	TW07		Towy	Carmarthenshire	Hotel bridge	52.0648929	-3.7961877	10420	NA	NA	NA	NA	15	NA	10.4	NA	NA	NA	10.45	34	NA	NA	R1
TW07_R2	NO	WP2C	13.07.17	TW07.13.07.17	NA	7.17	12	11	7	17	#N/A	Summer	TW07_Summer_17	NA	TW07_11	TW07	TW07		Towy	Carmarthenshire	Hotel bridge	52.0648929	-3.7961877	10420	NA	NA	NA	NA	15	NA	10.4	NA	NA	NA	10.45	34	NA	NA	R2
TW07_R3	NO	WP2C	13.07.17	TW07.13.07.17	NA	7.17	12	11	7	17	#N/A	Summer	TW07_Summer_17	NA	TW07_11	TW07	TW07		Towy	Carmarthenshire	Hotel bridge	52.0648929	-3.7961877	10420	NA	NA	NA	NA	15	NA	10.4	NA	NA	NA	10.45	34	NA	NA	R3
E07_R1_T03	NO	WP2A	12.06.17	E07.12.06.17	46	6.17	7	6	6	17	middle	Summer	E07_Summer_17	E07.6.17	E07_6	E07	E07_T03	T03	Conwy	Conwy	Bryniau Defaid	53.038803	-3.708508	14050	2.307006163	3.137872945	2.455857736	4.987549983	15	3.2533424	NA	209.2813441	74.35230008	13.26375437	6.365	34.5	123.6	14.73	R1
E07_R2_T03	NO	WP2A	12.06.17	E07.12.06.17	46	6.17	7	6	6	17	middle	Summer	E07_Summer_17	E07.6.17	E07_6	E07	E07_T03	T03	Conwy	Conwy	Bryniau Defaid	53.038803	-3.708508	14050	2.307006163	3.137872945	2.455857736	4.987549983	15	3.2533424	NA	209.2813441	74.35230008	13.26375437	6.365	34.5	123.6	14.73	R2
E07_R3_T03	NO	WP2A	12.06.17	E07.12.06.17	46	6.17	7	6	6	17	middle	Summer	E07_Summer_17	E07.6.17	E07_6	E07	E07_T03	T03	Conwy	Conwy	Bryniau Defaid	53.038803	-3.708508	14050	2.307006163	3.137872945	2.455857736	4.987549983	15	3.2533424	NA	209.2813441	74.35230008	13.26375437	6.365	34.5	123.6	14.73	R3
E07_R1_T02	NO	WP2A	18.05.17	E07.18.05.17	21	5.17	4	3	5	17	middle	Spring	E07_Spring_17	E07.5.17	E07_3	E07	E07_T02	T02	Conwy	Conwy	Bryniau Defaid	53.038803	-3.708508	14050	1.214428091	1.39708692	2.356717553	4.065016009	15	3.2533424	NA	98.39070502	80.71909003	11.05171107	6.107	34.5	85.6	7.754	R1
E07_R2_T02	NO	WP2A	18.05.17	E07.18.05.17	21	5.17	4	3	5	17	middle	Spring	E07_Spring_17	E07.5.17	E07_3	E07	E07_T02	T02	Conwy	Conwy	Bryniau Defaid	53.038803	-3.708508	14050	1.214428091	1.39708692	2.356717553	4.065016009	15	3.2533424	NA	98.39070502	80.71909003	11.05171107	6.107	34.5	85.6	7.754	R2
E07_R3_T02	NO	WP2A	18.05.17	E07.18.05.17	21	5.17	4	3	5	17	middle	Spring	E07_Spring_17	E07.5.17	E07_3	E07	E07_T02	T02	Conwy	Conwy	Bryniau Defaid	53.038803	-3.708508	14050	1.214428091	1.39708692	2.356717553	4.065016009	15	3.2533424	NA	98.39070502	80.71909003	11.05171107	6.107	34.5	85.6	7.754	R3
E07_R1_T09	NO	WP2A	12.10.17	E07.12.10.17	168	10.17	25	24	10	17	middle	Autumn	E07_Autumn_17	E07.10.17	E07_24	E07	E07_T09	T09	Conwy	Conwy	Bryniau Defaid	53.038803	-3.708508	14050	4.817617758	6.998959456	5.567271272	7.208527257	15	3.2533424	NA	293.0993812	24.25441756	10.21650172	5.994	34.7	38.7	30.76	R1
E07_R2_T09	NO	WP2A	12.10.17	E07.12.10.17	168	10.17	25	24	10	17	middle	Autumn	E07_Autumn_17	E07.10.17	E07_24	E07	E07_T09	T09	Conwy	Conwy	Bryniau Defaid	53.038803	-3.708508	14050	4.817617758	6.998959456	5.567271272	7.208527257	15	3.2533424	NA	293.0993812	24.25441756	10.21650172	5.994	34.7	38.7	30.76	R2
E07_R3_T09	NO	WP2A	12.10.17	E07.12.10.17	168	10.17	25	24	10	17	middle	Autumn	E07_Autumn_17	E07.10.17	E07_24	E07	E07_T09	T09	Conwy	Conwy	Bryniau Defaid	53.038803	-3.708508	14050	4.817617758	6.998959456	5.567271272	7.208527257	15	3.2533424	NA	293.0993812	24.25441756	10.21650172	5.994	34.7	38.7	30.76	R3
E05_R1_T01	NO	WP2A	27.04.17	E05.27.04.17	0	4.17	1	0	4	17	upper	Spring	E05_Spring_17	E05.4.17	E05_0	E05	E05_T01	T01	Conwy	Conwy	5000m (Migneint)	52.987265	-3.789011	5000	0.095082489	0.217722615	0.565511642	0.102491514	5	1.125313625	NA	47.84865389	51.9945649	6.614202846	6.51	35.2	105.7	2.53	R1
E05_R2_T01	NO	WP2A	27.04.17	E05.27.04.17	0	4.17	1	0	4	17	upper	Spring	E05_Spring_17	E05.4.17	E05_0	E05	E05_T01	T01	Conwy	Conwy	5000m (Migneint)	52.987265	-3.789011	5000	0.095082489	0.217722615	0.565511642	0.102491514	5	1.125313625	NA	47.84865389	51.9945649	6.614202846	6.51	35.2	105.7	2.53	R2
E05_R3_T01	NO	WP2A	27.04.17	E05.27.04.17	0	4.17	1	0	4	17	upper	Spring	E05_Spring_17	E05.4.17	E05_0	E05	E05_T01	T01	Conwy	Conwy	5000m (Migneint)	52.987265	-3.789011	5000	0.095082489	0.217722615	0.565511642	0.102491514	5	1.125313625	NA	47.84865389	51.9945649	6.614202846	6.51	35.2	105.7	2.53	R3
E07_R1_T08	NO	WP2A	22.09.17	E07.22.09.17	148	9.17	22	21	9	17	middle	Autumn	E07_Autumn_17	E07.9.17	E07_21	E07	E07_T08	T08	Conwy	Conwy	Bryniau Defaid	53.038803	-3.708508	14050	3.594418971	5.005368069	5.567271272	6.177299306	15	3.2533424	NA	275.1907583	35.9571504	11.29376188	6.445	35.5	86.6	22.95	R1
E07_R2_T08	NO	WP2A	22.09.17	E07.22.09.17	148	9.17	22	21	9	17	middle	Autumn	E07_Autumn_17	E07.9.17	E07_21	E07	E07_T08	T08	Conwy	Conwy	Bryniau Defaid	53.038803	-3.708508	14050	3.594418971	5.005368069	5.567271272	6.177299306	15	3.2533424	NA	275.1907583	35.9571504	11.29376188	6.445	35.5	86.6	22.95	R2
E07_R3_T08	NO	WP2A	22.09.17	E07.22.09.17	148	9.17	22	21	9	17	middle	Autumn	E07_Autumn_17	E07.9.17	E07_21	E07	E07_T08	T08	Conwy	Conwy	Bryniau Defaid	53.038803	-3.708508	14050	3.594418971	5.005368069	5.567271272	6.177299306	15	3.2533424	NA	275.1907583	35.9571504	11.29376188	6.445	35.5	86.6	22.95	R3
TW08_R1	NO	WP2C	13.07.17	TW08.13.07.17	NA	7.17	12	11	7	17	#N/A	Summer	TW08_Summer_17	NA	TW08_11	TW08	TW08		Towy	Carmarthenshire	Small road bridge	52.0434825	-3.8015942	13060	NA	NA	NA	NA	20	NA	10	NA	NA	NA	10.29	36	NA	NA	R1
TW08_R2	NO	WP2C	13.07.17	TW08.13.07.17	NA	7.17	12	11	7	17	#N/A	Summer	TW08_Summer_17	NA	TW08_11	TW08	TW08		Towy	Carmarthenshire	Small road bridge	52.0434825	-3.8015942	13060	NA	NA	NA	NA	20	NA	10	NA	NA	NA	10.29	36	NA	NA	R2
TW08_R3	NO	WP2C	13.07.17	TW08.13.07.17	NA	7.17	12	11	7	17	#N/A	Summer	TW08_Summer_17	NA	TW08_11	TW08	TW08		Towy	Carmarthenshire	Small road bridge	52.0434825	-3.8015942	13060	NA	NA	NA	NA	20	NA	10	NA	NA	NA	10.29	36	NA	NA	R3
E13_R1_T06	NO	WP2A	12.08.17	E13.12.08.17	107	8.17	16	15	8	17	lower	Summer	E13_Summer_17	E13.8.17	E13_15	E13	E13_T06	T06	Conwy	Conwy	Llanwrst CP	53.136097	-3.796428	31350	NA	NA	NA	NA	36	2.353801984	NA	182.4133122	59.50054883	13.72024805	6.291	36.1	91.4	13.49	R1
E13_R2_T06	NO	WP2A	12.08.17	E13.12.08.17	107	8.17	16	15	8	17	lower	Summer	E13_Summer_17	E13.8.17	E13_15	E13	E13_T06	T06	Conwy	Conwy	Llanwrst CP	53.136097	-3.796428	31350	NA	NA	NA	NA	36	2.353801984	NA	182.4133122	59.50054883	13.72024805	6.291	36.1	91.4	13.49	R2
E13_R3_T06	NO	WP2A	12.08.17	E13.12.08.17	107	8.17	16	15	8	17	lower	Summer	E13_Summer_17	E13.8.17	E13_15	E13	E13_T06	T06	Conwy	Conwy	Llanwrst CP	53.136097	-3.796428	31350	NA	NA	NA	NA	36	2.353801984	NA	182.4133122	59.50054883	13.72024805	6.291	36.1	91.4	13.49	R3
E06_R1_T15	NO	WP2A	14.02.18	E06.14.02.18	293	2.18	42	41	2	18	middle	Winter	E06_Winter_18	E06.2.18	E06_41	E06	E06_T15	T15	Conwy	Conwy	Blaen y Coed FB	53.006808	-3.752894	8760	3.687161704	1.950662927	2.660799561	1.514808818	10	0.980445229	NA	113.0274633	NA	1.485487955	6.181	36.3	37.8	38.11	R1
E06_R2_T15	NO	WP2A	14.02.18	E06.14.02.18	293	2.18	42	41	2	18	middle	Winter	E06_Winter_18	E06.2.18	E06_41	E06	E06_T15	T15	Conwy	Conwy	Blaen y Coed FB	53.006808	-3.752894	8760	3.687161704	1.950662927	2.660799561	1.514808818	10	0.980445229	NA	113.0274633	NA	1.485487955	6.181	36.3	37.8	38.11	R2
E06_R3_T15	NO	WP2A	14.02.18	E06.14.02.18	293	2.18	42	41	2	18	middle	Winter	E06_Winter_18	E06.2.18	E06_41	E06	E06_T15	T15	Conwy	Conwy	Blaen y Coed FB	53.006808	-3.752894	8760	3.687161704	1.950662927	2.660799561	1.514808818	10	0.980445229	NA	113.0274633	NA	1.485487955	6.181	36.3	37.8	38.11	R3
E06_R1_T16	NO	WP2A	15.03.18	E06.15.03.18	322	3.18	47	46	3	18	middle	Spring	E06_Spring_18	E06.3.18	E06_46	E06	E06_T16	T16	Conwy	Conwy	Blaen y Coed FB	53.006808	-3.752894	8760	1.193901218	1.421867252	1.506700355	2.203644763	10	0.980445229	NA	129.0588129	NA	2.434336497	6.193	36.3	38.2	12.34	R1
E06_R2_T16	NO	WP2A	15.03.18	E06.15.03.18	322	3.18	47	46	3	18	middle	Spring	E06_Spring_18	E06.3.18	E06_46	E06	E06_T16	T16	Conwy	Conwy	Blaen y Coed FB	53.006808	-3.752894	8760	1.193901218	1.421867252	1.506700355	2.203644763	10	0.980445229	NA	129.0588129	NA	2.434336497	6.193	36.3	38.2	12.34	R2
E06_R3_T16	NO	WP2A	15.03.18	E06.15.03.18	322	3.18	47	46	3	18	middle	Spring	E06_Spring_18	E06.3.18	E06_46	E06	E06_T16	T16	Conwy	Conwy	Blaen y Coed FB	53.006808	-3.752894	8760	1.193901218	1.421867252	1.506700355	2.203644763	10	0.980445229	NA	129.0588129	NA	2.434336497	6.193	36.3	38.2	12.34	R3
E12_R1_T19	NO	WP2A	18.04.18	E12.18.04.18	356	4.18	51	50	4	18	lower	Spring	E12_Spring_18	E12.4.18	E12_50	E12	E12_T19	T19	Conwy	Conwy	Cwm Llanerch	53.106682	-3.791525	27660	23.95	16.4791	15.57304918	11.39771429	44	0.407974049	NA	145.5264286	NA	7.561328166	6.504	36.4	77.2	23.95	R1
E12_R2_T19	NO	WP2A	18.04.18	E12.18.04.18	356	4.18	51	50	4	18	lower	Spring	E12_Spring_18	E12.4.18	E12_50	E12	E12_T19	T19	Conwy	Conwy	Cwm Llanerch	53.106682	-3.791525	27660	23.95	16.4791	15.57304918	11.39771429	44	0.407974049	NA	145.5264286	NA	7.561328166	6.504	36.4	77.2	23.95	R2
E12_R3_T19	NO	WP2A	18.04.18	E12.18.04.18	356	4.18	51	50	4	18	lower	Spring	E12_Spring_18	E12.4.18	E12_50	E12	E12_T19	T19	Conwy	Conwy	Cwm Llanerch	53.106682	-3.791525	27660	23.95	16.4791	15.57304918	11.39771429	44	0.407974049	NA	145.5264286	NA	7.561328166	6.504	36.4	77.2	23.95	R3
E05_R1_T15	NO	WP2A	14.02.18	E05.14.02.18	293	2.18	42	41	2	18	upper	Winter	E05_Winter_18	E05.2.18	E05_41	E05	E05_T15	T15	Conwy	Conwy	5000m (Migneint)	52.987265	-3.789011	5000	1.432250459	0.757720463	1.033567741	0.588416185	5	1.125313625	NA	117.1044217	NA	1.396243644	5.275	37	1.8	38.11	R1
E05_R2_T15	NO	WP2A	14.02.18	E05.14.02.18	293	2.18	42	41	2	18	upper	Winter	E05_Winter_18	E05.2.18	E05_41	E05	E05_T15	T15	Conwy	Conwy	5000m (Migneint)	52.987265	-3.789011	5000	1.432250459	0.757720463	1.033567741	0.588416185	5	1.125313625	NA	117.1044217	NA	1.396243644	5.275	37	1.8	38.11	R2
E05_R3_T15	NO	WP2A	14.02.18	E05.14.02.18	293	2.18	42	41	2	18	upper	Winter	E05_Winter_18	E05.2.18	E05_41	E05	E05_T15	T15	Conwy	Conwy	5000m (Migneint)	52.987265	-3.789011	5000	1.432250459	0.757720463	1.033567741	0.588416185	5	1.125313625	NA	117.1044217	NA	1.396243644	5.275	37	1.8	38.11	R3
E06_R1_T10	NO	WP2A	02.11.17	E06.02.11.17	189	11.17	28	27	11	17	middle	Autumn	E06_Autumn_17	E06.11.17	E06_27	E06	E06_T10	T10	Conwy	Conwy	Blaen y Coed FB	53.006808	-3.752894	8760	0.533482279	2.87235476	3.439138066	1.037732083	10	0.980445229	NA	273.8475517	12.28394029	5.550367974	6.404	37.1	80.6	5.514	R1
E06_R2_T10	NO	WP2A	02.11.17	E06.02.11.17	189	11.17	28	27	11	17	middle	Autumn	E06_Autumn_17	E06.11.17	E06_27	E06	E06_T10	T10	Conwy	Conwy	Blaen y Coed FB	53.006808	-3.752894	8760	0.533482279	2.87235476	3.439138066	1.037732083	10	0.980445229	NA	273.8475517	12.28394029	5.550367974	6.404	37.1	80.6	5.514	R2
E06_R3_T10	NO	WP2A	02.11.17	E06.02.11.17	189	11.17	28	27	11	17	middle	Autumn	E06_Autumn_17	E06.11.17	E06_27	E06	E06_T10	T10	Conwy	Conwy	Blaen y Coed FB	53.006808	-3.752894	8760	0.533482279	2.87235476	3.439138066	1.037732083	10	0.980445229	NA	273.8475517	12.28394029	5.550367974	6.404	37.1	80.6	5.514	R3
E11_R1_T06	NO	WP2A	12.08.17	E11.12.08.17	107	8.17	16	15	8	17	lower	Summer	E11_Summer_17	E11.8.17	E11_15	E11	E11_T06	T06	Conwy	Conwy	Coed y Celyn (Betws)	53.076277	-3.795873	23640	10.1629159	13.13939457	11.81309181	21.01171831	22	3.366800236	NA	180.801646	59.66453072	13.69728467	6.358	37.4	98.1	13.49	R1
E11_R2_T06	NO	WP2A	12.08.17	E11.12.08.17	107	8.17	16	15	8	17	lower	Summer	E11_Summer_17	E11.8.17	E11_15	E11	E11_T06	T06	Conwy	Conwy	Coed y Celyn (Betws)	53.076277	-3.795873	23640	10.1629159	13.13939457	11.81309181	21.01171831	22	3.366800236	NA	180.801646	59.66453072	13.69728467	6.358	37.4	98.1	13.49	R2
E11_R3_T06	NO	WP2A	12.08.17	E11.12.08.17	107	8.17	16	15	8	17	lower	Summer	E11_Summer_17	E11.8.17	E11_15	E11	E11_T06	T06	Conwy	Conwy	Coed y Celyn (Betws)	53.076277	-3.795873	23640	10.1629159	13.13939457	11.81309181	21.01171831	22	3.366800236	NA	180.801646	59.66453072	13.69728467	6.358	37.4	98.1	13.49	R3
E12_R1_T06	NO	WP2A	12.08.17	E12.12.08.17	107	8.17	16	15	8	17	lower	Summer	E12_Summer_17	E12.8.17	E12_15	E12	E12_T06	T06	Conwy	Conwy	Cwm Llanerch	53.106682	-3.791525	27660	13.49	17.44090323	15.68040217	27.89042857	44	0.407974049	NA	187.6615828	59.56650188	13.66296448	6.256	37.4	97.4	13.49	R1
E12_R2_T06	NO	WP2A	12.08.17	E12.12.08.17	107	8.17	16	15	8	17	lower	Summer	E12_Summer_17	E12.8.17	E12_15	E12	E12_T06	T06	Conwy	Conwy	Cwm Llanerch	53.106682	-3.791525	27660	13.49	17.44090323	15.68040217	27.89042857	44	0.407974049	NA	187.6615828	59.56650188	13.66296448	6.256	37.4	97.4	13.49	R2
E12_R3_T06	NO	WP2A	12.08.17	E12.12.08.17	107	8.17	16	15	8	17	lower	Summer	E12_Summer_17	E12.8.17	E12_15	E12	E12_T06	T06	Conwy	Conwy	Cwm Llanerch	53.106682	-3.791525	27660	13.49	17.44090323	15.68040217	27.89042857	44	0.407974049	NA	187.6615828	59.56650188	13.66296448	6.256	37.4	97.4	13.49	R3
E05_R1_T17	NO	WP2A	28.03.18	E05.28.03.18	335	3.18	48	47	3	18	upper	Spring	E05_Spring_18	E05.3.18	E05_47	E05	E05_T17	T17	Conwy	Conwy	5000m (Migneint)	52.987265	-3.789011	5000	0.345115612	0.552313727	0.585266514	0.589930203	5	1.125313625	NA	134.310045	NA	2.308785596	5.133	38.1	0.8	9.183	R1
E05_R2_T17	NO	WP2A	28.03.18	E05.28.03.18	335	3.18	48	47	3	18	upper	Spring	E05_Spring_18	E05.3.18	E05_47	E05	E05_T17	T17	Conwy	Conwy	5000m (Migneint)	52.987265	-3.789011	5000	0.345115612	0.552313727	0.585266514	0.589930203	5	1.125313625	NA	134.310045	NA	2.308785596	5.133	38.1	0.8	9.183	R2
E05_R3_T17	NO	WP2A	28.03.18	E05.28.03.18	335	3.18	48	47	3	18	upper	Spring	E05_Spring_18	E05.3.18	E05_47	E05	E05_T17	T17	Conwy	Conwy	5000m (Migneint)	52.987265	-3.789011	5000	0.345115612	0.552313727	0.585266514	0.589930203	5	1.125313625	NA	134.310045	NA	2.308785596	5.133	38.1	0.8	9.183	R3
E13_R1_T19	NO	WP2A	18.04.18	E13.18.04.18	356	4.18	51	50	4	18	lower	Spring	E13_Spring_18	E13.4.18	E13_50	E13	E13_T19	T19	Conwy	Conwy	Llanwrst CP	53.136097	-3.796428	31350	NA	NA	NA	NA	36	2.353801984	NA	143.1530584	NA	7.636361289	6.548	38.5	87.5	23.95	R1
E13_R2_T19	NO	WP2A	18.04.18	E13.18.04.18	356	4.18	51	50	4	18	lower	Spring	E13_Spring_18	E13.4.18	E13_50	E13	E13_T19	T19	Conwy	Conwy	Llanwrst CP	53.136097	-3.796428	31350	NA	NA	NA	NA	36	2.353801984	NA	143.1530584	NA	7.636361289	6.548	38.5	87.5	23.95	R2
E13_R3_T19	NO	WP2A	18.04.18	E13.18.04.18	356	4.18	51	50	4	18	lower	Spring	E13_Spring_18	E13.4.18	E13_50	E13	E13_T19	T19	Conwy	Conwy	Llanwrst CP	53.136097	-3.796428	31350	NA	NA	NA	NA	36	2.353801984	NA	143.1530584	NA	7.636361289	6.548	38.5	87.5	23.95	R3
TW09_R1	NO	WP2C	13.07.17	TW09.13.07.17	NA	7.17	12	11	7	17	#N/A	Summer	TW09_Summer_17	NA	TW09_11	TW09	TW09		Towy	Carmarthenshire	Stone bridge	52.0311137	-3.8108777	15150	NA	NA	NA	NA	14	NA	10.5	NA	NA	NA	10.35	40	NA	NA	R1
TW09_R2	NO	WP2C	13.07.17	TW09.13.07.17	NA	7.17	12	11	7	17	#N/A	Summer	TW09_Summer_17	NA	TW09_11	TW09	TW09		Towy	Carmarthenshire	Stone bridge	52.0311137	-3.8108777	15150	NA	NA	NA	NA	14	NA	10.5	NA	NA	NA	10.35	40	NA	NA	R2
TW09_R3	NO	WP2C	13.07.17	TW09.13.07.17	NA	7.17	12	11	7	17	#N/A	Summer	TW09_Summer_17	NA	TW09_11	TW09	TW09		Towy	Carmarthenshire	Stone bridge	52.0311137	-3.8108777	15150	NA	NA	NA	NA	14	NA	10.5	NA	NA	NA	10.35	40	NA	NA	R3
E07_R1_T07	NO	WP2A	01.09.17	E07.01.09.17	127	9.17	19	18	9	17	middle	Autumn	E07_Autumn_17	E07.9.17	E07_18	E07	E07_T07	T07	Conwy	Conwy	Bryniau Defaid	53.038803	-3.708508	14050	0.592491807	5.005368069	5.567271272	0.779517939	15	3.2533424	NA	275.1907583	35.9571504	11.29376188	6.01	40.1	99.9	3.783	R1
E07_R2_T07	NO	WP2A	01.09.17	E07.01.09.17	127	9.17	19	18	9	17	middle	Autumn	E07_Autumn_17	E07.9.17	E07_18	E07	E07_T07	T07	Conwy	Conwy	Bryniau Defaid	53.038803	-3.708508	14050	0.592491807	5.005368069	5.567271272	0.779517939	15	3.2533424	NA	275.1907583	35.9571504	11.29376188	6.01	40.1	99.9	3.783	R2
E07_R3_T07	NO	WP2A	01.09.17	E07.01.09.17	127	9.17	19	18	9	17	middle	Autumn	E07_Autumn_17	E07.9.17	E07_18	E07	E07_T07	T07	Conwy	Conwy	Bryniau Defaid	53.038803	-3.708508	14050	0.592491807	5.005368069	5.567271272	0.779517939	15	3.2533424	NA	275.1907583	35.9571504	11.29376188	6.01	40.1	99.9	3.783	R3
E12_R1_T05	NO	WP2A	13.07.17	E12.13.07.17	77	7.17	12	11	7	17	lower	Summer	E12_Summer_17	E12.7.17	E12_11	E12	E12_T05	T05	Conwy	Conwy	Cwm Llanerch	53.106682	-3.791525	27660	2.688	9.705774194	15.68040217	2.801142857	44	0.407974049	NA	172.6357843	78.46332837	14.30089803	6.4	41	127.6	2.688	R1
E12_R2_T05	NO	WP2A	13.07.17	E12.13.07.17	77	7.17	12	11	7	17	lower	Summer	E12_Summer_17	E12.7.17	E12_11	E12	E12_T05	T05	Conwy	Conwy	Cwm Llanerch	53.106682	-3.791525	27660	2.688	9.705774194	15.68040217	2.801142857	44	0.407974049	NA	172.6357843	78.46332837	14.30089803	6.4	41	127.6	2.688	R2
E12_R3_T05	NO	WP2A	13.07.17	E12.13.07.17	77	7.17	12	11	7	17	lower	Summer	E12_Summer_17	E12.7.17	E12_11	E12	E12_T05	T05	Conwy	Conwy	Cwm Llanerch	53.106682	-3.791525	27660	2.688	9.705774194	15.68040217	2.801142857	44	0.407974049	NA	172.6357843	78.46332837	14.30089803	6.4	41	127.6	2.688	R3
TW10_R1	NO	WP2C	13.07.17	TW10.13.07.17	NA	7.17	12	11	7	17	#N/A	Summer	TW10_Summer_17	NA	TW10_11	TW10	TW10		Towy	Carmarthenshire	Double bridge	52.009156	-3.8050735	18210	NA	NA	NA	NA	22	NA	11.5	NA	NA	NA	10.21	41	NA	NA	R1
TW10_R2	NO	WP2C	13.07.17	TW10.13.07.17	NA	7.17	12	11	7	17	#N/A	Summer	TW10_Summer_17	NA	TW10_11	TW10	TW10		Towy	Carmarthenshire	Double bridge	52.009156	-3.8050735	18210	NA	NA	NA	NA	22	NA	11.5	NA	NA	NA	10.21	41	NA	NA	R2
TW10_R3	NO	WP2C	13.07.17	TW10.13.07.17	NA	7.17	12	11	7	17	#N/A	Summer	TW10_Summer_17	NA	TW10_11	TW10	TW10		Towy	Carmarthenshire	Double bridge	52.009156	-3.8050735	18210	NA	NA	NA	NA	22	NA	11.5	NA	NA	NA	10.21	41	NA	NA	R3
E11_R1_T19	NO	WP2A	18.04.18	E11.18.04.18	356	4.18	51	50	4	18	lower	Spring	E11_Spring_18	E11.4.18	E11_50	E11	E11_T19	T19	Conwy	Conwy	Coed y Celyn (Betws)	53.076277	-3.795873	23640	18.0431309	12.41480411	11.73221565	8.586657653	22	3.366800236	NA	140.8989554	NA	7.600504443	6.608	41.2	101.2	23.95	R1
E11_R2_T19	NO	WP2A	18.04.18	E11.18.04.18	356	4.18	51	50	4	18	lower	Spring	E11_Spring_18	E11.4.18	E11_50	E11	E11_T19	T19	Conwy	Conwy	Coed y Celyn (Betws)	53.076277	-3.795873	23640	18.0431309	12.41480411	11.73221565	8.586657653	22	3.366800236	NA	140.8989554	NA	7.600504443	6.608	41.2	101.2	23.95	R2
E11_R3_T19	NO	WP2A	18.04.18	E11.18.04.18	356	4.18	51	50	4	18	lower	Spring	E11_Spring_18	E11.4.18	E11_50	E11	E11_T19	T19	Conwy	Conwy	Coed y Celyn (Betws)	53.076277	-3.795873	23640	18.0431309	12.41480411	11.73221565	8.586657653	22	3.366800236	NA	140.8989554	NA	7.600504443	6.608	41.2	101.2	23.95	R3
E14_R1_T06	NO	WP2A	12.08.17	E14.12.08.17	107	8.17	16	15	8	17	lower	Summer	E14_Summer_17	E14.8.17	E14_15	E14	E14_T06	T06	Conwy	Conwy	Trefriw	53.157319	-3.824221	35160	NA	NA	NA	NA	38	NA	NA	NA	NA	NA	6.339	41.5	114.9	13.49	R1
E14_R2_T06	NO	WP2A	12.08.17	E14.12.08.17	107	8.17	16	15	8	17	lower	Summer	E14_Summer_17	E14.8.17	E14_15	E14	E14_T06	T06	Conwy	Conwy	Trefriw	53.157319	-3.824221	35160	NA	NA	NA	NA	38	NA	NA	NA	NA	NA	6.339	41.5	114.9	13.49	R2
E14_R3_T06	NO	WP2A	12.08.17	E14.12.08.17	107	8.17	16	15	8	17	lower	Summer	E14_Summer_17	E14.8.17	E14_15	E14	E14_T06	T06	Conwy	Conwy	Trefriw	53.157319	-3.824221	35160	NA	NA	NA	NA	38	NA	NA	NA	NA	NA	6.339	41.5	114.9	13.49	R3
E10_R1_T06	NO	WP2A	12.08.17	E10.12.08.17	107	8.17	16	15	8	17	middle	Summer	E10_Summer_17	E10.8.17	E10_15	E10	E10_T06	T06	Conwy	Conwy	Conwy Falls	53.065505	-3.779382	21550	7.253717188	9.378160082	8.431519849	14.99698155	17	2.52817561	NA	164.4795593	59.9443731	13.68800409	6.425	41.6	119.7	13.49	R1
E10_R2_T06	NO	WP2A	12.08.17	E10.12.08.17	107	8.17	16	15	8	17	middle	Summer	E10_Summer_17	E10.8.17	E10_15	E10	E10_T06	T06	Conwy	Conwy	Conwy Falls	53.065505	-3.779382	21550	7.253717188	9.378160082	8.431519849	14.99698155	17	2.52817561	NA	164.4795593	59.9443731	13.68800409	6.425	41.6	119.7	13.49	R2
E10_R3_T06	NO	WP2A	12.08.17	E10.12.08.17	107	8.17	16	15	8	17	middle	Summer	E10_Summer_17	E10.8.17	E10_15	E10	E10_T06	T06	Conwy	Conwy	Conwy Falls	53.065505	-3.779382	21550	7.253717188	9.378160082	8.431519849	14.99698155	17	2.52817561	NA	164.4795593	59.9443731	13.68800409	6.425	41.6	119.7	13.49	R3
E07_R1_T11	NO	WP2A	23.11.17	E07.23.11.17	210	11.17	31	30	11	17	middle	Autumn	E07_Autumn_17	E07.11.17	E07_30	E07	E07_T11	T11	Conwy	Conwy	Bryniau Defaid	53.038803	-3.708508	14050	7.226426637	4.649763351	5.567271272	8.974300959	15	3.2533424	NA	249.0039253	11.24192957	5.581988872	5.876	41.6	99.1	46.14	R1
E07_R2_T11	NO	WP2A	23.11.17	E07.23.11.17	210	11.17	31	30	11	17	middle	Autumn	E07_Autumn_17	E07.11.17	E07_30	E07	E07_T11	T11	Conwy	Conwy	Bryniau Defaid	53.038803	-3.708508	14050	7.226426637	4.649763351	5.567271272	8.974300959	15	3.2533424	NA	249.0039253	11.24192957	5.581988872	5.876	41.6	99.1	46.14	R2
E07_R3_T11	NO	WP2A	23.11.17	E07.23.11.17	210	11.17	31	30	11	17	middle	Autumn	E07_Autumn_17	E07.11.17	E07_30	E07	E07_T11	T11	Conwy	Conwy	Bryniau Defaid	53.038803	-3.708508	14050	7.226426637	4.649763351	5.567271272	8.974300959	15	3.2533424	NA	249.0039253	11.24192957	5.581988872	5.876	41.6	99.1	46.14	R3
E08_R1_T06	NO	WP2A	12.08.17	E08.12.08.17	107	8.17	16	15	8	17	middle	Summer	E08_Summer_17	E08.8.17	E08_15	E08	E08_T06	T06	Conwy	Conwy	Voelas (Nant y Coed)	53.047768	-3.717562	15980	4.266293776	5.515790724	4.95902166	8.820516071	15.5	3.28826912	NA	156.6111757	59.99550629	13.56382237	6.292	42	117.8	13.49	R1
E08_R2_T06	NO	WP2A	12.08.17	E08.12.08.17	107	8.17	16	15	8	17	middle	Summer	E08_Summer_17	E08.8.17	E08_15	E08	E08_T06	T06	Conwy	Conwy	Voelas (Nant y Coed)	53.047768	-3.717562	15980	4.266293776	5.515790724	4.95902166	8.820516071	15.5	3.28826912	NA	156.6111757	59.99550629	13.56382237	6.292	42	117.8	13.49	R2
E08_R3_T06	NO	WP2A	12.08.17	E08.12.08.17	107	8.17	16	15	8	17	middle	Summer	E08_Summer_17	E08.8.17	E08_15	E08	E08_T06	T06	Conwy	Conwy	Voelas (Nant y Coed)	53.047768	-3.717562	15980	4.266293776	5.515790724	4.95902166	8.820516071	15.5	3.28826912	NA	156.6111757	59.99550629	13.56382237	6.292	42	117.8	13.49	R3
E07_R1_T17	NO	WP2A	28.03.18	E07.28.03.18	335	3.18	48	47	3	18	middle	Spring	E07_Spring_18	E07.3.18	E07_47	E07	E07_T17	T17	Conwy	Conwy	Bryniau Defaid	53.038803	-3.708508	14050	1.438237447	2.301716464	2.439044157	2.458479655	15	3.2533424	NA	127.1991775	NA	2.553663071	6.545	42	73.8	9.183	R1
E07_R2_T17	NO	WP2A	28.03.18	E07.28.03.18	335	3.18	48	47	3	18	middle	Spring	E07_Spring_18	E07.3.18	E07_47	E07	E07_T17	T17	Conwy	Conwy	Bryniau Defaid	53.038803	-3.708508	14050	1.438237447	2.301716464	2.439044157	2.458479655	15	3.2533424	NA	127.1991775	NA	2.553663071	6.545	42	73.8	9.183	R2
E07_R3_T17	NO	WP2A	28.03.18	E07.28.03.18	335	3.18	48	47	3	18	middle	Spring	E07_Spring_18	E07.3.18	E07_47	E07	E07_T17	T17	Conwy	Conwy	Bryniau Defaid	53.038803	-3.708508	14050	1.438237447	2.301716464	2.439044157	2.458479655	15	3.2533424	NA	127.1991775	NA	2.553663071	6.545	42	73.8	9.183	R3
E06_R1_T13	NO	WP2A	04.01.18	E06.04.01.18	252	1.18	37	36	1	18	middle	Winter	E06_Winter_18	E06.1.18	E06_36	E06	E06_T13	T13	Conwy	Conwy	Blaen y Coed FB	53.006808	-3.752894	8760	3.080536044	3.302213296	2.660799561	4.34644728	10	0.980445229	NA	282.2606261	NA	3.479637955	5.542	42.8	10.6	31.84	R1
E06_R2_T13	NO	WP2A	04.01.18	E06.04.01.18	252	1.18	37	36	1	18	middle	Winter	E06_Winter_18	E06.1.18	E06_36	E06	E06_T13	T13	Conwy	Conwy	Blaen y Coed FB	53.006808	-3.752894	8760	3.080536044	3.302213296	2.660799561	4.34644728	10	0.980445229	NA	282.2606261	NA	3.479637955	5.542	42.8	10.6	31.84	R2
E06_R3_T13	NO	WP2A	04.01.18	E06.04.01.18	252	1.18	37	36	1	18	middle	Winter	E06_Winter_18	E06.1.18	E06_36	E06	E06_T13	T13	Conwy	Conwy	Blaen y Coed FB	53.006808	-3.752894	8760	3.080536044	3.302213296	2.660799561	4.34644728	10	0.980445229	NA	282.2606261	NA	3.479637955	5.542	42.8	10.6	31.84	R3
E13_R1_T05	NO	WP2A	13.07.17	E13.13.07.17	77	7.17	12	11	7	17	lower	Summer	E13_Summer_17	E13.7.17	E13_11	E13	E13_T05	T05	Conwy	Conwy	Llanwrst CP	53.136097	-3.796428	31350	NA	NA	NA	NA	36	2.353801984	NA	169.0983185	78.42255723	14.37041615	6.562	42.8	134.5	2.688	R1
E13_R2_T05	NO	WP2A	13.07.17	E13.13.07.17	77	7.17	12	11	7	17	lower	Summer	E13_Summer_17	E13.7.17	E13_11	E13	E13_T05	T05	Conwy	Conwy	Llanwrst CP	53.136097	-3.796428	31350	NA	NA	NA	NA	36	2.353801984	NA	169.0983185	78.42255723	14.37041615	6.562	42.8	134.5	2.688	R2
E13_R3_T05	NO	WP2A	13.07.17	E13.13.07.17	77	7.17	12	11	7	17	lower	Summer	E13_Summer_17	E13.7.17	E13_11	E13	E13_T05	T05	Conwy	Conwy	Llanwrst CP	53.136097	-3.796428	31350	NA	NA	NA	NA	36	2.353801984	NA	169.0983185	78.42255723	14.37041615	6.562	42.8	134.5	2.688	R3
E07_R1_T14	NO	WP2A	25.01.18	E07.25.01.18	273	1.18	40	39	1	18	middle	Winter	E07_Winter_18	E07.1.18	E07_39	E07	E07_T14	T14	Conwy	Conwy	Bryniau Defaid	53.038803	-3.708508	14050	7.726043043	5.34561767	4.30729813	7.852904889	15	3.2533424	NA	268.9189952	NA	3.526242646	6.667	42.8	79.4	49.33	R1
E07_R2_T14	NO	WP2A	25.01.18	E07.25.01.18	273	1.18	40	39	1	18	middle	Winter	E07_Winter_18	E07.1.18	E07_39	E07	E07_T14	T14	Conwy	Conwy	Bryniau Defaid	53.038803	-3.708508	14050	7.726043043	5.34561767	4.30729813	7.852904889	15	3.2533424	NA	268.9189952	NA	3.526242646	6.667	42.8	79.4	49.33	R2
E07_R3_T14	NO	WP2A	25.01.18	E07.25.01.18	273	1.18	40	39	1	18	middle	Winter	E07_Winter_18	E07.1.18	E07_39	E07	E07_T14	T14	Conwy	Conwy	Bryniau Defaid	53.038803	-3.708508	14050	7.726043043	5.34561767	4.30729813	7.852904889	15	3.2533424	NA	268.9189952	NA	3.526242646	6.667	42.8	79.4	49.33	R3
E06_R1_T01	NO	WP2A	27.04.17	E06.27.04.17	0	4.17	1	0	4	17	middle	Spring	E06_Spring_17	E06.4.17	E06_0	E06	E06_T01	T01	Conwy	Conwy	Blaen y Coed FB	53.006808	-3.752894	8760	0.244778775	0.560501469	1.455843743	0.263852446	10	0.980445229	NA	46.12255965	51.76479875	6.745308046	7.08	42.8	157.5	2.53	R1
E06_R2_T01	NO	WP2A	27.04.17	E06.27.04.17	0	4.17	1	0	4	17	middle	Spring	E06_Spring_17	E06.4.17	E06_0	E06	E06_T01	T01	Conwy	Conwy	Blaen y Coed FB	53.006808	-3.752894	8760	0.244778775	0.560501469	1.455843743	0.263852446	10	0.980445229	NA	46.12255965	51.76479875	6.745308046	7.08	42.8	157.5	2.53	R2
E06_R3_T01	NO	WP2A	27.04.17	E06.27.04.17	0	4.17	1	0	4	17	middle	Spring	E06_Spring_17	E06.4.17	E06_0	E06	E06_T01	T01	Conwy	Conwy	Blaen y Coed FB	53.006808	-3.752894	8760	0.244778775	0.560501469	1.455843743	0.263852446	10	0.980445229	NA	46.12255965	51.76479875	6.745308046	7.08	42.8	157.5	2.53	R3
E06_R1_T12	NO	WP2A	14.12.17	E06.14.12.17	231	12.17	34	33	12	17	middle	Winter	E06_Winter_17	E06.12.17	E06_33	E06	E06_T12	T12	Conwy	Conwy	Blaen y Coed FB	53.006808	-3.752894	8760	5.576699045	2.828638305	2.211567589	3.729386387	10	0.980445229	NA	242.5800913	7.743584945	3.749281806	5.722	43.3	12.3	57.64	R1
E06_R2_T12	NO	WP2A	14.12.17	E06.14.12.17	231	12.17	34	33	12	17	middle	Winter	E06_Winter_17	E06.12.17	E06_33	E06	E06_T12	T12	Conwy	Conwy	Blaen y Coed FB	53.006808	-3.752894	8760	5.576699045	2.828638305	2.211567589	3.729386387	10	0.980445229	NA	242.5800913	7.743584945	3.749281806	5.722	43.3	12.3	57.64	R2
E06_R3_T12	NO	WP2A	14.12.17	E06.14.12.17	231	12.17	34	33	12	17	middle	Winter	E06_Winter_17	E06.12.17	E06_33	E06	E06_T12	T12	Conwy	Conwy	Blaen y Coed FB	53.006808	-3.752894	8760	5.576699045	2.828638305	2.211567589	3.729386387	10	0.980445229	NA	242.5800913	7.743584945	3.749281806	5.722	43.3	12.3	57.64	R3
E09_R1_T06	NO	WP2A	12.08.17	E09.12.08.17	107	8.17	16	15	8	17	middle	Summer	E09_Summer_17	E09.8.17	E09_15	E09	E09_T06	T06	Conwy	Conwy	Dylasau Bridge	53.056243	-3.750538	18930	5.436877265	7.029210544	6.31967547	11.24068473	15	0.949414873	NA	154.044737	60.04829501	13.62174574	6.308	43.8	136.4	13.49	R1
E09_R2_T06	NO	WP2A	12.08.17	E09.12.08.17	107	8.17	16	15	8	17	middle	Summer	E09_Summer_17	E09.8.17	E09_15	E09	E09_T06	T06	Conwy	Conwy	Dylasau Bridge	53.056243	-3.750538	18930	5.436877265	7.029210544	6.31967547	11.24068473	15	0.949414873	NA	154.044737	60.04829501	13.62174574	6.308	43.8	136.4	13.49	R2
E09_R3_T06	NO	WP2A	12.08.17	E09.12.08.17	107	8.17	16	15	8	17	middle	Summer	E09_Summer_17	E09.8.17	E09_15	E09	E09_T06	T06	Conwy	Conwy	Dylasau Bridge	53.056243	-3.750538	18930	5.436877265	7.029210544	6.31967547	11.24068473	15	0.949414873	NA	154.044737	60.04829501	13.62174574	6.308	43.8	136.4	13.49	R3
E11_R1_T05	NO	WP2A	13.07.17	E11.13.07.17	77	7.17	12	11	7	17	lower	Summer	E11_Summer_17	E11.7.17	E11_11	E11	E11_T05	T05	Conwy	Conwy	Coed y Celyn (Betws)	53.076277	-3.795873	23640	2.025049514	7.31200644	11.81309181	2.110287567	22	3.366800236	NA	169.7604331	78.63117798	14.31862874	6.417	44.3	139.6	2.688	R1
E11_R2_T05	NO	WP2A	13.07.17	E11.13.07.17	77	7.17	12	11	7	17	lower	Summer	E11_Summer_17	E11.7.17	E11_11	E11	E11_T05	T05	Conwy	Conwy	Coed y Celyn (Betws)	53.076277	-3.795873	23640	2.025049514	7.31200644	11.81309181	2.110287567	22	3.366800236	NA	169.7604331	78.63117798	14.31862874	6.417	44.3	139.6	2.688	R2
E11_R3_T05	NO	WP2A	13.07.17	E11.13.07.17	77	7.17	12	11	7	17	lower	Summer	E11_Summer_17	E11.7.17	E11_11	E11	E11_T05	T05	Conwy	Conwy	Coed y Celyn (Betws)	53.076277	-3.795873	23640	2.025049514	7.31200644	11.81309181	2.110287567	22	3.366800236	NA	169.7604331	78.63117798	14.31862874	6.417	44.3	139.6	2.688	R3
E12_R1_T03	NO	WP2A	12.06.17	E12.12.06.17	46	6.17	7	6	6	17	lower	Summer	E12_Summer_17	E12.6.17	E12_6	E12	E12_T03	T03	Conwy	Conwy	Cwm Llanerch	53.106682	-3.791525	27660	14.73	20.035	15.68040217	31.845	44	0.407974049	NA	223.7719309	74.56156252	13.61843654	6.541	44.6	164.6	14.73	R1
E12_R2_T03	NO	WP2A	12.06.17	E12.12.06.17	46	6.17	7	6	6	17	lower	Summer	E12_Summer_17	E12.6.17	E12_6	E12	E12_T03	T03	Conwy	Conwy	Cwm Llanerch	53.106682	-3.791525	27660	14.73	20.035	15.68040217	31.845	44	0.407974049	NA	223.7719309	74.56156252	13.61843654	6.541	44.6	164.6	14.73	R2
E12_R3_T03	NO	WP2A	12.06.17	E12.12.06.17	46	6.17	7	6	6	17	lower	Summer	E12_Summer_17	E12.6.17	E12_6	E12	E12_T03	T03	Conwy	Conwy	Cwm Llanerch	53.106682	-3.791525	27660	14.73	20.035	15.68040217	31.845	44	0.407974049	NA	223.7719309	74.56156252	13.61843654	6.541	44.6	164.6	14.73	R3
E12_R1_T02	NO	WP2A	18.05.17	E12.18.05.17	21	5.17	4	3	5	17	lower	Spring	E12_Spring_17	E12.5.17	E12_3	E12	E12_T02	T02	Conwy	Conwy	Cwm Llanerch	53.106682	-3.791525	27660	7.754	8.920258065	15.04740217	25.95471429	44	0.407974049	NA	114.7099888	81.45499303	11.42815404	6.322	44.6	120.8	7.754	R1
E12_R2_T02	NO	WP2A	18.05.17	E12.18.05.17	21	5.17	4	3	5	17	lower	Spring	E12_Spring_17	E12.5.17	E12_3	E12	E12_T02	T02	Conwy	Conwy	Cwm Llanerch	53.106682	-3.791525	27660	7.754	8.920258065	15.04740217	25.95471429	44	0.407974049	NA	114.7099888	81.45499303	11.42815404	6.322	44.6	120.8	7.754	R2
E12_R3_T02	NO	WP2A	18.05.17	E12.18.05.17	21	5.17	4	3	5	17	lower	Spring	E12_Spring_17	E12.5.17	E12_3	E12	E12_T02	T02	Conwy	Conwy	Cwm Llanerch	53.106682	-3.791525	27660	7.754	8.920258065	15.04740217	25.95471429	44	0.407974049	NA	114.7099888	81.45499303	11.42815404	6.322	44.6	120.8	7.754	R3
E05_R1_T16	NO	WP2A	15.03.18	E05.15.03.18	322	3.18	47	46	3	18	upper	Spring	E05_Spring_18	E05.3.18	E05_46	E05	E05_T16	T16	Conwy	Conwy	5000m (Migneint)	52.987265	-3.789011	5000	0.463762022	0.552313727	0.585266514	0.855989369	5	1.125313625	NA	134.310045	NA	2.308785596	5.235	45.3	3	12.34	R1
E05_R2_T16	NO	WP2A	15.03.18	E05.15.03.18	322	3.18	47	46	3	18	upper	Spring	E05_Spring_18	E05.3.18	E05_46	E05	E05_T16	T16	Conwy	Conwy	5000m (Migneint)	52.987265	-3.789011	5000	0.463762022	0.552313727	0.585266514	0.855989369	5	1.125313625	NA	134.310045	NA	2.308785596	5.235	45.3	3	12.34	R2
E05_R3_T16	NO	WP2A	15.03.18	E05.15.03.18	322	3.18	47	46	3	18	upper	Spring	E05_Spring_18	E05.3.18	E05_46	E05	E05_T16	T16	Conwy	Conwy	5000m (Migneint)	52.987265	-3.789011	5000	0.463762022	0.552313727	0.585266514	0.855989369	5	1.125313625	NA	134.310045	NA	2.308785596	5.235	45.3	3	12.34	R3
E14_R1_T19	NO	WP2A	18.04.18	E14.18.04.18	356	4.18	51	50	4	18	lower	Spring	E14_Spring_18	E14.4.18	E14_50	E14	E14_T19	T19	Conwy	Conwy	Trefriw	53.157319	-3.824221	35160	NA	NA	NA	NA	38	NA	NA	NA	NA	NA	6.642	45.9	123.1	23.95	R1
E14_R2_T19	NO	WP2A	18.04.18	E14.18.04.18	356	4.18	51	50	4	18	lower	Spring	E14_Spring_18	E14.4.18	E14_50	E14	E14_T19	T19	Conwy	Conwy	Trefriw	53.157319	-3.824221	35160	NA	NA	NA	NA	38	NA	NA	NA	NA	NA	6.642	45.9	123.1	23.95	R2
E14_R3_T19	NO	WP2A	18.04.18	E14.18.04.18	356	4.18	51	50	4	18	lower	Spring	E14_Spring_18	E14.4.18	E14_50	E14	E14_T19	T19	Conwy	Conwy	Trefriw	53.157319	-3.824221	35160	NA	NA	NA	NA	38	NA	NA	NA	NA	NA	6.642	45.9	123.1	23.95	R3
E13_R1_T03	NO	WP2A	12.06.17	E13.12.06.17	46	6.17	7	6	6	17	lower	Summer	E13_Summer_17	E13.6.17	E13_6	E13	E13_T03	T03	Conwy	Conwy	Llanwrst CP	53.136097	-3.796428	31350	NA	NA	NA	NA	36	2.353801984	NA	218.967601	74.55455657	13.70026874	6.542	46.1	184.4	14.73	R1
E13_R2_T03	NO	WP2A	12.06.17	E13.12.06.17	46	6.17	7	6	6	17	lower	Summer	E13_Summer_17	E13.6.17	E13_6	E13	E13_T03	T03	Conwy	Conwy	Llanwrst CP	53.136097	-3.796428	31350	NA	NA	NA	NA	36	2.353801984	NA	218.967601	74.55455657	13.70026874	6.542	46.1	184.4	14.73	R2
E13_R3_T03	NO	WP2A	12.06.17	E13.12.06.17	46	6.17	7	6	6	17	lower	Summer	E13_Summer_17	E13.6.17	E13_6	E13	E13_T03	T03	Conwy	Conwy	Llanwrst CP	53.136097	-3.796428	31350	NA	NA	NA	NA	36	2.353801984	NA	218.967601	74.55455657	13.70026874	6.542	46.1	184.4	14.73	R3
E13_R1_T02	NO	WP2A	18.05.17	E13.18.05.17	21	5.17	4	3	5	17	lower	Spring	E13_Spring_17	E13.5.17	E13_3	E13	E13_T02	T02	Conwy	Conwy	Llanwrst CP	53.136097	-3.796428	31350	NA	NA	NA	NA	36	2.353801984	NA	112.5851858	81.37211952	11.50114859	6.373	46.1	133.1	7.754	R1
E13_R2_T02	NO	WP2A	18.05.17	E13.18.05.17	21	5.17	4	3	5	17	lower	Spring	E13_Spring_17	E13.5.17	E13_3	E13	E13_T02	T02	Conwy	Conwy	Llanwrst CP	53.136097	-3.796428	31350	NA	NA	NA	NA	36	2.353801984	NA	112.5851858	81.37211952	11.50114859	6.373	46.1	133.1	7.754	R2
E13_R3_T02	NO	WP2A	18.05.17	E13.18.05.17	21	5.17	4	3	5	17	lower	Spring	E13_Spring_17	E13.5.17	E13_3	E13	E13_T02	T02	Conwy	Conwy	Llanwrst CP	53.136097	-3.796428	31350	NA	NA	NA	NA	36	2.353801984	NA	112.5851858	81.37211952	11.50114859	6.373	46.1	133.1	7.754	R3
E14_R1_T05	NO	WP2A	13.07.17	E14.13.07.17	77	7.17	12	11	7	17	lower	Summer	E14_Summer_17	E14.7.17	E14_11	E14	E14_T05	T05	Conwy	Conwy	Trefriw	53.157319	-3.824221	35160	NA	NA	NA	NA	38	NA	NA	NA	NA	NA	6.622	47.7	160.5	2.688	R1
E14_R2_T05	NO	WP2A	13.07.17	E14.13.07.17	77	7.17	12	11	7	17	lower	Summer	E14_Summer_17	E14.7.17	E14_11	E14	E14_T05	T05	Conwy	Conwy	Trefriw	53.157319	-3.824221	35160	NA	NA	NA	NA	38	NA	NA	NA	NA	NA	6.622	47.7	160.5	2.688	R2
E14_R3_T05	NO	WP2A	13.07.17	E14.13.07.17	77	7.17	12	11	7	17	lower	Summer	E14_Summer_17	E14.7.17	E14_11	E14	E14_T05	T05	Conwy	Conwy	Trefriw	53.157319	-3.824221	35160	NA	NA	NA	NA	38	NA	NA	NA	NA	NA	6.622	47.7	160.5	2.688	R3
E08_R1_T05	NO	WP2A	13.07.17	E08.13.07.17	77	7.17	12	11	7	17	middle	Summer	E08_Summer_17	E08.7.17	E08_11	E08	E08_T05	T05	Conwy	Conwy	Voelas (Nant y Coed)	53.047768	-3.717562	15980	0.850096195	3.069509565	4.95902166	0.885878305	15.5	3.28826912	NA	149.3358767	78.67610484	14.17954208	6.518	48.4	153.3	2.688	R1
E08_R2_T05	NO	WP2A	13.07.17	E08.13.07.17	77	7.17	12	11	7	17	middle	Summer	E08_Summer_17	E08.7.17	E08_11	E08	E08_T05	T05	Conwy	Conwy	Voelas (Nant y Coed)	53.047768	-3.717562	15980	0.850096195	3.069509565	4.95902166	0.885878305	15.5	3.28826912	NA	149.3358767	78.67610484	14.17954208	6.518	48.4	153.3	2.688	R2
E08_R3_T05	NO	WP2A	13.07.17	E08.13.07.17	77	7.17	12	11	7	17	middle	Summer	E08_Summer_17	E08.7.17	E08_11	E08	E08_T05	T05	Conwy	Conwy	Voelas (Nant y Coed)	53.047768	-3.717562	15980	0.850096195	3.069509565	4.95902166	0.885878305	15.5	3.28826912	NA	149.3358767	78.67610484	14.17954208	6.518	48.4	153.3	2.688	R3
E07_R1_T18	NO	WP2A	11.04.18	E07.11.04.18	349	4.18	50	49	4	18	middle	Spring	E07_Spring_18	E07.4.18	E07_49	E07	E07_T18	T18	Conwy	Conwy	Bryniau Defaid	53.038803	-3.708508	14050	1.178562212	2.580949441	2.439044157	5.209121917	15	3.2533424	NA	131.0250417	NA	7.213300114	6.889	49	149.9	7.525	R1
E07_R2_T18	NO	WP2A	11.04.18	E07.11.04.18	349	4.18	50	49	4	18	middle	Spring	E07_Spring_18	E07.4.18	E07_49	E07	E07_T18	T18	Conwy	Conwy	Bryniau Defaid	53.038803	-3.708508	14050	1.178562212	2.580949441	2.439044157	5.209121917	15	3.2533424	NA	131.0250417	NA	7.213300114	6.889	49	149.9	7.525	R2
E07_R3_T18	NO	WP2A	11.04.18	E07.11.04.18	349	4.18	50	49	4	18	middle	Spring	E07_Spring_18	E07.4.18	E07_49	E07	E07_T18	T18	Conwy	Conwy	Bryniau Defaid	53.038803	-3.708508	14050	1.178562212	2.580949441	2.439044157	5.209121917	15	3.2533424	NA	131.0250417	NA	7.213300114	6.889	49	149.9	7.525	R3
E05_R1_T12	NO	WP2A	14.12.17	E05.14.12.17	231	12.17	34	33	12	17	upper	Winter	E05_Winter_17	E05.12.17	E05_33	E05	E05_T12	T12	Conwy	Conwy	5000m (Migneint)	52.987265	-3.789011	5000	2.166227143	1.098763449	0.859066932	1.448652322	5	1.125313625	NA	246.0912786	8.361971412	3.701901329	4.72	49.1	-18	57.64	R1
E05_R2_T12	NO	WP2A	14.12.17	E05.14.12.17	231	12.17	34	33	12	17	upper	Winter	E05_Winter_17	E05.12.17	E05_33	E05	E05_T12	T12	Conwy	Conwy	5000m (Migneint)	52.987265	-3.789011	5000	2.166227143	1.098763449	0.859066932	1.448652322	5	1.125313625	NA	246.0912786	8.361971412	3.701901329	4.72	49.1	-18	57.64	R2
E05_R3_T12	NO	WP2A	14.12.17	E05.14.12.17	231	12.17	34	33	12	17	upper	Winter	E05_Winter_17	E05.12.17	E05_33	E05	E05_T12	T12	Conwy	Conwy	5000m (Migneint)	52.987265	-3.789011	5000	2.166227143	1.098763449	0.859066932	1.448652322	5	1.125313625	NA	246.0912786	8.361971412	3.701901329	4.72	49.1	-18	57.64	R3
E11_R1_T04	NO	WP2A	29.06.17	E11.29.06.17	63	6.17	10	9	6	17	lower	Summer	E11_Summer_17	E11.6.17	E11_9	E11	E11_T04	T04	Conwy	Conwy	Coed y Celyn (Betws)	53.076277	-3.795873	23640	7.093700231	15.09370052	11.81309181	4.676361948	22	3.366800236	NA	218.9354682	74.82009079	13.6856213	6.588	49.2	185.7	9.416	R1
E11_R2_T04	NO	WP2A	29.06.17	E11.29.06.17	63	6.17	10	9	6	17	lower	Summer	E11_Summer_17	E11.6.17	E11_9	E11	E11_T04	T04	Conwy	Conwy	Coed y Celyn (Betws)	53.076277	-3.795873	23640	7.093700231	15.09370052	11.81309181	4.676361948	22	3.366800236	NA	218.9354682	74.82009079	13.6856213	6.588	49.2	185.7	9.416	R2
E11_R3_T04	NO	WP2A	29.06.17	E11.29.06.17	63	6.17	10	9	6	17	lower	Summer	E11_Summer_17	E11.6.17	E11_9	E11	E11_T04	T04	Conwy	Conwy	Coed y Celyn (Betws)	53.076277	-3.795873	23640	7.093700231	15.09370052	11.81309181	4.676361948	22	3.366800236	NA	218.9354682	74.82009079	13.6856213	6.588	49.2	185.7	9.416	R3
E10_R1_T19	NO	WP2A	18.04.18	E10.18.04.18	356	4.18	51	50	4	18	middle	Spring	E10_Spring_18	E10.4.18	E10_50	E10	E10_T19	T19	Conwy	Conwy	Conwy Falls	53.065505	-3.779382	21550	12.87817099	8.860988207	8.373794997	6.128672796	17	2.52817561	NA	130.5135025	NA	7.588815742	6.796	49.7	164.6	23.95	R1
E10_R2_T19	NO	WP2A	18.04.18	E10.18.04.18	356	4.18	51	50	4	18	middle	Spring	E10_Spring_18	E10.4.18	E10_50	E10	E10_T19	T19	Conwy	Conwy	Conwy Falls	53.065505	-3.779382	21550	12.87817099	8.860988207	8.373794997	6.128672796	17	2.52817561	NA	130.5135025	NA	7.588815742	6.796	49.7	164.6	23.95	R2
E10_R3_T19	NO	WP2A	18.04.18	E10.18.04.18	356	4.18	51	50	4	18	middle	Spring	E10_Spring_18	E10.4.18	E10_50	E10	E10_T19	T19	Conwy	Conwy	Conwy Falls	53.065505	-3.779382	21550	12.87817099	8.860988207	8.373794997	6.128672796	17	2.52817561	NA	130.5135025	NA	7.588815742	6.796	49.7	164.6	23.95	R3
E12_R1_T04	NO	WP2A	29.06.17	E12.29.06.17	63	6.17	10	9	6	17	lower	Summer	E12_Summer_17	E12.6.17	E12_9	E12	E12_T04	T04	Conwy	Conwy	Cwm Llanerch	53.106682	-3.791525	27660	9.416	20.035	15.68040217	6.207285714	44	0.407974049	NA	223.7719309	74.56156252	13.61843654	6.669	49.8	172	9.416	R1
E12_R2_T04	NO	WP2A	29.06.17	E12.29.06.17	63	6.17	10	9	6	17	lower	Summer	E12_Summer_17	E12.6.17	E12_9	E12	E12_T04	T04	Conwy	Conwy	Cwm Llanerch	53.106682	-3.791525	27660	9.416	20.035	15.68040217	6.207285714	44	0.407974049	NA	223.7719309	74.56156252	13.61843654	6.669	49.8	172	9.416	R2
E12_R3_T04	NO	WP2A	29.06.17	E12.29.06.17	63	6.17	10	9	6	17	lower	Summer	E12_Summer_17	E12.6.17	E12_9	E12	E12_T04	T04	Conwy	Conwy	Cwm Llanerch	53.106682	-3.791525	27660	9.416	20.035	15.68040217	6.207285714	44	0.407974049	NA	223.7719309	74.56156252	13.61843654	6.669	49.8	172	9.416	R3
E11_R1_T03	NO	WP2A	12.06.17	E11.12.06.17	46	6.17	7	6	6	17	lower	Summer	E11_Summer_17	E11.6.17	E11_6	E11	E11_T03	T03	Conwy	Conwy	Coed y Celyn (Betws)	53.076277	-3.795873	23640	11.09709053	15.09370052	11.81309181	23.99096048	22	3.366800236	NA	218.9354682	74.82009079	13.6856213	6.618	49.9	185	14.73	R1
E11_R2_T03	NO	WP2A	12.06.17	E11.12.06.17	46	6.17	7	6	6	17	lower	Summer	E11_Summer_17	E11.6.17	E11_6	E11	E11_T03	T03	Conwy	Conwy	Coed y Celyn (Betws)	53.076277	-3.795873	23640	11.09709053	15.09370052	11.81309181	23.99096048	22	3.366800236	NA	218.9354682	74.82009079	13.6856213	6.618	49.9	185	14.73	R2
E11_R3_T03	NO	WP2A	12.06.17	E11.12.06.17	46	6.17	7	6	6	17	lower	Summer	E11_Summer_17	E11.6.17	E11_6	E11	E11_T03	T03	Conwy	Conwy	Coed y Celyn (Betws)	53.076277	-3.795873	23640	11.09709053	15.09370052	11.81309181	23.99096048	22	3.366800236	NA	218.9354682	74.82009079	13.6856213	6.618	49.9	185	14.73	R3
E08_R1_T19	NO	WP2A	18.04.18	E08.18.04.18	356	4.18	51	50	4	18	middle	Spring	E08_Spring_18	E08.4.18	E08_50	E08	E08_T19	T19	Conwy	Conwy	Voelas (Nant y Coed)	53.047768	-3.717562	15980	7.574331796	5.21161466	4.925070629	3.604595813	15.5	3.28826912	NA	122.7017496	NA	7.41171998	6.673	49.9	159.5	23.95	R1
E08_R2_T19	NO	WP2A	18.04.18	E08.18.04.18	356	4.18	51	50	4	18	middle	Spring	E08_Spring_18	E08.4.18	E08_50	E08	E08_T19	T19	Conwy	Conwy	Voelas (Nant y Coed)	53.047768	-3.717562	15980	7.574331796	5.21161466	4.925070629	3.604595813	15.5	3.28826912	NA	122.7017496	NA	7.41171998	6.673	49.9	159.5	23.95	R2
E08_R3_T19	NO	WP2A	18.04.18	E08.18.04.18	356	4.18	51	50	4	18	middle	Spring	E08_Spring_18	E08.4.18	E08_50	E08	E08_T19	T19	Conwy	Conwy	Voelas (Nant y Coed)	53.047768	-3.717562	15980	7.574331796	5.21161466	4.925070629	3.604595813	15.5	3.28826912	NA	122.7017496	NA	7.41171998	6.673	49.9	159.5	23.95	R3
E11_R1_T02	NO	WP2A	18.05.17	E11.18.05.17	21	5.17	4	3	5	17	lower	Spring	E11_Spring_17	E11.5.17	E11_3	E11	E11_T02	T02	Conwy	Conwy	Coed y Celyn (Betws)	53.076277	-3.795873	23640	5.841604884	6.720224797	11.33621073	19.55341575	22	3.366800236	NA	107.4144423	81.45679604	11.47857014	6.374	49.9	137.9	7.754	R1
E11_R2_T02	NO	WP2A	18.05.17	E11.18.05.17	21	5.17	4	3	5	17	lower	Spring	E11_Spring_17	E11.5.17	E11_3	E11	E11_T02	T02	Conwy	Conwy	Coed y Celyn (Betws)	53.076277	-3.795873	23640	5.841604884	6.720224797	11.33621073	19.55341575	22	3.366800236	NA	107.4144423	81.45679604	11.47857014	6.374	49.9	137.9	7.754	R2
E11_R3_T02	NO	WP2A	18.05.17	E11.18.05.17	21	5.17	4	3	5	17	lower	Spring	E11_Spring_17	E11.5.17	E11_3	E11	E11_T02	T02	Conwy	Conwy	Coed y Celyn (Betws)	53.076277	-3.795873	23640	5.841604884	6.720224797	11.33621073	19.55341575	22	3.366800236	NA	107.4144423	81.45679604	11.47857014	6.374	49.9	137.9	7.754	R3
E12_R1_T09	NO	WP2A	12.10.17	E12.12.10.17	168	10.17	25	24	10	17	lower	Autumn	E12_Autumn_17	E12.10.17	E12_24	E12	E12_T09	T09	Conwy	Conwy	Cwm Llanerch	53.106682	-3.791525	27660	30.76	44.68764516	35.54646154	46.02571429	44	0.407974049	NA	289.1100947	24.00186078	10.58254231	7.012	50	135.7	30.76	R1
E12_R2_T09	NO	WP2A	12.10.17	E12.12.10.17	168	10.17	25	24	10	17	lower	Autumn	E12_Autumn_17	E12.10.17	E12_24	E12	E12_T09	T09	Conwy	Conwy	Cwm Llanerch	53.106682	-3.791525	27660	30.76	44.68764516	35.54646154	46.02571429	44	0.407974049	NA	289.1100947	24.00186078	10.58254231	7.012	50	135.7	30.76	R2
E12_R3_T09	NO	WP2A	12.10.17	E12.12.10.17	168	10.17	25	24	10	17	lower	Autumn	E12_Autumn_17	E12.10.17	E12_24	E12	E12_T09	T09	Conwy	Conwy	Cwm Llanerch	53.106682	-3.791525	27660	30.76	44.68764516	35.54646154	46.02571429	44	0.407974049	NA	289.1100947	24.00186078	10.58254231	7.012	50	135.7	30.76	R3
E12_R1_T08	NO	WP2A	22.09.17	E12.22.09.17	148	9.17	22	21	9	17	lower	Autumn	E12_Autumn_17	E12.9.17	E12_21	E12	E12_T08	T08	Conwy	Conwy	Cwm Llanerch	53.106682	-3.791525	27660	22.95	31.95876667	35.54646154	39.44142857	44	0.407974049	NA	297.5620719	35.92615033	11.62721912	6.894	50.1	162.1	22.95	R1
E12_R2_T08	NO	WP2A	22.09.17	E12.22.09.17	148	9.17	22	21	9	17	lower	Autumn	E12_Autumn_17	E12.9.17	E12_21	E12	E12_T08	T08	Conwy	Conwy	Cwm Llanerch	53.106682	-3.791525	27660	22.95	31.95876667	35.54646154	39.44142857	44	0.407974049	NA	297.5620719	35.92615033	11.62721912	6.894	50.1	162.1	22.95	R2
E12_R3_T08	NO	WP2A	22.09.17	E12.22.09.17	148	9.17	22	21	9	17	lower	Autumn	E12_Autumn_17	E12.9.17	E12_21	E12	E12_T08	T08	Conwy	Conwy	Cwm Llanerch	53.106682	-3.791525	27660	22.95	31.95876667	35.54646154	39.44142857	44	0.407974049	NA	297.5620719	35.92615033	11.62721912	6.894	50.1	162.1	22.95	R3
E07_R1_T16	NO	WP2A	15.03.18	E07.15.03.18	322	3.18	47	46	3	18	middle	Spring	E07_Spring_18	E07.3.18	E07_46	E07	E07_T16	T16	Conwy	Conwy	Bryniau Defaid	53.038803	-3.708508	14050	1.932685407	2.301716464	2.439044157	3.567256664	15	3.2533424	NA	127.1991775	NA	2.553663071	6.779	51.4	120.6	12.34	R1
E07_R2_T16	NO	WP2A	15.03.18	E07.15.03.18	322	3.18	47	46	3	18	middle	Spring	E07_Spring_18	E07.3.18	E07_46	E07	E07_T16	T16	Conwy	Conwy	Bryniau Defaid	53.038803	-3.708508	14050	1.932685407	2.301716464	2.439044157	3.567256664	15	3.2533424	NA	127.1991775	NA	2.553663071	6.779	51.4	120.6	12.34	R2
E07_R3_T16	NO	WP2A	15.03.18	E07.15.03.18	322	3.18	47	46	3	18	middle	Spring	E07_Spring_18	E07.3.18	E07_46	E07	E07_T16	T16	Conwy	Conwy	Bryniau Defaid	53.038803	-3.708508	14050	1.932685407	2.301716464	2.439044157	3.567256664	15	3.2533424	NA	127.1991775	NA	2.553663071	6.779	51.4	120.6	12.34	R3
E08_R1_T03	NO	WP2A	12.06.17	E08.12.06.17	46	6.17	7	6	6	17	middle	Summer	E08_Summer_17	E08.6.17	E08_6	E08	E08_T03	T03	Conwy	Conwy	Voelas (Nant y Coed)	53.047768	-3.717562	15980	4.658451247	6.336189459	4.95902166	10.07117311	15.5	3.28826912	NA	187.7468122	74.93851746	13.53718162	6.602	51.5	216	14.73	R1
E08_R2_T03	NO	WP2A	12.06.17	E08.12.06.17	46	6.17	7	6	6	17	middle	Summer	E08_Summer_17	E08.6.17	E08_6	E08	E08_T03	T03	Conwy	Conwy	Voelas (Nant y Coed)	53.047768	-3.717562	15980	4.658451247	6.336189459	4.95902166	10.07117311	15.5	3.28826912	NA	187.7468122	74.93851746	13.53718162	6.602	51.5	216	14.73	R2
E08_R3_T03	NO	WP2A	12.06.17	E08.12.06.17	46	6.17	7	6	6	17	middle	Summer	E08_Summer_17	E08.6.17	E08_6	E08	E08_T03	T03	Conwy	Conwy	Voelas (Nant y Coed)	53.047768	-3.717562	15980	4.658451247	6.336189459	4.95902166	10.07117311	15.5	3.28826912	NA	187.7468122	74.93851746	13.53718162	6.602	51.5	216	14.73	R3
E08_R1_T02	NO	WP2A	18.05.17	E08.18.05.17	21	5.17	4	3	5	17	middle	Spring	E08_Spring_17	E08.5.17	E08_3	E08	E08_T02	T02	Conwy	Conwy	Voelas (Nant y Coed)	53.047768	-3.717562	15980	2.452249217	2.821085356	4.758831596	8.208334767	15.5	3.28826912	NA	84.19828892	81.32576723	11.34612652	6.403	51.5	173.7	7.754	R1
E08_R2_T02	NO	WP2A	18.05.17	E08.18.05.17	21	5.17	4	3	5	17	middle	Spring	E08_Spring_17	E08.5.17	E08_3	E08	E08_T02	T02	Conwy	Conwy	Voelas (Nant y Coed)	53.047768	-3.717562	15980	2.452249217	2.821085356	4.758831596	8.208334767	15.5	3.28826912	NA	84.19828892	81.32576723	11.34612652	6.403	51.5	173.7	7.754	R2
E08_R3_T02	NO	WP2A	18.05.17	E08.18.05.17	21	5.17	4	3	5	17	middle	Spring	E08_Spring_17	E08.5.17	E08_3	E08	E08_T02	T02	Conwy	Conwy	Voelas (Nant y Coed)	53.047768	-3.717562	15980	2.452249217	2.821085356	4.758831596	8.208334767	15.5	3.28826912	NA	84.19828892	81.32576723	11.34612652	6.403	51.5	173.7	7.754	R3
E09_R1_T19	NO	WP2A	18.04.18	E09.18.04.18	356	4.18	51	50	4	18	middle	Spring	E09_Spring_18	E09.4.18	E09_50	E09	E09_T19	T19	Conwy	Conwy	Dylasau Bridge	53.056243	-3.750538	18930	9.652573055	6.641574807	6.276408973	4.593622956	15	0.949414873	NA	122.5158385	NA	7.50257478	6.778	51.8	178.2	23.95	R1
E09_R2_T19	NO	WP2A	18.04.18	E09.18.04.18	356	4.18	51	50	4	18	middle	Spring	E09_Spring_18	E09.4.18	E09_50	E09	E09_T19	T19	Conwy	Conwy	Dylasau Bridge	53.056243	-3.750538	18930	9.652573055	6.641574807	6.276408973	4.593622956	15	0.949414873	NA	122.5158385	NA	7.50257478	6.778	51.8	178.2	23.95	R2
E09_R3_T19	NO	WP2A	18.04.18	E09.18.04.18	356	4.18	51	50	4	18	middle	Spring	E09_Spring_18	E09.4.18	E09_50	E09	E09_T19	T19	Conwy	Conwy	Dylasau Bridge	53.056243	-3.750538	18930	9.652573055	6.641574807	6.276408973	4.593622956	15	0.949414873	NA	122.5158385	NA	7.50257478	6.778	51.8	178.2	23.95	R3
E11_R1_T09	NO	WP2A	12.10.17	E11.12.10.17	168	10.17	25	24	10	17	lower	Autumn	E11_Autumn_17	E11.10.17	E11_24	E11	E11_T09	T09	Conwy	Conwy	Coed y Celyn (Betws)	53.076277	-3.795873	23640	23.17355768	33.66618084	26.7795181	34.67423747	22	3.366800236	NA	262.6221656	23.97713388	10.57102661	7.133	51.9	162.9	30.76	R1
E11_R2_T09	NO	WP2A	12.10.17	E11.12.10.17	168	10.17	25	24	10	17	lower	Autumn	E11_Autumn_17	E11.10.17	E11_24	E11	E11_T09	T09	Conwy	Conwy	Coed y Celyn (Betws)	53.076277	-3.795873	23640	23.17355768	33.66618084	26.7795181	34.67423747	22	3.366800236	NA	262.6221656	23.97713388	10.57102661	7.133	51.9	162.9	30.76	R2
E11_R3_T09	NO	WP2A	12.10.17	E11.12.10.17	168	10.17	25	24	10	17	lower	Autumn	E11_Autumn_17	E11.10.17	E11_24	E11	E11_T09	T09	Conwy	Conwy	Coed y Celyn (Betws)	53.076277	-3.795873	23640	23.17355768	33.66618084	26.7795181	34.67423747	22	3.366800236	NA	262.6221656	23.97713388	10.57102661	7.133	51.9	162.9	30.76	R3
E14_R1_T03	NO	WP2A	12.06.17	E14.12.06.17	46	6.17	7	6	6	17	lower	Summer	E14_Summer_17	E14.6.17	E14_6	E14	E14_T03	T03	Conwy	Conwy	Trefriw	53.157319	-3.824221	35160	NA	NA	NA	NA	38	NA	NA	NA	NA	NA	6.594	52.7	217.6	14.73	R1
E14_R2_T03	NO	WP2A	12.06.17	E14.12.06.17	46	6.17	7	6	6	17	lower	Summer	E14_Summer_17	E14.6.17	E14_6	E14	E14_T03	T03	Conwy	Conwy	Trefriw	53.157319	-3.824221	35160	NA	NA	NA	NA	38	NA	NA	NA	NA	NA	6.594	52.7	217.6	14.73	R2
E14_R3_T03	NO	WP2A	12.06.17	E14.12.06.17	46	6.17	7	6	6	17	lower	Summer	E14_Summer_17	E14.6.17	E14_6	E14	E14_T03	T03	Conwy	Conwy	Trefriw	53.157319	-3.824221	35160	NA	NA	NA	NA	38	NA	NA	NA	NA	NA	6.594	52.7	217.6	14.73	R3
E14_R1_T02	NO	WP2A	18.05.17	E14.18.05.17	21	5.17	4	3	5	17	lower	Spring	E14_Spring_17	E14.5.17	E14_3	E14	E14_T02	T02	Conwy	Conwy	Trefriw	53.157319	-3.824221	35160	NA	NA	NA	NA	38	NA	NA	NA	NA	NA	6.423	52.7	156.1	7.754	R1
E14_R2_T02	NO	WP2A	18.05.17	E14.18.05.17	21	5.17	4	3	5	17	lower	Spring	E14_Spring_17	E14.5.17	E14_3	E14	E14_T02	T02	Conwy	Conwy	Trefriw	53.157319	-3.824221	35160	NA	NA	NA	NA	38	NA	NA	NA	NA	NA	6.423	52.7	156.1	7.754	R2
E14_R3_T02	NO	WP2A	18.05.17	E14.18.05.17	21	5.17	4	3	5	17	lower	Spring	E14_Spring_17	E14.5.17	E14_3	E14	E14_T02	T02	Conwy	Conwy	Trefriw	53.157319	-3.824221	35160	NA	NA	NA	NA	38	NA	NA	NA	NA	NA	6.423	52.7	156.1	7.754	R3
E13_R1_T09	NO	WP2A	12.10.17	E13.12.10.17	168	10.17	25	24	10	17	lower	Autumn	E13_Autumn_17	E13.10.17	E13_24	E13	E13_T09	T09	Conwy	Conwy	Llanwrst CP	53.136097	-3.796428	31350	NA	NA	NA	NA	36	2.353801984	NA	280.5127504	23.94546645	10.6182046	6.831	52.9	152.3	30.76	R1
E13_R2_T09	NO	WP2A	12.10.17	E13.12.10.17	168	10.17	25	24	10	17	lower	Autumn	E13_Autumn_17	E13.10.17	E13_24	E13	E13_T09	T09	Conwy	Conwy	Llanwrst CP	53.136097	-3.796428	31350	NA	NA	NA	NA	36	2.353801984	NA	280.5127504	23.94546645	10.6182046	6.831	52.9	152.3	30.76	R2
E13_R3_T09	NO	WP2A	12.10.17	E13.12.10.17	168	10.17	25	24	10	17	lower	Autumn	E13_Autumn_17	E13.10.17	E13_24	E13	E13_T09	T09	Conwy	Conwy	Llanwrst CP	53.136097	-3.796428	31350	NA	NA	NA	NA	36	2.353801984	NA	280.5127504	23.94546645	10.6182046	6.831	52.9	152.3	30.76	R3
E13_R1_T04	NO	WP2A	29.06.17	E13.29.06.17	63	6.17	10	9	6	17	lower	Summer	E13_Summer_17	E13.6.17	E13_9	E13	E13_T04	T04	Conwy	Conwy	Llanwrst CP	53.136097	-3.796428	31350	NA	NA	NA	NA	36	2.353801984	NA	218.967601	74.55455657	13.70026874	6.707	52.9	188.2	9.416	R1
E13_R2_T04	NO	WP2A	29.06.17	E13.29.06.17	63	6.17	10	9	6	17	lower	Summer	E13_Summer_17	E13.6.17	E13_9	E13	E13_T04	T04	Conwy	Conwy	Llanwrst CP	53.136097	-3.796428	31350	NA	NA	NA	NA	36	2.353801984	NA	218.967601	74.55455657	13.70026874	6.707	52.9	188.2	9.416	R2
E13_R3_T04	NO	WP2A	29.06.17	E13.29.06.17	63	6.17	10	9	6	17	lower	Summer	E13_Summer_17	E13.6.17	E13_9	E13	E13_T04	T04	Conwy	Conwy	Llanwrst CP	53.136097	-3.796428	31350	NA	NA	NA	NA	36	2.353801984	NA	218.967601	74.55455657	13.70026874	6.707	52.9	188.2	9.416	R3
E09_R1_T05	NO	WP2A	13.07.17	E09.13.07.17	77	7.17	12	11	7	17	middle	Summer	E09_Summer_17	E09.7.17	E09_11	E09	E09_T05	T05	Conwy	Conwy	Dylasau Bridge	53.056243	-3.750538	18930	1.083345151	3.911720019	6.31967547	1.128945138	15	0.949414873	NA	146.6573841	78.71062043	14.26169524	6.611	53.2	187.4	2.688	R1
E09_R2_T05	NO	WP2A	13.07.17	E09.13.07.17	77	7.17	12	11	7	17	middle	Summer	E09_Summer_17	E09.7.17	E09_11	E09	E09_T05	T05	Conwy	Conwy	Dylasau Bridge	53.056243	-3.750538	18930	1.083345151	3.911720019	6.31967547	1.128945138	15	0.949414873	NA	146.6573841	78.71062043	14.26169524	6.611	53.2	187.4	2.688	R2
E09_R3_T05	NO	WP2A	13.07.17	E09.13.07.17	77	7.17	12	11	7	17	middle	Summer	E09_Summer_17	E09.7.17	E09_11	E09	E09_T05	T05	Conwy	Conwy	Dylasau Bridge	53.056243	-3.750538	18930	1.083345151	3.911720019	6.31967547	1.128945138	15	0.949414873	NA	146.6573841	78.71062043	14.26169524	6.611	53.2	187.4	2.688	R3
E10_R1_T05	NO	WP2A	13.07.17	E10.13.07.17	77	7.17	12	11	7	17	middle	Summer	E10_Summer_17	E10.7.17	E10_11	E10	E10_T05	T05	Conwy	Conwy	Conwy Falls	53.065505	-3.779382	21550	1.445366331	5.218898524	8.431519849	1.506204454	17	2.52817561	NA	156.9910532	78.75884828	14.32161751	6.614	53.2	188.1	2.688	R1
E10_R2_T05	NO	WP2A	13.07.17	E10.13.07.17	77	7.17	12	11	7	17	middle	Summer	E10_Summer_17	E10.7.17	E10_11	E10	E10_T05	T05	Conwy	Conwy	Conwy Falls	53.065505	-3.779382	21550	1.445366331	5.218898524	8.431519849	1.506204454	17	2.52817561	NA	156.9910532	78.75884828	14.32161751	6.614	53.2	188.1	2.688	R2
E10_R3_T05	NO	WP2A	13.07.17	E10.13.07.17	77	7.17	12	11	7	17	middle	Summer	E10_Summer_17	E10.7.17	E10_11	E10	E10_T05	T05	Conwy	Conwy	Conwy Falls	53.065505	-3.779382	21550	1.445366331	5.218898524	8.431519849	1.506204454	17	2.52817561	NA	156.9910532	78.75884828	14.32161751	6.614	53.2	188.1	2.688	R3
E11_R1_T08	NO	WP2A	22.09.17	E11.22.09.17	148	9.17	22	21	9	17	lower	Autumn	E11_Autumn_17	E11.9.17	E11_21	E11	E11_T08	T08	Conwy	Conwy	Coed y Celyn (Betws)	53.076277	-3.795873	23640	17.28976426	24.07666849	26.7795181	29.7138563	22	3.366800236	NA	283.0067344	35.89381457	11.63241099	7.078	53.2	193.1	22.95	R1
E11_R2_T08	NO	WP2A	22.09.17	E11.22.09.17	148	9.17	22	21	9	17	lower	Autumn	E11_Autumn_17	E11.9.17	E11_21	E11	E11_T08	T08	Conwy	Conwy	Coed y Celyn (Betws)	53.076277	-3.795873	23640	17.28976426	24.07666849	26.7795181	29.7138563	22	3.366800236	NA	283.0067344	35.89381457	11.63241099	7.078	53.2	193.1	22.95	R2
E11_R3_T08	NO	WP2A	22.09.17	E11.22.09.17	148	9.17	22	21	9	17	lower	Autumn	E11_Autumn_17	E11.9.17	E11_21	E11	E11_T08	T08	Conwy	Conwy	Coed y Celyn (Betws)	53.076277	-3.795873	23640	17.28976426	24.07666849	26.7795181	29.7138563	22	3.366800236	NA	283.0067344	35.89381457	11.63241099	7.078	53.2	193.1	22.95	R3
E08_R1_T04	NO	WP2A	29.06.17	E08.29.06.17	63	6.17	10	9	6	17	middle	Summer	E08_Summer_17	E08.6.17	E08_9	E08	E08_T04	T04	Conwy	Conwy	Voelas (Nant y Coed)	53.047768	-3.717562	15980	2.97786673	6.336189459	4.95902166	1.963091505	15.5	3.28826912	NA	187.7468122	74.93851746	13.53718162	6.659	53.3	203.7	9.416	R1
E08_R2_T04	NO	WP2A	29.06.17	E08.29.06.17	63	6.17	10	9	6	17	middle	Summer	E08_Summer_17	E08.6.17	E08_9	E08	E08_T04	T04	Conwy	Conwy	Voelas (Nant y Coed)	53.047768	-3.717562	15980	2.97786673	6.336189459	4.95902166	1.963091505	15.5	3.28826912	NA	187.7468122	74.93851746	13.53718162	6.659	53.3	203.7	9.416	R2
E08_R3_T04	NO	WP2A	29.06.17	E08.29.06.17	63	6.17	10	9	6	17	middle	Summer	E08_Summer_17	E08.6.17	E08_9	E08	E08_T04	T04	Conwy	Conwy	Voelas (Nant y Coed)	53.047768	-3.717562	15980	2.97786673	6.336189459	4.95902166	1.963091505	15.5	3.28826912	NA	187.7468122	74.93851746	13.53718162	6.659	53.3	203.7	9.416	R3
E13_R1_T08	NO	WP2A	22.09.17	E13.22.09.17	148	9.17	22	21	9	17	lower	Autumn	E13_Autumn_17	E13.9.17	E13_21	E13	E13_T08	T08	Conwy	Conwy	Llanwrst CP	53.136097	-3.796428	31350	NA	NA	NA	NA	36	2.353801984	NA	292.2231107	35.85046407	11.67252976	6.811	53.5	179.8	22.95	R1
E13_R2_T08	NO	WP2A	22.09.17	E13.22.09.17	148	9.17	22	21	9	17	lower	Autumn	E13_Autumn_17	E13.9.17	E13_21	E13	E13_T08	T08	Conwy	Conwy	Llanwrst CP	53.136097	-3.796428	31350	NA	NA	NA	NA	36	2.353801984	NA	292.2231107	35.85046407	11.67252976	6.811	53.5	179.8	22.95	R2
E13_R3_T08	NO	WP2A	22.09.17	E13.22.09.17	148	9.17	22	21	9	17	lower	Autumn	E13_Autumn_17	E13.9.17	E13_21	E13	E13_T08	T08	Conwy	Conwy	Llanwrst CP	53.136097	-3.796428	31350	NA	NA	NA	NA	36	2.353801984	NA	292.2231107	35.85046407	11.67252976	6.811	53.5	179.8	22.95	R3
E07_R1_T12	NO	WP2A	14.12.17	E07.14.12.17	231	12.17	34	33	12	17	middle	Winter	E07_Winter_17	E07.12.17	E07_33	E07	E07_T12	T12	Conwy	Conwy	Bryniau Defaid	53.038803	-3.708508	14050	9.027551611	4.578995223	3.580082122	6.037124797	15	3.2533424	NA	227.5431546	7.154216284	3.771324682	6.529	53.9	63.7	57.64	R1
E07_R2_T12	NO	WP2A	14.12.17	E07.14.12.17	231	12.17	34	33	12	17	middle	Winter	E07_Winter_17	E07.12.17	E07_33	E07	E07_T12	T12	Conwy	Conwy	Bryniau Defaid	53.038803	-3.708508	14050	9.027551611	4.578995223	3.580082122	6.037124797	15	3.2533424	NA	227.5431546	7.154216284	3.771324682	6.529	53.9	63.7	57.64	R2
E07_R3_T12	NO	WP2A	14.12.17	E07.14.12.17	231	12.17	34	33	12	17	middle	Winter	E07_Winter_17	E07.12.17	E07_33	E07	E07_T12	T12	Conwy	Conwy	Bryniau Defaid	53.038803	-3.708508	14050	9.027551611	4.578995223	3.580082122	6.037124797	15	3.2533424	NA	227.5431546	7.154216284	3.771324682	6.529	53.9	63.7	57.64	R3
E07_R1_T15	NO	WP2A	14.02.18	E07.14.02.18	293	2.18	42	41	2	18	middle	Winter	E07_Winter_18	E07.2.18	E07_41	E07	E07_T15	T15	Conwy	Conwy	Bryniau Defaid	53.038803	-3.708508	14050	5.968771546	3.157730068	4.30729813	2.452170124	15	3.2533424	NA	107.8485228	NA	1.559263972	6.758	54	116.5	38.11	R1
E07_R2_T15	NO	WP2A	14.02.18	E07.14.02.18	293	2.18	42	41	2	18	middle	Winter	E07_Winter_18	E07.2.18	E07_41	E07	E07_T15	T15	Conwy	Conwy	Bryniau Defaid	53.038803	-3.708508	14050	5.968771546	3.157730068	4.30729813	2.452170124	15	3.2533424	NA	107.8485228	NA	1.559263972	6.758	54	116.5	38.11	R2
E07_R3_T15	NO	WP2A	14.02.18	E07.14.02.18	293	2.18	42	41	2	18	middle	Winter	E07_Winter_18	E07.2.18	E07_41	E07	E07_T15	T15	Conwy	Conwy	Bryniau Defaid	53.038803	-3.708508	14050	5.968771546	3.157730068	4.30729813	2.452170124	15	3.2533424	NA	107.8485228	NA	1.559263972	6.758	54	116.5	38.11	R3
E09_R1_T03	NO	WP2A	12.06.17	E09.12.06.17	46	6.17	7	6	6	17	middle	Summer	E09_Summer_17	E09.6.17	E09_6	E09	E09_T03	T03	Conwy	Conwy	Dylasau Bridge	53.056243	-3.750538	18930	5.936634701	8.07470986	6.31967547	12.83449641	15	0.949414873	NA	186.2830046	74.94781213	13.63282227	6.673	54.2	237.4	14.73	R1
E09_R2_T03	NO	WP2A	12.06.17	E09.12.06.17	46	6.17	7	6	6	17	middle	Summer	E09_Summer_17	E09.6.17	E09_6	E09	E09_T03	T03	Conwy	Conwy	Dylasau Bridge	53.056243	-3.750538	18930	5.936634701	8.07470986	6.31967547	12.83449641	15	0.949414873	NA	186.2830046	74.94781213	13.63282227	6.673	54.2	237.4	14.73	R2
E09_R3_T03	NO	WP2A	12.06.17	E09.12.06.17	46	6.17	7	6	6	17	middle	Summer	E09_Summer_17	E09.6.17	E09_6	E09	E09_T03	T03	Conwy	Conwy	Dylasau Bridge	53.056243	-3.750538	18930	5.936634701	8.07470986	6.31967547	12.83449641	15	0.949414873	NA	186.2830046	74.94781213	13.63282227	6.673	54.2	237.4	14.73	R3
E09_R1_T02	NO	WP2A	18.05.17	E09.18.05.17	21	5.17	4	3	5	17	middle	Spring	E09_Spring_17	E09.5.17	E09_3	E09	E09_T02	T02	Conwy	Conwy	Dylasau Bridge	53.056243	-3.750538	18930	3.125096095	3.595133304	6.06455736	10.46053344	15	0.949414873	NA	84.19822542	81.41973597	11.42768064	6.395	54.2	199.7	7.754	R1
E09_R2_T02	NO	WP2A	18.05.17	E09.18.05.17	21	5.17	4	3	5	17	middle	Spring	E09_Spring_17	E09.5.17	E09_3	E09	E09_T02	T02	Conwy	Conwy	Dylasau Bridge	53.056243	-3.750538	18930	3.125096095	3.595133304	6.06455736	10.46053344	15	0.949414873	NA	84.19822542	81.41973597	11.42768064	6.395	54.2	199.7	7.754	R2
E09_R3_T02	NO	WP2A	18.05.17	E09.18.05.17	21	5.17	4	3	5	17	middle	Spring	E09_Spring_17	E09.5.17	E09_3	E09	E09_T02	T02	Conwy	Conwy	Dylasau Bridge	53.056243	-3.750538	18930	3.125096095	3.595133304	6.06455736	10.46053344	15	0.949414873	NA	84.19822542	81.41973597	11.42768064	6.395	54.2	199.7	7.754	R3
E10_R1_T03	NO	WP2A	12.06.17	E10.12.06.17	46	6.17	7	6	6	17	middle	Summer	E10_Summer_17	E10.6.17	E10_6	E10	E10_T03	T03	Conwy	Conwy	Conwy Falls	53.065505	-3.779382	21550	7.920478442	10.77303364	8.431519849	17.12339688	17	2.52817561	NA	200.9310789	74.99375928	13.70092034	6.689	54.3	222.1	14.73	R1
E10_R2_T03	NO	WP2A	12.06.17	E10.12.06.17	46	6.17	7	6	6	17	middle	Summer	E10_Summer_17	E10.6.17	E10_6	E10	E10_T03	T03	Conwy	Conwy	Conwy Falls	53.065505	-3.779382	21550	7.920478442	10.77303364	8.431519849	17.12339688	17	2.52817561	NA	200.9310789	74.99375928	13.70092034	6.689	54.3	222.1	14.73	R2
E10_R3_T03	NO	WP2A	12.06.17	E10.12.06.17	46	6.17	7	6	6	17	middle	Summer	E10_Summer_17	E10.6.17	E10_6	E10	E10_T03	T03	Conwy	Conwy	Conwy Falls	53.065505	-3.779382	21550	7.920478442	10.77303364	8.431519849	17.12339688	17	2.52817561	NA	200.9310789	74.99375928	13.70092034	6.689	54.3	222.1	14.73	R3
E10_R1_T02	NO	WP2A	18.05.17	E10.18.05.17	21	5.17	4	3	5	17	middle	Spring	E10_Spring_17	E10.5.17	E10_3	E10	E10_T02	T02	Conwy	Conwy	Conwy Falls	53.065505	-3.779382	21550	4.169408679	4.796518106	8.091148983	13.95612729	17	2.52817561	NA	90.6355526	81.52810591	11.4824268	6.457	54.3	181.5	7.754	R1
E10_R2_T02	NO	WP2A	18.05.17	E10.18.05.17	21	5.17	4	3	5	17	middle	Spring	E10_Spring_17	E10.5.17	E10_3	E10	E10_T02	T02	Conwy	Conwy	Conwy Falls	53.065505	-3.779382	21550	4.169408679	4.796518106	8.091148983	13.95612729	17	2.52817561	NA	90.6355526	81.52810591	11.4824268	6.457	54.3	181.5	7.754	R2
E10_R3_T02	NO	WP2A	18.05.17	E10.18.05.17	21	5.17	4	3	5	17	middle	Spring	E10_Spring_17	E10.5.17	E10_3	E10	E10_T02	T02	Conwy	Conwy	Conwy Falls	53.065505	-3.779382	21550	4.169408679	4.796518106	8.091148983	13.95612729	17	2.52817561	NA	90.6355526	81.52810591	11.4824268	6.457	54.3	181.5	7.754	R3
E07_R1_T13	NO	WP2A	04.01.18	E07.04.01.18	252	1.18	37	36	1	18	middle	Winter	E07_Winter_18	E07.1.18	E07_36	E07	E07_T13	T13	Conwy	Conwy	Bryniau Defaid	53.038803	-3.708508	14050	4.986766886	5.34561767	4.30729813	7.036021996	15	3.2533424	NA	268.9189952	NA	3.526242646	6.42	54.4	72.4	31.84	R1
E07_R2_T13	NO	WP2A	04.01.18	E07.04.01.18	252	1.18	37	36	1	18	middle	Winter	E07_Winter_18	E07.1.18	E07_36	E07	E07_T13	T13	Conwy	Conwy	Bryniau Defaid	53.038803	-3.708508	14050	4.986766886	5.34561767	4.30729813	7.036021996	15	3.2533424	NA	268.9189952	NA	3.526242646	6.42	54.4	72.4	31.84	R2
E07_R3_T13	NO	WP2A	04.01.18	E07.04.01.18	252	1.18	37	36	1	18	middle	Winter	E07_Winter_18	E07.1.18	E07_36	E07	E07_T13	T13	Conwy	Conwy	Bryniau Defaid	53.038803	-3.708508	14050	4.986766886	5.34561767	4.30729813	7.036021996	15	3.2533424	NA	268.9189952	NA	3.526242646	6.42	54.4	72.4	31.84	R3
E12_R1_T14	NO	WP2A	25.01.18	E12.25.01.18	273	1.18	40	39	1	18	lower	Winter	E12_Winter_18	E12.1.18	E12_39	E12	E12_T14	T14	Conwy	Conwy	Cwm Llanerch	53.106682	-3.791525	27660	49.33	34.13122581	27.50166102	50.14	44	0.407974049	NA	274.0209113	NA	3.799361453	6.891	55.1	122.1	49.33	R1
E12_R2_T14	NO	WP2A	25.01.18	E12.25.01.18	273	1.18	40	39	1	18	lower	Winter	E12_Winter_18	E12.1.18	E12_39	E12	E12_T14	T14	Conwy	Conwy	Cwm Llanerch	53.106682	-3.791525	27660	49.33	34.13122581	27.50166102	50.14	44	0.407974049	NA	274.0209113	NA	3.799361453	6.891	55.1	122.1	49.33	R2
E12_R3_T14	NO	WP2A	25.01.18	E12.25.01.18	273	1.18	40	39	1	18	lower	Winter	E12_Winter_18	E12.1.18	E12_39	E12	E12_T14	T14	Conwy	Conwy	Cwm Llanerch	53.106682	-3.791525	27660	49.33	34.13122581	27.50166102	50.14	44	0.407974049	NA	274.0209113	NA	3.799361453	6.891	55.1	122.1	49.33	R3
E07_R1_T10	NO	WP2A	02.11.17	E07.02.11.17	189	11.17	28	27	11	17	middle	Autumn	E07_Autumn_17	E07.11.17	E07_27	E07	E07_T10	T10	Conwy	Conwy	Bryniau Defaid	53.038803	-3.708508	14050	0.86360027	4.649763351	5.567271272	1.679879059	15	3.2533424	NA	249.0039253	11.24192957	5.581988872	6.898	55.9	195.9	5.514	R1
E07_R2_T10	NO	WP2A	02.11.17	E07.02.11.17	189	11.17	28	27	11	17	middle	Autumn	E07_Autumn_17	E07.11.17	E07_27	E07	E07_T10	T10	Conwy	Conwy	Bryniau Defaid	53.038803	-3.708508	14050	0.86360027	4.649763351	5.567271272	1.679879059	15	3.2533424	NA	249.0039253	11.24192957	5.581988872	6.898	55.9	195.9	5.514	R2
E07_R3_T10	NO	WP2A	02.11.17	E07.02.11.17	189	11.17	28	27	11	17	middle	Autumn	E07_Autumn_17	E07.11.17	E07_27	E07	E07_T10	T10	Conwy	Conwy	Bryniau Defaid	53.038803	-3.708508	14050	0.86360027	4.649763351	5.567271272	1.679879059	15	3.2533424	NA	249.0039253	11.24192957	5.581988872	6.898	55.9	195.9	5.514	R3
E08_R1_T09	NO	WP2A	12.10.17	E08.12.10.17	168	10.17	25	24	10	17	middle	Autumn	E08_Autumn_17	E08.10.17	E08_24	E08	E08_T09	T09	Conwy	Conwy	Voelas (Nant y Coed)	53.047768	-3.717562	15980	9.728035326	14.13273702	11.24178262	14.55590944	15.5	3.28826912	NA	227.2928974	24.3346095	10.3523332	6.555	55.9	115.7	30.76	R1
E08_R2_T09	NO	WP2A	12.10.17	E08.12.10.17	168	10.17	25	24	10	17	middle	Autumn	E08_Autumn_17	E08.10.17	E08_24	E08	E08_T09	T09	Conwy	Conwy	Voelas (Nant y Coed)	53.047768	-3.717562	15980	9.728035326	14.13273702	11.24178262	14.55590944	15.5	3.28826912	NA	227.2928974	24.3346095	10.3523332	6.555	55.9	115.7	30.76	R2
E08_R3_T09	NO	WP2A	12.10.17	E08.12.10.17	168	10.17	25	24	10	17	middle	Autumn	E08_Autumn_17	E08.10.17	E08_24	E08	E08_T09	T09	Conwy	Conwy	Voelas (Nant y Coed)	53.047768	-3.717562	15980	9.728035326	14.13273702	11.24178262	14.55590944	15.5	3.28826912	NA	227.2928974	24.3346095	10.3523332	6.555	55.9	115.7	30.76	R3
E10_R1_T04	NO	WP2A	29.06.17	E10.29.06.17	63	6.17	10	9	6	17	middle	Summer	E10_Summer_17	E10.6.17	E10_9	E10	E10_T04	T04	Conwy	Conwy	Conwy Falls	53.065505	-3.779382	21550	5.063083843	10.77303364	8.431519849	3.337723875	17	2.52817561	NA	200.9310789	74.99375928	13.70092034	6.782	56.3	230.6	9.416	R1
E10_R2_T04	NO	WP2A	29.06.17	E10.29.06.17	63	6.17	10	9	6	17	middle	Summer	E10_Summer_17	E10.6.17	E10_9	E10	E10_T04	T04	Conwy	Conwy	Conwy Falls	53.065505	-3.779382	21550	5.063083843	10.77303364	8.431519849	3.337723875	17	2.52817561	NA	200.9310789	74.99375928	13.70092034	6.782	56.3	230.6	9.416	R2
E10_R3_T04	NO	WP2A	29.06.17	E10.29.06.17	63	6.17	10	9	6	17	middle	Summer	E10_Summer_17	E10.6.17	E10_9	E10	E10_T04	T04	Conwy	Conwy	Conwy Falls	53.065505	-3.779382	21550	5.063083843	10.77303364	8.431519849	3.337723875	17	2.52817561	NA	200.9310789	74.99375928	13.70092034	6.782	56.3	230.6	9.416	R3
E12_R1_T17	NO	WP2A	28.03.18	E12.28.03.18	335	3.18	48	47	3	18	lower	Spring	E12_Spring_18	E12.3.18	E12_47	E12	E12_T17	T17	Conwy	Conwy	Cwm Llanerch	53.106682	-3.791525	27660	9.183	14.69622581	15.57304918	15.69714286	44	0.407974049	NA	139.6725736	NA	2.937309313	6.887	56.7	122.6	9.183	R1
E12_R2_T17	NO	WP2A	28.03.18	E12.28.03.18	335	3.18	48	47	3	18	lower	Spring	E12_Spring_18	E12.3.18	E12_47	E12	E12_T17	T17	Conwy	Conwy	Cwm Llanerch	53.106682	-3.791525	27660	9.183	14.69622581	15.57304918	15.69714286	44	0.407974049	NA	139.6725736	NA	2.937309313	6.887	56.7	122.6	9.183	R2
E12_R3_T17	NO	WP2A	28.03.18	E12.28.03.18	335	3.18	48	47	3	18	lower	Spring	E12_Spring_18	E12.3.18	E12_47	E12	E12_T17	T17	Conwy	Conwy	Cwm Llanerch	53.106682	-3.791525	27660	9.183	14.69622581	15.57304918	15.69714286	44	0.407974049	NA	139.6725736	NA	2.937309313	6.887	56.7	122.6	9.183	R3
E07_R1_T01	NO	WP2A	27.04.17	E07.27.04.17	0	4.17	1	0	4	17	middle	Spring	E07_Spring_17	E07.4.17	E07_0	E07	E07_T01	T01	Conwy	Conwy	Bryniau Defaid	53.038803	-3.708508	14050	0.396247494	0.907338894	2.356717553	0.427123922	15	3.2533424	NA	43.27400396	51.01168125	6.901264023	7.167	57.2	239.8	2.53	R1
E07_R2_T01	NO	WP2A	27.04.17	E07.27.04.17	0	4.17	1	0	4	17	middle	Spring	E07_Spring_17	E07.4.17	E07_0	E07	E07_T01	T01	Conwy	Conwy	Bryniau Defaid	53.038803	-3.708508	14050	0.396247494	0.907338894	2.356717553	0.427123922	15	3.2533424	NA	43.27400396	51.01168125	6.901264023	7.167	57.2	239.8	2.53	R2
E07_R3_T01	NO	WP2A	27.04.17	E07.27.04.17	0	4.17	1	0	4	17	middle	Spring	E07_Spring_17	E07.4.17	E07_0	E07	E07_T01	T01	Conwy	Conwy	Bryniau Defaid	53.038803	-3.708508	14050	0.396247494	0.907338894	2.356717553	0.427123922	15	3.2533424	NA	43.27400396	51.01168125	6.901264023	7.167	57.2	239.8	2.53	R3
E10_R1_T09	NO	WP2A	12.10.17	E10.12.10.17	168	10.17	25	24	10	17	middle	Autumn	E10_Autumn_17	E10.10.17	E10_24	E10	E10_T09	T09	Conwy	Conwy	Conwy Falls	53.065505	-3.779382	21550	16.53998078	24.02902445	19.11371231	24.74851852	17	2.52817561	NA	226.8718481	24.22287363	10.47656333	7.192	57.7	193.2	30.76	R1
E10_R2_T09	NO	WP2A	12.10.17	E10.12.10.17	168	10.17	25	24	10	17	middle	Autumn	E10_Autumn_17	E10.10.17	E10_24	E10	E10_T09	T09	Conwy	Conwy	Conwy Falls	53.065505	-3.779382	21550	16.53998078	24.02902445	19.11371231	24.74851852	17	2.52817561	NA	226.8718481	24.22287363	10.47656333	7.192	57.7	193.2	30.76	R2
E10_R3_T09	NO	WP2A	12.10.17	E10.12.10.17	168	10.17	25	24	10	17	middle	Autumn	E10_Autumn_17	E10.10.17	E10_24	E10	E10_T09	T09	Conwy	Conwy	Conwy Falls	53.065505	-3.779382	21550	16.53998078	24.02902445	19.11371231	24.74851852	17	2.52817561	NA	226.8718481	24.22287363	10.47656333	7.192	57.7	193.2	30.76	R3
E09_R1_T09	NO	WP2A	12.10.17	E09.12.10.17	168	10.17	25	24	10	17	middle	Autumn	E09_Autumn_17	E09.10.17	E09_24	E09	E09_T09	T09	Conwy	Conwy	Dylasau Bridge	53.056243	-3.750538	18930	12.39720865	18.01047013	14.32629715	18.54975238	15	0.949414873	NA	217.7205145	24.42494825	10.39003916	7.03	58.2	180.8	30.76	R1
E09_R2_T09	NO	WP2A	12.10.17	E09.12.10.17	168	10.17	25	24	10	17	middle	Autumn	E09_Autumn_17	E09.10.17	E09_24	E09	E09_T09	T09	Conwy	Conwy	Dylasau Bridge	53.056243	-3.750538	18930	12.39720865	18.01047013	14.32629715	18.54975238	15	0.949414873	NA	217.7205145	24.42494825	10.39003916	7.03	58.2	180.8	30.76	R2
E09_R3_T09	NO	WP2A	12.10.17	E09.12.10.17	168	10.17	25	24	10	17	middle	Autumn	E09_Autumn_17	E09.10.17	E09_24	E09	E09_T09	T09	Conwy	Conwy	Dylasau Bridge	53.056243	-3.750538	18930	12.39720865	18.01047013	14.32629715	18.54975238	15	0.949414873	NA	217.7205145	24.42494825	10.39003916	7.03	58.2	180.8	30.76	R3
E09_R1_T04	NO	WP2A	29.06.17	E09.29.06.17	63	6.17	10	9	6	17	middle	Summer	E09_Summer_17	E09.6.17	E09_9	E09	E09_T04	T04	Conwy	Conwy	Dylasau Bridge	53.056243	-3.750538	18930	3.794932271	8.07470986	6.31967547	2.501723542	15	0.949414873	NA	186.2830046	74.94781213	13.63282227	6.738	58.6	243.9	9.416	R1
E09_R2_T04	NO	WP2A	29.06.17	E09.29.06.17	63	6.17	10	9	6	17	middle	Summer	E09_Summer_17	E09.6.17	E09_9	E09	E09_T04	T04	Conwy	Conwy	Dylasau Bridge	53.056243	-3.750538	18930	3.794932271	8.07470986	6.31967547	2.501723542	15	0.949414873	NA	186.2830046	74.94781213	13.63282227	6.738	58.6	243.9	9.416	R2
E09_R3_T04	NO	WP2A	29.06.17	E09.29.06.17	63	6.17	10	9	6	17	middle	Summer	E09_Summer_17	E09.6.17	E09_9	E09	E09_T04	T04	Conwy	Conwy	Dylasau Bridge	53.056243	-3.750538	18930	3.794932271	8.07470986	6.31967547	2.501723542	15	0.949414873	NA	186.2830046	74.94781213	13.63282227	6.738	58.6	243.9	9.416	R3
E14_R1_T09	NO	WP2A	12.10.17	E14.12.10.17	168	10.17	25	24	10	17	lower	Autumn	E14_Autumn_17	E14.10.17	E14_24	E14	E14_T09	T09	Conwy	Conwy	Trefriw	53.157319	-3.824221	35160	NA	NA	NA	NA	38	NA	NA	NA	NA	NA	6.987	58.9	178.4	30.76	R1
E14_R2_T09	NO	WP2A	12.10.17	E14.12.10.17	168	10.17	25	24	10	17	lower	Autumn	E14_Autumn_17	E14.10.17	E14_24	E14	E14_T09	T09	Conwy	Conwy	Trefriw	53.157319	-3.824221	35160	NA	NA	NA	NA	38	NA	NA	NA	NA	NA	6.987	58.9	178.4	30.76	R2
E14_R3_T09	NO	WP2A	12.10.17	E14.12.10.17	168	10.17	25	24	10	17	lower	Autumn	E14_Autumn_17	E14.10.17	E14_24	E14	E14_T09	T09	Conwy	Conwy	Trefriw	53.157319	-3.824221	35160	NA	NA	NA	NA	38	NA	NA	NA	NA	NA	6.987	58.9	178.4	30.76	R3
E11_R1_T14	NO	WP2A	25.01.18	E11.25.01.18	273	1.18	40	39	1	18	lower	Winter	E11_Winter_18	E11.1.18	E11_39	E11	E11_T14	T14	Conwy	Conwy	Coed y Celyn (Betws)	53.076277	-3.795873	23640	37.16357608	25.71332672	20.7188338	37.77380306	22	3.366800236	NA	261.4734844	NA	3.819072303	7.044	59.1	143.3	49.33	R1
E11_R2_T14	NO	WP2A	25.01.18	E11.25.01.18	273	1.18	40	39	1	18	lower	Winter	E11_Winter_18	E11.1.18	E11_39	E11	E11_T14	T14	Conwy	Conwy	Coed y Celyn (Betws)	53.076277	-3.795873	23640	37.16357608	25.71332672	20.7188338	37.77380306	22	3.366800236	NA	261.4734844	NA	3.819072303	7.044	59.1	143.3	49.33	R2
E11_R3_T14	NO	WP2A	25.01.18	E11.25.01.18	273	1.18	40	39	1	18	lower	Winter	E11_Winter_18	E11.1.18	E11_39	E11	E11_T14	T14	Conwy	Conwy	Coed y Celyn (Betws)	53.076277	-3.795873	23640	37.16357608	25.71332672	20.7188338	37.77380306	22	3.366800236	NA	261.4734844	NA	3.819072303	7.044	59.1	143.3	49.33	R3
E12_R1_T11	NO	WP2A	23.11.17	E12.23.11.17	210	11.17	31	30	11	17	lower	Autumn	E12_Autumn_17	E12.11.17	E12_30	E12	E12_T11	T11	Conwy	Conwy	Cwm Llanerch	53.106682	-3.791525	27660	46.14	29.68826667	35.54646154	57.3	44	0.407974049	NA	252.0321462	10.8167061	6.020300163	6.612	59.3	161	46.14	R1
E12_R2_T11	NO	WP2A	23.11.17	E12.23.11.17	210	11.17	31	30	11	17	lower	Autumn	E12_Autumn_17	E12.11.17	E12_30	E12	E12_T11	T11	Conwy	Conwy	Cwm Llanerch	53.106682	-3.791525	27660	46.14	29.68826667	35.54646154	57.3	44	0.407974049	NA	252.0321462	10.8167061	6.020300163	6.612	59.3	161	46.14	R2
E12_R3_T11	NO	WP2A	23.11.17	E12.23.11.17	210	11.17	31	30	11	17	lower	Autumn	E12_Autumn_17	E12.11.17	E12_30	E12	E12_T11	T11	Conwy	Conwy	Cwm Llanerch	53.106682	-3.791525	27660	46.14	29.68826667	35.54646154	57.3	44	0.407974049	NA	252.0321462	10.8167061	6.020300163	6.612	59.3	161	46.14	R3
E13_R1_T17	NO	WP2A	28.03.18	E13.28.03.18	335	3.18	48	47	3	18	lower	Spring	E13_Spring_18	E13.3.18	E13_47	E13	E13_T17	T17	Conwy	Conwy	Llanwrst CP	53.136097	-3.796428	31350	NA	NA	NA	NA	36	2.353801984	NA	138.4913336	NA	3.003215567	6.923	59.3	139.6	9.183	R1
E13_R2_T17	NO	WP2A	28.03.18	E13.28.03.18	335	3.18	48	47	3	18	lower	Spring	E13_Spring_18	E13.3.18	E13_47	E13	E13_T17	T17	Conwy	Conwy	Llanwrst CP	53.136097	-3.796428	31350	NA	NA	NA	NA	36	2.353801984	NA	138.4913336	NA	3.003215567	6.923	59.3	139.6	9.183	R2
E13_R3_T17	NO	WP2A	28.03.18	E13.28.03.18	335	3.18	48	47	3	18	lower	Spring	E13_Spring_18	E13.3.18	E13_47	E13	E13_T17	T17	Conwy	Conwy	Llanwrst CP	53.136097	-3.796428	31350	NA	NA	NA	NA	36	2.353801984	NA	138.4913336	NA	3.003215567	6.923	59.3	139.6	9.183	R3
E13_R1_T14	NO	WP2A	25.01.18	E13.25.01.18	273	1.18	40	39	1	18	lower	Winter	E13_Winter_18	E13.1.18	E13_39	E13	E13_T14	T14	Conwy	Conwy	Llanwrst CP	53.136097	-3.796428	31350	NA	NA	NA	NA	36	2.353801984	NA	268.0240945	NA	3.847749294	6.794	59.4	142.9	49.33	R1
E13_R2_T14	NO	WP2A	25.01.18	E13.25.01.18	273	1.18	40	39	1	18	lower	Winter	E13_Winter_18	E13.1.18	E13_39	E13	E13_T14	T14	Conwy	Conwy	Llanwrst CP	53.136097	-3.796428	31350	NA	NA	NA	NA	36	2.353801984	NA	268.0240945	NA	3.847749294	6.794	59.4	142.9	49.33	R2
E13_R3_T14	NO	WP2A	25.01.18	E13.25.01.18	273	1.18	40	39	1	18	lower	Winter	E13_Winter_18	E13.1.18	E13_39	E13	E13_T14	T14	Conwy	Conwy	Llanwrst CP	53.136097	-3.796428	31350	NA	NA	NA	NA	36	2.353801984	NA	268.0240945	NA	3.847749294	6.794	59.4	142.9	49.33	R3
E11_R1_T07	NO	WP2A	01.09.17	E11.01.09.17	127	9.17	19	18	9	17	lower	Autumn	E11_Autumn_17	E11.9.17	E11_18	E11	E11_T07	T07	Conwy	Conwy	Coed y Celyn (Betws)	53.076277	-3.795873	23640	2.849985978	24.07666849	26.7795181	3.749613364	22	3.366800236	NA	283.0067344	35.89381457	11.63241099	6.68	59.5	244.2	3.783	R1
E11_R2_T07	NO	WP2A	01.09.17	E11.01.09.17	127	9.17	19	18	9	17	lower	Autumn	E11_Autumn_17	E11.9.17	E11_18	E11	E11_T07	T07	Conwy	Conwy	Coed y Celyn (Betws)	53.076277	-3.795873	23640	2.849985978	24.07666849	26.7795181	3.749613364	22	3.366800236	NA	283.0067344	35.89381457	11.63241099	6.68	59.5	244.2	3.783	R2
E11_R3_T07	NO	WP2A	01.09.17	E11.01.09.17	127	9.17	19	18	9	17	lower	Autumn	E11_Autumn_17	E11.9.17	E11_18	E11	E11_T07	T07	Conwy	Conwy	Coed y Celyn (Betws)	53.076277	-3.795873	23640	2.849985978	24.07666849	26.7795181	3.749613364	22	3.366800236	NA	283.0067344	35.89381457	11.63241099	6.68	59.5	244.2	3.783	R3
E14_R1_T04	NO	WP2A	29.06.17	E14.29.06.17	63	6.17	10	9	6	17	lower	Summer	E14_Summer_17	E14.6.17	E14_9	E14	E14_T04	T04	Conwy	Conwy	Trefriw	53.157319	-3.824221	35160	NA	NA	NA	NA	38	NA	NA	NA	NA	NA	6.757	60.1	216.1	9.416	R1
E14_R2_T04	NO	WP2A	29.06.17	E14.29.06.17	63	6.17	10	9	6	17	lower	Summer	E14_Summer_17	E14.6.17	E14_9	E14	E14_T04	T04	Conwy	Conwy	Trefriw	53.157319	-3.824221	35160	NA	NA	NA	NA	38	NA	NA	NA	NA	NA	6.757	60.1	216.1	9.416	R2
E14_R3_T04	NO	WP2A	29.06.17	E14.29.06.17	63	6.17	10	9	6	17	lower	Summer	E14_Summer_17	E14.6.17	E14_9	E14	E14_T04	T04	Conwy	Conwy	Trefriw	53.157319	-3.824221	35160	NA	NA	NA	NA	38	NA	NA	NA	NA	NA	6.757	60.1	216.1	9.416	R3
E10_R1_T08	NO	WP2A	22.09.17	E10.22.09.17	148	9.17	22	21	9	17	middle	Autumn	E10_Autumn_17	E10.9.17	E10_21	E10	E10_T08	T08	Conwy	Conwy	Conwy Falls	53.065505	-3.779382	21550	12.3404603	17.18457043	19.11371231	21.20807771	17	2.52817561	NA	257.2838713	36.10851851	11.5612529	7.189	60.2	238.1	22.95	R1
E10_R2_T08	NO	WP2A	22.09.17	E10.22.09.17	148	9.17	22	21	9	17	middle	Autumn	E10_Autumn_17	E10.9.17	E10_21	E10	E10_T08	T08	Conwy	Conwy	Conwy Falls	53.065505	-3.779382	21550	12.3404603	17.18457043	19.11371231	21.20807771	17	2.52817561	NA	257.2838713	36.10851851	11.5612529	7.189	60.2	238.1	22.95	R2
E10_R3_T08	NO	WP2A	22.09.17	E10.22.09.17	148	9.17	22	21	9	17	middle	Autumn	E10_Autumn_17	E10.9.17	E10_21	E10	E10_T08	T08	Conwy	Conwy	Conwy Falls	53.065505	-3.779382	21550	12.3404603	17.18457043	19.11371231	21.20807771	17	2.52817561	NA	257.2838713	36.10851851	11.5612529	7.189	60.2	238.1	22.95	R3
E11_R1_T11	NO	WP2A	23.11.17	E11.23.11.17	210	11.17	31	30	11	17	lower	Autumn	E11_Autumn_17	E11.11.17	E11_30	E11	E11_T11	T11	Conwy	Conwy	Coed y Celyn (Betws)	53.076277	-3.795873	23640	34.76033652	22.36614954	26.7795181	43.16790816	22	3.366800236	NA	238.2484326	10.73507031	5.96149616	6.711	60.8	183.5	46.14	R1
E11_R2_T11	NO	WP2A	23.11.17	E11.23.11.17	210	11.17	31	30	11	17	lower	Autumn	E11_Autumn_17	E11.11.17	E11_30	E11	E11_T11	T11	Conwy	Conwy	Coed y Celyn (Betws)	53.076277	-3.795873	23640	34.76033652	22.36614954	26.7795181	43.16790816	22	3.366800236	NA	238.2484326	10.73507031	5.96149616	6.711	60.8	183.5	46.14	R2
E11_R3_T11	NO	WP2A	23.11.17	E11.23.11.17	210	11.17	31	30	11	17	lower	Autumn	E11_Autumn_17	E11.11.17	E11_30	E11	E11_T11	T11	Conwy	Conwy	Coed y Celyn (Betws)	53.076277	-3.795873	23640	34.76033652	22.36614954	26.7795181	43.16790816	22	3.366800236	NA	238.2484326	10.73507031	5.96149616	6.711	60.8	183.5	46.14	R3
E11_R1_T17	NO	WP2A	28.03.18	E11.28.03.18	335	3.18	48	47	3	18	lower	Spring	E11_Spring_18	E11.3.18	E11_47	E11	E11_T17	T17	Conwy	Conwy	Coed y Celyn (Betws)	53.076277	-3.795873	23640	6.918165805	11.07164618	11.73221565	11.82570369	22	3.366800236	NA	131.7610889	NA	2.948120735	7.036	61.1	150	9.183	R1
E11_R2_T17	NO	WP2A	28.03.18	E11.28.03.18	335	3.18	48	47	3	18	lower	Spring	E11_Spring_18	E11.3.18	E11_47	E11	E11_T17	T17	Conwy	Conwy	Coed y Celyn (Betws)	53.076277	-3.795873	23640	6.918165805	11.07164618	11.73221565	11.82570369	22	3.366800236	NA	131.7610889	NA	2.948120735	7.036	61.1	150	9.183	R2
E11_R3_T17	NO	WP2A	28.03.18	E11.28.03.18	335	3.18	48	47	3	18	lower	Spring	E11_Spring_18	E11.3.18	E11_47	E11	E11_T17	T17	Conwy	Conwy	Coed y Celyn (Betws)	53.076277	-3.795873	23640	6.918165805	11.07164618	11.73221565	11.82570369	22	3.366800236	NA	131.7610889	NA	2.948120735	7.036	61.1	150	9.183	R3
E08_R1_T08	NO	WP2A	22.09.17	E08.22.09.17	148	9.17	22	21	9	17	middle	Autumn	E08_Autumn_17	E08.9.17	E08_21	E08	E08_T08	T08	Conwy	Conwy	Voelas (Nant y Coed)	53.047768	-3.717562	15980	7.258075771	10.10715251	11.24178262	12.47358942	15.5	3.28826912	NA	251.8904245	36.16916603	11.41147868	7.055	62.1	231.6	22.95	R1
E08_R2_T08	NO	WP2A	22.09.17	E08.22.09.17	148	9.17	22	21	9	17	middle	Autumn	E08_Autumn_17	E08.9.17	E08_21	E08	E08_T08	T08	Conwy	Conwy	Voelas (Nant y Coed)	53.047768	-3.717562	15980	7.258075771	10.10715251	11.24178262	12.47358942	15.5	3.28826912	NA	251.8904245	36.16916603	11.41147868	7.055	62.1	231.6	22.95	R2
E08_R3_T08	NO	WP2A	22.09.17	E08.22.09.17	148	9.17	22	21	9	17	middle	Autumn	E08_Autumn_17	E08.9.17	E08_21	E08	E08_T08	T08	Conwy	Conwy	Voelas (Nant y Coed)	53.047768	-3.717562	15980	7.258075771	10.10715251	11.24178262	12.47358942	15.5	3.28826912	NA	251.8904245	36.16916603	11.41147868	7.055	62.1	231.6	22.95	R3
E14_R1_T08	NO	WP2A	22.09.17	E14.22.09.17	148	9.17	22	21	9	17	lower	Autumn	E14_Autumn_17	E14.9.17	E14_21	E14	E14_T08	T08	Conwy	Conwy	Trefriw	53.157319	-3.824221	35160	NA	NA	NA	NA	38	NA	NA	NA	NA	NA	6.867	62.3	218.6	22.95	R1
E14_R2_T08	NO	WP2A	22.09.17	E14.22.09.17	148	9.17	22	21	9	17	lower	Autumn	E14_Autumn_17	E14.9.17	E14_21	E14	E14_T08	T08	Conwy	Conwy	Trefriw	53.157319	-3.824221	35160	NA	NA	NA	NA	38	NA	NA	NA	NA	NA	6.867	62.3	218.6	22.95	R2
E14_R3_T08	NO	WP2A	22.09.17	E14.22.09.17	148	9.17	22	21	9	17	lower	Autumn	E14_Autumn_17	E14.9.17	E14_21	E14	E14_T08	T08	Conwy	Conwy	Trefriw	53.157319	-3.824221	35160	NA	NA	NA	NA	38	NA	NA	NA	NA	NA	6.867	62.3	218.6	22.95	R3
E08_R1_T14	NO	WP2A	25.01.18	E08.25.01.18	273	1.18	40	39	1	18	middle	Winter	E08_Winter_18	E08.1.18	E08_39	E08	E08_T14	T14	Conwy	Conwy	Voelas (Nant y Coed)	53.047768	-3.717562	15980	15.60090971	10.7942058	8.697565991	15.85707709	15.5	3.28826912	NA	229.4235991	NA	3.594295728	7.006	63	179.4	49.33	R1
E08_R2_T14	NO	WP2A	25.01.18	E08.25.01.18	273	1.18	40	39	1	18	middle	Winter	E08_Winter_18	E08.1.18	E08_39	E08	E08_T14	T14	Conwy	Conwy	Voelas (Nant y Coed)	53.047768	-3.717562	15980	15.60090971	10.7942058	8.697565991	15.85707709	15.5	3.28826912	NA	229.4235991	NA	3.594295728	7.006	63	179.4	49.33	R2
E08_R3_T14	NO	WP2A	25.01.18	E08.25.01.18	273	1.18	40	39	1	18	middle	Winter	E08_Winter_18	E08.1.18	E08_39	E08	E08_T14	T14	Conwy	Conwy	Voelas (Nant y Coed)	53.047768	-3.717562	15980	15.60090971	10.7942058	8.697565991	15.85707709	15.5	3.28826912	NA	229.4235991	NA	3.594295728	7.006	63	179.4	49.33	R3
E09_R1_T08	NO	WP2A	22.09.17	E09.22.09.17	148	9.17	22	21	9	17	middle	Autumn	E09_Autumn_17	E09.9.17	E09_21	E09	E09_T08	T08	Conwy	Conwy	Dylasau Bridge	53.056243	-3.750538	18930	9.249542864	12.88034781	14.32629715	15.89608646	15	0.949414873	NA	248.0883024	36.24570063	11.46563392	7.044	64.1	244.4	22.95	R1
E09_R2_T08	NO	WP2A	22.09.17	E09.22.09.17	148	9.17	22	21	9	17	middle	Autumn	E09_Autumn_17	E09.9.17	E09_21	E09	E09_T08	T08	Conwy	Conwy	Dylasau Bridge	53.056243	-3.750538	18930	9.249542864	12.88034781	14.32629715	15.89608646	15	0.949414873	NA	248.0883024	36.24570063	11.46563392	7.044	64.1	244.4	22.95	R2
E09_R3_T08	NO	WP2A	22.09.17	E09.22.09.17	148	9.17	22	21	9	17	middle	Autumn	E09_Autumn_17	E09.9.17	E09_21	E09	E09_T08	T08	Conwy	Conwy	Dylasau Bridge	53.056243	-3.750538	18930	9.249542864	12.88034781	14.32629715	15.89608646	15	0.949414873	NA	248.0883024	36.24570063	11.46563392	7.044	64.1	244.4	22.95	R3
E13_R1_T11	NO	WP2A	23.11.17	E13.23.11.17	210	11.17	31	30	11	17	lower	Autumn	E13_Autumn_17	E13.11.17	E13_30	E13	E13_T11	T11	Conwy	Conwy	Llanwrst CP	53.136097	-3.796428	31350	NA	NA	NA	NA	36	2.353801984	NA	245.4941548	10.7230132	6.051064701	6.575	64.2	188.8	46.14	R1
E13_R2_T11	NO	WP2A	23.11.17	E13.23.11.17	210	11.17	31	30	11	17	lower	Autumn	E13_Autumn_17	E13.11.17	E13_30	E13	E13_T11	T11	Conwy	Conwy	Llanwrst CP	53.136097	-3.796428	31350	NA	NA	NA	NA	36	2.353801984	NA	245.4941548	10.7230132	6.051064701	6.575	64.2	188.8	46.14	R2
E13_R3_T11	NO	WP2A	23.11.17	E13.23.11.17	210	11.17	31	30	11	17	lower	Autumn	E13_Autumn_17	E13.11.17	E13_30	E13	E13_T11	T11	Conwy	Conwy	Llanwrst CP	53.136097	-3.796428	31350	NA	NA	NA	NA	36	2.353801984	NA	245.4941548	10.7230132	6.051064701	6.575	64.2	188.8	46.14	R3
E12_R1_T07	NO	WP2A	01.09.17	E12.01.09.17	127	9.17	19	18	9	17	lower	Autumn	E12_Autumn_17	E12.9.17	E12_18	E12	E12_T07	T07	Conwy	Conwy	Cwm Llanerch	53.106682	-3.791525	27660	3.783	31.95876667	35.54646154	4.977142857	44	0.407974049	NA	297.5620719	35.92615033	11.62721912	6.435	64.6	260	3.783	R1
E12_R2_T07	NO	WP2A	01.09.17	E12.01.09.17	127	9.17	19	18	9	17	lower	Autumn	E12_Autumn_17	E12.9.17	E12_18	E12	E12_T07	T07	Conwy	Conwy	Cwm Llanerch	53.106682	-3.791525	27660	3.783	31.95876667	35.54646154	4.977142857	44	0.407974049	NA	297.5620719	35.92615033	11.62721912	6.435	64.6	260	3.783	R2
E12_R3_T07	NO	WP2A	01.09.17	E12.01.09.17	127	9.17	19	18	9	17	lower	Autumn	E12_Autumn_17	E12.9.17	E12_18	E12	E12_T07	T07	Conwy	Conwy	Cwm Llanerch	53.106682	-3.791525	27660	3.783	31.95876667	35.54646154	4.977142857	44	0.407974049	NA	297.5620719	35.92615033	11.62721912	6.435	64.6	260	3.783	R3
E10_R1_T14	NO	WP2A	25.01.18	E10.25.01.18	273	1.18	40	39	1	18	middle	Winter	E10_Winter_18	E10.1.18	E10_39	E10	E10_T14	T14	Conwy	Conwy	Conwy Falls	53.065505	-3.779382	21550	26.52526826	18.35272493	14.78793708	26.96081392	17	2.52817561	NA	236.3258778	NA	3.754260326	7.132	64.6	180.2	49.33	R1
E10_R2_T14	NO	WP2A	25.01.18	E10.25.01.18	273	1.18	40	39	1	18	middle	Winter	E10_Winter_18	E10.1.18	E10_39	E10	E10_T14	T14	Conwy	Conwy	Conwy Falls	53.065505	-3.779382	21550	26.52526826	18.35272493	14.78793708	26.96081392	17	2.52817561	NA	236.3258778	NA	3.754260326	7.132	64.6	180.2	49.33	R2
E10_R3_T14	NO	WP2A	25.01.18	E10.25.01.18	273	1.18	40	39	1	18	middle	Winter	E10_Winter_18	E10.1.18	E10_39	E10	E10_T14	T14	Conwy	Conwy	Conwy Falls	53.065505	-3.779382	21550	26.52526826	18.35272493	14.78793708	26.96081392	17	2.52817561	NA	236.3258778	NA	3.754260326	7.132	64.6	180.2	49.33	R3
E09_R1_T14	NO	WP2A	25.01.18	E09.25.01.18	273	1.18	40	39	1	18	middle	Winter	E09_Winter_18	E09.1.18	E09_39	E09	E09_T14	T14	Conwy	Conwy	Dylasau Bridge	53.056243	-3.750538	18930	19.88147928	13.75591443	11.08399967	20.20793373	15	0.949414873	NA	226.9119421	NA	3.658897406	7.119	64.9	192.3	49.33	R1
E09_R2_T14	NO	WP2A	25.01.18	E09.25.01.18	273	1.18	40	39	1	18	middle	Winter	E09_Winter_18	E09.1.18	E09_39	E09	E09_T14	T14	Conwy	Conwy	Dylasau Bridge	53.056243	-3.750538	18930	19.88147928	13.75591443	11.08399967	20.20793373	15	0.949414873	NA	226.9119421	NA	3.658897406	7.119	64.9	192.3	49.33	R2
E09_R3_T14	NO	WP2A	25.01.18	E09.25.01.18	273	1.18	40	39	1	18	middle	Winter	E09_Winter_18	E09.1.18	E09_39	E09	E09_T14	T14	Conwy	Conwy	Dylasau Bridge	53.056243	-3.750538	18930	19.88147928	13.75591443	11.08399967	20.20793373	15	0.949414873	NA	226.9119421	NA	3.658897406	7.119	64.9	192.3	49.33	R3
E10_R1_T07	NO	WP2A	01.09.17	E10.01.09.17	127	9.17	19	18	9	17	middle	Autumn	E10_Autumn_17	E10.9.17	E10_18	E10	E10_T07	T07	Conwy	Conwy	Conwy Falls	53.065505	-3.779382	21550	2.034159535	17.18457043	19.11371231	2.676262913	17	2.52817561	NA	257.2838713	36.10851851	11.5612529	6.719	65	276.5	3.783	R1
E10_R2_T07	NO	WP2A	01.09.17	E10.01.09.17	127	9.17	19	18	9	17	middle	Autumn	E10_Autumn_17	E10.9.17	E10_18	E10	E10_T07	T07	Conwy	Conwy	Conwy Falls	53.065505	-3.779382	21550	2.034159535	17.18457043	19.11371231	2.676262913	17	2.52817561	NA	257.2838713	36.10851851	11.5612529	6.719	65	276.5	3.783	R2
E10_R3_T07	NO	WP2A	01.09.17	E10.01.09.17	127	9.17	19	18	9	17	middle	Autumn	E10_Autumn_17	E10.9.17	E10_18	E10	E10_T07	T07	Conwy	Conwy	Conwy Falls	53.065505	-3.779382	21550	2.034159535	17.18457043	19.11371231	2.676262913	17	2.52817561	NA	257.2838713	36.10851851	11.5612529	6.719	65	276.5	3.783	R3
E12_R1_T12	NO	WP2A	14.12.17	E12.14.12.17	231	12.17	34	33	12	17	lower	Winter	E12_Winter_17	E12.12.17	E12_33	E12	E12_T12	T12	Conwy	Conwy	Cwm Llanerch	53.106682	-3.791525	27660	57.64	29.23641935	22.87658889	38.54642857	44	0.407974049	NA	240.2361516	7.004717747	4.193921325	6.813	65.1	93	57.64	R1
E12_R2_T12	NO	WP2A	14.12.17	E12.14.12.17	231	12.17	34	33	12	17	lower	Winter	E12_Winter_17	E12.12.17	E12_33	E12	E12_T12	T12	Conwy	Conwy	Cwm Llanerch	53.106682	-3.791525	27660	57.64	29.23641935	22.87658889	38.54642857	44	0.407974049	NA	240.2361516	7.004717747	4.193921325	6.813	65.1	93	57.64	R2
E12_R3_T12	NO	WP2A	14.12.17	E12.14.12.17	231	12.17	34	33	12	17	lower	Winter	E12_Winter_17	E12.12.17	E12_33	E12	E12_T12	T12	Conwy	Conwy	Cwm Llanerch	53.106682	-3.791525	27660	57.64	29.23641935	22.87658889	38.54642857	44	0.407974049	NA	240.2361516	7.004717747	4.193921325	6.813	65.1	93	57.64	R3
E14_R1_T14	NO	WP2A	25.01.18	E14.25.01.18	273	1.18	40	39	1	18	lower	Winter	E14_Winter_18	E14.1.18	E14_39	E14	E14_T14	T14	Conwy	Conwy	Trefriw	53.157319	-3.824221	35160	NA	NA	NA	NA	38	NA	NA	NA	NA	NA	6.921	65.3	169.7	49.33	R1
E14_R2_T14	NO	WP2A	25.01.18	E14.25.01.18	273	1.18	40	39	1	18	lower	Winter	E14_Winter_18	E14.1.18	E14_39	E14	E14_T14	T14	Conwy	Conwy	Trefriw	53.157319	-3.824221	35160	NA	NA	NA	NA	38	NA	NA	NA	NA	NA	6.921	65.3	169.7	49.33	R2
E14_R3_T14	NO	WP2A	25.01.18	E14.25.01.18	273	1.18	40	39	1	18	lower	Winter	E14_Winter_18	E14.1.18	E14_39	E14	E14_T14	T14	Conwy	Conwy	Trefriw	53.157319	-3.824221	35160	NA	NA	NA	NA	38	NA	NA	NA	NA	NA	6.921	65.3	169.7	49.33	R3
E10_R1_T17	NO	WP2A	28.03.18	E10.28.03.18	335	3.18	48	47	3	18	middle	Spring	E10_Spring_18	E10.3.18	E10_47	E10	E10_T17	T17	Conwy	Conwy	Conwy Falls	53.065505	-3.779382	21550	4.937797253	7.902317697	8.373794997	8.440521494	17	2.52817561	NA	119.4906817	NA	2.91535265	7.074	65.9	184.4	9.183	R1
E10_R2_T17	NO	WP2A	28.03.18	E10.28.03.18	335	3.18	48	47	3	18	middle	Spring	E10_Spring_18	E10.3.18	E10_47	E10	E10_T17	T17	Conwy	Conwy	Conwy Falls	53.065505	-3.779382	21550	4.937797253	7.902317697	8.373794997	8.440521494	17	2.52817561	NA	119.4906817	NA	2.91535265	7.074	65.9	184.4	9.183	R2
E10_R3_T17	NO	WP2A	28.03.18	E10.28.03.18	335	3.18	48	47	3	18	middle	Spring	E10_Spring_18	E10.3.18	E10_47	E10	E10_T17	T17	Conwy	Conwy	Conwy Falls	53.065505	-3.779382	21550	4.937797253	7.902317697	8.373794997	8.440521494	17	2.52817561	NA	119.4906817	NA	2.91535265	7.074	65.9	184.4	9.183	R3
E14_R1_T17	NO	WP2A	28.03.18	E14.28.03.18	335	3.18	48	47	3	18	lower	Spring	E14_Spring_18	E14.3.18	E14_47	E14	E14_T17	T17	Conwy	Conwy	Trefriw	53.157319	-3.824221	35160	NA	NA	NA	NA	38	NA	NA	NA	NA	NA	6.896	65.9	163.4	9.183	R1
E14_R2_T17	NO	WP2A	28.03.18	E14.28.03.18	335	3.18	48	47	3	18	lower	Spring	E14_Spring_18	E14.3.18	E14_47	E14	E14_T17	T17	Conwy	Conwy	Trefriw	53.157319	-3.824221	35160	NA	NA	NA	NA	38	NA	NA	NA	NA	NA	6.896	65.9	163.4	9.183	R2
E14_R3_T17	NO	WP2A	28.03.18	E14.28.03.18	335	3.18	48	47	3	18	lower	Spring	E14_Spring_18	E14.3.18	E14_47	E14	E14_T17	T17	Conwy	Conwy	Trefriw	53.157319	-3.824221	35160	NA	NA	NA	NA	38	NA	NA	NA	NA	NA	6.896	65.9	163.4	9.183	R3
E08_R1_T11	NO	WP2A	23.11.17	E08.23.11.17	210	11.17	31	30	11	17	middle	Autumn	E08_Autumn_17	E08.11.17	E08_30	E08	E08_T11	T11	Conwy	Conwy	Voelas (Nant y Coed)	53.047768	-3.717562	15980	14.59205299	9.389093202	11.24178262	18.12147023	15.5	3.28826912	NA	208.0519886	10.98820427	5.658633118	6.156	66	200.4	46.14	R1
E08_R2_T11	NO	WP2A	23.11.17	E08.23.11.17	210	11.17	31	30	11	17	middle	Autumn	E08_Autumn_17	E08.11.17	E08_30	E08	E08_T11	T11	Conwy	Conwy	Voelas (Nant y Coed)	53.047768	-3.717562	15980	14.59205299	9.389093202	11.24178262	18.12147023	15.5	3.28826912	NA	208.0519886	10.98820427	5.658633118	6.156	66	200.4	46.14	R2
E08_R3_T11	NO	WP2A	23.11.17	E08.23.11.17	210	11.17	31	30	11	17	middle	Autumn	E08_Autumn_17	E08.11.17	E08_30	E08	E08_T11	T11	Conwy	Conwy	Voelas (Nant y Coed)	53.047768	-3.717562	15980	14.59205299	9.389093202	11.24178262	18.12147023	15.5	3.28826912	NA	208.0519886	10.98820427	5.658633118	6.156	66	200.4	46.14	R3
TW11_R1	NO	WP2C	13.07.17	TW11.13.07.17	NA	7.17	12	11	7	17	#N/A	Summer	TW11_Summer_17	NA	TW11_11	TW11	TW11		Towy	Carmarthenshire	Station	51.9923076	-3.8090586	20190	NA	NA	NA	NA	22	NA	13.9	NA	NA	NA	10.14	66	NA	NA	R1
TW11_R2	NO	WP2C	13.07.17	TW11.13.07.17	NA	7.17	12	11	7	17	#N/A	Summer	TW11_Summer_17	NA	TW11_11	TW11	TW11		Towy	Carmarthenshire	Station	51.9923076	-3.8090586	20190	NA	NA	NA	NA	22	NA	13.9	NA	NA	NA	10.14	66	NA	NA	R2
TW11_R3	NO	WP2C	13.07.17	TW11.13.07.17	NA	7.17	12	11	7	17	#N/A	Summer	TW11_Summer_17	NA	TW11_11	TW11	TW11		Towy	Carmarthenshire	Station	51.9923076	-3.8090586	20190	NA	NA	NA	NA	22	NA	13.9	NA	NA	NA	10.14	66	NA	NA	R3
E12_R1_T15	NO	WP2A	14.02.18	E12.14.02.18	293	2.18	42	41	2	18	lower	Winter	E12_Winter_18	E12.2.18	E12_41	E12	E12_T15	T15	Conwy	Conwy	Cwm Llanerch	53.106682	-3.791525	27660	38.11	20.16178571	27.50166102	15.65685714	44	0.407974049	NA	129.5639193	NA	1.940102452	6.873	66.2	140.5	38.11	R1
E12_R2_T15	NO	WP2A	14.02.18	E12.14.02.18	293	2.18	42	41	2	18	lower	Winter	E12_Winter_18	E12.2.18	E12_41	E12	E12_T15	T15	Conwy	Conwy	Cwm Llanerch	53.106682	-3.791525	27660	38.11	20.16178571	27.50166102	15.65685714	44	0.407974049	NA	129.5639193	NA	1.940102452	6.873	66.2	140.5	38.11	R2
E12_R3_T15	NO	WP2A	14.02.18	E12.14.02.18	293	2.18	42	41	2	18	lower	Winter	E12_Winter_18	E12.2.18	E12_41	E12	E12_T15	T15	Conwy	Conwy	Cwm Llanerch	53.106682	-3.791525	27660	38.11	20.16178571	27.50166102	15.65685714	44	0.407974049	NA	129.5639193	NA	1.940102452	6.873	66.2	140.5	38.11	R3
E10_R1_T11	NO	WP2A	23.11.17	E10.23.11.17	210	11.17	31	30	11	17	middle	Autumn	E10_Autumn_17	E10.11.17	E10_30	E10	E10_T11	T11	Conwy	Conwy	Conwy Falls	53.065505	-3.779382	21550	24.80997117	15.96369831	19.11371231	30.81082245	17	2.52817561	NA	215.9567845	10.88890368	5.813951508	6.391	66.2	193.8	46.14	R1
E10_R2_T11	NO	WP2A	23.11.17	E10.23.11.17	210	11.17	31	30	11	17	middle	Autumn	E10_Autumn_17	E10.11.17	E10_30	E10	E10_T11	T11	Conwy	Conwy	Conwy Falls	53.065505	-3.779382	21550	24.80997117	15.96369831	19.11371231	30.81082245	17	2.52817561	NA	215.9567845	10.88890368	5.813951508	6.391	66.2	193.8	46.14	R2
E10_R3_T11	NO	WP2A	23.11.17	E10.23.11.17	210	11.17	31	30	11	17	middle	Autumn	E10_Autumn_17	E10.11.17	E10_30	E10	E10_T11	T11	Conwy	Conwy	Conwy Falls	53.065505	-3.779382	21550	24.80997117	15.96369831	19.11371231	30.81082245	17	2.52817561	NA	215.9567845	10.88890368	5.813951508	6.391	66.2	193.8	46.14	R3
E09_R1_T17	NO	WP2A	28.03.18	E09.28.03.18	335	3.18	48	47	3	18	middle	Spring	E09_Spring_18	E09.3.18	E09_47	E09	E09_T17	T17	Conwy	Conwy	Dylasau Bridge	53.056243	-3.750538	18930	3.701026236	5.923022681	6.276408973	6.326422471	15	0.949414873	NA	115.8535036	NA	2.8218596	7.092	67.6	199.9	9.183	R1
E09_R2_T17	NO	WP2A	28.03.18	E09.28.03.18	335	3.18	48	47	3	18	middle	Spring	E09_Spring_18	E09.3.18	E09_47	E09	E09_T17	T17	Conwy	Conwy	Dylasau Bridge	53.056243	-3.750538	18930	3.701026236	5.923022681	6.276408973	6.326422471	15	0.949414873	NA	115.8535036	NA	2.8218596	7.092	67.6	199.9	9.183	R2
E09_R3_T17	NO	WP2A	28.03.18	E09.28.03.18	335	3.18	48	47	3	18	middle	Spring	E09_Spring_18	E09.3.18	E09_47	E09	E09_T17	T17	Conwy	Conwy	Dylasau Bridge	53.056243	-3.750538	18930	3.701026236	5.923022681	6.276408973	6.326422471	15	0.949414873	NA	115.8535036	NA	2.8218596	7.092	67.6	199.9	9.183	R3
E13_R1_T12	NO	WP2A	14.12.17	E13.14.12.17	231	12.17	34	33	12	17	lower	Winter	E13_Winter_17	E13.12.17	E13_33	E13	E13_T12	T12	Conwy	Conwy	Llanwrst CP	53.136097	-3.796428	31350	NA	NA	NA	NA	36	2.353801984	NA	235.6694034	6.961289173	4.225804368	6.808	67.8	98.3	57.64	R1
E13_R2_T12	NO	WP2A	14.12.17	E13.14.12.17	231	12.17	34	33	12	17	lower	Winter	E13_Winter_17	E13.12.17	E13_33	E13	E13_T12	T12	Conwy	Conwy	Llanwrst CP	53.136097	-3.796428	31350	NA	NA	NA	NA	36	2.353801984	NA	235.6694034	6.961289173	4.225804368	6.808	67.8	98.3	57.64	R2
E13_R3_T12	NO	WP2A	14.12.17	E13.14.12.17	231	12.17	34	33	12	17	lower	Winter	E13_Winter_17	E13.12.17	E13_33	E13	E13_T12	T12	Conwy	Conwy	Llanwrst CP	53.136097	-3.796428	31350	NA	NA	NA	NA	36	2.353801984	NA	235.6694034	6.961289173	4.225804368	6.808	67.8	98.3	57.64	R3
E11_R1_T12	NO	WP2A	14.12.17	E11.14.12.17	231	12.17	34	33	12	17	lower	Winter	E11_Winter_17	E11.12.17	E11_33	E11	E11_T12	T12	Conwy	Conwy	Coed y Celyn (Betws)	53.076277	-3.795873	23640	43.42405281	22.02574285	17.23445878	29.03959317	22	3.366800236	NA	225.989626	6.937755281	4.142270779	6.892	68.1	107.8	57.64	R1
E11_R2_T12	NO	WP2A	14.12.17	E11.14.12.17	231	12.17	34	33	12	17	lower	Winter	E11_Winter_17	E11.12.17	E11_33	E11	E11_T12	T12	Conwy	Conwy	Coed y Celyn (Betws)	53.076277	-3.795873	23640	43.42405281	22.02574285	17.23445878	29.03959317	22	3.366800236	NA	225.989626	6.937755281	4.142270779	6.892	68.1	107.8	57.64	R2
E11_R3_T12	NO	WP2A	14.12.17	E11.14.12.17	231	12.17	34	33	12	17	lower	Winter	E11_Winter_17	E11.12.17	E11_33	E11	E11_T12	T12	Conwy	Conwy	Coed y Celyn (Betws)	53.076277	-3.795873	23640	43.42405281	22.02574285	17.23445878	29.03959317	22	3.366800236	NA	225.989626	6.937755281	4.142270779	6.892	68.1	107.8	57.64	R3
E08_R1_T07	NO	WP2A	01.09.17	E08.01.09.17	127	9.17	19	18	9	17	middle	Autumn	E08_Autumn_17	E08.9.17	E08_18	E08	E08_T07	T07	Conwy	Conwy	Voelas (Nant y Coed)	53.047768	-3.717562	15980	1.196396542	10.10715251	11.24178262	1.574051415	15.5	3.28826912	NA	251.8904245	36.16916603	11.41147868	6.594	69.1	276.1	3.783	R1
E08_R2_T07	NO	WP2A	01.09.17	E08.01.09.17	127	9.17	19	18	9	17	middle	Autumn	E08_Autumn_17	E08.9.17	E08_18	E08	E08_T07	T07	Conwy	Conwy	Voelas (Nant y Coed)	53.047768	-3.717562	15980	1.196396542	10.10715251	11.24178262	1.574051415	15.5	3.28826912	NA	251.8904245	36.16916603	11.41147868	6.594	69.1	276.1	3.783	R2
E08_R3_T07	NO	WP2A	01.09.17	E08.01.09.17	127	9.17	19	18	9	17	middle	Autumn	E08_Autumn_17	E08.9.17	E08_18	E08	E08_T07	T07	Conwy	Conwy	Voelas (Nant y Coed)	53.047768	-3.717562	15980	1.196396542	10.10715251	11.24178262	1.574051415	15.5	3.28826912	NA	251.8904245	36.16916603	11.41147868	6.594	69.1	276.1	3.783	R3
E12_R1_T01	NO	WP2A	27.04.17	E12.27.04.17	0	4.17	1	0	4	17	lower	Spring	E12_Spring_17	E12.4.17	E12_0	E12	E12_T01	T01	Conwy	Conwy	Cwm Llanerch	53.106682	-3.791525	27660	2.53	5.793266667	15.04740217	2.727142857	44	0.407974049	NA	46.69828343	51.23474806	7.273685743	7.208	69.1	249.6	2.53	R1
E12_R2_T01	NO	WP2A	27.04.17	E12.27.04.17	0	4.17	1	0	4	17	lower	Spring	E12_Spring_17	E12.4.17	E12_0	E12	E12_T01	T01	Conwy	Conwy	Cwm Llanerch	53.106682	-3.791525	27660	2.53	5.793266667	15.04740217	2.727142857	44	0.407974049	NA	46.69828343	51.23474806	7.273685743	7.208	69.1	249.6	2.53	R2
E12_R3_T01	NO	WP2A	27.04.17	E12.27.04.17	0	4.17	1	0	4	17	lower	Spring	E12_Spring_17	E12.4.17	E12_0	E12	E12_T01	T01	Conwy	Conwy	Cwm Llanerch	53.106682	-3.791525	27660	2.53	5.793266667	15.04740217	2.727142857	44	0.407974049	NA	46.69828343	51.23474806	7.273685743	7.208	69.1	249.6	2.53	R3
E12_R1_T18	NO	WP2A	11.04.18	E12.11.04.18	349	4.18	50	49	4	18	lower	Spring	E12_Spring_18	E12.4.18	E12_49	E12	E12_T18	T18	Conwy	Conwy	Cwm Llanerch	53.106682	-3.791525	27660	7.525	16.4791	15.57304918	33.25971429	44	0.407974049	NA	145.5264286	NA	7.561328166	7.061	69.2	205.8	7.525	R1
E12_R2_T18	NO	WP2A	11.04.18	E12.11.04.18	349	4.18	50	49	4	18	lower	Spring	E12_Spring_18	E12.4.18	E12_49	E12	E12_T18	T18	Conwy	Conwy	Cwm Llanerch	53.106682	-3.791525	27660	7.525	16.4791	15.57304918	33.25971429	44	0.407974049	NA	145.5264286	NA	7.561328166	7.061	69.2	205.8	7.525	R2
E12_R3_T18	NO	WP2A	11.04.18	E12.11.04.18	349	4.18	50	49	4	18	lower	Spring	E12_Spring_18	E12.4.18	E12_49	E12	E12_T18	T18	Conwy	Conwy	Cwm Llanerch	53.106682	-3.791525	27660	7.525	16.4791	15.57304918	33.25971429	44	0.407974049	NA	145.5264286	NA	7.561328166	7.061	69.2	205.8	7.525	R3
E11_R1_T18	NO	WP2A	11.04.18	E11.11.04.18	349	4.18	50	49	4	18	lower	Spring	E11_Spring_18	E11.4.18	E11_49	E11	E11_T18	T18	Conwy	Conwy	Coed y Celyn (Betws)	53.076277	-3.795873	23640	5.669083925	12.41480411	11.73221565	25.05675902	22	3.366800236	NA	140.8989554	NA	7.600504443	7.233	69.3	225.8	7.525	R1
E11_R2_T18	NO	WP2A	11.04.18	E11.11.04.18	349	4.18	50	49	4	18	lower	Spring	E11_Spring_18	E11.4.18	E11_49	E11	E11_T18	T18	Conwy	Conwy	Coed y Celyn (Betws)	53.076277	-3.795873	23640	5.669083925	12.41480411	11.73221565	25.05675902	22	3.366800236	NA	140.8989554	NA	7.600504443	7.233	69.3	225.8	7.525	R2
E11_R3_T18	NO	WP2A	11.04.18	E11.11.04.18	349	4.18	50	49	4	18	lower	Spring	E11_Spring_18	E11.4.18	E11_49	E11	E11_T18	T18	Conwy	Conwy	Coed y Celyn (Betws)	53.076277	-3.795873	23640	5.669083925	12.41480411	11.73221565	25.05675902	22	3.366800236	NA	140.8989554	NA	7.600504443	7.233	69.3	225.8	7.525	R3
E09_R1_T11	NO	WP2A	23.11.17	E09.23.11.17	210	11.17	31	30	11	17	middle	Autumn	E09_Autumn_17	E09.11.17	E09_30	E09	E09_T11	T11	Conwy	Conwy	Dylasau Bridge	53.056243	-3.750538	18930	18.59581297	11.96526776	14.32629715	23.0936299	15	0.949414873	NA	203.1756725	11.07677368	5.706477984	6.405	69.4	-99.9	46.14	R1
E09_R2_T11	NO	WP2A	23.11.17	E09.23.11.17	210	11.17	31	30	11	17	middle	Autumn	E09_Autumn_17	E09.11.17	E09_30	E09	E09_T11	T11	Conwy	Conwy	Dylasau Bridge	53.056243	-3.750538	18930	18.59581297	11.96526776	14.32629715	23.0936299	15	0.949414873	NA	203.1756725	11.07677368	5.706477984	6.405	69.4	-99.9	46.14	R2
E09_R3_T11	NO	WP2A	23.11.17	E09.23.11.17	210	11.17	31	30	11	17	middle	Autumn	E09_Autumn_17	E09.11.17	E09_30	E09	E09_T11	T11	Conwy	Conwy	Dylasau Bridge	53.056243	-3.750538	18930	18.59581297	11.96526776	14.32629715	23.0936299	15	0.949414873	NA	203.1756725	11.07677368	5.706477984	6.405	69.4	-99.9	46.14	R3
E12_R1_T13	NO	WP2A	04.01.18	E12.04.01.18	252	1.18	37	36	1	18	lower	Winter	E12_Winter_18	E12.1.18	E12_36	E12	E12_T13	T13	Conwy	Conwy	Cwm Llanerch	53.106682	-3.791525	27660	31.84	34.13122581	27.50166102	44.92428571	44	0.407974049	NA	274.0209113	NA	3.799361453	6.658	70.3	130.3	31.84	R1
E12_R2_T13	NO	WP2A	04.01.18	E12.04.01.18	252	1.18	37	36	1	18	lower	Winter	E12_Winter_18	E12.1.18	E12_36	E12	E12_T13	T13	Conwy	Conwy	Cwm Llanerch	53.106682	-3.791525	27660	31.84	34.13122581	27.50166102	44.92428571	44	0.407974049	NA	274.0209113	NA	3.799361453	6.658	70.3	130.3	31.84	R2
E12_R3_T13	NO	WP2A	04.01.18	E12.04.01.18	252	1.18	37	36	1	18	lower	Winter	E12_Winter_18	E12.1.18	E12_36	E12	E12_T13	T13	Conwy	Conwy	Cwm Llanerch	53.106682	-3.791525	27660	31.84	34.13122581	27.50166102	44.92428571	44	0.407974049	NA	274.0209113	NA	3.799361453	6.658	70.3	130.3	31.84	R3
E13_R1_T15	NO	WP2A	14.02.18	E13.14.02.18	293	2.18	42	41	2	18	lower	Winter	E13_Winter_18	E13.2.18	E13_41	E13	E13_T15	T15	Conwy	Conwy	Llanwrst CP	53.136097	-3.796428	31350	NA	NA	NA	NA	36	2.353801984	NA	126.535213	NA	1.99645394	6.801	70.5	163.9	38.11	R1
E13_R2_T15	NO	WP2A	14.02.18	E13.14.02.18	293	2.18	42	41	2	18	lower	Winter	E13_Winter_18	E13.2.18	E13_41	E13	E13_T15	T15	Conwy	Conwy	Llanwrst CP	53.136097	-3.796428	31350	NA	NA	NA	NA	36	2.353801984	NA	126.535213	NA	1.99645394	6.801	70.5	163.9	38.11	R2
E13_R3_T15	NO	WP2A	14.02.18	E13.14.02.18	293	2.18	42	41	2	18	lower	Winter	E13_Winter_18	E13.2.18	E13_41	E13	E13_T15	T15	Conwy	Conwy	Llanwrst CP	53.136097	-3.796428	31350	NA	NA	NA	NA	36	2.353801984	NA	126.535213	NA	1.99645394	6.801	70.5	163.9	38.11	R3
E13_R1_T07	NO	WP2A	01.09.17	E13.01.09.17	127	9.17	19	18	9	17	lower	Autumn	E13_Autumn_17	E13.9.17	E13_18	E13	E13_T07	T07	Conwy	Conwy	Llanwrst CP	53.136097	-3.796428	31350	NA	NA	NA	NA	36	2.353801984	NA	292.2231107	35.85046407	11.67252976	6.642	70.7	249.4	3.783	R1
E13_R2_T07	NO	WP2A	01.09.17	E13.01.09.17	127	9.17	19	18	9	17	lower	Autumn	E13_Autumn_17	E13.9.17	E13_18	E13	E13_T07	T07	Conwy	Conwy	Llanwrst CP	53.136097	-3.796428	31350	NA	NA	NA	NA	36	2.353801984	NA	292.2231107	35.85046407	11.67252976	6.642	70.7	249.4	3.783	R2
E13_R3_T07	NO	WP2A	01.09.17	E13.01.09.17	127	9.17	19	18	9	17	lower	Autumn	E13_Autumn_17	E13.9.17	E13_18	E13	E13_T07	T07	Conwy	Conwy	Llanwrst CP	53.136097	-3.796428	31350	NA	NA	NA	NA	36	2.353801984	NA	292.2231107	35.85046407	11.67252976	6.642	70.7	249.4	3.783	R3
E11_R1_T16	NO	WP2A	15.03.18	E11.15.03.18	322	3.18	47	46	3	18	lower	Spring	E11_Spring_18	E11.3.18	E11_46	E11	E11_T16	T16	Conwy	Conwy	Coed y Celyn (Betws)	53.076277	-3.795873	23640	9.29654427	11.07164618	11.73221565	17.15910896	22	3.366800236	NA	131.7610889	NA	2.948120735	7.009	71.5	186.3	12.34	R1
E11_R2_T16	NO	WP2A	15.03.18	E11.15.03.18	322	3.18	47	46	3	18	lower	Spring	E11_Spring_18	E11.3.18	E11_46	E11	E11_T16	T16	Conwy	Conwy	Coed y Celyn (Betws)	53.076277	-3.795873	23640	9.29654427	11.07164618	11.73221565	17.15910896	22	3.366800236	NA	131.7610889	NA	2.948120735	7.009	71.5	186.3	12.34	R2
E11_R3_T16	NO	WP2A	15.03.18	E11.15.03.18	322	3.18	47	46	3	18	lower	Spring	E11_Spring_18	E11.3.18	E11_46	E11	E11_T16	T16	Conwy	Conwy	Coed y Celyn (Betws)	53.076277	-3.795873	23640	9.29654427	11.07164618	11.73221565	17.15910896	22	3.366800236	NA	131.7610889	NA	2.948120735	7.009	71.5	186.3	12.34	R3
E11_R1_T13	NO	WP2A	04.01.18	E11.04.01.18	252	1.18	37	36	1	18	lower	Winter	E11_Winter_18	E11.1.18	E11_36	E11	E11_T13	T13	Conwy	Conwy	Coed y Celyn (Betws)	53.076277	-3.795873	23640	23.98719364	25.71332672	20.7188338	33.84445794	22	3.366800236	NA	261.4734844	NA	3.819072303	6.704	71.7	141.2	31.84	R1
E11_R2_T13	NO	WP2A	04.01.18	E11.04.01.18	252	1.18	37	36	1	18	lower	Winter	E11_Winter_18	E11.1.18	E11_36	E11	E11_T13	T13	Conwy	Conwy	Coed y Celyn (Betws)	53.076277	-3.795873	23640	23.98719364	25.71332672	20.7188338	33.84445794	22	3.366800236	NA	261.4734844	NA	3.819072303	6.704	71.7	141.2	31.84	R2
E11_R3_T13	NO	WP2A	04.01.18	E11.04.01.18	252	1.18	37	36	1	18	lower	Winter	E11_Winter_18	E11.1.18	E11_36	E11	E11_T13	T13	Conwy	Conwy	Coed y Celyn (Betws)	53.076277	-3.795873	23640	23.98719364	25.71332672	20.7188338	33.84445794	22	3.366800236	NA	261.4734844	NA	3.819072303	6.704	71.7	141.2	31.84	R3
E09_R1_T07	NO	WP2A	01.09.17	E09.01.09.17	127	9.17	19	18	9	17	middle	Autumn	E09_Autumn_17	E09.9.17	E09_18	E09	E09_T07	T07	Conwy	Conwy	Dylasau Bridge	53.056243	-3.750538	18930	1.524663209	12.88034781	14.32629715	2.005938832	15	0.949414873	NA	248.0883024	36.24570063	11.46563392	6.734	72.2	315.8	3.783	R1
E09_R2_T07	NO	WP2A	01.09.17	E09.01.09.17	127	9.17	19	18	9	17	middle	Autumn	E09_Autumn_17	E09.9.17	E09_18	E09	E09_T07	T07	Conwy	Conwy	Dylasau Bridge	53.056243	-3.750538	18930	1.524663209	12.88034781	14.32629715	2.005938832	15	0.949414873	NA	248.0883024	36.24570063	11.46563392	6.734	72.2	315.8	3.783	R2
E09_R3_T07	NO	WP2A	01.09.17	E09.01.09.17	127	9.17	19	18	9	17	middle	Autumn	E09_Autumn_17	E09.9.17	E09_18	E09	E09_T07	T07	Conwy	Conwy	Dylasau Bridge	53.056243	-3.750538	18930	1.524663209	12.88034781	14.32629715	2.005938832	15	0.949414873	NA	248.0883024	36.24570063	11.46563392	6.734	72.2	315.8	3.783	R3
E11_R1_T15	NO	WP2A	14.02.18	E11.14.02.18	293	2.18	42	41	2	18	lower	Winter	E11_Winter_18	E11.2.18	E11_41	E11	E11_T15	T15	Conwy	Conwy	Coed y Celyn (Betws)	53.076277	-3.795873	23640	28.71080244	15.18921665	20.7188338	11.79535377	22	3.366800236	NA	116.9335711	NA	1.940711988	7.029	72.8	165.2	38.11	R1
E11_R2_T15	NO	WP2A	14.02.18	E11.14.02.18	293	2.18	42	41	2	18	lower	Winter	E11_Winter_18	E11.2.18	E11_41	E11	E11_T15	T15	Conwy	Conwy	Coed y Celyn (Betws)	53.076277	-3.795873	23640	28.71080244	15.18921665	20.7188338	11.79535377	22	3.366800236	NA	116.9335711	NA	1.940711988	7.029	72.8	165.2	38.11	R2
E11_R3_T15	NO	WP2A	14.02.18	E11.14.02.18	293	2.18	42	41	2	18	lower	Winter	E11_Winter_18	E11.2.18	E11_41	E11	E11_T15	T15	Conwy	Conwy	Coed y Celyn (Betws)	53.076277	-3.795873	23640	28.71080244	15.18921665	20.7188338	11.79535377	22	3.366800236	NA	116.9335711	NA	1.940711988	7.029	72.8	165.2	38.11	R3
E08_R1_T17	NO	WP2A	28.03.18	E08.28.03.18	335	3.18	48	47	3	18	middle	Spring	E08_Spring_18	E08.3.18	E08_47	E08	E08_T17	T17	Conwy	Conwy	Voelas (Nant y Coed)	53.047768	-3.717562	15980	2.904179077	4.647769954	4.925070629	4.964316002	15.5	3.28826912	NA	115.7633322	NA	2.741817206	6.96	72.8	191.3	9.183	R1
E08_R2_T17	NO	WP2A	28.03.18	E08.28.03.18	335	3.18	48	47	3	18	middle	Spring	E08_Spring_18	E08.3.18	E08_47	E08	E08_T17	T17	Conwy	Conwy	Voelas (Nant y Coed)	53.047768	-3.717562	15980	2.904179077	4.647769954	4.925070629	4.964316002	15.5	3.28826912	NA	115.7633322	NA	2.741817206	6.96	72.8	191.3	9.183	R2
E08_R3_T17	NO	WP2A	28.03.18	E08.28.03.18	335	3.18	48	47	3	18	middle	Spring	E08_Spring_18	E08.3.18	E08_47	E08	E08_T17	T17	Conwy	Conwy	Voelas (Nant y Coed)	53.047768	-3.717562	15980	2.904179077	4.647769954	4.925070629	4.964316002	15.5	3.28826912	NA	115.7633322	NA	2.741817206	6.96	72.8	191.3	9.183	R3
E14_R1_T13	NO	WP2A	04.01.18	E14.04.01.18	252	1.18	37	36	1	18	lower	Winter	E14_Winter_18	E14.1.18	E14_36	E14	E14_T13	T13	Conwy	Conwy	Trefriw	53.157319	-3.824221	35160	NA	NA	NA	NA	38	NA	NA	NA	NA	NA	6.61	73.7	148.7	31.84	R1
E14_R2_T13	NO	WP2A	04.01.18	E14.04.01.18	252	1.18	37	36	1	18	lower	Winter	E14_Winter_18	E14.1.18	E14_36	E14	E14_T13	T13	Conwy	Conwy	Trefriw	53.157319	-3.824221	35160	NA	NA	NA	NA	38	NA	NA	NA	NA	NA	6.61	73.7	148.7	31.84	R2
E14_R3_T13	NO	WP2A	04.01.18	E14.04.01.18	252	1.18	37	36	1	18	lower	Winter	E14_Winter_18	E14.1.18	E14_36	E14	E14_T13	T13	Conwy	Conwy	Trefriw	53.157319	-3.824221	35160	NA	NA	NA	NA	38	NA	NA	NA	NA	NA	6.61	73.7	148.7	31.84	R3
E10_R1_T16	NO	WP2A	15.03.18	E10.15.03.18	322	3.18	47	46	3	18	middle	Spring	E10_Spring_18	E10.3.18	E10_46	E10	E10_T16	T16	Conwy	Conwy	Conwy Falls	53.065505	-3.779382	21550	6.635349896	7.902317697	8.373794997	12.2472059	17	2.52817561	NA	119.4906817	NA	2.91535265	7.021	73.7	198.2	12.34	R1
E10_R2_T16	NO	WP2A	15.03.18	E10.15.03.18	322	3.18	47	46	3	18	middle	Spring	E10_Spring_18	E10.3.18	E10_46	E10	E10_T16	T16	Conwy	Conwy	Conwy Falls	53.065505	-3.779382	21550	6.635349896	7.902317697	8.373794997	12.2472059	17	2.52817561	NA	119.4906817	NA	2.91535265	7.021	73.7	198.2	12.34	R2
E10_R3_T16	NO	WP2A	15.03.18	E10.15.03.18	322	3.18	47	46	3	18	middle	Spring	E10_Spring_18	E10.3.18	E10_46	E10	E10_T16	T16	Conwy	Conwy	Conwy Falls	53.065505	-3.779382	21550	6.635349896	7.902317697	8.373794997	12.2472059	17	2.52817561	NA	119.4906817	NA	2.91535265	7.021	73.7	198.2	12.34	R3
E10_R1_T12	NO	WP2A	14.12.17	E10.14.12.17	231	12.17	34	33	12	17	middle	Winter	E10_Winter_17	E10.12.17	E10_33	E10	E10_T12	T12	Conwy	Conwy	Conwy Falls	53.065505	-3.779382	21550	30.99364409	15.72073518	12.30098636	20.72682665	17	2.52817561	NA	199.4444411	6.966210081	3.986289663	6.967	74	139.4	57.64	R1
E10_R2_T12	NO	WP2A	14.12.17	E10.14.12.17	231	12.17	34	33	12	17	middle	Winter	E10_Winter_17	E10.12.17	E10_33	E10	E10_T12	T12	Conwy	Conwy	Conwy Falls	53.065505	-3.779382	21550	30.99364409	15.72073518	12.30098636	20.72682665	17	2.52817561	NA	199.4444411	6.966210081	3.986289663	6.967	74	139.4	57.64	R2
E10_R3_T12	NO	WP2A	14.12.17	E10.14.12.17	231	12.17	34	33	12	17	middle	Winter	E10_Winter_17	E10.12.17	E10_33	E10	E10_T12	T12	Conwy	Conwy	Conwy Falls	53.065505	-3.779382	21550	30.99364409	15.72073518	12.30098636	20.72682665	17	2.52817561	NA	199.4444411	6.966210081	3.986289663	6.967	74	139.4	57.64	R3
E12_R1_T16	NO	WP2A	15.03.18	E12.15.03.18	322	3.18	47	46	3	18	lower	Spring	E12_Spring_18	E12.3.18	E12_46	E12	E12_T16	T16	Conwy	Conwy	Cwm Llanerch	53.106682	-3.791525	27660	12.34	14.69622581	15.57304918	22.77657143	44	0.407974049	NA	139.6725736	NA	2.937309313	6.997	74.2	187	12.34	R1
E12_R2_T16	NO	WP2A	15.03.18	E12.15.03.18	322	3.18	47	46	3	18	lower	Spring	E12_Spring_18	E12.3.18	E12_46	E12	E12_T16	T16	Conwy	Conwy	Cwm Llanerch	53.106682	-3.791525	27660	12.34	14.69622581	15.57304918	22.77657143	44	0.407974049	NA	139.6725736	NA	2.937309313	6.997	74.2	187	12.34	R2
E12_R3_T16	NO	WP2A	15.03.18	E12.15.03.18	322	3.18	47	46	3	18	lower	Spring	E12_Spring_18	E12.3.18	E12_46	E12	E12_T16	T16	Conwy	Conwy	Cwm Llanerch	53.106682	-3.791525	27660	12.34	14.69622581	15.57304918	22.77657143	44	0.407974049	NA	139.6725736	NA	2.937309313	6.997	74.2	187	12.34	R3
E11_R1_T01	NO	WP2A	27.04.17	E11.27.04.17	0	4.17	1	0	4	17	lower	Spring	E11_Spring_17	E11.4.17	E11_0	E11	E11_T01	T01	Conwy	Conwy	Coed y Celyn (Betws)	53.076277	-3.795873	23640	1.906017585	4.364453812	11.33621073	2.054538436	22	3.366800236	NA	44.86631018	51.24167624	7.319524337	7.341	74.6	298.3	2.53	R1
E11_R2_T01	NO	WP2A	27.04.17	E11.27.04.17	0	4.17	1	0	4	17	lower	Spring	E11_Spring_17	E11.4.17	E11_0	E11	E11_T01	T01	Conwy	Conwy	Coed y Celyn (Betws)	53.076277	-3.795873	23640	1.906017585	4.364453812	11.33621073	2.054538436	22	3.366800236	NA	44.86631018	51.24167624	7.319524337	7.341	74.6	298.3	2.53	R2
E11_R3_T01	NO	WP2A	27.04.17	E11.27.04.17	0	4.17	1	0	4	17	lower	Spring	E11_Spring_17	E11.4.17	E11_0	E11	E11_T01	T01	Conwy	Conwy	Coed y Celyn (Betws)	53.076277	-3.795873	23640	1.906017585	4.364453812	11.33621073	2.054538436	22	3.366800236	NA	44.86631018	51.24167624	7.319524337	7.341	74.6	298.3	2.53	R3
E13_R1_T18	NO	WP2A	11.04.18	E13.11.04.18	349	4.18	50	49	4	18	lower	Spring	E13_Spring_18	E13.4.18	E13_49	E13	E13_T18	T18	Conwy	Conwy	Llanwrst CP	53.136097	-3.796428	31350	NA	NA	NA	NA	36	2.353801984	NA	143.1530584	NA	7.636361289	7.016	75.2	233.9	7.525	R1
E13_R2_T18	NO	WP2A	11.04.18	E13.11.04.18	349	4.18	50	49	4	18	lower	Spring	E13_Spring_18	E13.4.18	E13_49	E13	E13_T18	T18	Conwy	Conwy	Llanwrst CP	53.136097	-3.796428	31350	NA	NA	NA	NA	36	2.353801984	NA	143.1530584	NA	7.636361289	7.016	75.2	233.9	7.525	R2
E13_R3_T18	NO	WP2A	11.04.18	E13.11.04.18	349	4.18	50	49	4	18	lower	Spring	E13_Spring_18	E13.4.18	E13_49	E13	E13_T18	T18	Conwy	Conwy	Llanwrst CP	53.136097	-3.796428	31350	NA	NA	NA	NA	36	2.353801984	NA	143.1530584	NA	7.636361289	7.016	75.2	233.9	7.525	R3
E05_R1_T13	NO	WP2A	04.01.18	E05.04.01.18	252	1.18	37	36	1	18	upper	Winter	E05_Winter_18	E05.1.18	E05_36	E05	E05_T13	T13	Conwy	Conwy	5000m (Migneint)	52.987265	-3.789011	5000	1.196611246	1.282720121	1.033567741	1.688345023	5	1.125313625	NA	285.6783532	NA	3.400186743	4.592	75.7	-19.1	31.84	R1
E05_R2_T13	NO	WP2A	04.01.18	E05.04.01.18	252	1.18	37	36	1	18	upper	Winter	E05_Winter_18	E05.1.18	E05_36	E05	E05_T13	T13	Conwy	Conwy	5000m (Migneint)	52.987265	-3.789011	5000	1.196611246	1.282720121	1.033567741	1.688345023	5	1.125313625	NA	285.6783532	NA	3.400186743	4.592	75.7	-19.1	31.84	R2
E05_R3_T13	NO	WP2A	04.01.18	E05.04.01.18	252	1.18	37	36	1	18	upper	Winter	E05_Winter_18	E05.1.18	E05_36	E05	E05_T13	T13	Conwy	Conwy	5000m (Migneint)	52.987265	-3.789011	5000	1.196611246	1.282720121	1.033567741	1.688345023	5	1.125313625	NA	285.6783532	NA	3.400186743	4.592	75.7	-19.1	31.84	R3
E13_R1_T13	NO	WP2A	04.01.18	E13.04.01.18	252	1.18	37	36	1	18	lower	Winter	E13_Winter_18	E13.1.18	E13_36	E13	E13_T13	T13	Conwy	Conwy	Llanwrst CP	53.136097	-3.796428	31350	NA	NA	NA	NA	36	2.353801984	NA	268.0240945	NA	3.847749294	6.576	76	153.1	31.84	R1
E13_R2_T13	NO	WP2A	04.01.18	E13.04.01.18	252	1.18	37	36	1	18	lower	Winter	E13_Winter_18	E13.1.18	E13_36	E13	E13_T13	T13	Conwy	Conwy	Llanwrst CP	53.136097	-3.796428	31350	NA	NA	NA	NA	36	2.353801984	NA	268.0240945	NA	3.847749294	6.576	76	153.1	31.84	R2
E13_R3_T13	NO	WP2A	04.01.18	E13.04.01.18	252	1.18	37	36	1	18	lower	Winter	E13_Winter_18	E13.1.18	E13_36	E13	E13_T13	T13	Conwy	Conwy	Llanwrst CP	53.136097	-3.796428	31350	NA	NA	NA	NA	36	2.353801984	NA	268.0240945	NA	3.847749294	6.576	76	153.1	31.84	R3
E10_R1_T18	NO	WP2A	11.04.18	E10.11.04.18	349	4.18	50	49	4	18	middle	Spring	E10_Spring_18	E10.4.18	E10_49	E10	E10_T18	T18	Conwy	Conwy	Conwy Falls	53.065505	-3.779382	21550	4.046272931	8.860988207	8.373794997	17.88410387	17	2.52817561	NA	130.5135025	NA	7.588815742	7.271	76.4	269.2	7.525	R1
E10_R2_T18	NO	WP2A	11.04.18	E10.11.04.18	349	4.18	50	49	4	18	middle	Spring	E10_Spring_18	E10.4.18	E10_49	E10	E10_T18	T18	Conwy	Conwy	Conwy Falls	53.065505	-3.779382	21550	4.046272931	8.860988207	8.373794997	17.88410387	17	2.52817561	NA	130.5135025	NA	7.588815742	7.271	76.4	269.2	7.525	R2
E10_R3_T18	NO	WP2A	11.04.18	E10.11.04.18	349	4.18	50	49	4	18	middle	Spring	E10_Spring_18	E10.4.18	E10_49	E10	E10_T18	T18	Conwy	Conwy	Conwy Falls	53.065505	-3.779382	21550	4.046272931	8.860988207	8.373794997	17.88410387	17	2.52817561	NA	130.5135025	NA	7.588815742	7.271	76.4	269.2	7.525	R3
E14_R1_T12	NO	WP2A	14.12.17	E14.14.12.17	231	12.17	34	33	12	17	lower	Winter	E14_Winter_17	E14.12.17	E14_33	E14	E14_T12	T12	Conwy	Conwy	Trefriw	53.157319	-3.824221	35160	NA	NA	NA	NA	38	NA	NA	NA	NA	NA	6.881	77	146	57.64	R1
E14_R2_T12	NO	WP2A	14.12.17	E14.14.12.17	231	12.17	34	33	12	17	lower	Winter	E14_Winter_17	E14.12.17	E14_33	E14	E14_T12	T12	Conwy	Conwy	Trefriw	53.157319	-3.824221	35160	NA	NA	NA	NA	38	NA	NA	NA	NA	NA	6.881	77	146	57.64	R2
E14_R3_T12	NO	WP2A	14.12.17	E14.14.12.17	231	12.17	34	33	12	17	lower	Winter	E14_Winter_17	E14.12.17	E14_33	E14	E14_T12	T12	Conwy	Conwy	Trefriw	53.157319	-3.824221	35160	NA	NA	NA	NA	38	NA	NA	NA	NA	NA	6.881	77	146	57.64	R3
E14_R1_T15	NO	WP2A	14.02.18	E14.14.02.18	293	2.18	42	41	2	18	lower	Winter	E14_Winter_18	E14.2.18	E14_41	E14	E14_T15	T15	Conwy	Conwy	Trefriw	53.157319	-3.824221	35160	NA	NA	NA	NA	38	NA	NA	NA	NA	NA	6.873	77.2	189.7	38.11	R1
E14_R2_T15	NO	WP2A	14.02.18	E14.14.02.18	293	2.18	42	41	2	18	lower	Winter	E14_Winter_18	E14.2.18	E14_41	E14	E14_T15	T15	Conwy	Conwy	Trefriw	53.157319	-3.824221	35160	NA	NA	NA	NA	38	NA	NA	NA	NA	NA	6.873	77.2	189.7	38.11	R2
E14_R3_T15	NO	WP2A	14.02.18	E14.14.02.18	293	2.18	42	41	2	18	lower	Winter	E14_Winter_18	E14.2.18	E14_41	E14	E14_T15	T15	Conwy	Conwy	Trefriw	53.157319	-3.824221	35160	NA	NA	NA	NA	38	NA	NA	NA	NA	NA	6.873	77.2	189.7	38.11	R3
E12_R1_T10	NO	WP2A	02.11.17	E12.02.11.17	189	11.17	28	27	11	17	lower	Autumn	E12_Autumn_17	E12.11.17	E12_27	E12	E12_T10	T10	Conwy	Conwy	Cwm Llanerch	53.106682	-3.791525	27660	5.514	29.68826667	35.54646154	10.72585714	44	0.407974049	NA	252.0321462	10.8167061	6.020300163	6.773	77.4	245.3	5.514	R1
E12_R2_T10	NO	WP2A	02.11.17	E12.02.11.17	189	11.17	28	27	11	17	lower	Autumn	E12_Autumn_17	E12.11.17	E12_27	E12	E12_T10	T10	Conwy	Conwy	Cwm Llanerch	53.106682	-3.791525	27660	5.514	29.68826667	35.54646154	10.72585714	44	0.407974049	NA	252.0321462	10.8167061	6.020300163	6.773	77.4	245.3	5.514	R2
E12_R3_T10	NO	WP2A	02.11.17	E12.02.11.17	189	11.17	28	27	11	17	lower	Autumn	E12_Autumn_17	E12.11.17	E12_27	E12	E12_T10	T10	Conwy	Conwy	Cwm Llanerch	53.106682	-3.791525	27660	5.514	29.68826667	35.54646154	10.72585714	44	0.407974049	NA	252.0321462	10.8167061	6.020300163	6.773	77.4	245.3	5.514	R3
E11_R1_T10	NO	WP2A	02.11.17	E11.02.11.17	189	11.17	28	27	11	17	lower	Autumn	E11_Autumn_17	E11.11.17	E11_27	E11	E11_T10	T10	Conwy	Conwy	Coed y Celyn (Betws)	53.076277	-3.795873	23640	4.154063623	22.36614954	26.7795181	8.080502898	22	3.366800236	NA	238.2484326	10.73507031	5.96149616	7.015	77.5	282.9	5.514	R1
E11_R2_T10	NO	WP2A	02.11.17	E11.02.11.17	189	11.17	28	27	11	17	lower	Autumn	E11_Autumn_17	E11.11.17	E11_27	E11	E11_T10	T10	Conwy	Conwy	Coed y Celyn (Betws)	53.076277	-3.795873	23640	4.154063623	22.36614954	26.7795181	8.080502898	22	3.366800236	NA	238.2484326	10.73507031	5.96149616	7.015	77.5	282.9	5.514	R2
E11_R3_T10	NO	WP2A	02.11.17	E11.02.11.17	189	11.17	28	27	11	17	lower	Autumn	E11_Autumn_17	E11.11.17	E11_27	E11	E11_T10	T10	Conwy	Conwy	Coed y Celyn (Betws)	53.076277	-3.795873	23640	4.154063623	22.36614954	26.7795181	8.080502898	22	3.366800236	NA	238.2484326	10.73507031	5.96149616	7.015	77.5	282.9	5.514	R3
E13_R1_T16	NO	WP2A	15.03.18	E13.15.03.18	322	3.18	47	46	3	18	lower	Spring	E13_Spring_18	E13.3.18	E13_46	E13	E13_T16	T16	Conwy	Conwy	Llanwrst CP	53.136097	-3.796428	31350	NA	NA	NA	NA	36	2.353801984	NA	138.4913336	NA	3.003215567	6.926	78.5	199.9	12.34	R1
E13_R2_T16	NO	WP2A	15.03.18	E13.15.03.18	322	3.18	47	46	3	18	lower	Spring	E13_Spring_18	E13.3.18	E13_46	E13	E13_T16	T16	Conwy	Conwy	Llanwrst CP	53.136097	-3.796428	31350	NA	NA	NA	NA	36	2.353801984	NA	138.4913336	NA	3.003215567	6.926	78.5	199.9	12.34	R2
E13_R3_T16	NO	WP2A	15.03.18	E13.15.03.18	322	3.18	47	46	3	18	lower	Spring	E13_Spring_18	E13.3.18	E13_46	E13	E13_T16	T16	Conwy	Conwy	Llanwrst CP	53.136097	-3.796428	31350	NA	NA	NA	NA	36	2.353801984	NA	138.4913336	NA	3.003215567	6.926	78.5	199.9	12.34	R3
E14_R1_T11	NO	WP2A	23.11.17	E14.23.11.17	210	11.17	31	30	11	17	lower	Autumn	E14_Autumn_17	E14.11.17	E14_30	E14	E14_T11	T11	Conwy	Conwy	Trefriw	53.157319	-3.824221	35160	NA	NA	NA	NA	38	NA	NA	NA	NA	NA	6.659	78.8	246.2	46.14	R1
E14_R2_T11	NO	WP2A	23.11.17	E14.23.11.17	210	11.17	31	30	11	17	lower	Autumn	E14_Autumn_17	E14.11.17	E14_30	E14	E14_T11	T11	Conwy	Conwy	Trefriw	53.157319	-3.824221	35160	NA	NA	NA	NA	38	NA	NA	NA	NA	NA	6.659	78.8	246.2	46.14	R2
E14_R3_T11	NO	WP2A	23.11.17	E14.23.11.17	210	11.17	31	30	11	17	lower	Autumn	E14_Autumn_17	E14.11.17	E14_30	E14	E14_T11	T11	Conwy	Conwy	Trefriw	53.157319	-3.824221	35160	NA	NA	NA	NA	38	NA	NA	NA	NA	NA	6.659	78.8	246.2	46.14	R3
E10_R1_T13	NO	WP2A	04.01.18	E10.04.01.18	252	1.18	37	36	1	18	middle	Winter	E10_Winter_18	E10.1.18	E10_36	E10	E10_T13	T13	Conwy	Conwy	Conwy Falls	53.065505	-3.779382	21550	17.12070832	18.35272493	14.78793708	24.1562686	17	2.52817561	NA	236.3258778	NA	3.754260326	6.833	79	181.1	31.84	R1
E10_R2_T13	NO	WP2A	04.01.18	E10.04.01.18	252	1.18	37	36	1	18	middle	Winter	E10_Winter_18	E10.1.18	E10_36	E10	E10_T13	T13	Conwy	Conwy	Conwy Falls	53.065505	-3.779382	21550	17.12070832	18.35272493	14.78793708	24.1562686	17	2.52817561	NA	236.3258778	NA	3.754260326	6.833	79	181.1	31.84	R2
E10_R3_T13	NO	WP2A	04.01.18	E10.04.01.18	252	1.18	37	36	1	18	middle	Winter	E10_Winter_18	E10.1.18	E10_36	E10	E10_T13	T13	Conwy	Conwy	Conwy Falls	53.065505	-3.779382	21550	17.12070832	18.35272493	14.78793708	24.1562686	17	2.52817561	NA	236.3258778	NA	3.754260326	6.833	79	181.1	31.84	R3
E08_R1_T16	NO	WP2A	15.03.18	E08.15.03.18	322	3.18	47	46	3	18	middle	Spring	E08_Spring_18	E08.3.18	E08_46	E08	E08_T16	T16	Conwy	Conwy	Voelas (Nant y Coed)	53.047768	-3.717562	15980	3.902599347	4.647769954	4.925070629	7.20322794	15.5	3.28826912	NA	115.7633322	NA	2.741817206	6.998	79.2	221.2	12.34	R1
E08_R2_T16	NO	WP2A	15.03.18	E08.15.03.18	322	3.18	47	46	3	18	middle	Spring	E08_Spring_18	E08.3.18	E08_46	E08	E08_T16	T16	Conwy	Conwy	Voelas (Nant y Coed)	53.047768	-3.717562	15980	3.902599347	4.647769954	4.925070629	7.20322794	15.5	3.28826912	NA	115.7633322	NA	2.741817206	6.998	79.2	221.2	12.34	R2
E08_R3_T16	NO	WP2A	15.03.18	E08.15.03.18	322	3.18	47	46	3	18	middle	Spring	E08_Spring_18	E08.3.18	E08_46	E08	E08_T16	T16	Conwy	Conwy	Voelas (Nant y Coed)	53.047768	-3.717562	15980	3.902599347	4.647769954	4.925070629	7.20322794	15.5	3.28826912	NA	115.7633322	NA	2.741817206	6.998	79.2	221.2	12.34	R3
E08_R1_T18	NO	WP2A	11.04.18	E08.11.04.18	349	4.18	50	49	4	18	middle	Spring	E08_Spring_18	E08.4.18	E08_49	E08	E08_T18	T18	Conwy	Conwy	Voelas (Nant y Coed)	53.047768	-3.717562	15980	2.379826587	5.21161466	4.925070629	10.51858503	15.5	3.28826912	NA	122.7017496	NA	7.41171998	7.118	79.4	269.5	7.525	R1
E08_R2_T18	NO	WP2A	11.04.18	E08.11.04.18	349	4.18	50	49	4	18	middle	Spring	E08_Spring_18	E08.4.18	E08_49	E08	E08_T18	T18	Conwy	Conwy	Voelas (Nant y Coed)	53.047768	-3.717562	15980	2.379826587	5.21161466	4.925070629	10.51858503	15.5	3.28826912	NA	122.7017496	NA	7.41171998	7.118	79.4	269.5	7.525	R2
E08_R3_T18	NO	WP2A	11.04.18	E08.11.04.18	349	4.18	50	49	4	18	middle	Spring	E08_Spring_18	E08.4.18	E08_49	E08	E08_T18	T18	Conwy	Conwy	Voelas (Nant y Coed)	53.047768	-3.717562	15980	2.379826587	5.21161466	4.925070629	10.51858503	15.5	3.28826912	NA	122.7017496	NA	7.41171998	7.118	79.4	269.5	7.525	R3
E09_R1_T18	NO	WP2A	11.04.18	E09.11.04.18	349	4.18	50	49	4	18	middle	Spring	E09_Spring_18	E09.4.18	E09_49	E09	E09_T18	T18	Conwy	Conwy	Dylasau Bridge	53.056243	-3.750538	18930	3.032802181	6.641574807	6.276408973	13.40466897	15	0.949414873	NA	122.5158385	NA	7.50257478	7.265	79.5	287.3	7.525	R1
E09_R2_T18	NO	WP2A	11.04.18	E09.11.04.18	349	4.18	50	49	4	18	middle	Spring	E09_Spring_18	E09.4.18	E09_49	E09	E09_T18	T18	Conwy	Conwy	Dylasau Bridge	53.056243	-3.750538	18930	3.032802181	6.641574807	6.276408973	13.40466897	15	0.949414873	NA	122.5158385	NA	7.50257478	7.265	79.5	287.3	7.525	R2
E09_R3_T18	NO	WP2A	11.04.18	E09.11.04.18	349	4.18	50	49	4	18	middle	Spring	E09_Spring_18	E09.4.18	E09_49	E09	E09_T18	T18	Conwy	Conwy	Dylasau Bridge	53.056243	-3.750538	18930	3.032802181	6.641574807	6.276408973	13.40466897	15	0.949414873	NA	122.5158385	NA	7.50257478	7.265	79.5	287.3	7.525	R3
E10_R1_T15	NO	WP2A	14.02.18	E10.14.02.18	293	2.18	42	41	2	18	middle	Winter	E10_Winter_18	E10.2.18	E10_41	E10	E10_T15	T15	Conwy	Conwy	Conwy Falls	53.065505	-3.779382	21550	20.49215434	10.84120768	14.78793708	8.418859435	17	2.52817561	NA	100.9543821	NA	1.865260755	7.122	79.8	209.3	38.11	R1
E10_R2_T15	NO	WP2A	14.02.18	E10.14.02.18	293	2.18	42	41	2	18	middle	Winter	E10_Winter_18	E10.2.18	E10_41	E10	E10_T15	T15	Conwy	Conwy	Conwy Falls	53.065505	-3.779382	21550	20.49215434	10.84120768	14.78793708	8.418859435	17	2.52817561	NA	100.9543821	NA	1.865260755	7.122	79.8	209.3	38.11	R2
E10_R3_T15	NO	WP2A	14.02.18	E10.14.02.18	293	2.18	42	41	2	18	middle	Winter	E10_Winter_18	E10.2.18	E10_41	E10	E10_T15	T15	Conwy	Conwy	Conwy Falls	53.065505	-3.779382	21550	20.49215434	10.84120768	14.78793708	8.418859435	17	2.52817561	NA	100.9543821	NA	1.865260755	7.122	79.8	209.3	38.11	R3
E14_R1_T07	NO	WP2A	01.09.17	E14.01.09.17	127	9.17	19	18	9	17	lower	Autumn	E14_Autumn_17	E14.9.17	E14_18	E14	E14_T07	T07	Conwy	Conwy	Trefriw	53.157319	-3.824221	35160	NA	NA	NA	NA	38	NA	NA	NA	NA	NA	6.845	80.5	370.6	3.783	R1
E14_R2_T07	NO	WP2A	01.09.17	E14.01.09.17	127	9.17	19	18	9	17	lower	Autumn	E14_Autumn_17	E14.9.17	E14_18	E14	E14_T07	T07	Conwy	Conwy	Trefriw	53.157319	-3.824221	35160	NA	NA	NA	NA	38	NA	NA	NA	NA	NA	6.845	80.5	370.6	3.783	R2
E14_R3_T07	NO	WP2A	01.09.17	E14.01.09.17	127	9.17	19	18	9	17	lower	Autumn	E14_Autumn_17	E14.9.17	E14_18	E14	E14_T07	T07	Conwy	Conwy	Trefriw	53.157319	-3.824221	35160	NA	NA	NA	NA	38	NA	NA	NA	NA	NA	6.845	80.5	370.6	3.783	R3
E08_R1_T13	NO	WP2A	04.01.18	E08.04.01.18	252	1.18	37	36	1	18	middle	Winter	E08_Winter_18	E08.1.18	E08_36	E08	E08_T13	T13	Conwy	Conwy	Voelas (Nant y Coed)	53.047768	-3.717562	15980	10.06959183	10.7942058	8.697565991	14.20757602	15.5	3.28826912	NA	229.4235991	NA	3.594295728	6.764	80.9	175.8	31.84	R1
E08_R2_T13	NO	WP2A	04.01.18	E08.04.01.18	252	1.18	37	36	1	18	middle	Winter	E08_Winter_18	E08.1.18	E08_36	E08	E08_T13	T13	Conwy	Conwy	Voelas (Nant y Coed)	53.047768	-3.717562	15980	10.06959183	10.7942058	8.697565991	14.20757602	15.5	3.28826912	NA	229.4235991	NA	3.594295728	6.764	80.9	175.8	31.84	R2
E08_R3_T13	NO	WP2A	04.01.18	E08.04.01.18	252	1.18	37	36	1	18	middle	Winter	E08_Winter_18	E08.1.18	E08_36	E08	E08_T13	T13	Conwy	Conwy	Voelas (Nant y Coed)	53.047768	-3.717562	15980	10.06959183	10.7942058	8.697565991	14.20757602	15.5	3.28826912	NA	229.4235991	NA	3.594295728	6.764	80.9	175.8	31.84	R3
E08_R1_T12	NO	WP2A	14.12.17	E08.14.12.17	231	12.17	34	33	12	17	middle	Winter	E08_Winter_17	E08.12.17	E08_33	E08	E08_T12	T12	Conwy	Conwy	Voelas (Nant y Coed)	53.047768	-3.717562	15980	18.22899727	9.246193767	7.229125908	12.19054027	15.5	3.28826912	NA	194.593485	6.969127499	3.820507098	6.877	81.2	144.7	57.64	R1
E08_R2_T12	NO	WP2A	14.12.17	E08.14.12.17	231	12.17	34	33	12	17	middle	Winter	E08_Winter_17	E08.12.17	E08_33	E08	E08_T12	T12	Conwy	Conwy	Voelas (Nant y Coed)	53.047768	-3.717562	15980	18.22899727	9.246193767	7.229125908	12.19054027	15.5	3.28826912	NA	194.593485	6.969127499	3.820507098	6.877	81.2	144.7	57.64	R2
E08_R3_T12	NO	WP2A	14.12.17	E08.14.12.17	231	12.17	34	33	12	17	middle	Winter	E08_Winter_17	E08.12.17	E08_33	E08	E08_T12	T12	Conwy	Conwy	Voelas (Nant y Coed)	53.047768	-3.717562	15980	18.22899727	9.246193767	7.229125908	12.19054027	15.5	3.28826912	NA	194.593485	6.969127499	3.820507098	6.877	81.2	144.7	57.64	R3
E08_R1_T15	NO	WP2A	14.02.18	E08.14.02.18	293	2.18	42	41	2	18	middle	Winter	E08_Winter_18	E08.2.18	E08_41	E08	E08_T15	T15	Conwy	Conwy	Voelas (Nant y Coed)	53.047768	-3.717562	15980	12.05251711	6.376286205	8.697565991	4.951575402	15.5	3.28826912	NA	94.40094998	NA	1.690389758	7.007	81.8	210.2	38.11	R1
E08_R2_T15	NO	WP2A	14.02.18	E08.14.02.18	293	2.18	42	41	2	18	middle	Winter	E08_Winter_18	E08.2.18	E08_41	E08	E08_T15	T15	Conwy	Conwy	Voelas (Nant y Coed)	53.047768	-3.717562	15980	12.05251711	6.376286205	8.697565991	4.951575402	15.5	3.28826912	NA	94.40094998	NA	1.690389758	7.007	81.8	210.2	38.11	R2
E08_R3_T15	NO	WP2A	14.02.18	E08.14.02.18	293	2.18	42	41	2	18	middle	Winter	E08_Winter_18	E08.2.18	E08_41	E08	E08_T15	T15	Conwy	Conwy	Voelas (Nant y Coed)	53.047768	-3.717562	15980	12.05251711	6.376286205	8.697565991	4.951575402	15.5	3.28826912	NA	94.40094998	NA	1.690389758	7.007	81.8	210.2	38.11	R3
E09_R1_T12	NO	WP2A	14.12.17	E09.14.12.17	231	12.17	34	33	12	17	middle	Winter	E09_Winter_17	E09.12.17	E09_33	E09	E09_T12	T12	Conwy	Conwy	Dylasau Bridge	53.056243	-3.750538	18930	23.23066016	11.78315965	9.212649753	15.53537444	15	0.949414873	NA	191.6218341	7.034721947	3.873527992	6.975	82.5	156.9	57.64	R1
E09_R2_T12	NO	WP2A	14.12.17	E09.14.12.17	231	12.17	34	33	12	17	middle	Winter	E09_Winter_17	E09.12.17	E09_33	E09	E09_T12	T12	Conwy	Conwy	Dylasau Bridge	53.056243	-3.750538	18930	23.23066016	11.78315965	9.212649753	15.53537444	15	0.949414873	NA	191.6218341	7.034721947	3.873527992	6.975	82.5	156.9	57.64	R2
E09_R3_T12	NO	WP2A	14.12.17	E09.14.12.17	231	12.17	34	33	12	17	middle	Winter	E09_Winter_17	E09.12.17	E09_33	E09	E09_T12	T12	Conwy	Conwy	Dylasau Bridge	53.056243	-3.750538	18930	23.23066016	11.78315965	9.212649753	15.53537444	15	0.949414873	NA	191.6218341	7.034721947	3.873527992	6.975	82.5	156.9	57.64	R3
E14_R1_T18	NO	WP2A	11.04.18	E14.11.04.18	349	4.18	50	49	4	18	lower	Spring	E14_Spring_18	E14.4.18	E14_49	E14	E14_T18	T18	Conwy	Conwy	Trefriw	53.157319	-3.824221	35160	NA	NA	NA	NA	38	NA	NA	NA	NA	NA	7.035	82.8	261.4	7.525	R1
E14_R2_T18	NO	WP2A	11.04.18	E14.11.04.18	349	4.18	50	49	4	18	lower	Spring	E14_Spring_18	E14.4.18	E14_49	E14	E14_T18	T18	Conwy	Conwy	Trefriw	53.157319	-3.824221	35160	NA	NA	NA	NA	38	NA	NA	NA	NA	NA	7.035	82.8	261.4	7.525	R2
E14_R3_T18	NO	WP2A	11.04.18	E14.11.04.18	349	4.18	50	49	4	18	lower	Spring	E14_Spring_18	E14.4.18	E14_49	E14	E14_T18	T18	Conwy	Conwy	Trefriw	53.157319	-3.824221	35160	NA	NA	NA	NA	38	NA	NA	NA	NA	NA	7.035	82.8	261.4	7.525	R3
E14_R1_T16	NO	WP2A	15.03.18	E14.15.03.18	322	3.18	47	46	3	18	lower	Spring	E14_Spring_18	E14.3.18	E14_46	E14	E14_T16	T16	Conwy	Conwy	Trefriw	53.157319	-3.824221	35160	NA	NA	NA	NA	38	NA	NA	NA	NA	NA	6.988	82.8	221.7	12.34	R1
E14_R2_T16	NO	WP2A	15.03.18	E14.15.03.18	322	3.18	47	46	3	18	lower	Spring	E14_Spring_18	E14.3.18	E14_46	E14	E14_T16	T16	Conwy	Conwy	Trefriw	53.157319	-3.824221	35160	NA	NA	NA	NA	38	NA	NA	NA	NA	NA	6.988	82.8	221.7	12.34	R2
E14_R3_T16	NO	WP2A	15.03.18	E14.15.03.18	322	3.18	47	46	3	18	lower	Spring	E14_Spring_18	E14.3.18	E14_46	E14	E14_T16	T16	Conwy	Conwy	Trefriw	53.157319	-3.824221	35160	NA	NA	NA	NA	38	NA	NA	NA	NA	NA	6.988	82.8	221.7	12.34	R3
E13_R1_T10	NO	WP2A	02.11.17	E13.02.11.17	189	11.17	28	27	11	17	lower	Autumn	E13_Autumn_17	E13.11.17	E13_27	E13	E13_T10	T10	Conwy	Conwy	Llanwrst CP	53.136097	-3.796428	31350	NA	NA	NA	NA	36	2.353801984	NA	245.4941548	10.7230132	6.051064701	6.695	83.7	288.8	5.514	R1
E13_R2_T10	NO	WP2A	02.11.17	E13.02.11.17	189	11.17	28	27	11	17	lower	Autumn	E13_Autumn_17	E13.11.17	E13_27	E13	E13_T10	T10	Conwy	Conwy	Llanwrst CP	53.136097	-3.796428	31350	NA	NA	NA	NA	36	2.353801984	NA	245.4941548	10.7230132	6.051064701	6.695	83.7	288.8	5.514	R2
E13_R3_T10	NO	WP2A	02.11.17	E13.02.11.17	189	11.17	28	27	11	17	lower	Autumn	E13_Autumn_17	E13.11.17	E13_27	E13	E13_T10	T10	Conwy	Conwy	Llanwrst CP	53.136097	-3.796428	31350	NA	NA	NA	NA	36	2.353801984	NA	245.4941548	10.7230132	6.051064701	6.695	83.7	288.8	5.514	R3
E09_R1_T16	NO	WP2A	15.03.18	E09.15.03.18	322	3.18	47	46	3	18	middle	Spring	E09_Spring_18	E09.3.18	E09_46	E09	E09_T16	T16	Conwy	Conwy	Dylasau Bridge	53.056243	-3.750538	18930	4.973392547	5.923022681	6.276408973	9.179645914	15	0.949414873	NA	115.8535036	NA	2.8218596	7.073	83.9	247	12.34	R1
E09_R2_T16	NO	WP2A	15.03.18	E09.15.03.18	322	3.18	47	46	3	18	middle	Spring	E09_Spring_18	E09.3.18	E09_46	E09	E09_T16	T16	Conwy	Conwy	Dylasau Bridge	53.056243	-3.750538	18930	4.973392547	5.923022681	6.276408973	9.179645914	15	0.949414873	NA	115.8535036	NA	2.8218596	7.073	83.9	247	12.34	R2
E09_R3_T16	NO	WP2A	15.03.18	E09.15.03.18	322	3.18	47	46	3	18	middle	Spring	E09_Spring_18	E09.3.18	E09_46	E09	E09_T16	T16	Conwy	Conwy	Dylasau Bridge	53.056243	-3.750538	18930	4.973392547	5.923022681	6.276408973	9.179645914	15	0.949414873	NA	115.8535036	NA	2.8218596	7.073	83.9	247	12.34	R3
E08_R1_T10	NO	WP2A	02.11.17	E08.02.11.17	189	11.17	28	27	11	17	middle	Autumn	E08_Autumn_17	E08.11.17	E08_27	E08	E08_T10	T10	Conwy	Conwy	Voelas (Nant y Coed)	53.047768	-3.717562	15980	1.743835721	9.389093202	11.24178262	3.392116944	15.5	3.28826912	NA	208.0519886	10.98820427	5.658633118	7.054	84.1	332.8	5.514	R1
E08_R2_T10	NO	WP2A	02.11.17	E08.02.11.17	189	11.17	28	27	11	17	middle	Autumn	E08_Autumn_17	E08.11.17	E08_27	E08	E08_T10	T10	Conwy	Conwy	Voelas (Nant y Coed)	53.047768	-3.717562	15980	1.743835721	9.389093202	11.24178262	3.392116944	15.5	3.28826912	NA	208.0519886	10.98820427	5.658633118	7.054	84.1	332.8	5.514	R2
E08_R3_T10	NO	WP2A	02.11.17	E08.02.11.17	189	11.17	28	27	11	17	middle	Autumn	E08_Autumn_17	E08.11.17	E08_27	E08	E08_T10	T10	Conwy	Conwy	Voelas (Nant y Coed)	53.047768	-3.717562	15980	1.743835721	9.389093202	11.24178262	3.392116944	15.5	3.28826912	NA	208.0519886	10.98820427	5.658633118	7.054	84.1	332.8	5.514	R3
E10_R1_T01	NO	WP2A	27.04.17	E10.27.04.17	0	4.17	1	0	4	17	middle	Spring	E10_Spring_17	E10.4.17	E10_0	E10	E10_T01	T01	Conwy	Conwy	Conwy Falls	53.065505	-3.779382	21550	1.360408042	3.115101408	8.091148983	1.466413863	17	2.52817561	NA	40.84424044	51.54341353	7.321976689	7.39	84.3	358.7	2.53	R1
E10_R2_T01	NO	WP2A	27.04.17	E10.27.04.17	0	4.17	1	0	4	17	middle	Spring	E10_Spring_17	E10.4.17	E10_0	E10	E10_T01	T01	Conwy	Conwy	Conwy Falls	53.065505	-3.779382	21550	1.360408042	3.115101408	8.091148983	1.466413863	17	2.52817561	NA	40.84424044	51.54341353	7.321976689	7.39	84.3	358.7	2.53	R2
E10_R3_T01	NO	WP2A	27.04.17	E10.27.04.17	0	4.17	1	0	4	17	middle	Spring	E10_Spring_17	E10.4.17	E10_0	E10	E10_T01	T01	Conwy	Conwy	Conwy Falls	53.065505	-3.779382	21550	1.360408042	3.115101408	8.091148983	1.466413863	17	2.52817561	NA	40.84424044	51.54341353	7.321976689	7.39	84.3	358.7	2.53	R3
E09_R1_T13	NO	WP2A	04.01.18	E09.04.01.18	252	1.18	37	36	1	18	middle	Winter	E09_Winter_18	E09.1.18	E09_36	E09	E09_T13	T13	Conwy	Conwy	Dylasau Bridge	53.056243	-3.750538	18930	12.83248125	13.75591443	11.08399967	18.10584341	15	0.949414873	NA	226.9119421	NA	3.658897406	6.801	84.5	192.2	31.84	R1
E09_R2_T13	NO	WP2A	04.01.18	E09.04.01.18	252	1.18	37	36	1	18	middle	Winter	E09_Winter_18	E09.1.18	E09_36	E09	E09_T13	T13	Conwy	Conwy	Dylasau Bridge	53.056243	-3.750538	18930	12.83248125	13.75591443	11.08399967	18.10584341	15	0.949414873	NA	226.9119421	NA	3.658897406	6.801	84.5	192.2	31.84	R2
E09_R3_T13	NO	WP2A	04.01.18	E09.04.01.18	252	1.18	37	36	1	18	middle	Winter	E09_Winter_18	E09.1.18	E09_36	E09	E09_T13	T13	Conwy	Conwy	Dylasau Bridge	53.056243	-3.750538	18930	12.83248125	13.75591443	11.08399967	18.10584341	15	0.949414873	NA	226.9119421	NA	3.658897406	6.801	84.5	192.2	31.84	R3
E10_R1_T10	NO	WP2A	02.11.17	E10.02.11.17	189	11.17	28	27	11	17	middle	Autumn	E10_Autumn_17	E10.11.17	E10_27	E10	E10_T10	T10	Conwy	Conwy	Conwy Falls	53.065505	-3.779382	21550	2.964936736	15.96369831	19.11371231	5.767408029	17	2.52817561	NA	215.9567845	10.88890368	5.813951508	7.104	85.6	338	5.514	R1
E10_R2_T10	NO	WP2A	02.11.17	E10.02.11.17	189	11.17	28	27	11	17	middle	Autumn	E10_Autumn_17	E10.11.17	E10_27	E10	E10_T10	T10	Conwy	Conwy	Conwy Falls	53.065505	-3.779382	21550	2.964936736	15.96369831	19.11371231	5.767408029	17	2.52817561	NA	215.9567845	10.88890368	5.813951508	7.104	85.6	338	5.514	R2
E10_R3_T10	NO	WP2A	02.11.17	E10.02.11.17	189	11.17	28	27	11	17	middle	Autumn	E10_Autumn_17	E10.11.17	E10_27	E10	E10_T10	T10	Conwy	Conwy	Conwy Falls	53.065505	-3.779382	21550	2.964936736	15.96369831	19.11371231	5.767408029	17	2.52817561	NA	215.9567845	10.88890368	5.813951508	7.104	85.6	338	5.514	R3
E08_R1_T01	NO	WP2A	27.04.17	E08.27.04.17	0	4.17	1	0	4	17	middle	Spring	E08_Spring_17	E08.4.17	E08_0	E08	E08_T01	T01	Conwy	Conwy	Voelas (Nant y Coed)	53.047768	-3.717562	15980	0.800127743	1.832155487	4.758831596	0.862475359	15.5	3.28826912	NA	39.18219598	51.57839367	7.141462785	7.388	85.7	359.7	2.53	R1
E08_R2_T01	NO	WP2A	27.04.17	E08.27.04.17	0	4.17	1	0	4	17	middle	Spring	E08_Spring_17	E08.4.17	E08_0	E08	E08_T01	T01	Conwy	Conwy	Voelas (Nant y Coed)	53.047768	-3.717562	15980	0.800127743	1.832155487	4.758831596	0.862475359	15.5	3.28826912	NA	39.18219598	51.57839367	7.141462785	7.388	85.7	359.7	2.53	R2
E08_R3_T01	NO	WP2A	27.04.17	E08.27.04.17	0	4.17	1	0	4	17	middle	Spring	E08_Spring_17	E08.4.17	E08_0	E08	E08_T01	T01	Conwy	Conwy	Voelas (Nant y Coed)	53.047768	-3.717562	15980	0.800127743	1.832155487	4.758831596	0.862475359	15.5	3.28826912	NA	39.18219598	51.57839367	7.141462785	7.388	85.7	359.7	2.53	R3
E09_R1_T01	NO	WP2A	27.04.17	E09.27.04.17	0	4.17	1	0	4	17	middle	Spring	E09_Spring_17	E09.4.17	E09_0	E09	E09_T01	T01	Conwy	Conwy	Dylasau Bridge	53.056243	-3.750538	18930	1.019666381	2.334861366	6.06455736	1.099120904	15	0.949414873	NA	38.25957905	51.67272311	7.242173549	7.466	89.5	390.4	2.53	R1
E09_R2_T01	NO	WP2A	27.04.17	E09.27.04.17	0	4.17	1	0	4	17	middle	Spring	E09_Spring_17	E09.4.17	E09_0	E09	E09_T01	T01	Conwy	Conwy	Dylasau Bridge	53.056243	-3.750538	18930	1.019666381	2.334861366	6.06455736	1.099120904	15	0.949414873	NA	38.25957905	51.67272311	7.242173549	7.466	89.5	390.4	2.53	R2
E09_R3_T01	NO	WP2A	27.04.17	E09.27.04.17	0	4.17	1	0	4	17	middle	Spring	E09_Spring_17	E09.4.17	E09_0	E09	E09_T01	T01	Conwy	Conwy	Dylasau Bridge	53.056243	-3.750538	18930	1.019666381	2.334861366	6.06455736	1.099120904	15	0.949414873	NA	38.25957905	51.67272311	7.242173549	7.466	89.5	390.4	2.53	R3
E09_R1_T15	NO	WP2A	14.02.18	E09.14.02.18	293	2.18	42	41	2	18	middle	Winter	E09_Winter_18	E09.2.18	E09_41	E09	E09_T15	T15	Conwy	Conwy	Dylasau Bridge	53.056243	-3.750538	18930	15.35948055	8.12580833	11.08399967	6.310186112	15	0.949414873	NA	94.05643089	NA	1.766571356	7.091	89.6	227.4	38.11	R1
E09_R2_T15	NO	WP2A	14.02.18	E09.14.02.18	293	2.18	42	41	2	18	middle	Winter	E09_Winter_18	E09.2.18	E09_41	E09	E09_T15	T15	Conwy	Conwy	Dylasau Bridge	53.056243	-3.750538	18930	15.35948055	8.12580833	11.08399967	6.310186112	15	0.949414873	NA	94.05643089	NA	1.766571356	7.091	89.6	227.4	38.11	R2
E09_R3_T15	NO	WP2A	14.02.18	E09.14.02.18	293	2.18	42	41	2	18	middle	Winter	E09_Winter_18	E09.2.18	E09_41	E09	E09_T15	T15	Conwy	Conwy	Dylasau Bridge	53.056243	-3.750538	18930	15.35948055	8.12580833	11.08399967	6.310186112	15	0.949414873	NA	94.05643089	NA	1.766571356	7.091	89.6	227.4	38.11	R3
E09_R1_T10	NO	WP2A	02.11.17	E09.02.11.17	189	11.17	28	27	11	17	middle	Autumn	E09_Autumn_17	E09.11.17	E09_27	E09	E09_T10	T10	Conwy	Conwy	Dylasau Bridge	53.056243	-3.750538	18930	2.222308469	11.96526776	14.32629715	4.322844244	15	0.949414873	NA	203.1756725	11.07677368	5.706477984	7.101	90.1	359.7	5.514	R1
E09_R2_T10	NO	WP2A	02.11.17	E09.02.11.17	189	11.17	28	27	11	17	middle	Autumn	E09_Autumn_17	E09.11.17	E09_27	E09	E09_T10	T10	Conwy	Conwy	Dylasau Bridge	53.056243	-3.750538	18930	2.222308469	11.96526776	14.32629715	4.322844244	15	0.949414873	NA	203.1756725	11.07677368	5.706477984	7.101	90.1	359.7	5.514	R2
E09_R3_T10	NO	WP2A	02.11.17	E09.02.11.17	189	11.17	28	27	11	17	middle	Autumn	E09_Autumn_17	E09.11.17	E09_27	E09	E09_T10	T10	Conwy	Conwy	Dylasau Bridge	53.056243	-3.750538	18930	2.222308469	11.96526776	14.32629715	4.322844244	15	0.949414873	NA	203.1756725	11.07677368	5.706477984	7.101	90.1	359.7	5.514	R3
E14_R1_T10	NO	WP2A	02.11.17	E14.02.11.17	189	11.17	28	27	11	17	lower	Autumn	E14_Autumn_17	E14.11.17	E14_27	E14	E14_T10	T10	Conwy	Conwy	Trefriw	53.157319	-3.824221	35160	NA	NA	NA	NA	38	NA	NA	NA	NA	NA	6.674	92.8	319.2	5.514	R1
E14_R2_T10	NO	WP2A	02.11.17	E14.02.11.17	189	11.17	28	27	11	17	lower	Autumn	E14_Autumn_17	E14.11.17	E14_27	E14	E14_T10	T10	Conwy	Conwy	Trefriw	53.157319	-3.824221	35160	NA	NA	NA	NA	38	NA	NA	NA	NA	NA	6.674	92.8	319.2	5.514	R2
E14_R3_T10	NO	WP2A	02.11.17	E14.02.11.17	189	11.17	28	27	11	17	lower	Autumn	E14_Autumn_17	E14.11.17	E14_27	E14	E14_T10	T10	Conwy	Conwy	Trefriw	53.157319	-3.824221	35160	NA	NA	NA	NA	38	NA	NA	NA	NA	NA	6.674	92.8	319.2	5.514	R3
E14_R1_T01	NO	WP2A	27.04.17	E14.27.04.17	0	4.17	1	0	4	17	lower	Spring	E14_Spring_17	E14.4.17	E14_0	E14	E14_T01	T01	Conwy	Conwy	Trefriw	53.157319	-3.824221	35160	NA	NA	NA	NA	38	NA	NA	NA	NA	NA	7.379	99.8	408.1	2.53	R1
E14_R2_T01	NO	WP2A	27.04.17	E14.27.04.17	0	4.17	1	0	4	17	lower	Spring	E14_Spring_17	E14.4.17	E14_0	E14	E14_T01	T01	Conwy	Conwy	Trefriw	53.157319	-3.824221	35160	NA	NA	NA	NA	38	NA	NA	NA	NA	NA	7.379	99.8	408.1	2.53	R2
E14_R3_T01	NO	WP2A	27.04.17	E14.27.04.17	0	4.17	1	0	4	17	lower	Spring	E14_Spring_17	E14.4.17	E14_0	E14	E14_T01	T01	Conwy	Conwy	Trefriw	53.157319	-3.824221	35160	NA	NA	NA	NA	38	NA	NA	NA	NA	NA	7.379	99.8	408.1	2.53	R3
TW12_R1	NO	WP2C	13.07.17	TW12.13.07.17	NA	7.17	12	11	7	17	#N/A	Summer	TW12_Summer_17	NA	TW12_11	TW12	TW12		Towy	Carmarthenshire	Last site	51.966446	-3.8595976	25720	NA	NA	NA	NA	26	NA	16.2	NA	NA	NA	10.06	107	NA	NA	R1
TW12_R2	NO	WP2C	13.07.17	TW12.13.07.17	NA	7.17	12	11	7	17	#N/A	Summer	TW12_Summer_17	NA	TW12_11	TW12	TW12		Towy	Carmarthenshire	Last site	51.966446	-3.8595976	25720	NA	NA	NA	NA	26	NA	16.2	NA	NA	NA	10.06	107	NA	NA	R2
TW12_R3	NO	WP2C	13.07.17	TW12.13.07.17	NA	7.17	12	11	7	17	#N/A	Summer	TW12_Summer_17	NA	TW12_11	TW12	TW12		Towy	Carmarthenshire	Last site	51.966446	-3.8595976	25720	NA	NA	NA	NA	26	NA	16.2	NA	NA	NA	10.06	107	NA	NA	R3
SK01_R1	NO	WP2C	19.07.17	SK01.19.07.17	NA	7.17	12	11	7	17	#N/A	Summer	SK01_Summer_17	NA	SK01_11	SK01	SK01		Skaneateles	New_York	NA	42.94562	-76.4295	0	NA	NA	NA	NA	9	NA	25.4	NA	NA	NA	8.7	281	NA	NA	R1
SK01_R2	NO	WP2C	19.07.17	SK01.19.07.17	NA	7.17	12	11	7	17	#N/A	Summer	SK01_Summer_17	NA	SK01_11	SK01	SK01		Skaneateles	New_York	NA	42.94562	-76.4295	0	NA	NA	NA	NA	9	NA	25.4	NA	NA	NA	8.7	281	NA	NA	R2
SK01_R3	NO	WP2C	19.07.17	SK01.19.07.17	NA	7.17	12	11	7	17	#N/A	Summer	SK01_Summer_17	NA	SK01_11	SK01	SK01		Skaneateles	New_York	NA	42.94562	-76.4295	0	NA	NA	NA	NA	9	NA	25.4	NA	NA	NA	8.7	281	NA	NA	R3
SK02_R1	NO	WP2C	19.07.17	SK02.19.07.17	NA	7.17	12	11	7	17	#N/A	Summer	SK02_Summer_17	NA	SK02_11	SK02	SK02		Skaneateles	New_York	NA	42.945533	-76.4301	50	NA	NA	NA	NA	22	NA	24.7	NA	NA	NA	8.7	283	NA	NA	R1
SK02_R2	NO	WP2C	19.07.17	SK02.19.07.17	NA	7.17	12	11	7	17	#N/A	Summer	SK02_Summer_17	NA	SK02_11	SK02	SK02		Skaneateles	New_York	NA	42.945533	-76.4301	50	NA	NA	NA	NA	22	NA	24.7	NA	NA	NA	8.7	283	NA	NA	R2
SK02_R3	NO	WP2C	19.07.17	SK02.19.07.17	NA	7.17	12	11	7	17	#N/A	Summer	SK02_Summer_17	NA	SK02_11	SK02	SK02		Skaneateles	New_York	NA	42.945533	-76.4301	50	NA	NA	NA	NA	22	NA	24.7	NA	NA	NA	8.7	283	NA	NA	R3
SK03_R1	NO	WP2C	19.07.17	SK03.19.07.17	NA	7.17	12	11	7	17	#N/A	Summer	SK03_Summer_17	NA	SK03_11	SK03	SK03		Skaneateles	New_York	NA	42.946767	-76.4333	250	NA	NA	NA	NA	15	NA	24.7	NA	NA	NA	8.6	288	NA	NA	R1
SK03_R2	NO	WP2C	19.07.17	SK03.19.07.17	NA	7.17	12	11	7	17	#N/A	Summer	SK03_Summer_17	NA	SK03_11	SK03	SK03		Skaneateles	New_York	NA	42.946767	-76.4333	250	NA	NA	NA	NA	15	NA	24.7	NA	NA	NA	8.6	288	NA	NA	R2
SK03_R3	NO	WP2C	19.07.17	SK03.19.07.17	NA	7.17	12	11	7	17	#N/A	Summer	SK03_Summer_17	NA	SK03_11	SK03	SK03		Skaneateles	New_York	NA	42.946767	-76.4333	250	NA	NA	NA	NA	15	NA	24.7	NA	NA	NA	8.6	288	NA	NA	R3
SK04_R1	NO	WP2C	19.07.17	SK04.19.07.17	NA	7.17	12	11	7	17	#N/A	Summer	SK04_Summer_17	NA	SK04_11	SK04	SK04		Skaneateles	New_York	NA	42.9501	-76.437267	1000	NA	NA	NA	NA	13	NA	25.6	NA	NA	NA	8.7	288	NA	NA	R1
SK04_R2	NO	WP2C	19.07.17	SK04.19.07.17	NA	7.17	12	11	7	17	#N/A	Summer	SK04_Summer_17	NA	SK04_11	SK04	SK04		Skaneateles	New_York	NA	42.9501	-76.437267	1000	NA	NA	NA	NA	13	NA	25.6	NA	NA	NA	8.7	288	NA	NA	R2
SK04_R3	NO	WP2C	19.07.17	SK04.19.07.17	NA	7.17	12	11	7	17	#N/A	Summer	SK04_Summer_17	NA	SK04_11	SK04	SK04		Skaneateles	New_York	NA	42.9501	-76.437267	1000	NA	NA	NA	NA	13	NA	25.6	NA	NA	NA	8.7	288	NA	NA	R3
SK06_R1	NO	WP2C	19.07.17	SK06.19.07.17	NA	7.17	12	11	7	17	#N/A	Summer	SK06_Summer_17	NA	SK06_11	SK06	SK06		Skaneateles	New_York	NA	42.984067	-76.4474	6000	NA	NA	NA	NA	11	NA	25	NA	NA	NA	9.5	294	NA	NA	R1
SK06_R2	NO	WP2C	19.07.17	SK06.19.07.17	NA	7.17	12	11	7	17	#N/A	Summer	SK06_Summer_17	NA	SK06_11	SK06	SK06		Skaneateles	New_York	NA	42.984067	-76.4474	6000	NA	NA	NA	NA	11	NA	25	NA	NA	NA	9.5	294	NA	NA	R2
SK06_R3	NO	WP2C	19.07.17	SK06.19.07.17	NA	7.17	12	11	7	17	#N/A	Summer	SK06_Summer_17	NA	SK06_11	SK06	SK06		Skaneateles	New_York	NA	42.984067	-76.4474	6000	NA	NA	NA	NA	11	NA	25	NA	NA	NA	9.5	294	NA	NA	R3
SK05_R1	NO	WP2C	19.07.17	SK05.19.07.17	NA	7.17	12	11	7	17	#N/A	Summer	SK05_Summer_17	NA	SK05_11	SK05	SK05		Skaneateles	New_York	NA	42.979833	-76.4475	5000	NA	NA	NA	NA	12	NA	25	NA	NA	NA	8.5	297	NA	NA	R1
SK05_R2	NO	WP2C	19.07.17	SK05.19.07.17	NA	7.17	12	11	7	17	#N/A	Summer	SK05_Summer_17	NA	SK05_11	SK05	SK05		Skaneateles	New_York	NA	42.979833	-76.4475	5000	NA	NA	NA	NA	12	NA	25	NA	NA	NA	8.5	297	NA	NA	R2
SK05_R3	NO	WP2C	19.07.17	SK05.19.07.17	NA	7.17	12	11	7	17	#N/A	Summer	SK05_Summer_17	NA	SK05_11	SK05	SK05		Skaneateles	New_York	NA	42.979833	-76.4475	5000	NA	NA	NA	NA	12	NA	25	NA	NA	NA	8.5	297	NA	NA	R3
SK07_R1	NO	WP2C	19.07.17	SK07.19.07.17	NA	7.17	12	11	7	17	#N/A	Summer	SK07_Summer_17	NA	SK07_11	SK07	SK07		Skaneateles	New_York	NA	42.993117	-76.458167	8000	NA	NA	NA	NA	12	NA	24.5	NA	NA	NA	8.6	299	NA	NA	R1
SK07_R2	NO	WP2C	19.07.17	SK07.19.07.17	NA	7.17	12	11	7	17	#N/A	Summer	SK07_Summer_17	NA	SK07_11	SK07	SK07		Skaneateles	New_York	NA	42.993117	-76.458167	8000	NA	NA	NA	NA	12	NA	24.5	NA	NA	NA	8.6	299	NA	NA	R2
SK07_R3	NO	WP2C	19.07.17	SK07.19.07.17	NA	7.17	12	11	7	17	#N/A	Summer	SK07_Summer_17	NA	SK07_11	SK07	SK07		Skaneateles	New_York	NA	42.993117	-76.458167	8000	NA	NA	NA	NA	12	NA	24.5	NA	NA	NA	8.6	299	NA	NA	R3
SK08_R1	NO	WP2C	19.07.17	SK08.19.07.17	NA	7.17	12	11	7	17	#N/A	Summer	SK08_Summer_17	NA	SK08_11	SK08	SK08		Skaneateles	New_York	NA	43.010117	-76.464683	11000	NA	NA	NA	NA	11	NA	24.1	NA	NA	NA	8.6	318	NA	NA	R1
SK08_R2	NO	WP2C	19.07.17	SK08.19.07.17	NA	7.17	12	11	7	17	#N/A	Summer	SK08_Summer_17	NA	SK08_11	SK08	SK08		Skaneateles	New_York	NA	43.010117	-76.464683	11000	NA	NA	NA	NA	11	NA	24.1	NA	NA	NA	8.6	318	NA	NA	R2
SK08_R3	NO	WP2C	19.07.17	SK08.19.07.17	NA	7.17	12	11	7	17	#N/A	Summer	SK08_Summer_17	NA	SK08_11	SK08	SK08		Skaneateles	New_York	NA	43.010117	-76.464683	11000	NA	NA	NA	NA	11	NA	24.1	NA	NA	NA	8.6	318	NA	NA	R3
SK09_R1	NO	WP2C	19.07.17	SK09.19.07.17	NA	7.17	12	11	7	17	#N/A	Summer	SK09_Summer_17	NA	SK09_11	SK09	SK09		Skaneateles	New_York	NA	43.029267	-76.4632	14000	NA	NA	NA	NA	14	NA	23.1	NA	NA	NA	8.4	362	NA	NA	R1
SK09_R2	NO	WP2C	19.07.17	SK09.19.07.17	NA	7.17	12	11	7	17	#N/A	Summer	SK09_Summer_17	NA	SK09_11	SK09	SK09		Skaneateles	New_York	NA	43.029267	-76.4632	14000	NA	NA	NA	NA	14	NA	23.1	NA	NA	NA	8.4	362	NA	NA	R2
SK09_R3	NO	WP2C	19.07.17	SK09.19.07.17	NA	7.17	12	11	7	17	#N/A	Summer	SK09_Summer_17	NA	SK09_11	SK09	SK09		Skaneateles	New_York	NA	43.029267	-76.4632	14000	NA	NA	NA	NA	14	NA	23.1	NA	NA	NA	8.4	362	NA	NA	R3
SK10_R1	NO	WP2C	19.07.17	SK10.19.07.17	NA	7.17	12	11	7	17	#N/A	Summer	SK10_Summer_17	NA	SK10_11	SK10	SK10		Skaneateles	New_York	NA	43.053217	-76.465017	17000	NA	NA	NA	NA	16	NA	22.9	NA	NA	NA	8.9	384	NA	NA	R1
SK10_R2	NO	WP2C	19.07.17	SK10.19.07.17	NA	7.17	12	11	7	17	#N/A	Summer	SK10_Summer_17	NA	SK10_11	SK10	SK10		Skaneateles	New_York	NA	43.053217	-76.465017	17000	NA	NA	NA	NA	16	NA	22.9	NA	NA	NA	8.9	384	NA	NA	R2
SK10_R3	NO	WP2C	19.07.17	SK10.19.07.17	NA	7.17	12	11	7	17	#N/A	Summer	SK10_Summer_17	NA	SK10_11	SK10	SK10		Skaneateles	New_York	NA	43.053217	-76.465017	17000	NA	NA	NA	NA	16	NA	22.9	NA	NA	NA	8.9	384	NA	NA	R3
SK11_R1	NO	WP2C	19.07.17	SK11.19.07.17	NA	7.17	12	11	7	17	#N/A	Summer	SK11_Summer_17	NA	SK11_11	SK11	SK11		Skaneateles	New_York	NA	43.072967	-76.47965	20000	NA	NA	NA	NA	15	NA	22.1	NA	NA	NA	8.5	414	NA	NA	R1
SK11_R2	NO	WP2C	19.07.17	SK11.19.07.17	NA	7.17	12	11	7	17	#N/A	Summer	SK11_Summer_17	NA	SK11_11	SK11	SK11		Skaneateles	New_York	NA	43.072967	-76.47965	20000	NA	NA	NA	NA	15	NA	22.1	NA	NA	NA	8.5	414	NA	NA	R2
SK11_R3	NO	WP2C	19.07.17	SK11.19.07.17	NA	7.17	12	11	7	17	#N/A	Summer	SK11_Summer_17	NA	SK11_11	SK11	SK11		Skaneateles	New_York	NA	43.072967	-76.47965	20000	NA	NA	NA	NA	15	NA	22.1	NA	NA	NA	8.5	414	NA	NA	R3
GL01_R1	NO	WP2C	03.07.17	GL01.03.07.17	NA	7.17	10	9	7	17	#N/A	Summer	GL01_Summer_17	NA	GL01_9	GL01	GL01	NA	Glatt	Switzerland	NA	47.37278	8.65576	0	NA	NA	NA	NA	8	NA	22.203	NA	NA	NA	2.629	423	NA	NA	R1
GL01_R2	NO	WP2C	03.07.17	GL01.03.07.17	NA	7.17	10	9	7	17	#N/A	Summer	GL01_Summer_17	NA	GL01_9	GL01	GL01	NA	Glatt	Switzerland	NA	47.37278	8.65576	0	NA	NA	NA	NA	8	NA	22.203	NA	NA	NA	2.629	423	NA	NA	R2
GL01_R3	NO	WP2C	03.07.17	GL01.03.07.17	NA	7.17	10	9	7	17	#N/A	Summer	GL01_Summer_17	NA	GL01_9	GL01	GL01	NA	Glatt	Switzerland	NA	47.37278	8.65576	0	NA	NA	NA	NA	8	NA	22.203	NA	NA	NA	2.629	423	NA	NA	R3
GL09_R1	NO	WP2C	03.07.17	GL09.03.07.17	NA	7.17	10	9	7	17	#N/A	Summer	GL09_Summer_17	NA	GL09_9	GL09	GL09	NA	Glatt	Switzerland	Glatt_bei_Oberglatt	47.47886	8.5211	17800	NA	NA	NA	NA	11	NA	21.5	NA	NA	NA	NA	497	NA	NA	R1
GL09_R2	NO	WP2C	03.07.17	GL09.03.07.17	NA	7.17	10	9	7	17	#N/A	Summer	GL09_Summer_17	NA	GL09_9	GL09	GL09	NA	Glatt	Switzerland	Glatt_bei_Oberglatt	47.47886	8.5211	17800	NA	NA	NA	NA	11	NA	21.5	NA	NA	NA	NA	497	NA	NA	R2
GL09_R3	NO	WP2C	03.07.17	GL09.03.07.17	NA	7.17	10	9	7	17	#N/A	Summer	GL09_Summer_17	NA	GL09_9	GL09	GL09	NA	Glatt	Switzerland	Glatt_bei_Oberglatt	47.47886	8.5211	17800	NA	NA	NA	NA	11	NA	21.5	NA	NA	NA	NA	497	NA	NA	R3
GL12_R1	NO	WP2C	03.07.17	GL12.03.07.17	NA	7.17	10	9	7	17	#N/A	Summer	GL12_Summer_17	NA	GL12_9	GL12	GL12	NA	Glatt	Switzerland	Glatt_vor_Rhein	47.57346	8.47582	35100	NA	NA	NA	NA	16	NA	21.7	NA	NA	NA	NA	650	NA	NA	R1
GL12_R2	NO	WP2C	03.07.17	GL12.03.07.17	NA	7.17	10	9	7	17	#N/A	Summer	GL12_Summer_17	NA	GL12_9	GL12	GL12	NA	Glatt	Switzerland	Glatt_vor_Rhein	47.57346	8.47582	35100	NA	NA	NA	NA	16	NA	21.7	NA	NA	NA	NA	650	NA	NA	R2
GL12_R3	NO	WP2C	03.07.17	GL12.03.07.17	NA	7.17	10	9	7	17	#N/A	Summer	GL12_Summer_17	NA	GL12_9	GL12	GL12	NA	Glatt	Switzerland	Glatt_vor_Rhein	47.57346	8.47582	35100	NA	NA	NA	NA	16	NA	21.7	NA	NA	NA	NA	650	NA	NA	R3
CW_05_R1	NO	WP2A	09.08.17	CW.09.08.17	NA	8.17	15	14	8	17	#N/A	Summer	CW_Summer_17	CW.8.17	CW_14	CW	CW_05	5	Conwy	Conwy	NA	NA	NA	NA	NA	NA	NA	NA	NA	NA	NA	NA	NA	NA	NA	NA	NA	9.731	R1
CW_05_R2	NO	WP2A	09.08.17	CW.09.08.17	NA	8.17	15	14	8	17	#N/A	Summer	CW_Summer_17	CW.8.17	CW_14	CW	CW_05	5	Conwy	Conwy	NA	NA	NA	NA	NA	NA	NA	NA	NA	NA	NA	NA	NA	NA	NA	NA	NA	9.731	R2
CW_05_R3	NO	WP2A	09.08.17	CW.09.08.17	NA	8.17	15	14	8	17	#N/A	Summer	CW_Summer_17	CW.8.17	CW_14	CW	CW_05	5	Conwy	Conwy	NA	NA	NA	NA	NA	NA	NA	NA	NA	NA	NA	NA	NA	NA	NA	NA	NA	9.731	R3
CW_03_R1	NO	WP2A	11.06.17	CW.11.06.17	NA	6.17	7	6	6	17	#N/A	Summer	CW_Summer_17	CW.6.17	CW_6	CW	CW_03	3	Conwy	Conwy	NA	NA	NA	NA	NA	NA	NA	NA	NA	NA	NA	NA	NA	NA	NA	NA	NA	26.55	R1
CW_03_R2	NO	WP2A	11.06.17	CW.11.06.17	NA	6.17	7	6	6	17	#N/A	Summer	CW_Summer_17	CW.6.17	CW_6	CW	CW_03	3	Conwy	Conwy	NA	NA	NA	NA	NA	NA	NA	NA	NA	NA	NA	NA	NA	NA	NA	NA	NA	26.55	R2
CW_03_R3	NO	WP2A	11.06.17	CW.11.06.17	NA	6.17	7	6	6	17	#N/A	Summer	CW_Summer_17	CW.6.17	CW_6	CW	CW_03	3	Conwy	Conwy	NA	NA	NA	NA	NA	NA	NA	NA	NA	NA	NA	NA	NA	NA	NA	NA	NA	26.55	R3
CW_07_R1	NO	WP2A	12.11.17	CW.12.11.17	NA	11.17	29	28	11	17	#N/A	Autumn	CW_Autumn_17	CW.11.17	CW_28	CW	CW_07	7	Conwy	Conwy	NA	NA	NA	NA	NA	NA	NA	NA	NA	NA	NA	NA	NA	NA	NA	NA	NA	18.81	R1
CW_07_R2	NO	WP2A	12.11.17	CW.12.11.17	NA	11.17	29	28	11	17	#N/A	Autumn	CW_Autumn_17	CW.11.17	CW_28	CW	CW_07	7	Conwy	Conwy	NA	NA	NA	NA	NA	NA	NA	NA	NA	NA	NA	NA	NA	NA	NA	NA	NA	18.81	R2
CW_07_R3	NO	WP2A	12.11.17	CW.12.11.17	NA	11.17	29	28	11	17	#N/A	Autumn	CW_Autumn_17	CW.11.17	CW_28	CW	CW_07	7	Conwy	Conwy	NA	NA	NA	NA	NA	NA	NA	NA	NA	NA	NA	NA	NA	NA	NA	NA	NA	18.81	R3
CW_08_R1	NO	WP2A	14.11.17	CW.14.11.17	NA	11.17	29	28	11	17	#N/A	Autumn	CW_Autumn_17	CW.11.17	CW_28	CW	CW_08	8	Conwy	Conwy	NA	NA	NA	NA	NA	NA	NA	NA	NA	NA	NA	NA	NA	NA	NA	NA	NA	12.48	R1
CW_08_R2	NO	WP2A	14.11.17	CW.14.11.17	NA	11.17	29	28	11	17	#N/A	Autumn	CW_Autumn_17	CW.11.17	CW_28	CW	CW_08	8	Conwy	Conwy	NA	NA	NA	NA	NA	NA	NA	NA	NA	NA	NA	NA	NA	NA	NA	NA	NA	12.48	R2
CW_08_R3	NO	WP2A	14.11.17	CW.14.11.17	NA	11.17	29	28	11	17	#N/A	Autumn	CW_Autumn_17	CW.11.17	CW_28	CW	CW_08	8	Conwy	Conwy	NA	NA	NA	NA	NA	NA	NA	NA	NA	NA	NA	NA	NA	NA	NA	NA	NA	12.48	R3
CW_13_R1	NO	WP2A	19.04.18	CW.19.04.18	NA	4.18	52	51	4	18	#N/A	Spring	CW_Spring_18	CW.4.18	CW_51	CW	CW_13	13	Conwy	Conwy	NA	NA	NA	NA	NA	NA	NA	NA	NA	NA	NA	NA	NA	NA	NA	NA	NA	9.572	R1
CW_13_R2	NO	WP2A	19.04.18	CW.19.04.18	NA	4.18	52	51	4	18	#N/A	Spring	CW_Spring_18	CW.4.18	CW_51	CW	CW_13	13	Conwy	Conwy	NA	NA	NA	NA	NA	NA	NA	NA	NA	NA	NA	NA	NA	NA	NA	NA	NA	9.572	R2
CW_13_R3	NO	WP2A	19.04.18	CW.19.04.18	NA	4.18	52	51	4	18	#N/A	Spring	CW_Spring_18	CW.4.18	CW_51	CW	CW_13	13	Conwy	Conwy	NA	NA	NA	NA	NA	NA	NA	NA	NA	NA	NA	NA	NA	NA	NA	NA	NA	9.572	R3
CW_04_R1	NO	WP2A	20.07.17	CW.20.07.17	NA	7.17	13	12	7	17	#N/A	Summer	CW_Summer_17	CW.7.17	CW_12	CW	CW_04	4	Conwy	Conwy	NA	NA	NA	NA	NA	NA	NA	NA	NA	NA	NA	NA	NA	NA	NA	NA	NA	8.447	R1
CW_04_R2	NO	WP2A	20.07.17	CW.20.07.17	NA	7.17	13	12	7	17	#N/A	Summer	CW_Summer_17	CW.7.17	CW_12	CW	CW_04	4	Conwy	Conwy	NA	NA	NA	NA	NA	NA	NA	NA	NA	NA	NA	NA	NA	NA	NA	NA	NA	8.447	R2
CW_04_R3	NO	WP2A	20.07.17	CW.20.07.17	NA	7.17	13	12	7	17	#N/A	Summer	CW_Summer_17	CW.7.17	CW_12	CW	CW_04	4	Conwy	Conwy	NA	NA	NA	NA	NA	NA	NA	NA	NA	NA	NA	NA	NA	NA	NA	NA	NA	8.447	R3
CW_06_R1	NO	WP2A	21.09.17	CW.21.09.17	NA	9.17	22	21	9	17	#N/A	Autumn	CW_Autumn_17	CW.9.17	CW_21	CW	CW_06	6	Conwy	Conwy	NA	NA	NA	NA	NA	NA	NA	NA	NA	NA	NA	NA	NA	NA	NA	NA	NA	28.21	R1
CW_06_R2	NO	WP2A	21.09.17	CW.21.09.17	NA	9.17	22	21	9	17	#N/A	Autumn	CW_Autumn_17	CW.9.17	CW_21	CW	CW_06	6	Conwy	Conwy	NA	NA	NA	NA	NA	NA	NA	NA	NA	NA	NA	NA	NA	NA	NA	NA	NA	28.21	R2
CW_06_R3	NO	WP2A	21.09.17	CW.21.09.17	NA	9.17	22	21	9	17	#N/A	Autumn	CW_Autumn_17	CW.9.17	CW_21	CW	CW_06	6	Conwy	Conwy	NA	NA	NA	NA	NA	NA	NA	NA	NA	NA	NA	NA	NA	NA	NA	NA	NA	28.21	R3
CW_09_R1	NO	WP2A	22.12.17	CW.22.12.17	NA	12.17	35	34	12	17	#N/A	Winter	CW_Winter_17	CW.12.17	CW_34	CW	CW_09	9	Conwy	Conwy	NA	NA	NA	NA	NA	NA	NA	NA	NA	NA	NA	NA	NA	NA	NA	NA	NA	11.93	R1
CW_09_R2	NO	WP2A	22.12.17	CW.22.12.17	NA	12.17	35	34	12	17	#N/A	Winter	CW_Winter_17	CW.12.17	CW_34	CW	CW_09	9	Conwy	Conwy	NA	NA	NA	NA	NA	NA	NA	NA	NA	NA	NA	NA	NA	NA	NA	NA	NA	11.93	R2
CW_09_R3	NO	WP2A	22.12.17	CW.22.12.17	NA	12.17	35	34	12	17	#N/A	Winter	CW_Winter_17	CW.12.17	CW_34	CW	CW_09	9	Conwy	Conwy	NA	NA	NA	NA	NA	NA	NA	NA	NA	NA	NA	NA	NA	NA	NA	NA	NA	11.93	R3
CW_02_R1	NO	WP2A	23.05.17	CW.23.05.17	NA	5.17	4	3	5	17	#N/A	Spring	CW_Spring_17	CW.5.17	CW_3	CW	CW_02	2	Conwy	Conwy	NA	NA	NA	NA	NA	NA	NA	NA	NA	NA	NA	NA	NA	NA	NA	NA	NA	3.799	R1
CW_02_R2	NO	WP2A	23.05.17	CW.23.05.17	NA	5.17	4	3	5	17	#N/A	Spring	CW_Spring_17	CW.5.17	CW_3	CW	CW_02	2	Conwy	Conwy	NA	NA	NA	NA	NA	NA	NA	NA	NA	NA	NA	NA	NA	NA	NA	NA	NA	3.799	R2
CW_02_R3	NO	WP2A	23.05.17	CW.23.05.17	NA	5.17	4	3	5	17	#N/A	Spring	CW_Spring_17	CW.5.17	CW_3	CW	CW_02	2	Conwy	Conwy	NA	NA	NA	NA	NA	NA	NA	NA	NA	NA	NA	NA	NA	NA	NA	NA	NA	3.799	R3
CW_10_R1	NO	WP2A	25.01.18	CW.25.01.18	NA	1.18	40	39	1	18	#N/A	Winter	CW_Winter_18	CW.1.18	CW_39	CW	CW_10	10	Conwy	Conwy	NA	NA	NA	NA	NA	NA	NA	NA	NA	NA	NA	NA	NA	NA	NA	NA	NA	49.33	R1
CW_10_R2	NO	WP2A	25.01.18	CW.25.01.18	NA	1.18	40	39	1	18	#N/A	Winter	CW_Winter_18	CW.1.18	CW_39	CW	CW_10	10	Conwy	Conwy	NA	NA	NA	NA	NA	NA	NA	NA	NA	NA	NA	NA	NA	NA	NA	NA	NA	49.33	R2
CW_10_R3	NO	WP2A	25.01.18	CW.25.01.18	NA	1.18	40	39	1	18	#N/A	Winter	CW_Winter_18	CW.1.18	CW_39	CW	CW_10	10	Conwy	Conwy	NA	NA	NA	NA	NA	NA	NA	NA	NA	NA	NA	NA	NA	NA	NA	NA	NA	49.33	R3
CW_11_R1	NO	WP2A	25.02.18	CW.25.02.18	NA	2.18	44	43	2	18	#N/A	Winter	CW_Winter_18	CW.2.18	CW_43	CW	CW_11	11	Conwy	Conwy	NA	NA	NA	NA	NA	NA	NA	NA	NA	NA	NA	NA	NA	NA	NA	NA	NA	4.253	R1
CW_11_R2	NO	WP2A	25.02.18	CW.25.02.18	NA	2.18	44	43	2	18	#N/A	Winter	CW_Winter_18	CW.2.18	CW_43	CW	CW_11	11	Conwy	Conwy	NA	NA	NA	NA	NA	NA	NA	NA	NA	NA	NA	NA	NA	NA	NA	NA	NA	4.253	R2
CW_11_R3	NO	WP2A	25.02.18	CW.25.02.18	NA	2.18	44	43	2	18	#N/A	Winter	CW_Winter_18	CW.2.18	CW_43	CW	CW_11	11	Conwy	Conwy	NA	NA	NA	NA	NA	NA	NA	NA	NA	NA	NA	NA	NA	NA	NA	NA	NA	4.253	R3
CW_01_R1	NO	WP2A	25.04.17	CW.25.04.17	NA	4.17	0	-1	4	17	#N/A	Spring	CW_Spring_17	CW.4.17	CW_-1	CW	CW_01	1	Conwy	Conwy	NA	NA	NA	NA	NA	NA	NA	NA	NA	NA	NA	NA	NA	NA	NA	NA	NA	2.959	R1
CW_01_R2	NO	WP2A	25.04.17	CW.25.04.17	NA	4.17	0	-1	4	17	#N/A	Spring	CW_Spring_17	CW.4.17	CW_-1	CW	CW_01	1	Conwy	Conwy	NA	NA	NA	NA	NA	NA	NA	NA	NA	NA	NA	NA	NA	NA	NA	NA	NA	2.959	R2
CW_01_R3	NO	WP2A	25.04.17	CW.25.04.17	NA	4.17	0	-1	4	17	#N/A	Spring	CW_Spring_17	CW.4.17	CW_-1	CW	CW_01	1	Conwy	Conwy	NA	NA	NA	NA	NA	NA	NA	NA	NA	NA	NA	NA	NA	NA	NA	NA	NA	2.959	R3
CW_12_R1	NO	WP2A	27.03.18	CW.27.03.18	NA	3.18	48	47	3	18	#N/A	Spring	CW_Spring_18	CW.3.18	CW_47	CW	CW_12	12	Conwy	Conwy	NA	NA	NA	NA	NA	NA	NA	NA	NA	NA	NA	NA	NA	NA	NA	NA	NA	14.26	R1
CW_12_R2	NO	WP2A	27.03.18	CW.27.03.18	NA	3.18	48	47	3	18	#N/A	Spring	CW_Spring_18	CW.3.18	CW_47	CW	CW_12	12	Conwy	Conwy	NA	NA	NA	NA	NA	NA	NA	NA	NA	NA	NA	NA	NA	NA	NA	NA	NA	14.26	R2
CW_12_R3	NO	WP2A	27.03.18	CW.27.03.18	NA	3.18	48	47	3	18	#N/A	Spring	CW_Spring_18	CW.3.18	CW_47	CW	CW_12	12	Conwy	Conwy	NA	NA	NA	NA	NA	NA	NA	NA	NA	NA	NA	NA	NA	NA	NA	NA	NA	14.26	R3
Blank_R1_T07	YES	WP2A	01.09.17	Blank.01.09.17	127	9.17	19	18	9	17	#N/A	Autumn	NA	Blank.9.17	Blank_18	Blank	Blank_T07	T07	Conwy	Conwy	NA	NA	NA	NA	NA	NA	NA	NA	NA	NA	NA	NA	NA	NA	NA	NA	NA	NA	R1
Blank_R2_T07	YES	WP2A	01.09.17	Blank.01.09.17	127	9.17	19	18	9	17	#N/A	Autumn	NA	Blank.9.17	Blank_18	Blank	Blank_T07	T07	Conwy	Conwy	NA	NA	NA	NA	NA	NA	NA	NA	NA	NA	NA	NA	NA	NA	NA	NA	NA	NA	R2
Blank_R3_T07	YES	WP2A	01.09.17	Blank.01.09.17	127	9.17	19	18	9	17	#N/A	Autumn	NA	Blank.9.17	Blank_18	Blank	Blank_T07	T07	Conwy	Conwy	NA	NA	NA	NA	NA	NA	NA	NA	NA	NA	NA	NA	NA	NA	NA	NA	NA	NA	R3
Blank_R1_T10	YES	WP2A	02.11.17	Blank.02.11.17	189	11.17	28	27	11	17	#N/A	Autumn	NA	Blank.11.17	Blank_27	Blank	Blank_T10	T10	Conwy	Conwy	NA	NA	NA	NA	NA	NA	NA	NA	NA	NA	NA	NA	NA	NA	NA	NA	NA	NA	R1
Blank_R2_T10	YES	WP2A	02.11.17	Blank.02.11.17	189	11.17	28	27	11	17	#N/A	Autumn	NA	Blank.11.17	Blank_27	Blank	Blank_T10	T10	Conwy	Conwy	NA	NA	NA	NA	NA	NA	NA	NA	NA	NA	NA	NA	NA	NA	NA	NA	NA	NA	R2
Blank_R3_T10	YES	WP2A	02.11.17	Blank.02.11.17	189	11.17	28	27	11	17	#N/A	Autumn	NA	Blank.11.17	Blank_27	Blank	Blank_T10	T10	Conwy	Conwy	NA	NA	NA	NA	NA	NA	NA	NA	NA	NA	NA	NA	NA	NA	NA	NA	NA	NA	R3
Blank_R1_T13	YES	WP2A	04.01.18	Blank.04.01.18	252	1.18	37	36	1	18	#N/A	Winter	NA	Blank.1.18	Blank_36	Blank	Blank_T13	T13	Conwy	Conwy	NA	NA	NA	NA	NA	NA	NA	NA	NA	NA	NA	NA	NA	NA	NA	NA	NA	NA	R1
Blank_R2_T13	YES	WP2A	04.01.18	Blank.04.01.18	252	1.18	37	36	1	18	#N/A	Winter	NA	Blank.1.18	Blank_36	Blank	Blank_T13	T13	Conwy	Conwy	NA	NA	NA	NA	NA	NA	NA	NA	NA	NA	NA	NA	NA	NA	NA	NA	NA	NA	R2
Blank_R3_T13	YES	WP2A	04.01.18	Blank.04.01.18	252	1.18	37	36	1	18	#N/A	Winter	NA	Blank.1.18	Blank_36	Blank	Blank_T13	T13	Conwy	Conwy	NA	NA	NA	NA	NA	NA	NA	NA	NA	NA	NA	NA	NA	NA	NA	NA	NA	NA	R3
Blank_R1_T18	YES	WP2A	11.04.18	Blank.11.04.18	349	4.18	50	49	4	18	#N/A	Spring	NA	Blank.4.18	Blank_49	Blank	Blank_T18	T18	Conwy	Conwy	NA	NA	NA	NA	NA	NA	NA	NA	NA	NA	NA	NA	NA	NA	NA	NA	NA	NA	R1
Blank_R2_T18	YES	WP2A	11.04.18	Blank.11.04.18	349	4.18	50	49	4	18	#N/A	Spring	NA	Blank.4.18	Blank_49	Blank	Blank_T18	T18	Conwy	Conwy	NA	NA	NA	NA	NA	NA	NA	NA	NA	NA	NA	NA	NA	NA	NA	NA	NA	NA	R2
Blank_R3_T18	YES	WP2A	11.04.18	Blank.11.04.18	349	4.18	50	49	4	18	#N/A	Spring	NA	Blank.4.18	Blank_49	Blank	Blank_T18	T18	Conwy	Conwy	NA	NA	NA	NA	NA	NA	NA	NA	NA	NA	NA	NA	NA	NA	NA	NA	NA	NA	R3
Blank_R1_T03	YES	WP2A	12.06.17	Blank.12.06.17	46	6.17	7	6	6	17	#N/A	Summer	NA	Blank.6.17	Blank_6	Blank	Blank_T03	T03	Conwy	Conwy	NA	NA	NA	NA	NA	NA	NA	NA	NA	NA	NA	NA	NA	NA	NA	NA	NA	NA	R1
Blank_R2_T03	YES	WP2A	12.06.17	Blank.12.06.17	46	6.17	7	6	6	17	#N/A	Summer	NA	Blank.6.17	Blank_6	Blank	Blank_T03	T03	Conwy	Conwy	NA	NA	NA	NA	NA	NA	NA	NA	NA	NA	NA	NA	NA	NA	NA	NA	NA	NA	R2
Blank_R3_T03	YES	WP2A	12.06.17	Blank.12.06.17	46	6.17	7	6	6	17	#N/A	Summer	NA	Blank.6.17	Blank_6	Blank	Blank_T03	T03	Conwy	Conwy	NA	NA	NA	NA	NA	NA	NA	NA	NA	NA	NA	NA	NA	NA	NA	NA	NA	NA	R3
Blank_R1_T06	YES	WP2A	12.08.17	Blank.12.08.17	107	8.17	16	15	8	17	#N/A	Summer	NA	Blank.8.17	Blank_15	Blank	Blank_T06	T06	Conwy	Conwy	NA	NA	NA	NA	NA	NA	NA	NA	NA	NA	NA	NA	NA	NA	NA	NA	NA	NA	R1
Blank_R2_T06	YES	WP2A	12.08.17	Blank.12.08.17	107	8.17	16	15	8	17	#N/A	Summer	NA	Blank.8.17	Blank_15	Blank	Blank_T06	T06	Conwy	Conwy	NA	NA	NA	NA	NA	NA	NA	NA	NA	NA	NA	NA	NA	NA	NA	NA	NA	NA	R2
Blank_R3_T06	YES	WP2A	12.08.17	Blank.12.08.17	107	8.17	16	15	8	17	#N/A	Summer	NA	Blank.8.17	Blank_15	Blank	Blank_T06	T06	Conwy	Conwy	NA	NA	NA	NA	NA	NA	NA	NA	NA	NA	NA	NA	NA	NA	NA	NA	NA	NA	R3
Blank_R1_T09	YES	WP2A	12.10.17	Blank.12.10.17	168	10.17	25	24	10	17	#N/A	Autumn	NA	Blank.10.17	Blank_24	Blank	Blank_T09	T09	Conwy	Conwy	NA	NA	NA	NA	NA	NA	NA	NA	NA	NA	NA	NA	NA	NA	NA	NA	NA	NA	R1
Blank_R2_T09	YES	WP2A	12.10.17	Blank.12.10.17	168	10.17	25	24	10	17	#N/A	Autumn	NA	Blank.10.17	Blank_24	Blank	Blank_T09	T09	Conwy	Conwy	NA	NA	NA	NA	NA	NA	NA	NA	NA	NA	NA	NA	NA	NA	NA	NA	NA	NA	R2
Blank_R3_T09	YES	WP2A	12.10.17	Blank.12.10.17	168	10.17	25	24	10	17	#N/A	Autumn	NA	Blank.10.17	Blank_24	Blank	Blank_T09	T09	Conwy	Conwy	NA	NA	NA	NA	NA	NA	NA	NA	NA	NA	NA	NA	NA	NA	NA	NA	NA	NA	R3
Blank_R1_T05	YES	WP2A	13.07.17	Blank.13.07.17	77	7.17	12	11	7	17	#N/A	Summer	NA	Blank.7.17	Blank_11	Blank	Blank_T05	T05	Conwy	Conwy	NA	NA	NA	NA	NA	NA	NA	NA	NA	NA	NA	NA	NA	NA	NA	NA	NA	NA	R1
Blank_R2_T05	YES	WP2A	13.07.17	Blank.13.07.17	77	7.17	12	11	7	17	#N/A	Summer	NA	Blank.7.17	Blank_11	Blank	Blank_T05	T05	Conwy	Conwy	NA	NA	NA	NA	NA	NA	NA	NA	NA	NA	NA	NA	NA	NA	NA	NA	NA	NA	R2
Blank_R3_T05	YES	WP2A	13.07.17	Blank.13.07.17	77	7.17	12	11	7	17	#N/A	Summer	NA	Blank.7.17	Blank_11	Blank	Blank_T05	T05	Conwy	Conwy	NA	NA	NA	NA	NA	NA	NA	NA	NA	NA	NA	NA	NA	NA	NA	NA	NA	NA	R3
Blank_R1_T15	YES	WP2A	14.02.18	Blank.14.02.18	293	2.18	42	41	2	18	#N/A	Winter	NA	Blank.2.18	Blank_41	Blank	Blank_T15	T15	Conwy	Conwy	NA	NA	NA	NA	NA	NA	NA	NA	NA	NA	NA	NA	NA	NA	NA	NA	NA	NA	R1
Blank_R2_T15	YES	WP2A	14.02.18	Blank.14.02.18	293	2.18	42	41	2	18	#N/A	Winter	NA	Blank.2.18	Blank_41	Blank	Blank_T15	T15	Conwy	Conwy	NA	NA	NA	NA	NA	NA	NA	NA	NA	NA	NA	NA	NA	NA	NA	NA	NA	NA	R2
Blank_R3_T15	YES	WP2A	14.02.18	Blank.14.02.18	293	2.18	42	41	2	18	#N/A	Winter	NA	Blank.2.18	Blank_41	Blank	Blank_T15	T15	Conwy	Conwy	NA	NA	NA	NA	NA	NA	NA	NA	NA	NA	NA	NA	NA	NA	NA	NA	NA	NA	R3
Blank_R1_T12	YES	WP2A	14.12.17	Blank.14.12.17	231	12.17	34	33	12	17	#N/A	Winter	NA	Blank.12.17	Blank_33	Blank	Blank_T12	T12	Conwy	Conwy	NA	NA	NA	NA	NA	NA	NA	NA	NA	NA	NA	NA	NA	NA	NA	NA	NA	NA	R1
Blank_R2_T12	YES	WP2A	14.12.17	Blank.14.12.17	231	12.17	34	33	12	17	#N/A	Winter	NA	Blank.12.17	Blank_33	Blank	Blank_T12	T12	Conwy	Conwy	NA	NA	NA	NA	NA	NA	NA	NA	NA	NA	NA	NA	NA	NA	NA	NA	NA	NA	R2
Blank_R3_T12	YES	WP2A	14.12.17	Blank.14.12.17	231	12.17	34	33	12	17	#N/A	Winter	NA	Blank.12.17	Blank_33	Blank	Blank_T12	T12	Conwy	Conwy	NA	NA	NA	NA	NA	NA	NA	NA	NA	NA	NA	NA	NA	NA	NA	NA	NA	NA	R3
Blank_R1_T16	YES	WP2A	15.03.18	Blank.15.03.18	322	3.18	47	46	3	18	#N/A	Spring	NA	Blank.3.18	Blank_46	Blank	Blank_T16	T16	Conwy	Conwy	NA	NA	NA	NA	NA	NA	NA	NA	NA	NA	NA	NA	NA	NA	NA	NA	NA	NA	R1
Blank_R2_T16	YES	WP2A	15.03.18	Blank.15.03.18	322	3.18	47	46	3	18	#N/A	Spring	NA	Blank.3.18	Blank_46	Blank	Blank_T16	T16	Conwy	Conwy	NA	NA	NA	NA	NA	NA	NA	NA	NA	NA	NA	NA	NA	NA	NA	NA	NA	NA	R2
Blank_R3_T16	YES	WP2A	15.03.18	Blank.15.03.18	322	3.18	47	46	3	18	#N/A	Spring	NA	Blank.3.18	Blank_46	Blank	Blank_T16	T16	Conwy	Conwy	NA	NA	NA	NA	NA	NA	NA	NA	NA	NA	NA	NA	NA	NA	NA	NA	NA	NA	R3
Blank_R1_T19	YES	WP2A	18.04.18	Blank.18.04.18	356	4.18	51	50	4	18	#N/A	Spring	NA	Blank.4.18	Blank_50	Blank	Blank_T19	T19	Conwy	Conwy	NA	NA	NA	NA	NA	NA	NA	NA	NA	NA	NA	NA	NA	NA	NA	NA	NA	NA	R1
Blank_R2_T19	YES	WP2A	18.04.18	Blank.18.04.18	356	4.18	51	50	4	18	#N/A	Spring	NA	Blank.4.18	Blank_50	Blank	Blank_T19	T19	Conwy	Conwy	NA	NA	NA	NA	NA	NA	NA	NA	NA	NA	NA	NA	NA	NA	NA	NA	NA	NA	R2
Blank_R3_T19	YES	WP2A	18.04.18	Blank.18.04.18	356	4.18	51	50	4	18	#N/A	Spring	NA	Blank.4.18	Blank_50	Blank	Blank_T19	T19	Conwy	Conwy	NA	NA	NA	NA	NA	NA	NA	NA	NA	NA	NA	NA	NA	NA	NA	NA	NA	NA	R3
Blank_R1_T02	YES	WP2A	18.05.17	Blank.18.05.17	21	5.17	4	3	5	17	#N/A	Spring	NA	Blank.5.17	Blank_3	Blank	Blank_T02	T02	Conwy	Conwy	NA	NA	NA	NA	NA	NA	NA	NA	NA	NA	NA	NA	NA	NA	NA	NA	NA	NA	R1
Blank_R2_T02	YES	WP2A	18.05.17	Blank.18.05.17	21	5.17	4	3	5	17	#N/A	Spring	NA	Blank.5.17	Blank_3	Blank	Blank_T02	T02	Conwy	Conwy	NA	NA	NA	NA	NA	NA	NA	NA	NA	NA	NA	NA	NA	NA	NA	NA	NA	NA	R2
Blank_R3_T02	YES	WP2A	18.05.17	Blank.18.05.17	21	5.17	4	3	5	17	#N/A	Spring	NA	Blank.5.17	Blank_3	Blank	Blank_T02	T02	Conwy	Conwy	NA	NA	NA	NA	NA	NA	NA	NA	NA	NA	NA	NA	NA	NA	NA	NA	NA	NA	R3
Blank_R1_T08	YES	WP2A	22.09.17	Blank.22.09.17	148	9.17	22	21	9	17	#N/A	Autumn	NA	Blank.9.17	Blank_21	Blank	Blank_T08	T08	Conwy	Conwy	NA	NA	NA	NA	NA	NA	NA	NA	NA	NA	NA	NA	NA	NA	NA	NA	NA	NA	R1
Blank_R2_T08	YES	WP2A	22.09.17	Blank.22.09.17	148	9.17	22	21	9	17	#N/A	Autumn	NA	Blank.9.17	Blank_21	Blank	Blank_T08	T08	Conwy	Conwy	NA	NA	NA	NA	NA	NA	NA	NA	NA	NA	NA	NA	NA	NA	NA	NA	NA	NA	R2
Blank_R3_T08	YES	WP2A	22.09.17	Blank.22.09.17	148	9.17	22	21	9	17	#N/A	Autumn	NA	Blank.9.17	Blank_21	Blank	Blank_T08	T08	Conwy	Conwy	NA	NA	NA	NA	NA	NA	NA	NA	NA	NA	NA	NA	NA	NA	NA	NA	NA	NA	R3
Blank_R1_T11	YES	WP2A	23.11.17	Blank.23.11.17	210	11.17	31	30	11	17	#N/A	Autumn	NA	Blank.11.17	Blank_30	Blank	Blank_T11	T11	Conwy	Conwy	NA	NA	NA	NA	NA	NA	NA	NA	NA	NA	NA	NA	NA	NA	NA	NA	NA	NA	R1
Blank_R2_T11	YES	WP2A	23.11.17	Blank.23.11.17	210	11.17	31	30	11	17	#N/A	Autumn	NA	Blank.11.17	Blank_30	Blank	Blank_T11	T11	Conwy	Conwy	NA	NA	NA	NA	NA	NA	NA	NA	NA	NA	NA	NA	NA	NA	NA	NA	NA	NA	R2
Blank_R3_T11	YES	WP2A	23.11.17	Blank.23.11.17	210	11.17	31	30	11	17	#N/A	Autumn	NA	Blank.11.17	Blank_30	Blank	Blank_T11	T11	Conwy	Conwy	NA	NA	NA	NA	NA	NA	NA	NA	NA	NA	NA	NA	NA	NA	NA	NA	NA	NA	R3
Blank_R1_T14	YES	WP2A	25.01.18	Blank.25.01.18	273	1.18	40	39	1	18	#N/A	Winter	NA	Blank.1.18	Blank_39	Blank	Blank_T14	T14	Conwy	Conwy	NA	NA	NA	NA	NA	NA	NA	NA	NA	NA	NA	NA	NA	NA	NA	NA	NA	NA	R1
Blank_R2_T14	YES	WP2A	25.01.18	Blank.25.01.18	273	1.18	40	39	1	18	#N/A	Winter	NA	Blank.1.18	Blank_39	Blank	Blank_T14	T14	Conwy	Conwy	NA	NA	NA	NA	NA	NA	NA	NA	NA	NA	NA	NA	NA	NA	NA	NA	NA	NA	R2
Blank_R3_T14	YES	WP2A	25.01.18	Blank.25.01.18	273	1.18	40	39	1	18	#N/A	Winter	NA	Blank.1.18	Blank_39	Blank	Blank_T14	T14	Conwy	Conwy	NA	NA	NA	NA	NA	NA	NA	NA	NA	NA	NA	NA	NA	NA	NA	NA	NA	NA	R3
Blank_R1_T01	YES	WP2A	27.04.17	Blank.27.04.17	0	4.17	1	0	4	17	#N/A	Spring	NA	Blank.4.17	Blank_0	Blank	Blank_T01	T01	Conwy	Conwy	NA	NA	NA	NA	NA	NA	NA	NA	NA	NA	NA	NA	NA	NA	NA	NA	NA	NA	R1
Blank_R2_T01	YES	WP2A	27.04.17	Blank.27.04.17	0	4.17	1	0	4	17	#N/A	Spring	NA	Blank.4.17	Blank_0	Blank	Blank_T01	T01	Conwy	Conwy	NA	NA	NA	NA	NA	NA	NA	NA	NA	NA	NA	NA	NA	NA	NA	NA	NA	NA	R2
Blank_R3_T01	YES	WP2A	27.04.17	Blank.27.04.17	0	4.17	1	0	4	17	#N/A	Spring	NA	Blank.4.17	Blank_0	Blank	Blank_T01	T01	Conwy	Conwy	NA	NA	NA	NA	NA	NA	NA	NA	NA	NA	NA	NA	NA	NA	NA	NA	NA	NA	R3
Blank_R1_T17	YES	WP2A	28.03.18	Blank.28.03.18	335	3.18	48	47	3	18	#N/A	Spring	NA	Blank.3.18	Blank_47	Blank	Blank_T17	T17	Conwy	Conwy	NA	NA	NA	NA	NA	NA	NA	NA	NA	NA	NA	NA	NA	NA	NA	NA	NA	NA	R1
Blank_R2_T17	YES	WP2A	28.03.18	Blank.28.03.18	335	3.18	48	47	3	18	#N/A	Spring	NA	Blank.3.18	Blank_47	Blank	Blank_T17	T17	Conwy	Conwy	NA	NA	NA	NA	NA	NA	NA	NA	NA	NA	NA	NA	NA	NA	NA	NA	NA	NA	R2
Blank_R3_T17	YES	WP2A	28.03.18	Blank.28.03.18	335	3.18	48	47	3	18	#N/A	Spring	NA	Blank.3.18	Blank_47	Blank	Blank_T17	T17	Conwy	Conwy	NA	NA	NA	NA	NA	NA	NA	NA	NA	NA	NA	NA	NA	NA	NA	NA	NA	NA	R3
Blank_R1_T04	YES	WP2A	29.06.17	Blank.29.06.17	63	6.17	10	9	6	17	#N/A	Summer	NA	Blank.6.17	Blank_9	Blank	Blank_T04	T04	Conwy	Conwy	NA	NA	NA	NA	NA	NA	NA	NA	NA	NA	NA	NA	NA	NA	NA	NA	NA	NA	R1
Blank_R2_T04	YES	WP2A	29.06.17	Blank.29.06.17	63	6.17	10	9	6	17	#N/A	Summer	NA	Blank.6.17	Blank_9	Blank	Blank_T04	T04	Conwy	Conwy	NA	NA	NA	NA	NA	NA	NA	NA	NA	NA	NA	NA	NA	NA	NA	NA	NA	NA	R2
Blank_R3_T04	YES	WP2A	29.06.17	Blank.29.06.17	63	6.17	10	9	6	17	#N/A	Summer	NA	Blank.6.17	Blank_9	Blank	Blank_T04	T04	Conwy	Conwy	NA	NA	NA	NA	NA	NA	NA	NA	NA	NA	NA	NA	NA	NA	NA	NA	NA	NA	R3
EBlank_R1_T02	YES	WP2A	NA	NA.NA	NA	NA	NA	NA	NA		#N/A	NA	NA	NA.NA	NA	NA	EBlank_T02	NA	Conwy	NA	NA	NA	NA	NA	NA	NA	NA	NA	NA	NA	NA	NA	NA	NA	NA	NA	NA	NA	R1
EBlank_R1_T06	YES	WP2A	NA	NA.NA	NA	NA	NA	NA	NA		#N/A	NA	NA	NA.NA	NA	NA	EBlank_T06	NA	Conwy	NA	NA	NA	NA	NA	NA	NA	NA	NA	NA	NA	NA	NA	NA	NA	NA	NA	NA	NA	R1
EBlank_R1_T14	YES	WP2A	NA	NA.NA	NA	NA	NA	NA	NA		#N/A	NA	NA	NA.NA	NA	NA	EBlank_T14	NA	Conwy	NA	NA	NA	NA	NA	NA	NA	NA	NA	NA	NA	NA	NA	NA	NA	NA	NA	NA	NA	R1
EBlank_R2_T02	YES	WP2A	NA	NA.NA	NA	NA	NA	NA	NA		#N/A	NA	NA	NA.NA	NA	NA	EBlank_T02	NA	Conwy	NA	NA	NA	NA	NA	NA	NA	NA	NA	NA	NA	NA	NA	NA	NA	NA	NA	NA	NA	R2
EBlank_R2_T06	YES	WP2A	NA	NA.NA	NA	NA	NA	NA	NA		#N/A	NA	NA	NA.NA	NA	NA	EBlank_T06	NA	Conwy	NA	NA	NA	NA	NA	NA	NA	NA	NA	NA	NA	NA	NA	NA	NA	NA	NA	NA	NA	R2
EBlank_R2_T14	YES	WP2A	NA	NA.NA	NA	NA	NA	NA	NA		#N/A	NA	NA	NA.NA	NA	NA	EBlank_T14	NA	Conwy	NA	NA	NA	NA	NA	NA	NA	NA	NA	NA	NA	NA	NA	NA	NA	NA	NA	NA	NA	R2
EBlank_R3_T02	YES	WP2A	NA	NA.NA	NA	NA	NA	NA	NA		#N/A	NA	NA	NA.NA	NA	NA	EBlank_T02	NA	Conwy	NA	NA	NA	NA	NA	NA	NA	NA	NA	NA	NA	NA	NA	NA	NA	NA	NA	NA	NA	R3
EBlank_R3_T14	YES	WP2A	NA	NA.NA	NA	NA	NA	NA	NA		#N/A	NA	NA	NA.NA	NA	NA	EBlank_T14	NA	Conwy	NA	NA	NA	NA	NA	NA	NA	NA	NA	NA	NA	NA	NA	NA	NA	NA	NA	NA	NA	R3
ENC_R1_T01	YES	WP2A	NA	NA.NA	NA	NA	NA	NA	NA		#N/A	NA	NA	NA.NA	NA	NA	ENC_T01	NA	Conwy	NA	NA	NA	NA	NA	NA	NA	NA	NA	NA	NA	NA	NA	NA	NA	NA	NA	NA	NA	R1
ENC_R1_T03	YES	WP2A	NA	NA.NA	NA	NA	NA	NA	NA		#N/A	NA	NA	NA.NA	NA	NA	ENC_T03	NA	Conwy	NA	NA	NA	NA	NA	NA	NA	NA	NA	NA	NA	NA	NA	NA	NA	NA	NA	NA	NA	R1
ENC_R1_T04	YES	WP2A	NA	NA.NA	NA	NA	NA	NA	NA		#N/A	NA	NA	NA.NA	NA	NA	ENC_T04	NA	Conwy	NA	NA	NA	NA	NA	NA	NA	NA	NA	NA	NA	NA	NA	NA	NA	NA	NA	NA	NA	R1
ENC_R1_T05	YES	WP2A	NA	NA.NA	NA	NA	NA	NA	NA		#N/A	NA	NA	NA.NA	NA	NA	ENC_T05	NA	Conwy	NA	NA	NA	NA	NA	NA	NA	NA	NA	NA	NA	NA	NA	NA	NA	NA	NA	NA	NA	R1
ENC_R1_T07	YES	WP2A	NA	NA.NA	NA	NA	NA	NA	NA		#N/A	NA	NA	NA.NA	NA	NA	ENC_T07	NA	Conwy	NA	NA	NA	NA	NA	NA	NA	NA	NA	NA	NA	NA	NA	NA	NA	NA	NA	NA	NA	R1
ENC_R1_T08	YES	WP2A	NA	NA.NA	NA	NA	NA	NA	NA		#N/A	NA	NA	NA.NA	NA	NA	ENC_T08	NA	Conwy	NA	NA	NA	NA	NA	NA	NA	NA	NA	NA	NA	NA	NA	NA	NA	NA	NA	NA	NA	R1
ENC_R1_T09	YES	WP2A	NA	NA.NA	NA	NA	NA	NA	NA		#N/A	NA	NA	NA.NA	NA	NA	ENC_T09	NA	Conwy	NA	NA	NA	NA	NA	NA	NA	NA	NA	NA	NA	NA	NA	NA	NA	NA	NA	NA	NA	R1
ENC_R1_T10	YES	WP2A	NA	NA.NA	NA	NA	NA	NA	NA		#N/A	NA	NA	NA.NA	NA	NA	ENC_T10	NA	Conwy	NA	NA	NA	NA	NA	NA	NA	NA	NA	NA	NA	NA	NA	NA	NA	NA	NA	NA	NA	R1
ENC_R1_T11	YES	WP2A	NA	NA.NA	NA	NA	NA	NA	NA		#N/A	NA	NA	NA.NA	NA	NA	ENC_T11	NA	Conwy	NA	NA	NA	NA	NA	NA	NA	NA	NA	NA	NA	NA	NA	NA	NA	NA	NA	NA	NA	R1
ENC_R1_T12	YES	WP2A	NA	NA.NA	NA	NA	NA	NA	NA		#N/A	NA	NA	NA.NA	NA	NA	ENC_T12	NA	Conwy	NA	NA	NA	NA	NA	NA	NA	NA	NA	NA	NA	NA	NA	NA	NA	NA	NA	NA	NA	R1
ENC_R1_T13	YES	WP2A	NA	NA.NA	NA	NA	NA	NA	NA		#N/A	NA	NA	NA.NA	NA	NA	ENC_T13	NA	Conwy	NA	NA	NA	NA	NA	NA	NA	NA	NA	NA	NA	NA	NA	NA	NA	NA	NA	NA	NA	R1
ENC_R1_T15	YES	WP2A	NA	NA.NA	NA	NA	NA	NA	NA		#N/A	NA	NA	NA.NA	NA	NA	ENC_T15	NA	Conwy	NA	NA	NA	NA	NA	NA	NA	NA	NA	NA	NA	NA	NA	NA	NA	NA	NA	NA	NA	R1
ENC_R1_T17	YES	WP2A	NA	NA.NA	NA	NA	NA	NA	NA		#N/A	NA	NA	NA.NA	NA	NA	ENC_T17	NA	Conwy	NA	NA	NA	NA	NA	NA	NA	NA	NA	NA	NA	NA	NA	NA	NA	NA	NA	NA	NA	R1
ENC_R1_T18	YES	WP2A	NA	NA.NA	NA	NA	NA	NA	NA		#N/A	NA	NA	NA.NA	NA	NA	ENC_T18	NA	Conwy	NA	NA	NA	NA	NA	NA	NA	NA	NA	NA	NA	NA	NA	NA	NA	NA	NA	NA	NA	R1
ENC_R1_T19	YES	WP2A	NA	NA.NA	NA	NA	NA	NA	NA		#N/A	NA	NA	NA.NA	NA	NA	ENC_T19	NA	Conwy	NA	NA	NA	NA	NA	NA	NA	NA	NA	NA	NA	NA	NA	NA	NA	NA	NA	NA	NA	R1
ENC_R2_T01	YES	WP2A	NA	NA.NA	NA	NA	NA	NA	NA		#N/A	NA	NA	NA.NA	NA	NA	ENC_T01	NA	Conwy	NA	NA	NA	NA	NA	NA	NA	NA	NA	NA	NA	NA	NA	NA	NA	NA	NA	NA	NA	R2
ENC_R2_T03	YES	WP2A	NA	NA.NA	NA	NA	NA	NA	NA		#N/A	NA	NA	NA.NA	NA	NA	ENC_T03	NA	Conwy	NA	NA	NA	NA	NA	NA	NA	NA	NA	NA	NA	NA	NA	NA	NA	NA	NA	NA	NA	R2
ENC_R2_T04	YES	WP2A	NA	NA.NA	NA	NA	NA	NA	NA		#N/A	NA	NA	NA.NA	NA	NA	ENC_T04	NA	Conwy	NA	NA	NA	NA	NA	NA	NA	NA	NA	NA	NA	NA	NA	NA	NA	NA	NA	NA	NA	R2
ENC_R2_T05	YES	WP2A	NA	NA.NA	NA	NA	NA	NA	NA		#N/A	NA	NA	NA.NA	NA	NA	ENC_T05	NA	Conwy	NA	NA	NA	NA	NA	NA	NA	NA	NA	NA	NA	NA	NA	NA	NA	NA	NA	NA	NA	R2
ENC_R2_T07	YES	WP2A	NA	NA.NA	NA	NA	NA	NA	NA		#N/A	NA	NA	NA.NA	NA	NA	ENC_T07	NA	Conwy	NA	NA	NA	NA	NA	NA	NA	NA	NA	NA	NA	NA	NA	NA	NA	NA	NA	NA	NA	R2
ENC_R2_T08	YES	WP2A	NA	NA.NA	NA	NA	NA	NA	NA		#N/A	NA	NA	NA.NA	NA	NA	ENC_T08	NA	Conwy	NA	NA	NA	NA	NA	NA	NA	NA	NA	NA	NA	NA	NA	NA	NA	NA	NA	NA	NA	R2
ENC_R2_T09	YES	WP2A	NA	NA.NA	NA	NA	NA	NA	NA		#N/A	NA	NA	NA.NA	NA	NA	ENC_T09	NA	Conwy	NA	NA	NA	NA	NA	NA	NA	NA	NA	NA	NA	NA	NA	NA	NA	NA	NA	NA	NA	R2
ENC_R2_T10	YES	WP2A	NA	NA.NA	NA	NA	NA	NA	NA		#N/A	NA	NA	NA.NA	NA	NA	ENC_T10	NA	Conwy	NA	NA	NA	NA	NA	NA	NA	NA	NA	NA	NA	NA	NA	NA	NA	NA	NA	NA	NA	R2
ENC_R2_T11	YES	WP2A	NA	NA.NA	NA	NA	NA	NA	NA		#N/A	NA	NA	NA.NA	NA	NA	ENC_T11	NA	Conwy	NA	NA	NA	NA	NA	NA	NA	NA	NA	NA	NA	NA	NA	NA	NA	NA	NA	NA	NA	R2
ENC_R2_T12	YES	WP2A	NA	NA.NA	NA	NA	NA	NA	NA		#N/A	NA	NA	NA.NA	NA	NA	ENC_T12	NA	Conwy	NA	NA	NA	NA	NA	NA	NA	NA	NA	NA	NA	NA	NA	NA	NA	NA	NA	NA	NA	R2
ENC_R2_T13	YES	WP2A	NA	NA.NA	NA	NA	NA	NA	NA		#N/A	NA	NA	NA.NA	NA	NA	ENC_T13	NA	Conwy	NA	NA	NA	NA	NA	NA	NA	NA	NA	NA	NA	NA	NA	NA	NA	NA	NA	NA	NA	R2
ENC_R2_T15	YES	WP2A	NA	NA.NA	NA	NA	NA	NA	NA		#N/A	NA	NA	NA.NA	NA	NA	ENC_T15	NA	Conwy	NA	NA	NA	NA	NA	NA	NA	NA	NA	NA	NA	NA	NA	NA	NA	NA	NA	NA	NA	R2
ENC_R2_T17	YES	WP2A	NA	NA.NA	NA	NA	NA	NA	NA		#N/A	NA	NA	NA.NA	NA	NA	ENC_T17	NA	Conwy	NA	NA	NA	NA	NA	NA	NA	NA	NA	NA	NA	NA	NA	NA	NA	NA	NA	NA	NA	R2
ENC_R2_T18	YES	WP2A	NA	NA.NA	NA	NA	NA	NA	NA		#N/A	NA	NA	NA.NA	NA	NA	ENC_T18	NA	Conwy	NA	NA	NA	NA	NA	NA	NA	NA	NA	NA	NA	NA	NA	NA	NA	NA	NA	NA	NA	R2
ENC_R3_T01	YES	WP2A	NA	NA.NA	NA	NA	NA	NA	NA		#N/A	NA	NA	NA.NA	NA	NA	ENC_T01	NA	Conwy	NA	NA	NA	NA	NA	NA	NA	NA	NA	NA	NA	NA	NA	NA	NA	NA	NA	NA	NA	R3
ENC_R3_T03	YES	WP2A	NA	NA.NA	NA	NA	NA	NA	NA		#N/A	NA	NA	NA.NA	NA	NA	ENC_T03	NA	Conwy	NA	NA	NA	NA	NA	NA	NA	NA	NA	NA	NA	NA	NA	NA	NA	NA	NA	NA	NA	R3
ENC_R3_T04	YES	WP2A	NA	NA.NA	NA	NA	NA	NA	NA		#N/A	NA	NA	NA.NA	NA	NA	ENC_T04	NA	Conwy	NA	NA	NA	NA	NA	NA	NA	NA	NA	NA	NA	NA	NA	NA	NA	NA	NA	NA	NA	R3
ENC_R3_T05	YES	WP2A	NA	NA.NA	NA	NA	NA	NA	NA		#N/A	NA	NA	NA.NA	NA	NA	ENC_T05	NA	Conwy	NA	NA	NA	NA	NA	NA	NA	NA	NA	NA	NA	NA	NA	NA	NA	NA	NA	NA	NA	R3
ENC_R3_T07	YES	WP2A	NA	NA.NA	NA	NA	NA	NA	NA		#N/A	NA	NA	NA.NA	NA	NA	ENC_T07	NA	Conwy	NA	NA	NA	NA	NA	NA	NA	NA	NA	NA	NA	NA	NA	NA	NA	NA	NA	NA	NA	R3
ENC_R3_T08	YES	WP2A	NA	NA.NA	NA	NA	NA	NA	NA		#N/A	NA	NA	NA.NA	NA	NA	ENC_T08	NA	Conwy	NA	NA	NA	NA	NA	NA	NA	NA	NA	NA	NA	NA	NA	NA	NA	NA	NA	NA	NA	R3
ENC_R3_T09	YES	WP2A	NA	NA.NA	NA	NA	NA	NA	NA		#N/A	NA	NA	NA.NA	NA	NA	ENC_T09	NA	Conwy	NA	NA	NA	NA	NA	NA	NA	NA	NA	NA	NA	NA	NA	NA	NA	NA	NA	NA	NA	R3
ENC_R3_T10	YES	WP2A	NA	NA.NA	NA	NA	NA	NA	NA		#N/A	NA	NA	NA.NA	NA	NA	ENC_T10	NA	Conwy	NA	NA	NA	NA	NA	NA	NA	NA	NA	NA	NA	NA	NA	NA	NA	NA	NA	NA	NA	R3
ENC_R3_T11	YES	WP2A	NA	NA.NA	NA	NA	NA	NA	NA		#N/A	NA	NA	NA.NA	NA	NA	ENC_T11	NA	Conwy	NA	NA	NA	NA	NA	NA	NA	NA	NA	NA	NA	NA	NA	NA	NA	NA	NA	NA	NA	R3
ENC_R3_T12	YES	WP2A	NA	NA.NA	NA	NA	NA	NA	NA		#N/A	NA	NA	NA.NA	NA	NA	ENC_T12	NA	Conwy	NA	NA	NA	NA	NA	NA	NA	NA	NA	NA	NA	NA	NA	NA	NA	NA	NA	NA	NA	R3
ENC_R3_T13	YES	WP2A	NA	NA.NA	NA	NA	NA	NA	NA		#N/A	NA	NA	NA.NA	NA	NA	ENC_T13	NA	Conwy	NA	NA	NA	NA	NA	NA	NA	NA	NA	NA	NA	NA	NA	NA	NA	NA	NA	NA	NA	R3
ENC_R3_T15	YES	WP2A	NA	NA.NA	NA	NA	NA	NA	NA		#N/A	NA	NA	NA.NA	NA	NA	ENC_T15	NA	Conwy	NA	NA	NA	NA	NA	NA	NA	NA	NA	NA	NA	NA	NA	NA	NA	NA	NA	NA	NA	R3
ENC_R3_T17	YES	WP2A	NA	NA.NA	NA	NA	NA	NA	NA		#N/A	NA	NA	NA.NA	NA	NA	ENC_T17	NA	Conwy	NA	NA	NA	NA	NA	NA	NA	NA	NA	NA	NA	NA	NA	NA	NA	NA	NA	NA	NA	R3
ENC_R3_T18	YES	WP2A	NA	NA.NA	NA	NA	NA	NA	NA		#N/A	NA	NA	NA.NA	NA	NA	ENC_T18	NA	Conwy	NA	NA	NA	NA	NA	NA	NA	NA	NA	NA	NA	NA	NA	NA	NA	NA	NA	NA	NA	R3
ENC_R3_T19	YES	WP2A	NA	NA.NA	NA	NA	NA	NA	NA		#N/A	NA	NA	NA.NA	NA	NA	ENC_T19	NA	Conwy	NA	NA	NA	NA	NA	NA	NA	NA	NA	NA	NA	NA	NA	NA	NA	NA	NA	NA	NA	R3
GL02_R1	NO	WP2C	03.07.17	GL02.03.07.17	NA	7.17	10	9	7	17	#N/A	Summer	GL02_Summer_17	NA	GL02_9	GL02	GL02	NA	Glatt	Switzerland	Glatt_Abfluss_Greifensee	47.37894	8.64663	1000	NA	NA	NA	NA	11	NA	NA	NA	NA	NA	NA	NA	NA	NA	R1
GL02_R2	NO	WP2C	03.07.17	GL02.03.07.17	NA	7.17	10	9	7	17	#N/A	Summer	GL02_Summer_17	NA	GL02_9	GL02	GL02	NA	Glatt	Switzerland	Glatt_Abfluss_Greifensee	47.37894	8.64663	1000	NA	NA	NA	NA	11	NA	NA	NA	NA	NA	NA	NA	NA	NA	R2
GL02_R3	NO	WP2C	03.07.17	GL02.03.07.17	NA	7.17	10	9	7	17	#N/A	Summer	GL02_Summer_17	NA	GL02_9	GL02	GL02	NA	Glatt	Switzerland	Glatt_Abfluss_Greifensee	47.37894	8.64663	1000	NA	NA	NA	NA	11	NA	NA	NA	NA	NA	NA	NA	NA	NA	R3
GL03_R1	NO	WP2C	03.07.17	GL03.03.07.17	NA	7.17	10	9	7	17	#N/A	Summer	GL03_Summer_17	NA	GL03_9	GL03	GL03	NA	Glatt	Switzerland	Glatt_nach_ARA_ Fällanden	47.38152	8.63528	1900	NA	NA	NA	NA	10	NA	NA	NA	NA	NA	NA	NA	NA	NA	R1
GL03_R2	NO	WP2C	03.07.17	GL03.03.07.17	NA	7.17	10	9	7	17	#N/A	Summer	GL03_Summer_17	NA	GL03_9	GL03	GL03	NA	Glatt	Switzerland	Glatt_nach_ARA_ Fällanden	47.38152	8.63528	1900	NA	NA	NA	NA	10	NA	NA	NA	NA	NA	NA	NA	NA	NA	R2
GL03_R3	NO	WP2C	03.07.17	GL03.03.07.17	NA	7.17	10	9	7	17	#N/A	Summer	GL03_Summer_17	NA	GL03_9	GL03	GL03	NA	Glatt	Switzerland	Glatt_nach_ARA_ Fällanden	47.38152	8.63528	1900	NA	NA	NA	NA	10	NA	NA	NA	NA	NA	NA	NA	NA	NA	R3
GL05_R1	NO	WP2C	03.07.17	GL05.03.07.17	NA	7.17	10	9	7	17	#N/A	Summer	GL05_Summer_17	NA	GL05_9	GL05	GL05	NA	Glatt	Switzerland	Glatt_vor_Chriesbach	47.40259	8.60363	5670	NA	NA	NA	NA	10	NA	NA	NA	NA	NA	NA	NA	NA	NA	R1
GL05_R2	NO	WP2C	03.07.17	GL05.03.07.17	NA	7.17	10	9	7	17	#N/A	Summer	GL05_Summer_17	NA	GL05_9	GL05	GL05	NA	Glatt	Switzerland	Glatt_vor_Chriesbach	47.40259	8.60363	5670	NA	NA	NA	NA	10	NA	NA	NA	NA	NA	NA	NA	NA	NA	R2
GL05_R3	NO	WP2C	03.07.17	GL05.03.07.17	NA	7.17	10	9	7	17	#N/A	Summer	GL05_Summer_17	NA	GL05_9	GL05	GL05	NA	Glatt	Switzerland	Glatt_vor_Chriesbach	47.40259	8.60363	5670	NA	NA	NA	NA	10	NA	NA	NA	NA	NA	NA	NA	NA	NA	R3
GL06_R1	NO	WP2C	03.07.17	GL06.03.07.17	NA	7.17	10	9	7	17	#N/A	Summer	GL06_Summer_17	NA	GL06_9	GL06	GL06	NA	Glatt	Switzerland	Glatt_ZSZ_Hagenholz	47.41696	8.56689	9300	NA	NA	NA	NA	10	NA	NA	NA	NA	NA	NA	NA	NA	NA	R1
GL06_R2	NO	WP2C	03.07.17	GL06.03.07.17	NA	7.17	10	9	7	17	#N/A	Summer	GL06_Summer_17	NA	GL06_9	GL06	GL06	NA	Glatt	Switzerland	Glatt_ZSZ_Hagenholz	47.41696	8.56689	9300	NA	NA	NA	NA	10	NA	NA	NA	NA	NA	NA	NA	NA	NA	R2
GL06_R3	NO	WP2C	03.07.17	GL06.03.07.17	NA	7.17	10	9	7	17	#N/A	Summer	GL06_Summer_17	NA	GL06_9	GL06	GL06	NA	Glatt	Switzerland	Glatt_ZSZ_Hagenholz	47.41696	8.56689	9300	NA	NA	NA	NA	10	NA	NA	NA	NA	NA	NA	NA	NA	NA	R3
GL07_R1	NO	WP2C	03.07.17	GL07.03.07.17	NA	7.17	10	9	7	17	#N/A	Summer	GL07_Summer_17	NA	GL07_9	GL07	GL07	NA	Glatt	Switzerland	Glatt vor ARA Opfikon	47.43642	8.5594	12220	NA	NA	NA	NA	13	NA	NA	NA	NA	NA	NA	NA	NA	NA	R1
GL07_R2	NO	WP2C	03.07.17	GL07.03.07.17	NA	7.17	10	9	7	17	#N/A	Summer	GL07_Summer_17	NA	GL07_9	GL07	GL07	NA	Glatt	Switzerland	Glatt vor ARA Opfikon	47.43642	8.5594	12220	NA	NA	NA	NA	13	NA	NA	NA	NA	NA	NA	NA	NA	NA	R2
GL07_R3	NO	WP2C	03.07.17	GL07.03.07.17	NA	7.17	10	9	7	17	#N/A	Summer	GL07_Summer_17	NA	GL07_9	GL07	GL07	NA	Glatt	Switzerland	Glatt vor ARA Opfikon	47.43642	8.5594	12220	NA	NA	NA	NA	13	NA	NA	NA	NA	NA	NA	NA	NA	NA	R3
GL08_R1	NO	WP2C	03.07.17	GL08.03.07.17	NA	7.17	10	9	7	17	#N/A	Summer	GL08_Summer_17	NA	GL08_9	GL08	GL08	NA	Glatt	Switzerland	Glatt_Rümlang	47.45451	8.53755	14900	NA	NA	NA	NA	14	NA	20.086	NA	NA	NA	NA	NA	NA	NA	R1
GL08_R2	NO	WP2C	03.07.17	GL08.03.07.17	NA	7.17	10	9	7	17	#N/A	Summer	GL08_Summer_17	NA	GL08_9	GL08	GL08	NA	Glatt	Switzerland	Glatt_Rümlang	47.45451	8.53755	14900	NA	NA	NA	NA	14	NA	20.086	NA	NA	NA	NA	NA	NA	NA	R2
GL08_R3	NO	WP2C	03.07.17	GL08.03.07.17	NA	7.17	10	9	7	17	#N/A	Summer	GL08_Summer_17	NA	GL08_9	GL08	GL08	NA	Glatt	Switzerland	Glatt_Rümlang	47.45451	8.53755	14900	NA	NA	NA	NA	14	NA	20.086	NA	NA	NA	NA	NA	NA	NA	R3
GL10_R1	NO	WP2C	03.07.17	GL10.03.07.17	NA	7.17	10	9	7	17	#N/A	Summer	GL10_Summer_17	NA	GL10_9	GL10	GL10	NA	Glatt	Switzerland	Glatt_bei_Niederhöri	47.50929	8.5045	22400	NA	NA	NA	NA	11	NA	NA	NA	NA	NA	NA	NA	NA	NA	R1
GL10_R2	NO	WP2C	03.07.17	GL10.03.07.17	NA	7.17	10	9	7	17	#N/A	Summer	GL10_Summer_17	NA	GL10_9	GL10	GL10	NA	Glatt	Switzerland	Glatt_bei_Niederhöri	47.50929	8.5045	22400	NA	NA	NA	NA	11	NA	NA	NA	NA	NA	NA	NA	NA	NA	R2
GL10_R3	NO	WP2C	03.07.17	GL10.03.07.17	NA	7.17	10	9	7	17	#N/A	Summer	GL10_Summer_17	NA	GL10_9	GL10	GL10	NA	Glatt	Switzerland	Glatt_bei_Niederhöri	47.50929	8.5045	22400	NA	NA	NA	NA	11	NA	NA	NA	NA	NA	NA	NA	NA	NA	R3
GL11_R1	NO	WP2C	03.07.17	GL11.03.07.17	NA	7.17	10	9	7	17	#N/A	Summer	GL11_Summer_17	NA	GL11_9	GL11	GL11	NA	Glatt	Switzerland	NA	47.54926	8.52261	28300	NA	NA	NA	NA	18	NA	NA	NA	NA	NA	NA	NA	NA	NA	R1
GL11_R2	NO	WP2C	03.07.17	GL11.03.07.17	NA	7.17	10	9	7	17	#N/A	Summer	GL11_Summer_17	NA	GL11_9	GL11	GL11	NA	Glatt	Switzerland	NA	47.54926	8.52261	28300	NA	NA	NA	NA	18	NA	NA	NA	NA	NA	NA	NA	NA	NA	R2
GL11_R3	NO	WP2C	03.07.17	GL11.03.07.17	NA	7.17	10	9	7	17	#N/A	Summer	GL11_Summer_17	NA	GL11_9	GL11	GL11	NA	Glatt	Switzerland	NA	47.54926	8.52261	28300	NA	NA	NA	NA	18	NA	NA	NA	NA	NA	NA	NA	NA	NA	R3
GL13_R1	NO	WP2C	03.07.17	GL13.03.07.17	NA	7.17	10	9	7	17	#N/A	Summer	GL13_Summer_17	NA	GL13_9	GL13	GL13	NA	Glatt	Switzerland	NA	47.37593	8.651088	500	NA	NA	NA	NA	10	NA	NA	NA	NA	NA	NA	NA	NA	NA	R1
GL13_R2	NO	WP2C	03.07.17	GL13.03.07.17	NA	7.17	10	9	7	17	#N/A	Summer	GL13_Summer_17	NA	GL13_9	GL13	GL13	NA	Glatt	Switzerland	NA	47.37593	8.651088	500	NA	NA	NA	NA	10	NA	NA	NA	NA	NA	NA	NA	NA	NA	R2
GL13_R3	NO	WP2C	03.07.17	GL13.03.07.17	NA	7.17	10	9	7	17	#N/A	Summer	GL13_Summer_17	NA	GL13_9	GL13	GL13	NA	Glatt	Switzerland	NA	47.37593	8.651088	500	NA	NA	NA	NA	10	NA	NA	NA	NA	NA	NA	NA	NA	NA	R3
GLNC_R1	YES	WP2C	03.07.17	GLNC.03.07.17	NA	7.17	10	9	7	17	#N/A	Summer	GLNC_Summer_17	NA	GLNC_9	GLNC	GLNC	NA	Glatt	Switzerland	NA	NA	NA	NA	NA	NA	NA	NA	NA	NA	NA	NA	NA	NA	NA	NA	NA	NA	R1
GLNC_R2	YES	WP2C	03.07.17	GLNC.03.07.17	NA	7.17	10	9	7	17	#N/A	Summer	GLNC_Summer_17	NA	GLNC_9	GLNC	GLNC	NA	Glatt	Switzerland	NA	NA	NA	NA	NA	NA	NA	NA	NA	NA	NA	NA	NA	NA	NA	NA	NA	NA	R2
GLNC_R3	YES	WP2C	03.07.17	GLNC.03.07.17	NA	7.17	10	9	7	17	#N/A	Summer	GLNC_Summer_17	NA	GLNC_9	GLNC	GLNC	NA	Glatt	Switzerland	NA	NA	NA	NA	NA	NA	NA	NA	NA	NA	NA	NA	NA	NA	NA	NA	NA	NA	R3
GW01_R1	NO	WP2C	31.07.17	GW01.31.07.17	NA	7.17	14	13	7	17	#N/A	Summer	GW01_Summer_17	NA	GW01_13	GW01	GW01		Gwash	Leicestershire	NA	52.663721	-0.61244014	0	NA	NA	NA	NA	NA	NA	NA	NA	NA	NA	NA	NA	NA	NA	R1
GW01_R2	NO	WP2C	31.07.17	GW01.31.07.17	NA	7.17	14	13	7	17	#N/A	Summer	GW01_Summer_17	NA	GW01_13	GW01	GW01		Gwash	Leicestershire	NA	52.663721	-0.61244014	0	NA	NA	NA	NA	NA	NA	NA	NA	NA	NA	NA	NA	NA	NA	R2
GW01_R3	NO	WP2C	31.07.17	GW01.31.07.17	NA	7.17	14	13	7	17	#N/A	Summer	GW01_Summer_17	NA	GW01_13	GW01	GW01		Gwash	Leicestershire	NA	52.663721	-0.61244014	0	NA	NA	NA	NA	NA	NA	NA	NA	NA	NA	NA	NA	NA	NA	R3
GW02_R1	NO	WP2C	31.07.17	GW02.31.07.17	NA	7.17	14	13	7	17	#N/A	Summer	GW02_Summer_17	NA	GW02_13	GW02	GW02		Gwash	Leicestershire	NA	52.663262	-0.59558299	870	NA	NA	NA	NA	4	NA	NA	NA	NA	NA	NA	NA	NA	NA	R1
GW02_R2	NO	WP2C	31.07.17	GW02.31.07.17	NA	7.17	14	13	7	17	#N/A	Summer	GW02_Summer_17	NA	GW02_13	GW02	GW02		Gwash	Leicestershire	NA	52.663262	-0.59558299	870	NA	NA	NA	NA	4	NA	NA	NA	NA	NA	NA	NA	NA	NA	R2
GW02_R3	NO	WP2C	31.07.17	GW02.31.07.17	NA	7.17	14	13	7	17	#N/A	Summer	GW02_Summer_17	NA	GW02_13	GW02	GW02		Gwash	Leicestershire	NA	52.663262	-0.59558299	870	NA	NA	NA	NA	4	NA	NA	NA	NA	NA	NA	NA	NA	NA	R3
GW03_R1	NO	WP2C	31.07.17	GW03.31.07.17	NA	7.17	14	13	7	17	#N/A	Summer	GW03_Summer_17	NA	GW03_13	GW03	GW03		Gwash	Leicestershire	NA	52.663475	-0.58321436	1870	NA	NA	NA	NA	3	NA	NA	NA	NA	NA	NA	NA	NA	NA	R1
GW03_R2	NO	WP2C	31.07.17	GW03.31.07.17	NA	7.17	14	13	7	17	#N/A	Summer	GW03_Summer_17	NA	GW03_13	GW03	GW03		Gwash	Leicestershire	NA	52.663475	-0.58321436	1870	NA	NA	NA	NA	3	NA	NA	NA	NA	NA	NA	NA	NA	NA	R2
GW03_R3	NO	WP2C	31.07.17	GW03.31.07.17	NA	7.17	14	13	7	17	#N/A	Summer	GW03_Summer_17	NA	GW03_13	GW03	GW03		Gwash	Leicestershire	NA	52.663475	-0.58321436	1870	NA	NA	NA	NA	3	NA	NA	NA	NA	NA	NA	NA	NA	NA	R3
GW04_R1	NO	WP2C	31.07.17	GW04.31.07.17	NA	7.17	14	13	7	17	#N/A	Summer	GW04_Summer_17	NA	GW04_13	GW04	GW04		Gwash	Leicestershire	NA	52.662613	-0.55797193	4205	NA	NA	NA	NA	3	NA	NA	NA	NA	NA	NA	NA	NA	NA	R1
GW04_R2	NO	WP2C	31.07.17	GW04.31.07.17	NA	7.17	14	13	7	17	#N/A	Summer	GW04_Summer_17	NA	GW04_13	GW04	GW04		Gwash	Leicestershire	NA	52.662613	-0.55797193	4205	NA	NA	NA	NA	3	NA	NA	NA	NA	NA	NA	NA	NA	NA	R2
GW04_R3	NO	WP2C	31.07.17	GW04.31.07.17	NA	7.17	14	13	7	17	#N/A	Summer	GW04_Summer_17	NA	GW04_13	GW04	GW04		Gwash	Leicestershire	NA	52.662613	-0.55797193	4205	NA	NA	NA	NA	3	NA	NA	NA	NA	NA	NA	NA	NA	NA	R3
GW05_R1	NO	WP2C	31.07.17	GW05.31.07.17	NA	7.17	14	13	7	17	#N/A	Summer	GW05_Summer_17	NA	GW05_13	GW05	GW05		Gwash	Leicestershire	NA	52.661946	-0.56010831	4426	NA	NA	NA	NA	3	NA	NA	NA	NA	NA	NA	NA	NA	NA	R1
GW05_R2	NO	WP2C	31.07.17	GW05.31.07.17	NA	7.17	14	13	7	17	#N/A	Summer	GW05_Summer_17	NA	GW05_13	GW05	GW05		Gwash	Leicestershire	NA	52.661946	-0.56010831	4426	NA	NA	NA	NA	3	NA	NA	NA	NA	NA	NA	NA	NA	NA	R2
GW05_R3	NO	WP2C	31.07.17	GW05.31.07.17	NA	7.17	14	13	7	17	#N/A	Summer	GW05_Summer_17	NA	GW05_13	GW05	GW05		Gwash	Leicestershire	NA	52.661946	-0.56010831	4426	NA	NA	NA	NA	3	NA	NA	NA	NA	NA	NA	NA	NA	NA	R3
GW06_R1	NO	WP2C	31.07.17	GW06.31.07.17	NA	7.17	14	13	7	17	#N/A	Summer	GW06_Summer_17	NA	GW06_13	GW06	GW06		Gwash	Leicestershire	NA	52.673153	-0.53770252	7576	NA	NA	NA	NA	9	NA	NA	NA	NA	NA	NA	NA	NA	NA	R1
GW06_R2	NO	WP2C	31.07.17	GW06.31.07.17	NA	7.17	14	13	7	17	#N/A	Summer	GW06_Summer_17	NA	GW06_13	GW06	GW06		Gwash	Leicestershire	NA	52.673153	-0.53770252	7576	NA	NA	NA	NA	9	NA	NA	NA	NA	NA	NA	NA	NA	NA	R2
GW06_R3	NO	WP2C	31.07.17	GW06.31.07.17	NA	7.17	14	13	7	17	#N/A	Summer	GW06_Summer_17	NA	GW06_13	GW06	GW06		Gwash	Leicestershire	NA	52.673153	-0.53770252	7576	NA	NA	NA	NA	9	NA	NA	NA	NA	NA	NA	NA	NA	NA	R3
GW07_R1	NO	WP2C	31.07.17	GW07.31.07.17	NA	7.17	14	13	7	17	#N/A	Summer	GW07_Summer_17	NA	GW07_13	GW07	GW07		Gwash	Leicestershire	NA	52.670057	-0.52366741	9196	NA	NA	NA	NA	4	NA	NA	NA	NA	NA	NA	NA	NA	NA	R1
GW07_R2	NO	WP2C	31.07.17	GW07.31.07.17	NA	7.17	14	13	7	17	#N/A	Summer	GW07_Summer_17	NA	GW07_13	GW07	GW07		Gwash	Leicestershire	NA	52.670057	-0.52366741	9196	NA	NA	NA	NA	4	NA	NA	NA	NA	NA	NA	NA	NA	NA	R2
GW07_R3	NO	WP2C	31.07.17	GW07.31.07.17	NA	7.17	14	13	7	17	#N/A	Summer	GW07_Summer_17	NA	GW07_13	GW07	GW07		Gwash	Leicestershire	NA	52.670057	-0.52366741	9196	NA	NA	NA	NA	4	NA	NA	NA	NA	NA	NA	NA	NA	NA	R3
GW08_R1	NO	WP2C	31.07.17	GW08.31.07.17	NA	7.17	14	13	7	17	#N/A	Summer	GW08_Summer_17	NA	GW08_13	GW08	GW08		Gwash	Leicestershire	NA	52.682298	-0.49118269	13496	NA	NA	NA	NA	9	NA	NA	NA	NA	NA	NA	NA	NA	NA	R1
GW08_R2	NO	WP2C	31.07.17	GW08.31.07.17	NA	7.17	14	13	7	17	#N/A	Summer	GW08_Summer_17	NA	GW08_13	GW08	GW08		Gwash	Leicestershire	NA	52.682298	-0.49118269	13496	NA	NA	NA	NA	9	NA	NA	NA	NA	NA	NA	NA	NA	NA	R2
GW08_R3	NO	WP2C	31.07.17	GW08.31.07.17	NA	7.17	14	13	7	17	#N/A	Summer	GW08_Summer_17	NA	GW08_13	GW08	GW08		Gwash	Leicestershire	NA	52.682298	-0.49118269	13496	NA	NA	NA	NA	9	NA	NA	NA	NA	NA	NA	NA	NA	NA	R3
GW09_R1	NO	WP2C	31.07.17	GW09.31.07.17	NA	7.17	14	13	7	17	#N/A	Summer	GW09_Summer_17	NA	GW09_13	GW09	GW09		Gwash	Leicestershire	NA	52.688471	-0.46988632	16386	NA	NA	NA	NA	7	NA	NA	NA	NA	NA	NA	NA	NA	NA	R1
GW09_R2	NO	WP2C	31.07.17	GW09.31.07.17	NA	7.17	14	13	7	17	#N/A	Summer	GW09_Summer_17	NA	GW09_13	GW09	GW09		Gwash	Leicestershire	NA	52.688471	-0.46988632	16386	NA	NA	NA	NA	7	NA	NA	NA	NA	NA	NA	NA	NA	NA	R2
GW09_R3	NO	WP2C	31.07.17	GW09.31.07.17	NA	7.17	14	13	7	17	#N/A	Summer	GW09_Summer_17	NA	GW09_13	GW09	GW09		Gwash	Leicestershire	NA	52.688471	-0.46988632	16386	NA	NA	NA	NA	7	NA	NA	NA	NA	NA	NA	NA	NA	NA	R3
GW10_R1	NO	WP2C	31.07.17	GW10.31.07.17	NA	7.17	14	13	7	17	#N/A	Summer	GW10_Summer_17	NA	GW10_13	GW10	GW10		Gwash	Leicestershire	NA	52.649648	-0.42515024	24466	NA	NA	NA	NA	14	NA	NA	NA	NA	NA	NA	NA	NA	NA	R1
GW10_R2	NO	WP2C	31.07.17	GW10.31.07.17	NA	7.17	14	13	7	17	#N/A	Summer	GW10_Summer_17	NA	GW10_13	GW10	GW10		Gwash	Leicestershire	NA	52.649648	-0.42515024	24466	NA	NA	NA	NA	14	NA	NA	NA	NA	NA	NA	NA	NA	NA	R2
GW10_R3	NO	WP2C	31.07.17	GW10.31.07.17	NA	7.17	14	13	7	17	#N/A	Summer	GW10_Summer_17	NA	GW10_13	GW10	GW10		Gwash	Leicestershire	NA	52.649648	-0.42515024	24466	NA	NA	NA	NA	14	NA	NA	NA	NA	NA	NA	NA	NA	NA	R3
GW11_R1	NO	WP2C	31.07.17	GW11.31.07.17	NA	7.17	14	13	7	17	#N/A	Summer	GW11_Summer_17	NA	GW11_13	GW11	GW11		Gwash	Leicestershire	NA	52.656826	-0.38662886	27356	NA	NA	NA	NA	14	NA	NA	NA	NA	NA	NA	NA	NA	NA	R1
GW11_R2	NO	WP2C	31.07.17	GW11.31.07.17	NA	7.17	14	13	7	17	#N/A	Summer	GW11_Summer_17	NA	GW11_13	GW11	GW11		Gwash	Leicestershire	NA	52.656826	-0.38662886	27356	NA	NA	NA	NA	14	NA	NA	NA	NA	NA	NA	NA	NA	NA	R2
GW11_R3	NO	WP2C	31.07.17	GW11.31.07.17	NA	7.17	14	13	7	17	#N/A	Summer	GW11_Summer_17	NA	GW11_13	GW11	GW11		Gwash	Leicestershire	NA	52.656826	-0.38662886	27356	NA	NA	NA	NA	14	NA	NA	NA	NA	NA	NA	NA	NA	NA	R3
GWNC_R1	YES	WP2C	31.07.17	GWNC.31.07.17	NA	7.17	14	13	7	17	#N/A	Summer	GWNC_Summer_17	NA	GWNC_13	GWNC	GWNC	NA	Gwash	Leicestershire	NA	NA	NA	NA	NA	NA	NA	NA	NA	NA	NA	NA	NA	NA	NA	NA	NA	NA	R1
GWNC_R2	YES	WP2C	31.07.17	GWNC.31.07.17	NA	7.17	14	13	7	17	#N/A	Summer	GWNC_Summer_17	NA	GWNC_13	GWNC	GWNC	NA	Gwash	Leicestershire	NA	NA	NA	NA	NA	NA	NA	NA	NA	NA	NA	NA	NA	NA	NA	NA	NA	NA	R2
GWNC_R3	YES	WP2C	31.07.17	GWNC.31.07.17	NA	7.17	14	13	7	17	#N/A	Summer	GWNC_Summer_17	NA	GWNC_13	GWNC	GWNC	NA	Gwash	Leicestershire	NA	NA	NA	NA	NA	NA	NA	NA	NA	NA	NA	NA	NA	NA	NA	NA	NA	NA	R3
PC_C1_H12	NO	WP2	NA	NA.NA	NA	NA	NA	NA	NA	NA	#N/A	NA	NA	NA	NA	NA	NA		NA	NA	NA	NA	NA	NA	NA	NA	NA	NA	NA	NA	NA	NA	NA	NA	NA	NA	NA	NA	NA
PC_C2_H12	NO	WP2	NA	NA.NA	NA	NA	NA	NA	NA	NA	#N/A	NA	NA	NA	NA	NA	NA		NA	NA	NA	NA	NA	NA	NA	NA	NA	NA	NA	NA	NA	NA	NA	NA	NA	NA	NA	NA	NA
PC_C3_H12	NO	WP2	NA	NA.NA	NA	NA	NA	NA	NA	NA	#N/A	NA	NA	NA	NA	NA	NA		NA	NA	NA	NA	NA	NA	NA	NA	NA	NA	NA	NA	NA	NA	NA	NA	NA	NA	NA	NA	NA
PC_C4_H6	NO	WP2	NA	NA.NA	NA	NA	NA	NA	NA	NA	#N/A	NA	NA	NA	NA	NA	NA		NA	NA	NA	NA	NA	NA	NA	NA	NA	NA	NA	NA	NA	NA	NA	NA	NA	NA	NA	NA	NA
PC_D1_H12	NO	WP2	NA	NA.NA	NA	NA	NA	NA	NA	NA	#N/A	NA	NA	NA	NA	NA	NA		NA	NA	NA	NA	NA	NA	NA	NA	NA	NA	NA	NA	NA	NA	NA	NA	NA	NA	NA	NA	NA
PC_D2_H12	NO	WP2	NA	NA.NA	NA	NA	NA	NA	NA	NA	#N/A	NA	NA	NA	NA	NA	NA		NA	NA	NA	NA	NA	NA	NA	NA	NA	NA	NA	NA	NA	NA	NA	NA	NA	NA	NA	NA	NA
PC_D3_H12	NO	WP2	NA	NA.NA	NA	NA	NA	NA	NA	NA	#N/A	NA	NA	NA	NA	NA	NA		NA	NA	NA	NA	NA	NA	NA	NA	NA	NA	NA	NA	NA	NA	NA	NA	NA	NA	NA	NA	NA
PC_D4_E7	NO	WP2	NA	NA.NA	NA	NA	NA	NA	NA	NA	#N/A	NA	NA	NA	NA	NA	NA		NA	NA	NA	NA	NA	NA	NA	NA	NA	NA	NA	NA	NA	NA	NA	NA	NA	NA	NA	NA	NA
PC_plate1	NO	WP2	NA	NA.NA	NA	NA	NA	NA	NA	NA	#N/A	NA	NA	NA	NA	NA	NA		NA	NA	NA	NA	NA	NA	NA	NA	NA	NA	NA	NA	NA	NA	NA	NA	NA	NA	NA	NA	NA
PC_plate2	NO	WP2	NA	NA.NA	NA	NA	NA	NA	NA	NA	#N/A	NA	NA	NA	NA	NA	NA		NA	NA	NA	NA	NA	NA	NA	NA	NA	NA	NA	NA	NA	NA	NA	NA	NA	NA	NA	NA	NA
PC_plate3	NO	WP2	NA	NA.NA	NA	NA	NA	NA	NA	NA	#N/A	NA	NA	NA	NA	NA	NA		NA	NA	NA	NA	NA	NA	NA	NA	NA	NA	NA	NA	NA	NA	NA	NA	NA	NA	NA	NA	NA
PC_plate4	NO	WP2	NA	NA.NA	NA	NA	NA	NA	NA	NA	#N/A	NA	NA	NA	NA	NA	NA		NA	NA	NA	NA	NA	NA	NA	NA	NA	NA	NA	NA	NA	NA	NA	NA	NA	NA	NA	NA	NA
PC-AGGAGGAA_TTCCTCCT	NO	WP2	NA	NA.NA	NA	NA	NA	NA	NA	NA	#N/A	NA	NA	NA	NA	NA	NA		NA	NA	NA	NA	NA	NA	NA	NA	NA	NA	NA	NA	NA	NA	NA	NA	NA	NA	NA	NA	NA
PC-CTCTACTC_GAGTAGAG	NO	WP2	NA	NA.NA	NA	NA	NA	NA	NA	NA	#N/A	NA	NA	NA	NA	NA	NA		NA	NA	NA	NA	NA	NA	NA	NA	NA	NA	NA	NA	NA	NA	NA	NA	NA	NA	NA	NA	NA
PC-CTTCACCA_TGGTGAAG	NO	WP2	NA	NA.NA	NA	NA	NA	NA	NA	NA	#N/A	NA	NA	NA	NA	NA	NA		NA	NA	NA	NA	NA	NA	NA	NA	NA	NA	NA	NA	NA	NA	NA	NA	NA	NA	NA	NA	NA
PC-GATCGAGT_ACTCGATC	NO	WP2	NA	NA.NA	NA	NA	NA	NA	NA	NA	#N/A	NA	NA	NA	NA	NA	NA		NA	NA	NA	NA	NA	NA	NA	NA	NA	NA	NA	NA	NA	NA	NA	NA	NA	NA	NA	NA	NA
BLANK_C1_A1	YES	WP2	NA	NA.NA	NA	NA	NA	NA	NA	NA	#N/A	NA	NA	NA	NA	NA	NA	NA	NA	NA	NA	NA	NA	NA	NA	NA	NA	NA	NA	NA	NA	NA	NA	NA	NA	NA	NA	NA	NA
BLANK_C1_F6	YES	WP2	NA	NA.NA	NA	NA	NA	NA	NA	NA	#N/A	NA	NA	NA	NA	NA	NA	NA	NA	NA	NA	NA	NA	NA	NA	NA	NA	NA	NA	NA	NA	NA	NA	NA	NA	NA	NA	NA	NA
BLANK_C2_A1	YES	WP2	NA	NA.NA	NA	NA	NA	NA	NA	NA	#N/A	NA	NA	NA	NA	NA	NA	NA	NA	NA	NA	NA	NA	NA	NA	NA	NA	NA	NA	NA	NA	NA	NA	NA	NA	NA	NA	NA	NA
BLANK_C2_F6	YES	WP2	NA	NA.NA	NA	NA	NA	NA	NA	NA	#N/A	NA	NA	NA	NA	NA	NA	NA	NA	NA	NA	NA	NA	NA	NA	NA	NA	NA	NA	NA	NA	NA	NA	NA	NA	NA	NA	NA	NA
BLANK_C3_A1	YES	WP2	NA	NA.NA	NA	NA	NA	NA	NA	NA	#N/A	NA	NA	NA	NA	NA	NA	NA	NA	NA	NA	NA	NA	NA	NA	NA	NA	NA	NA	NA	NA	NA	NA	NA	NA	NA	NA	NA	NA
BLANK_C3_H8	YES	WP2	NA	NA.NA	NA	NA	NA	NA	NA	NA	#N/A	NA	NA	NA	NA	NA	NA	NA	NA	NA	NA	NA	NA	NA	NA	NA	NA	NA	NA	NA	NA	NA	NA	NA	NA	NA	NA	NA	NA
BLANK_C4_A1	YES	WP2	NA	NA.NA	NA	NA	NA	NA	NA	NA	#N/A	NA	NA	NA	NA	NA	NA	NA	NA	NA	NA	NA	NA	NA	NA	NA	NA	NA	NA	NA	NA	NA	NA	NA	NA	NA	NA	NA	NA
BLANK_D1_F6	YES	WP2	NA	NA.NA	NA	NA	NA	NA	NA	NA	#N/A	NA	NA	NA	NA	NA	NA	NA	NA	NA	NA	NA	NA	NA	NA	NA	NA	NA	NA	NA	NA	NA	NA	NA	NA	NA	NA	NA	NA
BLANK_D2_A1	YES	WP2	NA	NA.NA	NA	NA	NA	NA	NA	NA	#N/A	NA	NA	NA	NA	NA	NA	NA	NA	NA	NA	NA	NA	NA	NA	NA	NA	NA	NA	NA	NA	NA	NA	NA	NA	NA	NA	NA	NA
BLANK_D2_F6	YES	WP2	NA	NA.NA	NA	NA	NA	NA	NA	NA	#N/A	NA	NA	NA	NA	NA	NA	NA	NA	NA	NA	NA	NA	NA	NA	NA	NA	NA	NA	NA	NA	NA	NA	NA	NA	NA	NA	NA	NA
BLANK_D3_A1	YES	WP2	NA	NA.NA	NA	NA	NA	NA	NA	NA	#N/A	NA	NA	NA	NA	NA	NA	NA	NA	NA	NA	NA	NA	NA	NA	NA	NA	NA	NA	NA	NA	NA	NA	NA	NA	NA	NA	NA	NA
BLANK_D3_F6	YES	WP2	NA	NA.NA	NA	NA	NA	NA	NA	NA	#N/A	NA	NA	NA	NA	NA	NA	NA	NA	NA	NA	NA	NA	NA	NA	NA	NA	NA	NA	NA	NA	NA	NA	NA	NA	NA	NA	NA	NA
BLANK_D4_A1	YES	WP2	NA	NA.NA	NA	NA	NA	NA	NA	NA	#N/A	NA	NA	NA	NA	NA	NA	NA	NA	NA	NA	NA	NA	NA	NA	NA	NA	NA	NA	NA	NA	NA	NA	NA	NA	NA	NA	NA	NA
BLANK_WP2C_plate1	YES	WP2	NA	NA.NA	NA	NA	NA	NA	NA	NA	#N/A	NA	NA	NA	NA	NA	NA	NA	NA	NA	NA	NA	NA	NA	NA	NA	NA	NA	NA	NA	NA	NA	NA	NA	NA	NA	NA	NA	NA
BLANK_WP2C_plate2	YES	WP2	NA	NA.NA	NA	NA	NA	NA	NA	NA	#N/A	NA	NA	NA	NA	NA	NA	NA	NA	NA	NA	NA	NA	NA	NA	NA	NA	NA	NA	NA	NA	NA	NA	NA	NA	NA	NA	NA	NA
BLANK_WP2C_plate3	YES	WP2	NA	NA.NA	NA	NA	NA	NA	NA	NA	#N/A	NA	NA	NA	NA	NA	NA	NA	NA	NA	NA	NA	NA	NA	NA	NA	NA	NA	NA	NA	NA	NA	NA	NA	NA	NA	NA	NA	NA
BLANK_WP2C_plate4	YES	WP2	NA	NA.NA	NA	NA	NA	NA	NA	NA	#N/A	NA	NA	NA	NA	NA	NA	NA	NA	NA	NA	NA	NA	NA	NA	NA	NA	NA	NA	NA	NA	NA	NA	NA	NA	NA	NA	NA	NA
BLANK-ACTGTGTC_GACACAGT	YES	WP2	NA	NA.NA	NA	NA	NA	NA	NA	NA	#N/A	NA	NA	NA	NA	NA	NA	NA	NA	NA	NA	NA	NA	NA	NA	NA	NA	NA	NA	NA	NA	NA	NA	NA	NA	NA	NA	NA	NA
BLANK-AGTGCAGT_ACTGCACT	YES	WP2	NA	NA.NA	NA	NA	NA	NA	NA	NA	#N/A	NA	NA	NA	NA	NA	NA	NA	NA	NA	NA	NA	NA	NA	NA	NA	NA	NA	NA	NA	NA	NA	NA	NA	NA	NA	NA	NA	NA
BLANK-CGAACTGT_ACAGTTCG	YES	WP2	NA	NA.NA	NA	NA	NA	NA	NA	NA	#N/A	NA	NA	NA	NA	NA	NA	NA	NA	NA	NA	NA	NA	NA	NA	NA	NA	NA	NA	NA	NA	NA	NA	NA	NA	NA	NA	NA	NA
BLANK-GTCTAGGT_ACCTAGAC	YES	WP2	NA	NA.NA	NA	NA	NA	NA	NA	NA	#N/A	NA	NA	NA	NA	NA	NA	NA	NA	NA	NA	NA	NA	NA	NA	NA	NA	NA	NA	NA	NA	NA	NA	NA	NA	NA	NA	NA	NA
BLANK-TACGCCTT_AAGGCGTA	YES	WP2	NA	NA.NA	NA	NA	NA	NA	NA	NA	#N/A	NA	NA	NA	NA	NA	NA	NA	NA	NA	NA	NA	NA	NA	NA	NA	NA	NA	NA	NA	NA	NA	NA	NA	NA	NA	NA	NA	NA
BLANK-TCAGACGA_TCGTCTGA	YES	WP2	NA	NA.NA	NA	NA	NA	NA	NA	NA	#N/A	NA	NA	NA	NA	NA	NA	NA	NA	NA	NA	NA	NA	NA	NA	NA	NA	NA	NA	NA	NA	NA	NA	NA	NA	NA	NA	NA	NA
BLANK-TCAGGCTT_AAGCCTGA	YES	WP2	NA	NA.NA	NA	NA	NA	NA	NA	NA	#N/A	NA	NA	NA	NA	NA	NA	NA	NA	NA	NA	NA	NA	NA	NA	NA	NA	NA	NA	NA	NA	NA	NA	NA	NA	NA	NA	NA	NA
EBlank_R3_T06	YES	WP2	NA	NA.NA	NA	NA	NA	NA	NA	NA	#N/A	NA	NA	NA	NA	NA	EBlank_T06	NA	NA	NA	NA	NA	NA	NA	NA	NA	NA	NA	NA	NA	NA	NA	NA	NA	NA	NA	NA	NA	NA
ENC_R2_T19	YES	WP2A	NA	NA.NA	NA	NA	NA	NA	NA	NA	#N/A	NA	NA	NA	NA	NA	ENC_T19	NA	NA	NA	NA	NA	NA	NA	NA	NA	NA	NA	NA	NA	NA	NA	NA	NA	NA	NA	NA	NA	NA
SKNC_R1	YES	WP2C	19.07.17	SKNC.19.07.17	NA	7.17	12	11	7	17	#N/A	Summer	SKNC_Summer_17	NA	SKNC_11	SKNC	SKNC	NA	Skaneateles	New_York	NA	NA	NA	NA	NA	NA	NA	NA	0	NA	NA	NA	NA	NA	NA	NA	NA	NA	R1
SKNC_R2	YES	WP2C	19.07.17	SKNC.19.07.17	NA	7.17	12	11	7	17	#N/A	Summer	SKNC_Summer_17	NA	SKNC_11	SKNC	SKNC	NA	Skaneateles	New_York	NA	NA	NA	NA	NA	NA	NA	NA	0	NA	NA	NA	NA	NA	NA	NA	NA	NA	R2
SKNC_R3	YES	WP2C	19.07.17	SKNC.19.07.17	NA	7.17	12	11	7	17	#N/A	Summer	SKNC_Summer_17	NA	SKNC_11	SKNC	SKNC	NA	Skaneateles	New_York	NA	NA	NA	NA	NA	NA	NA	NA	0	NA	NA	NA	NA	NA	NA	NA	NA	NA	R3
TWNC_R1	YES	WP2C	13.07.17	TWNC.13.07.17	NA	7.17	12	11	7	17	#N/A	Summer	TWNC_Summer_17	NA	TWNC_11	TWNC	TWNC	NA	Towy	Carmarthenshire	NA	NA	NA	NA	NA	NA	NA	NA	NA	NA	NA	NA	NA	NA	NA	NA	NA	NA	R1
TWNC_R2	YES	WP2C	13.07.17	TWNC.13.07.17	NA	7.17	12	11	7	17	#N/A	Summer	TWNC_Summer_17	NA	TWNC_11	TWNC	TWNC	NA	Towy	Carmarthenshire	NA	NA	NA	NA	NA	NA	NA	NA	NA	NA	NA	NA	NA	NA	NA	NA	NA	NA	R2
TWNC_R3	YES	WP2C	13.07.17	TWNC.13.07.17	NA	7.17	12	11	7	17	#N/A	Summer	TWNC_Summer_17	NA	TWNC_11	TWNC	TWNC	NA	Towy	Carmarthenshire	NA	NA	NA	NA	NA	NA	NA	NA	NA	NA	NA	NA	NA	NA	NA	NA	NA	NA	R3
