# Supplementary material for: An integrated spatio-temporal view of riverine biodiversity using environmental DNA metabarcoding
Source: Nat Commun. 2024 May 23;15:4372. doi: 10.1038/s41467-024-48640-3 (PMC11116482; doi:10.1038/s41467-024-48640-3)
Supplement: Supplementary file 5 — Supplementary Code 1 [file 41467_2024_48640_MOESM5_ESM.zip]

Archive with 3 entries (3 files):
- Supplementary Code 1/Analysing_BLAST_output_WP2_12S.R
- Supplementary Code 1/Analysing_BLAST_output_WP2_18S.R
- Supplementary Code 1/Analysing_BLAST_output_WP2_CO1.R
