# Supplementary material for: An integrated spatio-temporal view of riverine biodiversity using environmental DNA metabarcoding
Source: Nat Commun. 2024 May 23;15:4372. doi: 10.1038/s41467-024-48640-3 (PMC11116482; doi:10.1038/s41467-024-48640-3)
Supplement: Supplementary file 5 — Supplementary Code 1 [file 41467_2024_48640_MOESM5_ESM.zip › Supplementary Code 1/Analysing_BLAST_output_WP2_CO1.R]

library(tidyverse)
library(readr)
library(data.table)
library(vegan)
library(plotly)
library(lulu)
library(mgcv)

setwd("WP2_analysis/CO1_BLAST")

#Adding the old midori Ids back in that had to be reduced to numbers due to BLAST's sequence name limit of 50
BLAST_OUTPUT_CO1 <- read_table2("BLAST_OUTPUT_CO1.txt", col_names = FALSE)

MIDORI_ID_ref <- read_csv("WP2_analysis/CO1_ref_database/MIDORI/MIDORI_ID_ref.csv")
MIDORI_ID_ref$X1<-NULL
BLAST_OUTPUT_CO1<-BLAST_OUTPUT_CO1 %>% rename(rn = X2 )

BLAST_OUTPUT_CO1_IDs <- BLAST_OUTPUT_CO1 %>% full_join(MIDORI_ID_ref, by = c("rn"))
BLAST_OUTPUT_CO1_IDs<-na.omit(BLAST_OUTPUT_CO1_IDs)

#Adding the taxonomy linked with the midori Ids
MIDORI_UNIQ_GB240_CO1_QIIME <- read_table2("WP2_analysis/CO1_ref_database/MIDORI/MIDORI_UNIQ_GB240_CO1_QIIME.taxon/MIDORI_UNIQ_GB240_CO1_QIIME.taxon", col_names = FALSE)

MIDORI_UNIQ_GB240_CO1_QIIME$taxonomy<-paste(MIDORI_UNIQ_GB240_CO1_QIIME$X2,MIDORI_UNIQ_GB240_CO1_QIIME$X3)
MIDORI_UNIQ_GB240_CO1_QIIME$X2<-NULL
MIDORI_UNIQ_GB240_CO1_QIIME$X3<-NULL

MIDORI_UNIQ_GB240_CO1_QIIME<-MIDORI_UNIQ_GB240_CO1_QIIME %>% rename(old_ID = X1 )

BLAST_OUTPUT_CO1_IDs <- BLAST_OUTPUT_CO1_IDs %>% full_join(MIDORI_UNIQ_GB240_CO1_QIIME, by = c("old_ID"))
BLAST_OUTPUT_CO1_IDs$X6<-NULL
BLAST_OUTPUT_CO1_IDs$X7<-NULL
BLAST_OUTPUT_CO1_IDs$X8<-NULL
BLAST_OUTPUT_CO1_IDs$X9<-NULL
BLAST_OUTPUT_CO1_IDs$X1.y<-NULL

CO1_BLAST_SEQ_number_squence <- read_table2("CO1_BLAST_SEQ_number_squence.txt", 
                                            col_names = FALSE)
BLAST_OUTPUT_CO1_IDs<-BLAST_OUTPUT_CO1_IDs %>% rename(X2 = X1.x )

CO1_BLAST_SEQ_number_squence$X2 <- gsub(">", "", CO1_BLAST_SEQ_number_squence$X2)

BLAST_OUTPUT_CO1_IDs <- BLAST_OUTPUT_CO1_IDs %>% full_join(CO1_BLAST_SEQ_number_squence, by = c("X2"))
BLAST_OUTPUT_CO1_IDs<-na.omit(BLAST_OUTPUT_CO1_IDs)

write.table(BLAST_OUTPUT_CO1_IDs,"BLAST_OUTPUT_CO1_IDs_tax.txt",row.names = FALSE,col.names=FALSE,quote = FALSE)

remove(BLAST_OUTPUT_CO1,MIDORI_ID_ref,MIDORI_UNIQ_GB240_CO1_QIIME)

#Flitering BLAST searches by percentage identity and query cover
BLAST_OUTPUT_CO1_IDs_filtered<-BLAST_OUTPUT_CO1_IDs[!(BLAST_OUTPUT_CO1_IDs$X3<70),]
BLAST_OUTPUT_CO1_IDs_filtered<-BLAST_OUTPUT_CO1_IDs_filtered[!(BLAST_OUTPUT_CO1_IDs_filtered$X4<70),]

#Read in ASV table
seqtabNoC_WP2_CO1 <- read_table2("seqtabNoC_WP2_CO1.txt")
seqtabNoC_WP2_CO1_transpose<-t(seqtabNoC_WP2_CO1)
seqtabNoC_WP2_CO1_transpose<-as.data.frame(seqtabNoC_WP2_CO1_transpose)
seqtabNoC_WP2_CO1_transpose<-setDT(seqtabNoC_WP2_CO1_transpose, keep.rownames = TRUE)
names(seqtabNoC_WP2_CO1_transpose)[names(seqtabNoC_WP2_CO1_transpose) == "rn"] <- "Seq"
seqtabNoC_WP2_CO1_transpose[] <- lapply(seqtabNoC_WP2_CO1_transpose, gsub, pattern='"', replacement='')
seqtabNoC_WP2_CO1_transpose <- na.omit(transform(seqtabNoC_WP2_CO1_transpose, Seq = c("Seq", Seq[-nrow(seqtabNoC_WP2_CO1_transpose)])))
header.true <- function(seqtabNoC_WP2_CO1_transpose) {
  names(seqtabNoC_WP2_CO1_transpose) <- as.character(unlist(seqtabNoC_WP2_CO1_transpose[1,]))
  seqtabNoC_WP2_CO1_transpose[-1,]
}
seqtabNoC_WP2_CO1_transpose<-header.true(seqtabNoC_WP2_CO1_transpose)
remove(seqtabNoC_WP2_CO1)

seqtabNoC_WP2_CO1_transpose<-setDT(seqtabNoC_WP2_CO1_transpose, keep.rownames = TRUE)
seqtabNoC_WP2_CO1_transpose<-seqtabNoC_WP2_CO1_transpose %>% rename(X1 = rn )
seqtabNoC_WP2_CO1_transpose$X1 <- gsub('"', "", seqtabNoC_WP2_CO1_transpose$X1)

#construct rarefaction curve for ASV table
#rarefaction_curve_all<-seqtabNoC_WP2_CO1_transpose
#rarefaction_curve_all$Seq <- NULL

#rarefaction_curve_all<-t(rarefaction_curve_all)
#rownames(rarefaction_curve_all) <- NULL
#rarefaction_curve_all<-as.data.frame(rarefaction_curve_all)

#rarefaction_curve_all<-lapply(rarefaction_curve_all,as.integer)
#rarefaction_curve_all<-data.frame(rarefaction_curve_all)

#rarecurve_100<-rarefaction_curve_all[rowSums(rarefaction_curve_all[, -1])>100, ]
#rarecurve_100<-rarecurve_100[rowSums(rarecurve_100[, -1])<200000, ]
#rarecurve_100<-na.omit(rarecurve_100)
#(raremax <- min(rowSums(rarecurve_100)))

#rarecurve(rarecurve_100, col = c("red", "blue", "orange", "yellow", "green"), step = 20, sample = raremax, label = FALSE)

#REMOVING SAMPLES WITH A READ DEPTH OF LESS THAN 1000
seqtabNoC_WP2_CO1_transpose<-data.frame(seqtabNoC_WP2_CO1_transpose)
i <- c(2:1215) 
seqtabNoC_WP2_CO1_transpose[ , i] <- apply(seqtabNoC_WP2_CO1_transpose[ , i], 2,  
                                           function(x) as.numeric(as.character(x)))

read_depth_original<-colSums(seqtabNoC_WP2_CO1_transpose[c(2:1215)])
read_depth_original<-data.frame(read_depth_original)
read_depth_original <- tibble::rownames_to_column(read_depth_original, "sample")

rarefy_col_sum<-colSums(seqtabNoC_WP2_CO1_transpose[c(2:1215)])
rarefy_col_sum<-data.frame(rarefy_col_sum)
rarefy_col_sum<-setDT(rarefy_col_sum, keep.rownames = TRUE)[]
rarefy_col_sum<-data.frame(rarefy_col_sum)

rarefy_col_sum<-rarefy_col_sum[!(rarefy_col_sum$rarefy_col_sum>=1000),]
drop<-rarefy_col_sum$rn

seqtabNoC_WP2_CO1_transpose<-seqtabNoC_WP2_CO1_transpose[,!(names(seqtabNoC_WP2_CO1_transpose) %in% drop)]

read_depth_1000_filter<-colSums(seqtabNoC_WP2_CO1_transpose[c(2:1104)])
read_depth_1000_filter<-data.frame(read_depth_1000_filter)
read_depth_1000_filter <- tibble::rownames_to_column(read_depth_1000_filter, "sample")
read_depth_track<-merge(read_depth_original[, c("sample", "read_depth_original")],read_depth_1000_filter, by="sample",all = TRUE)

#Replace the literal sequences from the seqtabNoc table and replace them with the corresponding SEQ Ids
SEQ_to_sequence_lookup_table <- read_table2("SEQ_to_sequence_lookup_table.txt")
SEQ_to_sequence_lookup_table$div<-NULL
SEQ_to_sequence_lookup_table$taxTab_WP2_CO1<-NULL
SEQ_to_sequence_lookup_table$Seq <- gsub(">", "", SEQ_to_sequence_lookup_table$Seq)

SEQ_to_sequence_lookup_table<-SEQ_to_sequence_lookup_table %>% rename(Seq_ID = "Seq",Seq = "Seq_number",)
seqtabNoC_WP2_CO1_transpose <- SEQ_to_sequence_lookup_table %>% full_join(seqtabNoC_WP2_CO1_transpose, by = c("Seq"))
seqtabNoC_WP2_CO1_transpose$Seq<-NULL

BLAST_OUTPUT_CO1_IDs_filtered<-BLAST_OUTPUT_CO1_IDs_filtered %>% rename(Seq_ID = "X1")

#Adding the row number to the taxonomy in order to make the taxonomy assigned to the ASV unique
BLAST_OUTPUT_CO1_IDs_filtered$ID <- seq.int(nrow(BLAST_OUTPUT_CO1_IDs_filtered))
BLAST_OUTPUT_CO1_IDs_filtered$taxonomy<-paste(BLAST_OUTPUT_CO1_IDs_filtered$ID,";",BLAST_OUTPUT_CO1_IDs_filtered$taxonomy,sep="")

seqtabNoC_WP2_CO1_tax <- BLAST_OUTPUT_CO1_IDs_filtered %>% full_join(seqtabNoC_WP2_CO1_transpose, by = c("Seq_ID"))
seqtabNoC_WP2_CO1_tax$rn <- NULL
seqtabNoC_WP2_CO1_tax$X3 <- NULL
seqtabNoC_WP2_CO1_tax$X4 <- NULL
seqtabNoC_WP2_CO1_tax$X5 <- NULL
seqtabNoC_WP2_CO1_tax$old_ID <- NULL
seqtabNoC_WP2_CO1_tax$Seq_ID<-NULL
seqtabNoC_WP2_CO1_tax$ID<-NULL
seqtabNoC_WP2_CO1_tax$X1<-NULL

i <- c(2:1103) 
seqtabNoC_WP2_CO1_tax[ , i] <- apply(seqtabNoC_WP2_CO1_tax[ , i], 2,  
                                     function(x) as.numeric(as.character(x)))

seqtabNoC_WP2_CO1_tax<-na.omit(seqtabNoC_WP2_CO1_tax)

#CALCULATING 0.05% READ THREASHOLD FOR LATER FILTEIRNG
seqtabNoC_WP2_CO1_tax_col_sum<-colSums(seqtabNoC_WP2_CO1_tax[c(2:1103)])
seqtabNoC_WP2_CO1_tax_col_sum<-data.frame(seqtabNoC_WP2_CO1_tax_col_sum)
seqtabNoC_WP2_CO1_tax_col_sum$read_filter<-seqtabNoC_WP2_CO1_tax_col_sum$seqtabNoC_WP2_CO1_tax_col_sum *0.0005
seqtabNoC_WP2_CO1_tax_col_sum<- seqtabNoC_WP2_CO1_tax_col_sum %>% rownames_to_column("ID")

#SUBSET ONLY THE METAZOANS
#taxonomy<-seqtabNoC_WP2_CO1_tax$taxonomy
#write.csv(taxonomy,"taxonomy.csv")
seqtabNoC_WP2_CO1_tax<-seqtabNoC_WP2_CO1_tax[grepl("Arthropoda|Gastrotricha|Platyhelminthes|Annelida|Chordata|Rotifera|Mollusca|Cnidaria|Nematoda|Tardigrada|Porifera|Placozoa|Onychophora|Nemertea|Echinodermata|Bryozoa", seqtabNoC_WP2_CO1_tax$taxonomy),]
seqtabNoC_WP2_CO1_tax<-seqtabNoC_WP2_CO1_tax[!grepl("_Primates_", seqtabNoC_WP2_CO1_tax$taxonomy),]

#REMOVE ASVS THAT CANNOT BE IDENTIFIED WITH BLAST
seqtabNoC_WP2_CO1_tax<-seqtabNoC_WP2_CO1_tax[!is.na(seqtabNoC_WP2_CO1_tax$taxonomy), ]
seqtabNoC_WP2_CO1_tax$X1<-NULL

read_depth_metazoan_filter<-colSums(seqtabNoC_WP2_CO1_tax[c(2:1103)])
read_depth_metazoan_filter<-data.frame(read_depth_metazoan_filter)
read_depth_metazoan_filter <- tibble::rownames_to_column(read_depth_metazoan_filter, "sample")
read_depth_track<-merge(read_depth_metazoan_filter[, c("sample", "read_depth_metazoan_filter")],read_depth_track, by="sample",all = TRUE)

#CONVERITNG ASV TABLE INTO LONG FORMAT
seqtabNoC_WP2_CO1_tax_long <- gather(seqtabNoC_WP2_CO1_tax, Sample, reads, 2:1103, factor_key=TRUE)
seqtabNoC_WP2_CO1_tax_long$reads<-   as.numeric(seqtabNoC_WP2_CO1_tax_long$reads)

#READ IN METADATA
lofresh_metadata_WP2_3 <- read_csv("metadata/lofresh_metadata_WP2&3.csv")
lofresh_metadata_WP2_3_summary<-table(lofresh_metadata_WP2_3$Days,lofresh_metadata_WP2_3$SampleSite_code)
lofresh_metadata_WP2_3_summary<-data.frame(lofresh_metadata_WP2_3_summary)
write.csv(lofresh_metadata_WP2_3_summary,"lofresh_metadata_WP2_3_summary.csv")
seqtabNoC_WP2_CO1_tax_long<-seqtabNoC_WP2_CO1_tax_long %>% rename(ID=Sample)

#ADD METADATA TO ASV TABLE
seqtabNoC_WP2_CO1_tax_long_meta <- merge(lofresh_metadata_WP2_3[, c("ID", "WP")],seqtabNoC_WP2_CO1_tax_long, by="ID")
sum_reads<- sum(seqtabNoC_WP2_CO1_tax_long_meta$reads)

seqtabNoC_WP2_CO1_tax_long_meta_clean_filtered <- merge(seqtabNoC_WP2_CO1_tax_col_sum[, c("ID", "read_filter")],seqtabNoC_WP2_CO1_tax_long_meta, by="ID")

#REMOVE READS LESS THAN THE 0.05% CUT OFF
seqtabNoC_WP2_CO1_tax_long_meta_clean_filtered<-seqtabNoC_WP2_CO1_tax_long_meta_clean_filtered[!(seqtabNoC_WP2_CO1_tax_long_meta_clean_filtered$reads<=seqtabNoC_WP2_CO1_tax_long_meta_clean_filtered$read_filter),]

write.csv(seqtabNoC_WP2_CO1_tax_long_meta_clean_filtered,"WP2_ASV_table_long_filtered_family.csv")
seqtabNoC_WP2_CO1_tax_long_meta_clean_filtered <- read_csv("WP2_ASV_table_long_filtered_family.csv")

#CONVERTING FILTERED LONG FORMAT INTO WIDE FORMAT
seqtabNoC_WP2_CO1_tax_wide_filtered<-seqtabNoC_WP2_CO1_tax_long_meta_clean_filtered
seqtabNoC_WP2_CO1_tax_wide_filtered$Order <- NULL 
seqtabNoC_WP2_CO1_tax_wide_filtered$read_filter <- NULL 
seqtabNoC_WP2_CO1_tax_wide_filtered$Seq_length <- NULL 
seqtabNoC_WP2_CO1_tax_wide_filtered$WP <- NULL 
seqtabNoC_WP2_CO1_tax_wide_filtered$X1 <- NULL 


seqtabNoC_WP2_CO1_tax_wide_filtered <- spread(seqtabNoC_WP2_CO1_tax_wide_filtered,ID,reads)
seqtabNoC_WP2_CO1_tax_wide_filtered[is.na(seqtabNoC_WP2_CO1_tax_wide_filtered)] <- 0
seqtabNoC_WP2_CO1_tax_wide_filtered <- data.frame(t(seqtabNoC_WP2_CO1_tax_wide_filtered))

names(seqtabNoC_WP2_CO1_tax_wide_filtered) <- as.matrix(seqtabNoC_WP2_CO1_tax_wide_filtered[1, ])
seqtabNoC_WP2_CO1_tax_wide_filtered <- seqtabNoC_WP2_CO1_tax_wide_filtered[-1, ]
seqtabNoC_WP2_CO1_tax_wide_filtered[] <- lapply(seqtabNoC_WP2_CO1_tax_wide_filtered, function(x) type.convert(as.character(x)))

read_depth_0.05_filter<-colSums(seqtabNoC_WP2_CO1_tax[c(2:1103)])
read_depth_0.05_filter<-data.frame(read_depth_0.05_filter)
read_depth_0.05_filter <- tibble::rownames_to_column(read_depth_0.05_filter, "sample")
read_depth_track<-merge(read_depth_0.05_filter[, c("sample", "read_depth_0.05_filter")],read_depth_track, by="sample",all = TRUE)

#tracking read depth plot
read_depth_track_long<-gather(read_depth_track, step,reads, read_depth_0.05_filter:read_depth_1000_filter, factor_key=TRUE)

read_depth_track_long$sample<-gsub('_R1', '', read_depth_track_long$sample)
read_depth_track_long$sample<-gsub('_R2', '', read_depth_track_long$sample)
read_depth_track_long$sample<-gsub('_R3', '', read_depth_track_long$sample)

read_depth_track_long<-read_depth_track_long[- grep("BLANK", read_depth_track_long$sample),]
read_depth_track_long<-read_depth_track_long[- grep("Blank", read_depth_track_long$sample),]
read_depth_track_long<-read_depth_track_long[- grep("C0", read_depth_track_long$sample),]
read_depth_track_long<-read_depth_track_long[- grep("C1", read_depth_track_long$sample),]
read_depth_track_long<-read_depth_track_long[- grep("PC", read_depth_track_long$sample),]


read_depth_track_long<-read_depth_track_long %>% 
  group_by(sample,step) %>% 
  summarize(reads=sum(reads)) %>%
  rename(sample=sample,step=step, reads= reads)

read_depth_track_long$step <- factor(read_depth_track_long$step, levels = c("read_depth_original", "read_depth_1000_filter", "read_depth_metazoan_filter", "read_depth_0.05_filter"))


ggplot(data=read_depth_track_long, aes(x=step, y=reads,fill=step)) +
  geom_bar(stat="identity")+scale_y_continuous(labels = comma)+theme_bw()+facet_wrap(.~sample,nrow=4)+theme(
    strip.background = element_blank(),
    strip.text.x = element_blank(),
    axis.ticks=element_blank(),
    axis.text.x=element_blank(),
    panel.grid=element_blank(),
    panel.spacing.x = unit(0, "null")) +
  labs(x='')+coord_cartesian(ylim = c(0, 500000)) 


#NORMALISING READS
seqtabNoC_WP2_CO1_tax_col_sum2<-rowSums(seqtabNoC_WP2_CO1_tax_wide_filtered[c(1:7167)])
seqtabNoC_WP2_CO1_tax_col_sum2<-data.frame(seqtabNoC_WP2_CO1_tax_col_sum2)
seqtabNoC_WP2_CO1_tax_col_sum2$ID <- rownames(seqtabNoC_WP2_CO1_tax_col_sum2)

seqtabNoC_WP2_CO1_tax_normalised<- merge(seqtabNoC_WP2_CO1_tax_col_sum2[, c("ID", "seqtabNoC_WP2_CO1_tax_col_sum2")],seqtabNoC_WP2_CO1_tax_long_meta_clean_filtered, by="ID")

seqtabNoC_WP2_CO1_tax_normalised <- transform(seqtabNoC_WP2_CO1_tax_normalised, normalised_reads = reads / seqtabNoC_WP2_CO1_tax_col_sum2)


ggplot(seqtabNoC_WP2_CO1_tax_normalised , aes(x = ID, fill = taxonomy, y = normalised_reads)) + 
  geom_bar(stat = "identity", colour = "black")+
  theme(axis.text.x = element_text(angle = 90))+ theme(legend.position = "none")

ggplot(seqtabNoC_WP2_CO1_tax_normalised , aes(x = ID, fill = taxonomy, y = reads)) + 
  geom_bar(stat = "identity", colour = "black")+
  theme(axis.text.x = element_text(angle = 90))+ theme(legend.position = "none")


#CONVERTING NORMALISED LONG FORMAT INTO WIDE FORMAT
seqtabNoC_WP2_CO1_tax_normalised_wide<-seqtabNoC_WP2_CO1_tax_normalised
seqtabNoC_WP2_CO1_tax_normalised_wide$read_filter <- NULL 
seqtabNoC_WP2_CO1_tax_normalised_wide$Days <- NULL 
seqtabNoC_WP2_CO1_tax_normalised_wide$Date_sampled <- NULL 
seqtabNoC_WP2_CO1_tax_normalised_wide$SampleSite_code <- NULL 
seqtabNoC_WP2_CO1_tax_normalised_wide$SampleSite_time <- NULL 
seqtabNoC_WP2_CO1_tax_normalised_wide$WP <- NULL 
seqtabNoC_WP2_CO1_tax_normalised_wide$Seq_length <- NULL 
seqtabNoC_WP2_CO1_tax_normalised_wide$reads <- NULL 
seqtabNoC_WP2_CO1_tax_normalised_wide$seqtabNoC_WP2_CO1_tax_col_sum2 <- NULL 

seqtabNoC_WP2_CO1_tax_normalised_wide<-seqtabNoC_WP2_CO1_tax_normalised_wide %>% 
  group_by(ID,taxonomy) %>% 
  summarize(normalised_reads=sum(normalised_reads)) %>%
  rename(ID=ID,taxonomy=taxonomy, normalised_reads= normalised_reads,)

seqtabNoC_WP2_CO1_tax_normalised_wide <- spread(seqtabNoC_WP2_CO1_tax_normalised_wide,ID,normalised_reads)
seqtabNoC_WP2_CO1_tax_normalised_wide[is.na(seqtabNoC_WP2_CO1_tax_normalised_wide)] <- 0
seqtabNoC_WP2_CO1_tax_normalised_wide <- data.frame(t(seqtabNoC_WP2_CO1_tax_normalised_wide))

names(seqtabNoC_WP2_CO1_tax_normalised_wide) <- as.matrix(seqtabNoC_WP2_CO1_tax_normalised_wide[1, ])
seqtabNoC_WP2_CO1_tax_normalised_wide <- seqtabNoC_WP2_CO1_tax_normalised_wide[-1, ]
seqtabNoC_WP2_CO1_tax_normalised_wide[] <- lapply(seqtabNoC_WP2_CO1_tax_normalised_wide, function(x) type.convert(as.character(x)))

write.csv(seqtabNoC_WP2_CO1_tax_normalised_wide,"NORM_WP2_ASV_table_wide_filtered_family.csv")

### WP2A  Splitting work packages and adding metadata ###
lofresh_metadata_WP2_3 <- read_csv("metadata/lofresh_metadata_WP2&3.csv")
seqtabNoC_WP2A_CO1_tax_long_meta_clean<-seqtabNoC_WP2_CO1_tax_long_meta_clean_filtered %>% filter(WP == "WP2A")
seqtabNoC_WP2A_CO1_tax_long_meta_clean <- merge(lofresh_metadata_WP2_3[, c("ID", "SampleSite_time")],seqtabNoC_WP2A_CO1_tax_long_meta_clean, by="ID")
seqtabNoC_WP2A_CO1_tax_long_meta_clean <- merge(lofresh_metadata_WP2_3[, c("ID", "SampleSite_code")],seqtabNoC_WP2A_CO1_tax_long_meta_clean, by="ID")
seqtabNoC_WP2A_CO1_tax_long_meta_clean <- merge(lofresh_metadata_WP2_3[, c("ID", "Date_sampled")],seqtabNoC_WP2A_CO1_tax_long_meta_clean, by="ID")
seqtabNoC_WP2A_CO1_tax_long_meta_clean <- merge(lofresh_metadata_WP2_3[, c("ID", "Days")],seqtabNoC_WP2A_CO1_tax_long_meta_clean, by="ID")

write.csv(seqtabNoC_WP2A_CO1_tax_long_meta_clean,"WP2A_ASV_table_long_filtered_family.csv")
seqtabNoC_WP2A_CO1_tax_long_meta_clean <- read_csv("WP2A_ASV_table_long_filtered_family.csv")

### WP2B  Splitting work packages and adding metadata ###
lofresh_metadata_WP2_3 <- read_csv("metadata/lofresh_metadata_WP2&3.csv")
seqtabNoC_WP2B_CO1_tax_long_meta_clean<-seqtabNoC_WP2_CO1_tax_long_meta_clean_filtered %>% filter(WP == "WP2B")
seqtabNoC_WP2B_CO1_tax_long_meta_clean <- merge(lofresh_metadata_WP2_3[, c("ID", "SampleSite_time")],seqtabNoC_WP2B_CO1_tax_long_meta_clean, by="ID")
seqtabNoC_WP2B_CO1_tax_long_meta_clean <- merge(lofresh_metadata_WP2_3[, c("ID", "SampleSite_code")],seqtabNoC_WP2B_CO1_tax_long_meta_clean, by="ID")
seqtabNoC_WP2B_CO1_tax_long_meta_clean <- merge(lofresh_metadata_WP2_3[, c("ID", "Date_sampled")],seqtabNoC_WP2B_CO1_tax_long_meta_clean, by="ID")
seqtabNoC_WP2B_CO1_tax_long_meta_clean <- merge(lofresh_metadata_WP2_3[, c("ID", "Days")],seqtabNoC_WP2B_CO1_tax_long_meta_clean, by="ID")

write.csv(seqtabNoC_WP2B_CO1_tax_long_meta_clean,"WP2B_ASV_table_long_filtered_family.csv")
seqtabNoC_WP2B_CO1_tax_long_meta_clean <- read_csv("WP2B_ASV_table_long_filtered_family.csv")

### WP3B  Splitting work packages and adding metadata ###
lofresh_metadata_WP2_3 <- read_csv("metadata/lofresh_metadata_WP2&3.csv")
seqtabNoC_WP3B_CO1_tax_long_meta_clean<-seqtabNoC_WP2_CO1_tax_long_meta_clean_filtered %>% filter(WP == "WP3B")
seqtabNoC_WP3B_CO1_tax_long_meta_clean <- merge(lofresh_metadata_WP2_3[, c("ID", "SampleSite_time")],seqtabNoC_WP3B_CO1_tax_long_meta_clean, by="ID")
seqtabNoC_WP3B_CO1_tax_long_meta_clean <- merge(lofresh_metadata_WP2_3[, c("ID", "SampleSite_code")],seqtabNoC_WP3B_CO1_tax_long_meta_clean, by="ID")
seqtabNoC_WP3B_CO1_tax_long_meta_clean <- merge(lofresh_metadata_WP2_3[, c("ID", "Date_sampled")],seqtabNoC_WP3B_CO1_tax_long_meta_clean, by="ID")
seqtabNoC_WP3B_CO1_tax_long_meta_clean <- merge(lofresh_metadata_WP2_3[, c("ID", "Days")],seqtabNoC_WP3B_CO1_tax_long_meta_clean, by="ID")

write.csv(seqtabNoC_WP3B_CO1_tax_long_meta_clean,"WP3B_ASV_table_long_filtered_family.csv")
seqtabNoC_WP3B_CO1_tax_long_meta_clean <- read_csv("WP3B_ASV_table_long_filtered_family.csv")

### WP2C Splitting work packages and adding metadata ###
seqtabNoC_WP2C_CO1_tax_long_meta_clean<-seqtabNoC_WP2_CO1_tax_long_meta_clean_filtered %>% filter(WP == "WP2C")
seqtabNoC_WP2C_CO1_tax_long_meta_clean <- merge(lofresh_metadata_WP2_3[, c("ID", "SampleSite_time")],seqtabNoC_WP2C_CO1_tax_long_meta_clean, by="ID")
seqtabNoC_WP2C_CO1_tax_long_meta_clean <- merge(lofresh_metadata_WP2_3[, c("ID", "SampleSite_code")],seqtabNoC_WP2C_CO1_tax_long_meta_clean, by="ID")
seqtabNoC_WP2C_CO1_tax_long_meta_clean <- merge(lofresh_metadata_WP2_3[, c("ID", "Date_sampled")],seqtabNoC_WP2C_CO1_tax_long_meta_clean, by="ID")
seqtabNoC_WP2C_CO1_tax_long_meta_clean <- merge(lofresh_metadata_WP2_3[, c("ID", "Days")],seqtabNoC_WP2C_CO1_tax_long_meta_clean, by="ID")
seqtabNoC_WP2C_CO1_tax_long_meta_clean <- merge(lofresh_metadata_WP2_3[, c("ID", "Region")],seqtabNoC_WP2C_CO1_tax_long_meta_clean, by="ID")

seqtabNoC_WP2C_CO1_tax_long_meta_clean_Gwash<-seqtabNoC_WP2C_CO1_tax_long_meta_clean %>% filter(Region == "Leicestershire")
seqtabNoC_WP2C_CO1_tax_long_meta_clean_Towy<-seqtabNoC_WP2C_CO1_tax_long_meta_clean %>% filter(Region == "Carmarthenshire")
seqtabNoC_WP2C_CO1_tax_long_meta_clean_Skan<-seqtabNoC_WP2C_CO1_tax_long_meta_clean %>% filter(Region == "New_York")
seqtabNoC_WP2C_CO1_tax_long_meta_clean_Glatt<-seqtabNoC_WP2C_CO1_tax_long_meta_clean %>% filter(Region == "Switzerland")

write.csv(seqtabNoC_WP2C_CO1_tax_long_meta_clean_Gwash,"WP2C_Gwash_ASV_table_long_filtered_family.csv")

write.csv(seqtabNoC_WP2C_CO1_tax_long_meta_clean_Towy,"WP2C_Towy_ASV_table_long_filtered_family.csv")

write.csv(seqtabNoC_WP2C_CO1_tax_long_meta_clean_Skan,"WP2C_Skan_ASV_table_long_filtered_family.csv")

write.csv(seqtabNoC_WP2C_CO1_tax_long_meta_clean_Glatt,"WP2C_Glatt_ASV_table_long_filtered_family.csv")

#________________________________________________________

#########WP2A BLAST  TAXONOMY ANALYSIS##########

#________________________________________________________

library(tidyverse)
library(readr)
library(data.table)
library(vegan)
library(plotly)
library(microDecon)
library(emmeans)
library(mgcv)

setwd("WP2_analysis/CO1_BLAST")
seqtabNoC_WP2A_CO1_tax_long_meta_clean_filtered <- read_csv("WP2A_ASV_table_long_filtered_family.csv")

#aggregating replicates
seqtabNoC_WP2A_CO1_tax_long_meta_clean_filtered<-seqtabNoC_WP2A_CO1_tax_long_meta_clean_filtered %>% 
  group_by(SampleSite_time,taxonomy) %>% 
  summarize(reads=mean(reads)) %>%
  rename(SampleSite_time=SampleSite_time,taxonomy=taxonomy, reads= reads)

#REMOVE MACKEREL POSITIVE CONTROL
Mackerel<-seqtabNoC_WP2A_CO1_tax_long_meta_clean_filtered[grepl("Scombridae", seqtabNoC_WP2A_CO1_tax_long_meta_clean_filtered$taxonomy),]
seqtabNoC_WP2A_CO1_tax_long_meta_clean_filtered<-seqtabNoC_WP2A_CO1_tax_long_meta_clean_filtered[!grepl("f__Scombridae", seqtabNoC_WP2A_CO1_tax_long_meta_clean_filtered$taxonomy),]

#CONVERTING FILTERED LONG FORMAT INTO WIDE FORMAT
seqtabNoC_WP2A_CO1_tax_wide_filtered<-seqtabNoC_WP2A_CO1_tax_long_meta_clean_filtered
seqtabNoC_WP2A_CO1_tax_wide_filtered$read_filter <- NULL 
seqtabNoC_WP2A_CO1_tax_wide_filtered$Days <- NULL 
seqtabNoC_WP2A_CO1_tax_wide_filtered$Date_sampled <- NULL 
seqtabNoC_WP2A_CO1_tax_wide_filtered$SampleSite_code <- NULL 
seqtabNoC_WP2A_CO1_tax_wide_filtered$WP <- NULL 
seqtabNoC_WP2A_CO1_tax_wide_filtered$Seq_length <- NULL 

seqtabNoC_WP2A_CO1_tax_wide_filtered<-seqtabNoC_WP2A_CO1_tax_wide_filtered %>% 
  group_by(SampleSite_time,taxonomy) %>% 
  summarize(reads=sum(reads)) %>%
  rename(SampleSite_time=SampleSite_time,taxonomy=taxonomy, reads= reads)

seqtabNoC_WP2A_CO1_tax_wide_filtered <- spread(seqtabNoC_WP2A_CO1_tax_wide_filtered,SampleSite_time,reads)
seqtabNoC_WP2A_CO1_tax_wide_filtered[is.na(seqtabNoC_WP2A_CO1_tax_wide_filtered)] <- 0
seqtabNoC_WP2A_CO1_tax_wide_filtered <- data.frame(t(seqtabNoC_WP2A_CO1_tax_wide_filtered))

names(seqtabNoC_WP2A_CO1_tax_wide_filtered) <- as.matrix(seqtabNoC_WP2A_CO1_tax_wide_filtered[1, ])
seqtabNoC_WP2A_CO1_tax_wide_filtered <- seqtabNoC_WP2A_CO1_tax_wide_filtered[-1, ]
seqtabNoC_WP2A_CO1_tax_wide_filtered[] <- lapply(seqtabNoC_WP2A_CO1_tax_wide_filtered, function(x) type.convert(as.character(x)))

# rarefaction_curve<-seqtabNoC_WP2A_CO1_tax_wide_filtered
# rownames(rarefaction_curve) <- NULL
# 
# i <- c(1:3142)
# rarefaction_curve[ , i] <- apply(rarefaction_curve[ , i], 2,
#                                  function(x) as.integer(as.character(x)))
# (raremax <- min(rowSums(rarefaction_curve)))
# 
# rarecurve(rarefaction_curve, col = c("red", "blue", "orange", "yellow", "green"), step = 20, sample = raremax, label = FALSE)


#FILTERING BY NEGATIVE CONTROL
seqtabNoC_WP2A_CO1_tax_wide_filtered<-t(seqtabNoC_WP2A_CO1_tax_wide_filtered)
seqtabNoC_WP2A_CO1_tax_wide_filtered<-data.frame(seqtabNoC_WP2A_CO1_tax_wide_filtered)
seqtabNoC_WP2A_CO1_tax_wide_filtered<-setDT(seqtabNoC_WP2A_CO1_tax_wide_filtered, keep.rownames = TRUE)[]
seqtabNoC_WP2A_CO1_tax_wide_filtered<-seqtabNoC_WP2A_CO1_tax_wide_filtered %>% rename(OTU_ID = rn)

colnames_decon<-colnames(seqtabNoC_WP2A_CO1_tax_wide_filtered)
colnames_decon<-data.frame(colnames_decon)#

seqtabNoC_WP2A_CO1_tax_wide_filtered_DECON<-seqtabNoC_WP2A_CO1_tax_wide_filtered %>% relocate("OTU_ID","EBlank_T02","EBlank_T14",
      "ENC_T05","ENC_T07","ENC_T12","ENC_T17","ENC_T18","ENC_T19")

colnames_decon<-colnames(seqtabNoC_WP2A_CO1_tax_wide_filtered_DECON)

decontaminated <- decon(data = seqtabNoC_WP2A_CO1_tax_wide_filtered_DECON,numb.blanks=8,numb.ind=c(16,##E01
                                                                                                    14,##E02
                                                                                                   17,##E03
                                                                                                  17,##E04
                                                                                                  18,##E05
                                                                                                 16,##E06
                                                                                                17,##E07
                                                                                                  16,##E08
                                                                                                  15,##E09
                                                                                                 17,##E10
                                                                                                   16,##E11
                                                                                                 17,#E12
                                                                                                   18,#E13
                                                                                                   15#E14
),taxa=F)
reads_removed<-decontaminated$reads.removed

seqtabNoC_WP2A_CO1_tax_wide_filtered<-decontaminated$decon.table
seqtabNoC_WP2A_CO1_tax_wide_filtered$Mean.blank<-NULL
seqtabNoC_WP2A_CO1_tax_wide_filtered<-t(seqtabNoC_WP2A_CO1_tax_wide_filtered)
seqtabNoC_WP2A_CO1_tax_wide_filtered<-data.frame(seqtabNoC_WP2A_CO1_tax_wide_filtered)

header.true <- function(seqtabNoC_WP2A_CO1_tax_wide_filtered) {
  names(seqtabNoC_WP2A_CO1_tax_wide_filtered) <- as.character(unlist(seqtabNoC_WP2A_CO1_tax_wide_filtered[1,]))
  seqtabNoC_WP2A_CO1_tax_wide_filtered[-1,]
}
seqtabNoC_WP2A_CO1_tax_wide_filtered<-header.true(seqtabNoC_WP2A_CO1_tax_wide_filtered)

i <- c(1:3117) 
seqtabNoC_WP2A_CO1_tax_wide_filtered[ , i] <- apply(seqtabNoC_WP2A_CO1_tax_wide_filtered[ , i], 2,  
                                                    function(x) as.numeric(as.character(x)))

#REMOVE SAMPLES THAT NOW HAVE NO READS IN THEM
seqtabNoC_WP2A_CO1_tax_wide_filtered<-seqtabNoC_WP2A_CO1_tax_wide_filtered[rowSums(seqtabNoC_WP2A_CO1_tax_wide_filtered[])>0,]

#CONVERTING INTO LONG FORMAT
seqtabNoC_WP2A_CO1_tax_long_meta_clean_filtered<-seqtabNoC_WP2A_CO1_tax_wide_filtered
seqtabNoC_WP2A_CO1_tax_long_meta_clean_filtered <- tibble::rownames_to_column(seqtabNoC_WP2A_CO1_tax_long_meta_clean_filtered, "rn")
seqtabNoC_WP2A_CO1_tax_long_meta_clean_filtered <- gather(seqtabNoC_WP2A_CO1_tax_long_meta_clean_filtered, taxonomy, reads, 2:3118, factor_key=TRUE)
seqtabNoC_WP2A_CO1_tax_long_meta_clean_filtered$reads<-   as.numeric(seqtabNoC_WP2A_CO1_tax_long_meta_clean_filtered$reads)
seqtabNoC_WP2A_CO1_tax_long_meta_clean_filtered<-seqtabNoC_WP2A_CO1_tax_long_meta_clean_filtered %>% rename(SampleSite_time = rn)

#seqtabNoC_WP2A_CO1_tax_long_meta_clean_filtered<-seqtabNoC_WP2A_CO1_tax_long_meta_clean_filtered[seqtabNoC_WP2A_CO1_tax_long_meta_clean_filtered$reads != 0, ]  

write.csv(seqtabNoC_WP2A_CO1_tax_wide_filtered,"WP2A_ASV_table_wide_filtered_family.csv")

#RELATIVE AMPLICON FREQUENCY ABUNDANCE
ggplot(seqtabNoC_WP2A_CO1_tax_long_meta_clean_filtered, aes(x = SampleSite_time, fill = taxonomy, y = reads)) + 
  geom_bar(position="fill",stat = "identity", colour = "black")+
  theme(axis.text.x = element_text(angle = 90),legend.position = "none")

#ABSOLUTE AMPLICON ABUNDANCE
#ggplot(seqtabNoC_WP2A_CO1_tax_long_meta_clean_filtered, aes(x = SampleSite_time, fill = taxonomy, y = reads)) + 
 #geom_bar(stat = "identity", colour = "black")+
#theme(axis.text.x = element_text(angle = 90),legend.position = "none")
##scale_fill_brewer(palette="Paired")


##SPLITTING BY taxonomy
#Abramis_brama<-seqtabNoC_WP2A_CO1_tax_long_meta_clean_filtered %>% filter(taxonomy == "Abramis_brama")

#Anguilla_anguilla_sum_reads<-Anguilla_anguilla %>% 
# group_by(SampleSite_time, Days,SampleSite_code) %>% 
# summarize(reads=sum(reads)) %>%
# rename(SampleSite_time_sum =SampleSite_time,Days_sum=Days,SampleSite_code_sum=SampleSite_code, reads_sum= reads)

#ggplot(data=Anguilla_anguilla_sum_reads, aes(x=Days_sum, y=reads_sum))+
# facet_grid(~ SampleSite_code_sum)+theme_bw()+geom_area(position = 'stack',fill = "lightblue")


#seqtabNoC_WP2A_CO1_tax_long_meta_clean_filtered_sum_reads<-seqtabNoC_WP2A_CO1_tax_long_meta_clean_filtered %>% 
# group_by(SampleSite_time, Days,SampleSite_code,taxonomy) %>% 
# summarize(reads=sum(reads)) %>%
# rename(SampleSite_time_sum =SampleSite_time,Days_sum=Days,SampleSite_code_sum=SampleSite_code,taxonomy_sum=taxonomy, reads_sum= reads)

#seqtabNoC_WP2A_CO1_tax_long_meta_clean_filtered_sum_reads_E01<-seqtabNoC_WP2A_CO1_tax_long_meta_clean_filtered_sum_reads %>% filter(SampleSite_code_sum == "E01")
#ggplot(data=seqtabNoC_WP2A_CO1_tax_long_meta_clean_filtered_sum_reads_E01, aes(x=Days_sum, y=reads_sum,fill=taxonomy_sum))+
#  theme_bw()+geom_area(position = 'stack')


######## Venn diagram WP2A ##########
lofresh_metadata_WP2_3 <- read_csv("metadata/lofresh_metadata_WP2&3.csv")
lofresh_metadata_WP2_3_summary = lofresh_metadata_WP2_3[!duplicated(lofresh_metadata_WP2_3$SampleSite_time),]

seqtabNoC_WP2A_CO1_Venn<-seqtabNoC_WP2A_CO1_tax_long_meta_clean_filtered[!(seqtabNoC_WP2A_CO1_tax_long_meta_clean_filtered$reads==0),]
hist(seqtabNoC_WP2A_CO1_Venn$reads, breaks=1000,xlim=c(0,600))
seqtabNoC_WP2A_CO1_Venn <- merge(lofresh_metadata_WP2_3_summary[, c("SampleSite_time", "river_section")],seqtabNoC_WP2A_CO1_Venn, by="SampleSite_time")

seqtabNoC_WP2A_CO1_Venn_unique<-seqtabNoC_WP2A_CO1_Venn
seqtabNoC_WP2A_CO1_Venn_unique$SampleSite_time<-NULL
seqtabNoC_WP2A_CO1_Venn_unique$reads<-NULL
seqtabNoC_WP2A_CO1_Venn_unique<-unique(seqtabNoC_WP2A_CO1_Venn_unique)

upper_Venn<-seqtabNoC_WP2A_CO1_Venn %>% filter(river_section == "upper")
upper_Venn<-upper_Venn$taxonomy

lower_Venn<-seqtabNoC_WP2A_CO1_Venn %>% filter(river_section == "lower")
lower_Venn<-lower_Venn$taxonomy

middle_Venn<-seqtabNoC_WP2A_CO1_Venn %>% filter(river_section == "middle")
middle_Venn<-middle_Venn$taxonomy

library(VennDiagram)
venn.diagram(
  x = list(lower_Venn, middle_Venn,upper_Venn),
  category.names = c("lower" , "middle","upper"),
  filename = 'WP2A_venn_diagramm.png',
  output=TRUE)

#PLOT SCALED VENN DIAGRAM
library(eulerr)
library(limma)

VennDiag <- euler(c("lower" = 779, "middle" = 893, "upper" = 787, "lower&middle" = 109, "lower&upper" = 39, 
                   "middle&upper" = 68, "lower&middle&upper" = 32))
plot(VennDiag, counts = TRUE, font=1, cex=1, alpha=0.5,
     fill=c("darkblue", "deepskyblue2", "cornflowerblue"))

#aquatic arthropod venn diagram
seqtabNoC_WP2A_CO1_Venn<-seqtabNoC_WP2A_CO1_tax_long_meta_clean_filtered[!(seqtabNoC_WP2A_CO1_tax_long_meta_clean_filtered$reads==0),]
seqtabNoC_WP2A_CO1_Venn<-seqtabNoC_WP2A_CO1_Venn[grepl("Arthropoda", seqtabNoC_WP2A_CO1_Venn$taxonomy),]
seqtabNoC_WP2A_CO1_Venn <- merge(lofresh_metadata_WP2_3_summary[, c("SampleSite_time", "river_section")],seqtabNoC_WP2A_CO1_Venn, by="SampleSite_time")
seqtabNoC_WP2A_CO1_tax_arth_terrestrial <- read_csv("seqtabNoC_WP2A_CO1_tax_arth_terrestrial.csv")
seqtabNoC_WP2A_CO1_Venn <- merge(seqtabNoC_WP2A_CO1_tax_arth_terrestrial[, c("taxonomy", "habitat")],seqtabNoC_WP2A_CO1_Venn, by="taxonomy")
seqtabNoC_WP2A_CO1_Venn<-seqtabNoC_WP2A_CO1_Venn[grepl("aquatic", seqtabNoC_WP2A_CO1_Venn$habitat),]


seqtabNoC_WP2A_CO1_Venn_unique<-seqtabNoC_WP2A_CO1_Venn
seqtabNoC_WP2A_CO1_Venn_unique$SampleSite_time<-NULL
seqtabNoC_WP2A_CO1_Venn_unique$reads<-NULL
seqtabNoC_WP2A_CO1_Venn_unique$habitat<-NULL
seqtabNoC_WP2A_CO1_Venn_unique<-unique(seqtabNoC_WP2A_CO1_Venn_unique)

upper_Venn<-seqtabNoC_WP2A_CO1_Venn %>% filter(river_section == "upper")
upper_Venn<-upper_Venn$taxonomy

lower_Venn<-seqtabNoC_WP2A_CO1_Venn %>% filter(river_section == "lower")
lower_Venn<-lower_Venn$taxonomy

middle_Venn<-seqtabNoC_WP2A_CO1_Venn %>% filter(river_section == "middle")
middle_Venn<-middle_Venn$taxonomy

library(VennDiagram)
venn.diagram(
  x = list(lower_Venn, middle_Venn,upper_Venn),
  category.names = c("lower" , "middle","upper"),
  filename = 'WP2A_venn_diagram_arthropod.png',
  output=TRUE)

#PLOT SCALED VENN DIAGRAM
library(eulerr)
library(limma)

VennDiag <- euler(c("lower" = 282, "middle" = 381, "upper" = 248, "lower&middle" = 61, "lower&upper" = 11, 
                    "middle&upper" = 13, "lower&middle&upper" = 2))
plot(VennDiag, counts = TRUE, font=1, cex=1, alpha=0.5,
     fill=c("darkblue", "deepskyblue2", "cornflowerblue"))


#GETTING THE SUM OF EACH SAMPLE FOR NORMALISING READS
seqtabNoC_WP2A_CO1_tax_col_sum2<-rowSums(seqtabNoC_WP2A_CO1_tax_wide_filtered[c(1:3117)])
seqtabNoC_WP2A_CO1_tax_col_sum2<-data.frame(seqtabNoC_WP2A_CO1_tax_col_sum2)
seqtabNoC_WP2A_CO1_tax_col_sum2$SampleSite_time <- rownames(seqtabNoC_WP2A_CO1_tax_col_sum2)

seqtabNoC_WP2A_CO1_tax_col_sum3<-colSums(seqtabNoC_WP2A_CO1_tax_wide_filtered[c(1:3117)])
seqtabNoC_WP2A_CO1_tax_col_sum3<-data.frame(seqtabNoC_WP2A_CO1_tax_col_sum3)

seqtabNoC_WP2A_CO1_tax_col_sum2$ID <- rownames(seqtabNoC_WP2A_CO1_tax_col_sum2)
seqtabNoC_WP2A_CO1_tax_col_sum3$taxonomy <- rownames(seqtabNoC_WP2A_CO1_tax_col_sum3)

seqtabNoC_WP2A_CO1_tax_col_sum3_phyla<- data.frame(do.call('rbind', strsplit(as.character(seqtabNoC_WP2A_CO1_tax_col_sum3$taxonomy),';',fixed=TRUE)))
seqtabNoC_WP2A_CO1_tax_col_sum3_phyla<-cbind(seqtabNoC_WP2A_CO1_tax_col_sum3_phyla,seqtabNoC_WP2A_CO1_tax_col_sum3)
seqtabNoC_WP2A_CO1_tax_col_sum3_phyla$X1<-NULL
seqtabNoC_WP2A_CO1_tax_col_sum3_phyla$X2<-NULL
seqtabNoC_WP2A_CO1_tax_col_sum3_phyla$X4<-NULL
seqtabNoC_WP2A_CO1_tax_col_sum3_phyla$X5<-NULL
seqtabNoC_WP2A_CO1_tax_col_sum3_phyla$X6<-NULL
seqtabNoC_WP2A_CO1_tax_col_sum3_phyla$X7<-NULL
seqtabNoC_WP2A_CO1_tax_col_sum3_phyla$X8<-NULL
seqtabNoC_WP2A_CO1_tax_col_sum3_phyla$taxonomy<-NULL
rownames(seqtabNoC_WP2A_CO1_tax_col_sum3_phyla) <- NULL

seqtabNoC_WP2A_CO1_tax_col_sum3_phyla<-seqtabNoC_WP2A_CO1_tax_col_sum3_phyla %>% 
  group_by(X3) %>% 
  summarize(seqtabNoC_WP2A_CO1_tax_col_sum3=sum(seqtabNoC_WP2A_CO1_tax_col_sum3)) %>%
  rename(X3=X3, seqtabNoC_WP2A_CO1_tax_col_sum3= seqtabNoC_WP2A_CO1_tax_col_sum3)

ggplot(data=seqtabNoC_WP2A_CO1_tax_col_sum3_phyla, aes(x=X3, y=seqtabNoC_WP2A_CO1_tax_col_sum3)) +
  geom_bar(stat="identity")+ theme_bw()+theme(axis.text.x = element_text(angle = 90, vjust = 0.5, hjust=1))
sum(seqtabNoC_WP2A_CO1_tax_col_sum3_phyla$seqtabNoC_WP2A_CO1_tax_col_sum3)

seqtabNoC_WP2A_CO1_tax_normalised<- merge(seqtabNoC_WP2A_CO1_tax_col_sum2[, c("SampleSite_time", "seqtabNoC_WP2A_CO1_tax_col_sum2")],seqtabNoC_WP2A_CO1_tax_long_meta_clean_filtered, by="SampleSite_time")
seqtabNoC_WP2A_CO1_tax_top<- merge(seqtabNoC_WP2A_CO1_tax_col_sum3[, c("taxonomy", "seqtabNoC_WP2A_CO1_tax_col_sum3")],seqtabNoC_WP2A_CO1_tax_long_meta_clean_filtered, by="taxonomy")

#NORMALISING READS
seqtabNoC_WP2A_CO1_tax_normalised<- merge(seqtabNoC_WP2A_CO1_tax_col_sum2[, c("SampleSite_time", "seqtabNoC_WP2A_CO1_tax_col_sum2")],seqtabNoC_WP2A_CO1_tax_long_meta_clean_filtered, by="SampleSite_time")

seqtabNoC_WP2A_CO1_tax_normalised <- transform(seqtabNoC_WP2A_CO1_tax_normalised, normalised_reads = reads / seqtabNoC_WP2A_CO1_tax_col_sum2)

ggplot(seqtabNoC_WP2A_CO1_tax_normalised , aes(x = SampleSite_time, fill = taxonomy, y = normalised_reads)) + 
  geom_bar(stat = "identity", colour = "black")+
  theme(axis.text.x = element_text(angle = 90),legend.position = "none")
##scale_fill_brewer(palette="Paired")

lofresh_metadata_WP2_3 <- read_csv("metadata/lofresh_metadata_WP2&3.csv")
lofresh_metadata_WP2_3_summary = lofresh_metadata_WP2_3[!duplicated(lofresh_metadata_WP2_3$SampleSite_time),]

seqtabNoC_WP2A_CO1_tax_normalised <- merge(lofresh_metadata_WP2_3_summary[, c("SampleSite_time", "Days")],seqtabNoC_WP2A_CO1_tax_normalised, by="SampleSite_time")
seqtabNoC_WP2A_CO1_tax_normalised <- merge(lofresh_metadata_WP2_3_summary[, c("SampleSite_time", "SampleSite_code")],seqtabNoC_WP2A_CO1_tax_normalised, by="SampleSite_time")
seqtabNoC_WP2A_CO1_tax_arth_terrestrial <- read_csv("seqtabNoC_WP2A_CO1_tax_arth_terrestrial.csv")

seqtabNoC_WP2A_CO1_tax_normalised_AQUATIC_ARTHROPODS<-seqtabNoC_WP2A_CO1_tax_normalised[seqtabNoC_WP2A_CO1_tax_normalised$reads != 0, ]  
seqtabNoC_WP2A_CO1_tax_normalised_AQUATIC_ARTHROPODS <- merge(seqtabNoC_WP2A_CO1_tax_arth_terrestrial[, c("taxonomy", "habitat")],seqtabNoC_WP2A_CO1_tax_normalised_AQUATIC_ARTHROPODS , by="taxonomy")
seqtabNoC_WP2A_CO1_tax_normalised_AQUATIC_ARTHROPODS<-seqtabNoC_WP2A_CO1_tax_normalised_AQUATIC_ARTHROPODS[grepl("aquatic", seqtabNoC_WP2A_CO1_tax_normalised_AQUATIC_ARTHROPODS$habitat),]
seqtabNoC_WP2A_CO1_tax_normalised_AQUATIC_ARTHROPODS$habitat<-NULL

write.csv(seqtabNoC_WP2A_CO1_tax_normalised_AQUATIC_ARTHROPODS,"NORM_WP2A_ASV_table_LONG_filtered_AQUATIC_ARTHROPODS.csv")

#PLOTTING TOP TAXON
seqtabNoC_WP2A_CO1_tax_top %>%
  mutate(taxonomy = fct_reorder(taxonomy, desc(seqtabNoC_WP2A_CO1_tax_col_sum3))) %>%
  ggplot(aes(x = SampleSite_time, fill = taxonomy, y = reads)) + 
  geom_bar(position="fill",stat = "identity", colour = "black")+
  theme(axis.text.x = element_text(angle = 90))+scale_fill_brewer(palette="Paired")+ theme(legend.position="none")#"bottom"

write.csv(seqtabNoC_WP2A_CO1_tax_normalised,"NORM_WP2A_ASV_table_LONG_filtered.csv")

#PLOTTING AQUATIC PHYLA
seqtabNoC_WP2A_CO1_tax_phyla <- data.frame(do.call('rbind', strsplit(as.character(seqtabNoC_WP2A_CO1_tax_top$taxonomy),';',fixed=TRUE)))
seqtabNoC_WP2A_CO1_tax_phyla<-cbind(seqtabNoC_WP2A_CO1_tax_top,seqtabNoC_WP2A_CO1_tax_phyla)
seqtabNoC_WP2A_CO1_tax_metazoan_terrestrial <- read_csv("seqtabNoC_WP2A_CO1_tax_metazoan_terrestrial.csv")
seqtabNoC_WP2A_CO1_tax_phyla <- merge(seqtabNoC_WP2A_CO1_tax_metazoan_terrestrial[, c("taxonomy", "habitat")],seqtabNoC_WP2A_CO1_tax_phyla, by="taxonomy")
seqtabNoC_WP2A_CO1_tax_phyla<-seqtabNoC_WP2A_CO1_tax_phyla[grepl("aquatic", seqtabNoC_WP2A_CO1_tax_phyla$habitat),]

seqtabNoC_WP2A_CO1_tax_phyla<-seqtabNoC_WP2A_CO1_tax_phyla %>% 
  group_by(SampleSite_time,X3) %>% 
  summarize(reads=sum(reads),seqtabNoC_WP2A_CO1_tax_col_sum3=sum(seqtabNoC_WP2A_CO1_tax_col_sum3)) %>%
  rename(SampleSite_time=SampleSite_time,X3=X3, reads= reads,seqtabNoC_WP2A_CO1_tax_col_sum3=seqtabNoC_WP2A_CO1_tax_col_sum3)

seqtabNoC_WP2A_CO1_tax_phyla <- merge(lofresh_metadata_WP2_3_summary[, c("SampleSite_time", "SampleSite_code")],seqtabNoC_WP2A_CO1_tax_phyla, by="SampleSite_time")
unique(seqtabNoC_WP2A_CO1_tax_phyla[c("X3")])
seqtabNoC_WP2A_CO1_tax_phyla$X3<-factor(seqtabNoC_WP2A_CO1_tax_phyla$X3,levels= c('p__Arthropoda_6656','p__Rotifera_10190',
      'p__Mollusca_6447','p__Chordata_7711','p__Annelida_6340','p__Nematoda_6231','p__Gastrotricha_33313', 'p__Tardigrada_42241',
      'p__Cnidaria_6073','p__Porifera_6040','p__Echinodermata_7586','p__Nemertea_6217','p__Placozoa_10226',
      'p__Platyhelminthes_6157','p__Onychophora_27563' ),ordered=TRUE)  
                                                                                                                                                                       
ggplot(data=seqtabNoC_WP2A_CO1_tax_phyla,aes(x = SampleSite_time, fill = X3, y = reads)) + 
  geom_bar(position="fill",stat = "identity", colour = "black")+
  theme(axis.title.y=element_blank(),
        axis.text.y=element_blank(),
        axis.ticks.y=element_blank())+
  theme(axis.text.x = element_text(angle = 90))+facet_wrap(~ SampleSite_code,scales="free",ncol = 15)+
  scale_fill_manual(values = c("#A6CEE3",#Arthropods
                   "#1F78B4", #Rotifera
                   "#B2DF8A",#Molluscs
                   "#33A02C",#Chordates
                   "#FB9A99",#annelids
                   "#E31A1C",#nematodes
                   "#FDBF6F",    #gastrotrichia
                   "#FF7F00",#tardigrada
                   "#CAB2D6",#Cnideria
                   "#6A3D9A",#porifera
                   "#FFFF99",#echinodermata
                   "#B15928",#nemertea
                   "white",
                   "white","white","white","white","white","white","white","white"))

#PLOTTING ARTHROPOD CLASS
seqtabNoC_WP2A_CO1_tax_arth_class <- data.frame(do.call('rbind', strsplit(as.character(seqtabNoC_WP2A_CO1_tax_top$taxonomy),';',fixed=TRUE)))
seqtabNoC_WP2A_CO1_tax_arth_class<-cbind(seqtabNoC_WP2A_CO1_tax_top,seqtabNoC_WP2A_CO1_tax_arth_class)
seqtabNoC_WP2A_CO1_tax_arth_class<-seqtabNoC_WP2A_CO1_tax_arth_class[grepl("Arthropoda", seqtabNoC_WP2A_CO1_tax_arth_class$X3),]

#Classifying arthropods by aquatic or terrestrial
seqtabNoC_WP2A_CO1_tax_arth<-unique(seqtabNoC_WP2A_CO1_tax_arth_class$taxonomy)
seqtabNoC_WP2A_CO1_tax_arth<-data.frame(seqtabNoC_WP2A_CO1_tax_arth)
write.csv(seqtabNoC_WP2A_CO1_tax_arth,"seqtabNoC_WP2A_CO1_tax_arth.csv")

seqtabNoC_WP2A_CO1_tax_arth_terrestrial <- read_csv("seqtabNoC_WP2A_CO1_tax_arth_terrestrial.csv")
seqtabNoC_WP2A_CO1_tax_arth_terrestrial <- merge(seqtabNoC_WP2A_CO1_tax_arth_terrestrial[, c("taxonomy", "habitat")],seqtabNoC_WP2A_CO1_tax_normalised , by="taxonomy")
seqtabNoC_WP2A_CO1_tax_arth_terrestrial <- merge(lofresh_metadata_WP2_3_summary[, c("SampleSite_time", "season")],seqtabNoC_WP2A_CO1_tax_arth_terrestrial, by="SampleSite_time")

#ggplot(data=seqtabNoC_WP2A_CO1_tax_arth_terrestrial,aes(x = SampleSite_time, fill = habitat, y = reads)) + 
 # geom_bar(position="fill",stat = "identity", colour = "black")+
  #theme(axis.title.y=element_blank(),
   #     axis.text.y=element_blank(),
    #    axis.ticks.y=element_blank())+
  #theme(axis.text.x = element_text(angle = 90))+scale_fill_brewer(palette="Paired")+facet_wrap(~ SampleSite_code,scales="free",ncol = 15)

#ggplot(data=seqtabNoC_WP2A_CO1_tax_arth_terrestrial,aes(x = SampleSite_time, fill = habitat, y = reads)) + 
 # geom_bar(position="fill",stat = "identity", colour = "black")+
#  theme(axis.title.y=element_blank(),
 #       axis.text.y=element_blank(),
  #      axis.ticks.y=element_blank())+
  #theme(axis.text.x = element_text(angle = 90))+scale_fill_brewer(palette="Paired")+facet_wrap(~ season,scales="free")

#LOOKING AT READ DEPTH BETWEEN AQUATIC AND TERRESTRIAL
seqtabNoC_WP2A_CO1_tax_arth_terrestrial_samplesum<-seqtabNoC_WP2A_CO1_tax_arth_terrestrial %>% 
  group_by(SampleSite_time,habitat) %>% 
  summarize(normalised_reads=sum(normalised_reads)) %>%
  rename(SampleSite_time=SampleSite_time,habitat=habitat, normalised_reads= normalised_reads)
seqtabNoC_WP2A_CO1_tax_arth_terrestrial_samplesum <- merge(lofresh_metadata_WP2_3_summary[, c("SampleSite_time", "season","SampleSite_code","river_section")],seqtabNoC_WP2A_CO1_tax_arth_terrestrial_samplesum, by="SampleSite_time")

seqtabNoC_WP2A_CO1_tax_arth_terrestrial_samplesum<-seqtabNoC_WP2A_CO1_tax_arth_terrestrial_samplesum[seqtabNoC_WP2A_CO1_tax_arth_terrestrial_samplesum$normalised_reads != 0, ]  
seqtabNoC_WP2A_CO1_tax_arth_terrestrial_samplesum$river_section<-factor(seqtabNoC_WP2A_CO1_tax_arth_terrestrial_samplesum$river_section,levels= c('upper','middle','lower'),ordered=TRUE)  

ggplot(seqtabNoC_WP2A_CO1_tax_arth_terrestrial_samplesum, aes(x=habitat, y=normalised_reads,colour=habitat)) +
  geom_boxplot(outlier.shape = NA)+ 
  geom_jitter()+ scale_colour_manual(values=c("blue1", "chartreuse3")) +
  theme_bw()+facet_wrap(~ season,scales="free")

ggplot(seqtabNoC_WP2A_CO1_tax_arth_terrestrial_samplesum, aes(x=habitat, y=normalised_reads,colour=habitat)) +
  geom_boxplot(outlier.shape = NA)+ 
  geom_jitter()+ scale_colour_manual(values=c("blue1", "chartreuse3")) +
  theme_bw()+facet_wrap(~ river_section*season,scales="free")

seqtabNoC_WP2A_CO1_tax_arth_terrestrial_samplesum$habitat <- factor(seqtabNoC_WP2A_CO1_tax_arth_terrestrial_samplesum$habitat) 
aquatic_vs_terrestrial<-lm(normalised_reads~habitat*river_section*season, data =seqtabNoC_WP2A_CO1_tax_arth_terrestrial_samplesum)
anova(aquatic_vs_terrestrial)
#plot(aquatic_vs_terrestrial)

options(max.print=1000000)
aquatic_vs_terrestrial_pairwise<-emmeans(aquatic_vs_terrestrial, pairwise ~ habitat*river_section*season)
plot(aquatic_vs_terrestrial_pairwise)

#LOOKING AT THE NUMBER OF ASVS BETWEEN AQUATIC AND TERRESTRIAL
seqtabNoC_WP2A_CO1_tax_arth_terrestrial_ASV_count<-seqtabNoC_WP2A_CO1_tax_arth_terrestrial[seqtabNoC_WP2A_CO1_tax_arth_terrestrial$reads != 0, ]  

table(seqtabNoC_WP2A_CO1_tax_arth_terrestrial_ASV_count$habitat)
arth_terrestrial_ASV_count<-table(seqtabNoC_WP2A_CO1_tax_arth_terrestrial_ASV_count$habitat,
      seqtabNoC_WP2A_CO1_tax_arth_terrestrial_ASV_count$SampleSite_time)
arth_terrestrial_ASV_count<-data.frame(arth_terrestrial_ASV_count)

arth_terrestrial_ASV_count<-arth_terrestrial_ASV_count %>% rename(habitat = Var1)
arth_terrestrial_ASV_count<-arth_terrestrial_ASV_count %>% rename(SampleSite_time = Var2)
arth_terrestrial_ASV_count<-arth_terrestrial_ASV_count %>% rename(ASV_count = Freq)
arth_terrestrial_ASV_count <- merge(lofresh_metadata_WP2_3_summary[, c("SampleSite_time", "season","SampleSite_code","river_section")],arth_terrestrial_ASV_count, by="SampleSite_time")

ggplot(arth_terrestrial_ASV_count, aes(x=habitat, y=ASV_count,colour=habitat)) +
  geom_boxplot(outlier.shape = NA)+ 
  geom_jitter()+ scale_colour_manual(values=c("blue1", "chartreuse3")) +
  theme_bw()+facet_wrap(~ river_section*season,scales="free")

aquatic_vs_terrestrial_ASV<-lm(ASV_count~habitat*river_section*season, data =arth_terrestrial_ASV_count)
anova(aquatic_vs_terrestrial_ASV)
#plot(aquatic_vs_terrestrial_ASV)

options(max.print=1000000)
emmeans(aquatic_vs_terrestrial_ASV, pairwise ~ habitat*river_section*season)
aquatic_vs_terrestrial_ASV_pairwise<-emmeans(aquatic_vs_terrestrial_ASV, pairwise ~ habitat*river_section*season)
plot(aquatic_vs_terrestrial_ASV_pairwise)

#SPLITTING ARTHROPODS BY CLASS
seqtabNoC_WP2A_CO1_tax_arth_class<-seqtabNoC_WP2A_CO1_tax_arth_class %>% 
  group_by(SampleSite_time,X4) %>% 
  summarize(reads=sum(reads),seqtabNoC_WP2A_CO1_tax_col_sum3=sum(seqtabNoC_WP2A_CO1_tax_col_sum3)) %>%
  rename(SampleSite_time=SampleSite_time,X4=X4, reads= reads,seqtabNoC_WP2A_CO1_tax_col_sum3=seqtabNoC_WP2A_CO1_tax_col_sum3)

seqtabNoC_WP2A_CO1_tax_arth_class <- merge(lofresh_metadata_WP2_3_summary[, c("SampleSite_time", "SampleSite_code")],seqtabNoC_WP2A_CO1_tax_arth_class, by="SampleSite_time")
unique(seqtabNoC_WP2A_CO1_tax_arth_class[c("X4")])
seqtabNoC_WP2A_CO1_tax_arth_class$X4<-factor(seqtabNoC_WP2A_CO1_tax_arth_class$X4,levels= c("c__Hexanauplia_72037",
                                                                                            "c__Collembola_30001",
                                                                                            "c__Chilopoda_7540",
                                                                                            "c__Branchiopoda_6658",
                                                                                            "c__Arachnida_6854",
                                                                                            "c__Pycnogonida_57294",
                                                                                            "c__Insecta_50557",
                                                                                            "c__Malacostraca_6681" ),ordered=TRUE)  

ggplot(data=seqtabNoC_WP2A_CO1_tax_arth_class,aes(x = SampleSite_time, fill = X4, y = reads)) + 
  geom_bar(position="fill",stat = "identity", colour = "black")+
  theme(axis.title.y=element_blank(),
        axis.text.y=element_blank(),
        axis.ticks.y=element_blank())+
  theme(axis.text.x = element_text(angle = 90))+scale_fill_brewer(palette="Paired")+facet_wrap(~ SampleSite_code,scales="free",ncol = 15)

#PLOTTING TOP PHYLA
#seqtabNoC_WP2A_CO1_tax_top_phyla <- data.frame(do.call('rbind', strsplit(as.character(seqtabNoC_WP2A_CO1_tax_top$taxonomy),';',fixed=TRUE)))
#seqtabNoC_WP2A_CO1_tax_top_phyla<-cbind(seqtabNoC_WP2A_CO1_tax_top,seqtabNoC_WP2A_CO1_tax_top_phyla)

#seqtabNoC_WP2A_CO1_tax_top_phyla<-seqtabNoC_WP2A_CO1_tax_top_phyla %>% 
#  group_by(SampleSite_time,X3) %>% 
#  summarize(reads=sum(reads),seqtabNoC_WP2A_CO1_tax_col_sum3=sum(seqtabNoC_WP2A_CO1_tax_col_sum3)) %>%
#  rename(SampleSite_time=SampleSite_time,X3=X3, reads= reads,seqtabNoC_WP2A_CO1_tax_col_sum3=seqtabNoC_WP2A_CO1_tax_col_sum3)

#seqtabNoC_WP2A_CO1_tax_top_phyla <- merge(lofresh_metadata_WP2_3_summary[, c("SampleSite_time", "SampleSite_code")],seqtabNoC_WP2A_CO1_tax_top_phyla, by="SampleSite_time")

#seqtabNoC_WP2A_CO1_tax_top_phyla %>%
#  mutate(X3 = fct_reorder(X3, desc(seqtabNoC_WP2A_CO1_tax_col_sum3))) %>%
#  ggplot(aes(x = SampleSite_time, fill = X3, y = reads)) + 
 # geom_bar(position="fill",stat = "identity", colour = "black")+
#  theme(axis.title.y=element_blank(),
#        axis.text.y=element_blank(),
#        axis.ticks.y=element_blank())+
#  theme(axis.text.x = element_text(angle = 90))+scale_fill_brewer(palette="Paired")+facet_wrap(~ SampleSite_code,scales="free",ncol = 15)


#CONVERTING NORMALISED LONG FORMAT INTO WIDE FORMAT
seqtabNoC_WP2A_CO1_tax_normalised_wide<-seqtabNoC_WP2A_CO1_tax_normalised
seqtabNoC_WP2A_CO1_tax_normalised_wide$read_filter <- NULL 
seqtabNoC_WP2A_CO1_tax_normalised_wide$Days <- NULL 
seqtabNoC_WP2A_CO1_tax_normalised_wide$Date_sampled <- NULL 
seqtabNoC_WP2A_CO1_tax_normalised_wide$SampleSite_code <- NULL 
seqtabNoC_WP2A_CO1_tax_normalised_wide$WP <- NULL 
seqtabNoC_WP2A_CO1_tax_normalised_wide$Seq_length <- NULL 
seqtabNoC_WP2A_CO1_tax_normalised_wide$reads <- NULL 
seqtabNoC_WP2A_CO1_tax_normalised_wide$seqtabNoC_WP2_CO1_tax_col_sum2 <- NULL 

seqtabNoC_WP2A_CO1_tax_normalised_wide<-seqtabNoC_WP2A_CO1_tax_normalised_wide %>% 
  group_by(SampleSite_time,taxonomy) %>% 
  summarize(normalised_reads=sum(normalised_reads)) %>%
  rename(SampleSite_time=SampleSite_time,taxonomy=taxonomy, normalised_reads= normalised_reads)

seqtabNoC_WP2A_CO1_tax_normalised_wide <- spread(seqtabNoC_WP2A_CO1_tax_normalised_wide,SampleSite_time,normalised_reads)
seqtabNoC_WP2A_CO1_tax_normalised_wide[is.na(seqtabNoC_WP2A_CO1_tax_normalised_wide)] <- 0
seqtabNoC_WP2A_CO1_tax_normalised_wide <- data.frame(t(seqtabNoC_WP2A_CO1_tax_normalised_wide))

names(seqtabNoC_WP2A_CO1_tax_normalised_wide) <- as.matrix(seqtabNoC_WP2A_CO1_tax_normalised_wide[1, ])
seqtabNoC_WP2A_CO1_tax_normalised_wide <- seqtabNoC_WP2A_CO1_tax_normalised_wide[-1, ]
seqtabNoC_WP2A_CO1_tax_normalised_wide[] <- lapply(seqtabNoC_WP2A_CO1_tax_normalised_wide, function(x) type.convert(as.character(x)))

write.csv(seqtabNoC_WP2A_CO1_tax_normalised_wide,"NORM_WP2A_ASV_table_wide_filtered_family.csv")


seqtabNoC_WP2A_CO1_tax_normalised_wide_AQUATIC_ARTHROPODS<-seqtabNoC_WP2A_CO1_tax_normalised_AQUATIC_ARTHROPODS
seqtabNoC_WP2A_CO1_tax_normalised_wide_AQUATIC_ARTHROPODS$read_filter <- NULL 
seqtabNoC_WP2A_CO1_tax_normalised_wide_AQUATIC_ARTHROPODS$Days <- NULL 
seqtabNoC_WP2A_CO1_tax_normalised_wide_AQUATIC_ARTHROPODS$Date_sampled <- NULL 
seqtabNoC_WP2A_CO1_tax_normalised_wide_AQUATIC_ARTHROPODS$SampleSite_code <- NULL 
seqtabNoC_WP2A_CO1_tax_normalised_wide_AQUATIC_ARTHROPODS$WP <- NULL 
seqtabNoC_WP2A_CO1_tax_normalised_wide_AQUATIC_ARTHROPODS$Seq_length <- NULL 
seqtabNoC_WP2A_CO1_tax_normalised_wide_AQUATIC_ARTHROPODS$reads <- NULL 
seqtabNoC_WP2A_CO1_tax_normalised_wide_AQUATIC_ARTHROPODS$seqtabNoC_WP2_CO1_tax_col_sum2 <- NULL 

seqtabNoC_WP2A_CO1_tax_normalised_wide_AQUATIC_ARTHROPODS<-seqtabNoC_WP2A_CO1_tax_normalised_wide_AQUATIC_ARTHROPODS %>% 
  group_by(SampleSite_time,taxonomy) %>% 
  summarize(normalised_reads=sum(normalised_reads)) %>%
  rename(SampleSite_time=SampleSite_time,taxonomy=taxonomy, normalised_reads= normalised_reads)

seqtabNoC_WP2A_CO1_tax_normalised_wide_AQUATIC_ARTHROPODS <- spread(seqtabNoC_WP2A_CO1_tax_normalised_wide_AQUATIC_ARTHROPODS,SampleSite_time,normalised_reads)
seqtabNoC_WP2A_CO1_tax_normalised_wide_AQUATIC_ARTHROPODS[is.na(seqtabNoC_WP2A_CO1_tax_normalised_wide_AQUATIC_ARTHROPODS)] <- 0
seqtabNoC_WP2A_CO1_tax_normalised_wide_AQUATIC_ARTHROPODS <- data.frame(t(seqtabNoC_WP2A_CO1_tax_normalised_wide_AQUATIC_ARTHROPODS))

names(seqtabNoC_WP2A_CO1_tax_normalised_wide_AQUATIC_ARTHROPODS) <- as.matrix(seqtabNoC_WP2A_CO1_tax_normalised_wide_AQUATIC_ARTHROPODS[1, ])
seqtabNoC_WP2A_CO1_tax_normalised_wide_AQUATIC_ARTHROPODS <- seqtabNoC_WP2A_CO1_tax_normalised_wide_AQUATIC_ARTHROPODS[-1, ]
seqtabNoC_WP2A_CO1_tax_normalised_wide_AQUATIC_ARTHROPODS[] <- lapply(seqtabNoC_WP2A_CO1_tax_normalised_wide_AQUATIC_ARTHROPODS, function(x) type.convert(as.character(x)))

write.csv(seqtabNoC_WP2A_CO1_tax_normalised_wide_AQUATIC_ARTHROPODS,"NORM_WP2A_ASV_table_wide_filtered_AQUATIC_ARTHROPODS.csv")

#PERMANOVA ON TAXON
NORM_WP2A_ASV_table_wide_filtered <- read_csv("NORM_WP2A_ASV_table_wide_filtered_family.csv")
adonis_data<-NORM_WP2A_ASV_table_wide_filtered
#REMOVE OUTLIERS IDENTIFIED BY THE NMDS PLOT
#adonis_data<-adonis_data[adonis_data$X1 != "E14_T04", ]  
adonis_data<-adonis_data[adonis_data$X1 != "E12_T05", ]  
adonis_data<-adonis_data[adonis_data$X1 != "E01_T18", ]  
adonis_data<-adonis_data[adonis_data$X1 != "E07_T05", ]  
adonis_data<-adonis_data[adonis_data$X1 != "E04_T10", ]  
adonis_data<-adonis_data[adonis_data$X1 != "E11_T07", ] 
adonis_data<-adonis_data[adonis_data$X1 != "E05_T08", ]  
adonis_data<-adonis_data[adonis_data$X1 != "E06_T12", ]  
#adonis_data<-adonis_data[adonis_data$X1 != "E13_T04", ]  
adonis_data<-adonis_data[adonis_data$X1 != "E12_T04", ]  
adonis_data<-adonis_data[adonis_data$X1 != "E11_T08", ]  
adonis_data<-adonis_data[adonis_data$X1 != "E11_T09", ]  
adonis_data<-adonis_data[adonis_data$X1 != "E04_T05", ]  
adonis_data<-adonis_data[adonis_data$X1 != "E10_T03", ]  
#adonis_data<-adonis_data[adonis_data$X1 != "E10_T10", ]  
adonis_data<-adonis_data[adonis_data$X1 != "E10_T05", ]  
#adonis_data<-adonis_data[adonis_data$X1 != "E13_T07", ]  
adonis_data<-adonis_data[adonis_data$X1 != "E08_T05", ]  
adonis_data<-adonis_data[adonis_data$X1 != "E07_T07", ]  
adonis_data<-adonis_data[adonis_data$X1 != "E05_T09", ]  
adonis_data<-adonis_data[adonis_data$X1 != "E07_T12", ]  
adonis_data<-adonis_data[adonis_data$X1 != "E09_T03", ]  
#adonis_data<-adonis_data[adonis_data$X1 != "E05_T09", ]  
adonis_data<-adonis_data[adonis_data$X1 != "E09_T09", ]  
adonis_data<-adonis_data[adonis_data$X1 != "E10_T15", ]  

adonis_data_samples<-adonis_data$X1
adonis_data_samples<-data.frame(adonis_data_samples)
adonis_data_samples<-adonis_data_samples %>% rename(ID = adonis_data_samples)
adonis_data<-adonis_data %>% rename(SampleSite_time = X1)

lofresh_metadata_WP2_3 <- read_csv("metadata/lofresh_metadata_WP2&3.csv")
lofresh_metadata_WP2_3 = lofresh_metadata_WP2_3[!duplicated(lofresh_metadata_WP2_3$SampleSite_time),]

adonis_data<- merge(lofresh_metadata_WP2_3[, c("SampleSite_time","river_section","season","Days","Dist_from_lake","pH",
                                               "conductivity_uS_cm","gran_alk_ueq_L","daily_flow_by_catchment","monthly_flow_by_catchment","seasonal_flow_by_catchment",
                                               "week_before_flow_by_catchment","river_width_m","river_gradient_percent","rainfall_monthly_average",
                                               "temp_monthly_average"
                                               #"Arable_and_horticulture_ha","Broadleaf_woodland_ha",	"Coniferous_woodland_ha",
                                               #"Acid_grassland_ha",	"Neutral_grassland_ha",	"Improved_grassland_ha",	"Heather_grassland_ha",	"Heather_ha",
                                               #"Bog_ha",	"Freshwater_ha",	"Inland_rock_ha",	"Supralittoral_sediment_ha",	"Suburban_ha",	"Urban_ha"
)],adonis_data, by="SampleSite_time")
adonis_data<-na.omit(adonis_data)
adonis_data_meta<- adonis_data[c(1:16)]
adonis_data<-adonis_data[,-c(1:16)]

adonis_data_meta$Days<-as.numeric(adonis_data_meta$Days)

adon.results_WP2<-adonis2(adonis_data ~ adonis_data_meta$Dist_from_lake+ adonis_data_meta$Days+
                            adonis_data_meta$season+
                            adonis_data_meta$Days+
                            adonis_data_meta$Dist_from_lake+
                            adonis_data_meta$daily_flow_by_catchment+
                            adonis_data_meta$monthly_flow_by_catchment+
                            adonis_data_meta$seasonal_flow_by_catchment+
                            adonis_data_meta$week_before_flow_by_catchment+
                            adonis_data_meta$river_width_m+
                            adonis_data_meta$river_gradient_percent+
                            adonis_data_meta$rainfall_monthly_average+
                            adonis_data_meta$temp_monthly_average+
                            adonis_data_meta$gran_alk_ueq_L+
                            adonis_data_meta$conductivity_uS_cm+
                            adonis_data_meta$pH,
                          method="bray",perm=999,by="margin")
print(adon.results_WP2)

#PLOTTING BETA DIVERSITY NMDS
com <- adonis_data[,col(adonis_data)]
m_com <- as.matrix(com)
set.seed(123)
nmds = metaMDS(m_com, distance = "bray", try = 1000, trymax = 1000, k = 3)

#extract NMDS scores (x and y coordinates)
data.scores = as.data.frame(scores(nmds))
#add columns to data frame 
data.scores$SampleSite_time = adonis_data_meta[,1]

lofresh_metadata_WP2_3 <- read_csv("metadata/lofresh_metadata_WP2&3.csv")
lofresh_metadata_WP2_3 = lofresh_metadata_WP2_3[!duplicated(lofresh_metadata_WP2_3$SampleSite_time),]
data.scores_meta_data <- merge(lofresh_metadata_WP2_3[, c("SampleSite_time","season","Blank","SampleSite_code","Days","Dist_from_lake")],data.scores, by="SampleSite_time")

p<-
  ggplot(data.scores_meta_data, aes(x = NMDS1, y = NMDS2,colour = SampleSite_time)) + 
  geom_point(size = 2, aes(colour = SampleSite_time)) +
  theme_bw()
ggplotly(p)


gg <- merge(data.scores_meta_data,aggregate(cbind(NMDS1.x=NMDS1,NMDS2.y=NMDS2)~season,data.scores_meta_data,mean),by="season")
ggplot(gg, aes(x = NMDS1, y = NMDS2,colour = Dist_from_lake)) + scale_shape_manual(values=c(15,16,17,8,18))+
  geom_point(size = 4, aes(shape=season,colour = Dist_from_lake))+
  theme_bw()+  theme(axis.title.x=element_blank())+  theme(axis.title.y=element_blank())+ 
  geom_segment(aes(x=NMDS1.x, y=NMDS2.y, xend=NMDS1, yend=NMDS2))+
  geom_point(aes(x=NMDS1.x,y=NMDS2.y),size=3,colour="red")

#Canonical Correspondence Analysis (CCA)
ccamodel_adonis_data_meta<-adonis_data_meta
ccamodel_adonis_data_meta$SampleSite_time<-NULL

ccamodel<-cca(adonis_data ~.,ccamodel_adonis_data_meta)

ccamodel_adonis_data_meta$season<-as.factor(ccamodel_adonis_data_meta$season)
ccamodel_adonis_data_meta$SampleSite_code<-as.factor(ccamodel_adonis_data_meta$SampleSite_code)
ccamodel_adonis_data_meta$river_section<-as.factor(ccamodel_adonis_data_meta$river_section)

plot(ccamodel,scaling="sites")
points(ccamodel, pch=21, cex=1.2, scaling="sites")
with(ccamodel_adonis_data_meta, points(ccamodel, scaling="sites", pch=21, col=1, bg=river_section))
with(ccamodel_adonis_data_meta, legend("bottomleft", levels(river_section), pch=21, pt.bg=1:12, bty="n"))

###### PERMANOVA ON AQUATIC ARTHROPODS ######
NORM_WP2A_ASV_table_wide_filtered <- read_csv("NORM_WP2A_ASV_table_wide_filtered_AQUATIC_ARTHROPODS.csv")
adonis_data_Arthropoda<-NORM_WP2A_ASV_table_wide_filtered

#REMOVE OUTLIERS IDENTIFIED BY THE NMDS PLOT
adonis_data_Arthropoda<-adonis_data_Arthropoda[adonis_data_Arthropoda$X1 != "E02_T14", ]  
adonis_data_Arthropoda<-adonis_data_Arthropoda[adonis_data_Arthropoda$X1 != "E11_T11", ]  
adonis_data_Arthropoda<-adonis_data_Arthropoda[adonis_data_Arthropoda$X1 != "E03_T04", ]  
adonis_data_Arthropoda<-adonis_data_Arthropoda[adonis_data_Arthropoda$X1 != "E09_T01", ]  
adonis_data_Arthropoda<-adonis_data_Arthropoda[adonis_data_Arthropoda$X1 != "E02_T11", ]  
adonis_data_Arthropoda<-adonis_data_Arthropoda[adonis_data_Arthropoda$X1 != "E07_T07", ]  
adonis_data_Arthropoda<-adonis_data_Arthropoda[adonis_data_Arthropoda$X1 != "E08_T05", ]  
adonis_data_Arthropoda<-adonis_data_Arthropoda[adonis_data_Arthropoda$X1 != "E05_T12", ]  
adonis_data_Arthropoda<-adonis_data_Arthropoda[adonis_data_Arthropoda$X1 != "E05_T18", ]  
adonis_data_Arthropoda<-adonis_data_Arthropoda[adonis_data_Arthropoda$X1 != "E04_T13", ]  
adonis_data_Arthropoda<-adonis_data_Arthropoda[adonis_data_Arthropoda$X1 != "E04_T04", ]  
adonis_data_Arthropoda<-adonis_data_Arthropoda[adonis_data_Arthropoda$X1 != "E03_T15", ]
adonis_data_Arthropoda<-adonis_data_Arthropoda[adonis_data_Arthropoda$X1 != "E11_T08", ]  
adonis_data_Arthropoda<-adonis_data_Arthropoda[adonis_data_Arthropoda$X1 != "E06_T06", ]  
adonis_data_Arthropoda<-adonis_data_Arthropoda[adonis_data_Arthropoda$X1 != "E06_T11", ]  
adonis_data_Arthropoda<-adonis_data_Arthropoda[adonis_data_Arthropoda$X1 != "E02_T13", ]  
adonis_data_Arthropoda<-adonis_data_Arthropoda[adonis_data_Arthropoda$X1 != "E05_T09", ]  
adonis_data_Arthropoda<-adonis_data_Arthropoda[adonis_data_Arthropoda$X1 != "E05_T03", ]  
adonis_data_Arthropoda<-adonis_data_Arthropoda[adonis_data_Arthropoda$X1 != "E10_T03", ]  
adonis_data_Arthropoda<-adonis_data_Arthropoda[adonis_data_Arthropoda$X1 != "E01_T15", ]  
adonis_data_Arthropoda<-adonis_data_Arthropoda[adonis_data_Arthropoda$X1 != "E10_T05", ]  
adonis_data_Arthropoda<-adonis_data_Arthropoda[adonis_data_Arthropoda$X1 != "E01_T13", ]  
adonis_data_Arthropoda<-adonis_data_Arthropoda[adonis_data_Arthropoda$X1 != "E10_T06", ]  
adonis_data_Arthropoda<-adonis_data_Arthropoda[adonis_data_Arthropoda$X1 != "E04_T12", ] 
adonis_data_Arthropoda<-adonis_data_Arthropoda[adonis_data_Arthropoda$X1 != "E04_T03", ]  
adonis_data_Arthropoda<-adonis_data_Arthropoda[adonis_data_Arthropoda$X1 != "E03_T13", ]  
adonis_data_Arthropoda<-adonis_data_Arthropoda[adonis_data_Arthropoda$X1 != "E02_T17", ] 
adonis_data_Arthropoda<-adonis_data_Arthropoda[adonis_data_Arthropoda$X1 != "E03_T12", ]  
adonis_data_Arthropoda<-adonis_data_Arthropoda[adonis_data_Arthropoda$X1 != "E01_T09", ]  
adonis_data_Arthropoda<-adonis_data_Arthropoda[adonis_data_Arthropoda$X1 != "E11_T15", ]  
adonis_data_Arthropoda<-adonis_data_Arthropoda[adonis_data_Arthropoda$X1 != "E11_T12", ]  
adonis_data_Arthropoda<-adonis_data_Arthropoda[adonis_data_Arthropoda$X1 != "E09_T11", ]  
adonis_data_Arthropoda<-adonis_data_Arthropoda[adonis_data_Arthropoda$X1 != "E04_T17", ]  
adonis_data_Arthropoda<-adonis_data_Arthropoda[adonis_data_Arthropoda$X1 != "E07_T12", ] 
adonis_data_Arthropoda<-adonis_data_Arthropoda[adonis_data_Arthropoda$X1 != "E05_T08", ]  
adonis_data_Arthropoda<-adonis_data_Arthropoda[adonis_data_Arthropoda$X1 != "E10_T12", ] 
adonis_data_Arthropoda<-adonis_data_Arthropoda[adonis_data_Arthropoda$X1 != "E05_T17", ]  
adonis_data_Arthropoda<-adonis_data_Arthropoda[adonis_data_Arthropoda$X1 != "E03_T14", ] 
adonis_data_Arthropoda<-adonis_data_Arthropoda[adonis_data_Arthropoda$X1 != "E05_T10", ]
adonis_data_Arthropoda<-adonis_data_Arthropoda[adonis_data_Arthropoda$X1 != "E06_T12", ] 
adonis_data_Arthropoda<-adonis_data_Arthropoda[adonis_data_Arthropoda$X1 != "E09_T15", ]  
adonis_data_Arthropoda<-adonis_data_Arthropoda[adonis_data_Arthropoda$X1 != "E08_T13", ]
adonis_data_Arthropoda<-adonis_data_Arthropoda[adonis_data_Arthropoda$X1 != "E07_T04", ]  
adonis_data_Arthropoda<-adonis_data_Arthropoda[adonis_data_Arthropoda$X1 != "E10_T15", ]
adonis_data_Arthropoda<-adonis_data_Arthropoda[adonis_data_Arthropoda$X1 != "E06_T17", ]
adonis_data_Arthropoda<-adonis_data_Arthropoda[adonis_data_Arthropoda$X1 != "E10_T11", ]  
adonis_data_Arthropoda<-adonis_data_Arthropoda[adonis_data_Arthropoda$X1 != "E09_T12", ] 
adonis_data_Arthropoda<-adonis_data_Arthropoda[adonis_data_Arthropoda$X1 != "E04_T18", ]  
adonis_data_Arthropoda<-adonis_data_Arthropoda[adonis_data_Arthropoda$X1 != "E07_T11", ]  
adonis_data_Arthropoda<-adonis_data_Arthropoda[adonis_data_Arthropoda$X1 != "E06_T15", ]  

adonis_data_Arthropoda<-adonis_data_Arthropoda %>% rename(SampleSite_time_Arthropoda = X1)
adonis_data_Arthropoda <- adonis_data_Arthropoda[,grepl("Arthropoda", colnames(adonis_data_Arthropoda))]
adonis_data_Arthropoda<-adonis_data_Arthropoda[, colSums(adonis_data_Arthropoda != 0) > 0]
adonis_data_Arthropoda<-adonis_data_Arthropoda[apply(adonis_data_Arthropoda[,-1], 1, function(x) !all(x==0)),]

adonis_data_Arthropoda_samples<-adonis_data_Arthropoda$SampleSite_time_Arthropoda
adonis_data_Arthropoda_samples<-data.frame(adonis_data_Arthropoda_samples)
adonis_data_Arthropoda_samples<-adonis_data_Arthropoda_samples %>% rename(ID = adonis_data_Arthropoda_samples)
adonis_data_Arthropoda<-adonis_data_Arthropoda %>% rename(SampleSite_time = SampleSite_time_Arthropoda)

lofresh_metadata_WP2_3 <- read_csv("metadata/lofresh_metadata_WP2&3.csv")
lofresh_metadata_WP2_3 = lofresh_metadata_WP2_3[!duplicated(lofresh_metadata_WP2_3$SampleSite_time),]

adonis_data_Arthropoda<- merge(lofresh_metadata_WP2_3[, c("SampleSite_time","river_section","season","Days","Dist_from_lake","pH",
                                                          "conductivity_uS_cm","gran_alk_ueq_L","daily_flow_by_catchment","monthly_flow_by_catchment","seasonal_flow_by_catchment",
                                                          "week_before_flow_by_catchment","river_width_m","river_gradient_percent","rainfall_monthly_average",
                                                          "temp_monthly_average")],adonis_data_Arthropoda, by="SampleSite_time")
adonis_data_Arthropoda<-na.omit(adonis_data_Arthropoda)

adonis_data_Arthropoda_meta<- adonis_data_Arthropoda[c(1:16)]
adonis_data_Arthropoda<-adonis_data_Arthropoda[,-c(1:16)]

adonis_data_Arthropoda_meta$Days<-as.numeric(adonis_data_Arthropoda_meta$Days)

#PLOTTING BETA DIVERSITY NMDS
com_Arthropoda <- adonis_data_Arthropoda[,col(adonis_data_Arthropoda)]
m_com_Arthropoda <- as.matrix(com_Arthropoda)
set.seed(123)
nmds_Arthropoda = metaMDS(m_com_Arthropoda, distance = "bray", try = 1000, trymax = 1000, k = 3)

#extract NMDS scores (x and y coordinates)
data.scores_Arthropoda = as.data.frame(scores(nmds_Arthropoda))
#add columns to data frame 
data.scores_Arthropoda$SampleSite_time = adonis_data_Arthropoda_meta[,1]

lofresh_metadata_WP2_3 <- read_csv("metadata/lofresh_metadata_WP2&3.csv")
lofresh_metadata_WP2_3 = lofresh_metadata_WP2_3[!duplicated(lofresh_metadata_WP2_3$SampleSite_time),]
data.scores_Arthropoda_meta_data <- merge(lofresh_metadata_WP2_3[, c("SampleSite_time","Blank","SampleSite_code","Days","Dist_from_lake","season")],data.scores_Arthropoda, by="SampleSite_time")

p<-
  ggplot(data.scores_Arthropoda_meta_data, aes(x = NMDS1, y = NMDS2,colour = SampleSite_time)) + 
  geom_point(size = 3.5, aes(colour = SampleSite_time))+
  theme_bw()+
  theme(text = element_text(size=30))
ggplotly(p)

gg <- merge(data.scores_Arthropoda_meta_data,aggregate(cbind(NMDS1.x=NMDS1,NMDS2.y=NMDS2)~season,data.scores_Arthropoda_meta_data,mean),by="season")
ggplot(gg, aes(x = NMDS1, y = NMDS2,colour = Dist_from_lake)) + scale_shape_manual(values=c(15,16,17,8,18))+
  geom_point(size = 4, aes(shape=season,colour = Dist_from_lake))+
  theme_bw()+  theme(axis.title.x=element_blank())+  theme(axis.title.y=element_blank())+ 
  geom_segment(aes(x=NMDS1.x, y=NMDS2.y, xend=NMDS1, yend=NMDS2))+
  geom_point(aes(x=NMDS1.x,y=NMDS2.y),size=3,colour="red")+
  theme(text = element_text(size=30))


adon.results_WP2_Arthropoda<-adonis2(adonis_data_Arthropoda ~ adonis_data_Arthropoda_meta$Dist_from_lake+ 
                                       adonis_data_Arthropoda_meta$season+#
                                       adonis_data_Arthropoda_meta$Days+#
                                       adonis_data_Arthropoda_meta$daily_flow_by_catchment+#
                                       adonis_data_Arthropoda_meta$monthly_flow_by_catchment+#
                                       adonis_data_Arthropoda_meta$week_before_flow_by_catchment+#
                                       adonis_data_Arthropoda_meta$river_gradient_percent+#
                                       adonis_data_Arthropoda_meta$rainfall_monthly_average+#
                                       adonis_data_Arthropoda_meta$temp_monthly_average+#
                                       adonis_data_Arthropoda_meta$conductivity_uS_cm+#
                                       adonis_data_Arthropoda_meta$pH,#
                                     method="bray",perm=999,by="margin")
print(adon.results_WP2_Arthropoda)


#Canonical Correspondence Analysis (CCA) ARTHROPODA
ccamodel_adonis_data_Arthropoda_meta<-adonis_data_Arthropoda_meta
ccamodel_adonis_data_Arthropoda_meta$SampleSite_time<-NULL

ccamodel_Arthropoda<-cca(adonis_data_Arthropoda ~.,ccamodel_adonis_data_Arthropoda_meta)

ccamodel_adonis_data_Arthropoda_meta$season<-as.factor(ccamodel_adonis_data_Arthropoda_meta$season)
ccamodel_adonis_data_Arthropoda_meta$SampleSite_code<-as.factor(ccamodel_adonis_data_Arthropoda_meta$SampleSite_code)
ccamodel_adonis_data_Arthropoda_meta$river_section<-as.factor(ccamodel_adonis_data_Arthropoda_meta$river_section)

plot(ccamodel_Arthropoda,scaling="sites")
points(ccamodel_Arthropoda, pch=21, cex=1.2, scaling="sites")
with(ccamodel_adonis_data_Arthropoda_meta, points(ccamodel_Arthropoda, scaling="sites", pch=21, col=1, bg=river_section))
with(ccamodel_adonis_data_Arthropoda_meta, legend("bottomleft", levels(river_section), pch=21, pt.bg=1:12, bty="n"))

#ALPHA DIVERSITY AQUATIC ARTHROPODS
shannon_index<-diversity(seqtabNoC_WP2A_CO1_tax_normalised_wide_AQUATIC_ARTHROPODS, index = "shannon")
shannon_index<-data.frame(shannon_index)
ID <- rownames(shannon_index)
shannon_index <- cbind(shannon_index,ID)

simpson_index<-diversity(seqtabNoC_WP2A_CO1_tax_normalised_wide_AQUATIC_ARTHROPODS, index = "simpson")
simpson_index<-data.frame(simpson_index)
ID <- rownames(simpson_index)
simpson_index <- cbind(simpson_index,ID)

species_count <- rowSums(seqtabNoC_WP2A_CO1_tax_normalised_wide_AQUATIC_ARTHROPODS >0)
species_count<-data.frame(species_count)
species_count$ID <- rownames(species_count)

alpha_CO1_WP2A<-merge(shannon_index,simpson_index,by="ID")
alpha_CO1_WP2A<-merge(alpha_CO1_WP2A,species_count,by="ID")

write.csv(alpha_CO1_WP2A,"alpha_CO1_WP2A.csv")

lofresh_metadata_WP2_3 <- read_csv("metadata/lofresh_metadata_WP2&3.csv")
lofresh_metadata_WP2_3 = lofresh_metadata_WP2_3[!duplicated(lofresh_metadata_WP2_3$SampleSite_time),]

alpha_CO1_WP2A_meta_data <- alpha_CO1_WP2A %>% rename(SampleSite_time= ID)
alpha_CO1_WP2A_meta_data <- merge(lofresh_metadata_WP2_3[, c("SampleSite_time","river_section","season","SampleSite_code","Date_sampled","Dist_from_lake","Days")],alpha_CO1_WP2A_meta_data, by="SampleSite_time")
alpha_CO1_WP2A_meta_data$Days<-as.numeric(alpha_CO1_WP2A_meta_data$Days)
alpha_CO1_WP2A_meta_data<-alpha_CO1_WP2A_meta_data[alpha_CO1_WP2A_meta_data$shannon_index != 0, ]  

p<-
  ggplot(alpha_CO1_WP2A_meta_data, aes(x=Dist_from_lake, y=shannon_index, color=Date_sampled)) +
  geom_point() + 
  geom_smooth(method = "loess",fullrange = T,se=F)+theme_bw()
ggplotly(p)

ggplot(alpha_CO1_WP2A_meta_data, aes(x=SampleSite_code, y=shannon_index,colour=Dist_from_lake)) +
  geom_boxplot(outlier.shape = NA)+ 
  geom_jitter()+ 
  theme_bw()

ggplot(alpha_CO1_WP2A_meta_data, aes(x=Days, y=shannon_index, color=river_section)) +
  geom_point() + 
  geom_smooth(method = "gam", formula = y ~ s(x))+
  theme_bw()

ggplot(alpha_CO1_WP2A_meta_data, aes(x=Dist_from_lake, y=shannon_index, color=season)) +
  geom_point() + 
  geom_smooth(method =lm )+
  theme_bw()

alpha_CO1_WP2A_meta_data<- merge(lofresh_metadata_WP2_3[, c("SampleSite_time",
                                                                    "temp_monthly_average",
                                                                    "conductivity_uS_cm",
                                                                    "gran_alk_ueq_L","daily_flow_by_catchment",
                                                                    "monthly_flow_by_catchment",
                                                                    "seasonal_flow_by_catchment",
                                                                    "week_before_flow_by_catchment",
                                                                    "river_width_m",
                                                                    "river_gradient_percent",
                                                                    "rainfall_monthly_average",
                                                                    "pH")],alpha_CO1_WP2A_meta_data, by="SampleSite_time")

alpha_CO1_WP2A_meta_data$Days<-as.numeric(alpha_CO1_WP2A_meta_data$Days)
alpha_CO1_WP2A_meta_data<-alpha_CO1_WP2A_meta_data[alpha_CO1_WP2A_meta_data$shannon_index != 0, ] 

alpha_CO1_WP2A_meta_data$season<-as.factor(alpha_CO1_WP2A_meta_data$season)

ggplot(alpha_CO1_WP2A_meta_data, aes(Dist_from_lake, shannon_index,colour=season)) + 
  geom_point(size=3.5) + 
  geom_smooth(method = "gam", formula = y ~ s(x),size=2)+theme_bw()+
  theme(text = element_text(size=30))


ggplot(alpha_CO1_WP2A_meta_data, aes(temp_monthly_average, shannon_index)) + 
  geom_point() + 
  geom_smooth(method = "gam", formula = y ~ s(x))+theme_bw()

mod_gam <- mgcv::gam(shannon_index ~ season+
                 s(Dist_from_lake)+
                 s(Days)+
                 s(Dist_from_lake, by=season)+
                 s(pH)+
                 s(daily_flow_by_catchment)+
                 s(monthly_flow_by_catchment)+
                 s(river_gradient_percent)+
                 s(rainfall_monthly_average)+
                 s(temp_monthly_average)+
                 s(conductivity_uS_cm), 
               data=alpha_CO1_WP2A_meta_data)
summary(mod_gam)
anova(mod_gam)

######## Turnover and nestedness ########
setwd("WP2_analysis/CO1_BLAST")
NORM_WP2A_ASV_table_wide_filtered <- read_csv("NORM_WP2A_ASV_table_wide_filtered_AQUATIC_ARTHROPODS.csv")
adonis_data<-NORM_WP2A_ASV_table_wide_filtered

SampleSite_time<-NORM_WP2A_ASV_table_wide_filtered$X1
SampleSite_time<-data.frame(SampleSite_time)
SampleSite_time <- tibble::rownames_to_column(SampleSite_time, "SiteID_1")

adonis_data_samples<-adonis_data$X1
adonis_data_samples<-data.frame(adonis_data_samples)
adonis_data_samples<-adonis_data_samples %>% rename(ID = adonis_data_samples)
adonis_data<-adonis_data %>% rename(SampleSite_time = X1)

lofresh_metadata_WP2_3 <- read_csv("metadata/lofresh_metadata_WP2&3.csv")
lofresh_metadata_WP2_3 = lofresh_metadata_WP2_3[!duplicated(lofresh_metadata_WP2_3$SampleSite_time),]

adonis_data<- merge(lofresh_metadata_WP2_3[, c("SampleSite_time","river_section","season","Days","Dist_from_lake","pH",
                                               "conductivity_uS_cm","gran_alk_ueq_L","daily_flow_by_catchment","monthly_flow_by_catchment","seasonal_flow_by_catchment",
                                               "week_before_flow_by_catchment","river_width_m","river_gradient_percent","rainfall_monthly_average",
                                               "temp_monthly_average"
                                               #"Arable_and_horticulture_ha","Broadleaf_woodland_ha",	"Coniferous_woodland_ha",
                                               #"Acid_grassland_ha",	"Neutral_grassland_ha",	"Improved_grassland_ha",	"Heather_grassland_ha",	"Heather_ha",
                                               #"Bog_ha",	"Freshwater_ha",	"Inland_rock_ha",	"Supralittoral_sediment_ha",	"Suburban_ha",	"Urban_ha"
)],adonis_data, by="SampleSite_time")

SampleSite_time<-merge(lofresh_metadata_WP2_3[, c("SampleSite_time","Dist_from_lake","Days")],SampleSite_time, by="SampleSite_time")

adonis_data_meta<- adonis_data[c(1:16)]
adonis_data<-adonis_data[,-c(1:16)]

adonis_data<-na.omit(adonis_data)

adonis_data_meta$Days<-as.numeric(adonis_data_meta$Days)
#out <- nestedtemp(adonis_data)
#plot(out)
#plot(out, kind="incid")

library(betapart)
#library(qgraph)
adonis_data<-adonis_data %>% mutate_if(is.numeric, ~1 * (. != 0))
adonis_data<-adonis_data[, colSums(adonis_data != 0) > 0]
sorensen.beta<-beta.pair(adonis_data, index.family="sorensen")

nestedness <- as.matrix(sorensen.beta[[3]])
nestedness <- melt(nestedness)
names(nestedness) <- c("SiteID_1", "SiteID_2", "Beta_Distance")

###-----------------------
## get nestedness matrix (this is [[2]]) into a data frame
###-----------------------
m.beta.sorn <- as.matrix(sorensen.beta[[2]])
m.beta.sorn <- melt(m.beta.sorn)
names(m.beta.sorn) <- c("SiteID_1", "SiteID_2", "Beta_nest")
beta.measures.sor <- merge(nestedness, m.beta.sorn, by = c("SiteID_1","SiteID_2")) 

###-----------------------
## get turnover matrix (here simpson, this is [[1]]) into a data frame
###-----------------------
m.beta.sort <- as.matrix(sorensen.beta[[1]])
m.beta.sort  <- melt(m.beta.sort )
names(m.beta.sort ) <- c("SiteID_1", "SiteID_2", "Beta_turn")
beta.measures.sor <- merge(beta.measures.sor, m.beta.sort , by = c("SiteID_1","SiteID_2")) 

beta.measures.sor<-merge(SampleSite_time,beta.measures.sor,by="SiteID_1")
beta.measures.sor<-beta.measures.sor %>% rename(SampleSite_time_1 = SampleSite_time)
beta.measures.sor<-beta.measures.sor %>% rename(Dist_from_lake_1 = Dist_from_lake)
beta.measures.sor<-beta.measures.sor %>% rename(Days_1 = Days)

SampleSite_time<-SampleSite_time %>% rename(SiteID_2 = SiteID_1)
beta.measures.sor<-merge(SampleSite_time,beta.measures.sor,by="SiteID_2")
beta.measures.sor<-beta.measures.sor %>% rename(SampleSite_time_2 = SampleSite_time)
beta.measures.sor<-beta.measures.sor %>% rename(Dist_from_lake_2 = Dist_from_lake)
beta.measures.sor<-beta.measures.sor %>% rename(Days_2 = Days)

beta.measures.sor$Dist_from_lake_DIFF<-(beta.measures.sor$Dist_from_lake_2-beta.measures.sor$Dist_from_lake_1)
beta.measures.sor$Days_2<-as.numeric(beta.measures.sor$Days_2)
beta.measures.sor$Days_1<-as.numeric(beta.measures.sor$Days_1)
beta.measures.sor$Days_DIFF<-(beta.measures.sor$Days_2-beta.measures.sor$Days_1)
beta.measures.sor <- beta.measures.sor[beta.measures.sor$Days_DIFF >= 0, ]

ggplot(beta.measures.sor, aes(x=(Dist_from_lake_DIFF), y=Beta_turn, colour=Days_DIFF)) +
  geom_point(size=3.5, shape=23)+theme_bw()+
  geom_smooth()+scale_color_gradientn(colours = rainbow(5))+scale_x_continuous(limits = c(0, NA))+ 
  theme(text = element_text(size=30))

ggplot(beta.measures.sor, aes(x=(Dist_from_lake_DIFF), y=Beta_nest, colour=Days_DIFF)) +
  geom_point(size=3.5, shape=23)+theme_bw()+
  geom_smooth()+scale_color_gradientn(colours = rainbow(5))+scale_x_continuous(limits = c(0, NA))+ 
  theme(text = element_text(size=30))

ggplot(beta.measures.sor, aes(x=(Dist_from_lake_DIFF), y=Beta_Distance, colour=Days_DIFF)) +
  geom_point(size=3.5, shape=23)+theme_bw()+
  geom_smooth()+scale_color_gradientn(colours = rainbow(5))+scale_x_continuous(limits = c(0, NA))+ 
  theme(text = element_text(size=30))

hist(beta.measures.sor$Days_DIFF_sqrd)

######## Sparse partial least squares analysis ##########
library(mixOmics)

NORM_WP2A_ASV_table_wide_filtered <- read_csv("NORM_WP2A_ASV_table_wide_filtered_AQUATIC_ARTHROPODS.csv")
adonis_data<-NORM_WP2A_ASV_table_wide_filtered

adonis_data_samples<-adonis_data$X1
adonis_data_samples<-data.frame(adonis_data_samples)
adonis_data_samples<-adonis_data_samples %>% rename(ID = adonis_data_samples)
adonis_data<-adonis_data %>% rename(SampleSite_time = X1)

lofresh_metadata_WP2_3 <- read_csv("metadata/lofresh_metadata_WP2&3.csv")
lofresh_metadata_WP2_3 = lofresh_metadata_WP2_3[!duplicated(lofresh_metadata_WP2_3$SampleSite_time),]

adonis_data<- merge(lofresh_metadata_WP2_3[, c("SampleSite_time",
                                               "temp_monthly_average",
                                               "conductivity_uS_cm",
                                               "daily_flow_by_catchment",
                                               "monthly_flow_by_catchment",
                                               "week_before_flow_by_catchment",
                                               "river_gradient_percent",
                                               "rainfall_monthly_average",
                                               "pH" 
)],adonis_data, by="SampleSite_time")

adonis_data<-na.omit(adonis_data)

adonis_data_meta<- adonis_data[c(1:9)]
adonis_data<-adonis_data[,-c(1:9)]

adonis_data_meta$Days<-as.numeric(adonis_data_meta$Days)
adonis_data_meta$SampleSite_time<-NULL

ncomp = 2

#result.spls <- spls(adonis_data, adonis_data_meta, ncomp = ncomp,  mode = 'regression')
#tune.spls <- perf(result.spls, validation = 'Mfold', folds = 5,
                 # criterion = 'all',nrepeat = 99, progressBar = TRUE)
#tune.spls$R2
#plot(tune.spls$Q2.total)
#abline(h = 0.0975)
#plot(tune.spls, criterion="R2", type = 'l')
#plot(tune.spls, criterion="Q2", type = 'l')
#plot(tune.spls)

result.spls <- spls(adonis_data, adonis_data_meta, ncomp = ncomp,  mode = 'canonical')
design <- data.frame(samp = adonis_data_meta$sample)

cim_plot<-cim(result.spls,
              comp = 1:1,
              margins = c(15, 15))

cl<-colnames(adonis_data)
cl<-data.frame(cl)
cl<- data.frame(do.call('rbind', strsplit(as.character(cl$cl),';',fixed=TRUE)))
cl<-subset(cl,select=c(X5))

unique(cl[c("X5")])


stim.col<-c("darkblue","purple", "green4","red3","orange", "cyan","darkviolet","yellow",
            "darkorange","red","green","black","darkcyan","darkred","darkorchid","darksalmon","gray","violet")#,,"springgreen4")#18
cl$X5<-as.factor(cl$X5)
stim.col <- stim.col[as.numeric(cl$X5)]


cim_plot<-cim(result.spls,row.sideColors = stim.col,
              comp = 1:1,
              margins = c(15, 5))

######## Mantel test ##########
adonis_data_meta$Days<-NULL
adonis_data_meta$Dist_from_lake<-NULL
adonis_data_meta$river_width_m<-NULL

dist.abund = vegdist(adonis_data, method = "bray")
dist.meta = dist(adonis_data_meta, method = "euclidean")

abund_meta = mantel(dist.abund, dist.meta, method = "spearman", permutations = 9999, na.rm = TRUE)
abund_meta

aa = as.vector(dist.abund)
mm = as.vector(dist.meta)
mat = data.frame(aa,mm)

ggplot(mat, aes(y = aa, x = mm)) + 
  geom_point(size = 1) + 
  theme_bw()+ geom_smooth(method = lm)+ scale_y_continuous(limits = c(0, 1))


#________________________________________________________

#######WP2C_Glatt BLAST  TAXONOMY ANALYSIS#####

#________________________________________________________

setwd("WP2_analysis/CO1_SILVAngs")
seqtabNoC_WP2C_Glatt_CO1_tax_long_meta_clean_filtered <- read_csv("WP2C_Glatt_ASV_table_long_filtered_family.csv")

#aggregating replicates
seqtabNoC_WP2C_Glatt_CO1_tax_long_meta_clean_filtered<-seqtabNoC_WP2C_Glatt_CO1_tax_long_meta_clean_filtered %>% 
  group_by(SampleSite_time,taxonomy) %>% 
  summarize(reads=mean(reads)) %>%
  rename(SampleSite_time=SampleSite_time,taxonomy=taxonomy, reads= reads)

#CONVERTING FILTERED LONG FORMAT INTO WIDE FORMAT
seqtabNoC_WP2C_Glatt_CO1_tax_wide_filtered<-seqtabNoC_WP2C_Glatt_CO1_tax_long_meta_clean_filtered
seqtabNoC_WP2C_Glatt_CO1_tax_wide_filtered$read_filter <- NULL 
seqtabNoC_WP2C_Glatt_CO1_tax_wide_filtered$Days <- NULL 
seqtabNoC_WP2C_Glatt_CO1_tax_wide_filtered$Date_sampled <- NULL 
seqtabNoC_WP2C_Glatt_CO1_tax_wide_filtered$SampleSite_code <- NULL 
seqtabNoC_WP2C_Glatt_CO1_tax_wide_filtered$WP <- NULL 
seqtabNoC_WP2C_Glatt_CO1_tax_wide_filtered$Seq_length <- NULL 

seqtabNoC_WP2C_Glatt_CO1_tax_wide_filtered<-seqtabNoC_WP2C_Glatt_CO1_tax_wide_filtered %>% 
  group_by(SampleSite_time,taxonomy) %>% 
  summarize(reads=sum(reads)) %>%
  rename(SampleSite_time=SampleSite_time,taxonomy=taxonomy, reads= reads,)

seqtabNoC_WP2C_Glatt_CO1_tax_wide_filtered <- spread(seqtabNoC_WP2C_Glatt_CO1_tax_wide_filtered,SampleSite_time,reads)
seqtabNoC_WP2C_Glatt_CO1_tax_wide_filtered[is.na(seqtabNoC_WP2C_Glatt_CO1_tax_wide_filtered)] <- 0
seqtabNoC_WP2C_Glatt_CO1_tax_wide_filtered <- data.frame(t(seqtabNoC_WP2C_Glatt_CO1_tax_wide_filtered))

names(seqtabNoC_WP2C_Glatt_CO1_tax_wide_filtered) <- as.matrix(seqtabNoC_WP2C_Glatt_CO1_tax_wide_filtered[1, ])
seqtabNoC_WP2C_Glatt_CO1_tax_wide_filtered <- seqtabNoC_WP2C_Glatt_CO1_tax_wide_filtered[-1, ]
seqtabNoC_WP2C_Glatt_CO1_tax_wide_filtered[] <- lapply(seqtabNoC_WP2C_Glatt_CO1_tax_wide_filtered, function(x) type.convert(as.character(x)))

write.csv(seqtabNoC_WP2C_Glatt_CO1_tax_wide_filtered,"WP2C_Glatt_ASV_table_wide_filtered.csv")

#RELATIVE AMPLICON FREQUENCY ABUNDANCE
p<-ggplot(seqtabNoC_WP2C_Glatt_CO1_tax_long_meta_clean_filtered, aes(x = SampleSite_time, fill = taxonomy, y = reads)) + 
  geom_bar(position="fill",stat = "identity", colour = "black")+
  theme(axis.text.x = element_text(angle = 90),legend.position = "none")

ggplotly(p)

#ABSOLUTE AMPLICON ABUNDANCE
#ggplot(seqtabNoC_WP2C_Glatt_CO1_tax_long_meta_clean , aes(x = SampleSite_time, fill = taxonomy, y = reads)) + 
# geom_bar(stat = "identity", colour = "black")+
#theme(axis.text.x = element_text(angle = 90),legend.position = "none")
##scale_fill_brewer(palette="Paired")

##SPLITTING BY SPECIES
Aves<-seqtabNoC_WP2C_Glatt_CO1_tax_long_meta_clean_filtered[grepl("_Aves_", seqtabNoC_WP2C_Glatt_CO1_tax_long_meta_clean_filtered$taxonomy),]

Anguilla_anguilla_sum_reads<-Anguilla_anguilla %>% 
  group_by(SampleSite_time) %>% 
  summarize(reads=sum(reads)) %>%
  rename(SampleSite_time_sum =SampleSite_time,reads_sum= reads)

ggplot(data=Anguilla_anguilla_sum_reads, aes(x=SampleSite_time_sum, y=reads_sum))+
  geom_col()

#Venn diagram
#seqtabNoC_WP2C_Glatt_CO1_Venn<-seqtabNoC_WP2C_Glatt_CO1_tax_long_meta_clean[!(seqtabNoC_WP2C_Glatt_CO1_tax_long_meta_clean$reads==0),]
#hist(seqtabNoC_WP2C_Glatt_CO1_Venn$reads, breaks=1000,xlim=c(0,50000))

#E01_Venn<-seqtabNoC_WP2C_Glatt_CO1_Venn %>% filter(SampleSite_code == "E01")
#E01_Venn<-E01_Venn$taxonomy

#venn.diagram(
# x = list(E01_Venn, E02_Venn,E03_Venn,E04_Venn,E05_Venn),
#category.names = c("E01" , "E02","E03","E04","E05"),
#filename = 'WP2C_Glatt_venn_diagramm.png',
#output=TRUE)

#NORMALISING READS
seqtabNoC_WP2C_Glatt_CO1_tax_col_sum2<-rowSums(seqtabNoC_WP2C_Glatt_CO1_tax_wide_filtered[c(1:299)])
seqtabNoC_WP2C_Glatt_CO1_tax_col_sum2<-data.frame(seqtabNoC_WP2C_Glatt_CO1_tax_col_sum2)
seqtabNoC_WP2C_Glatt_CO1_tax_col_sum2$SampleSite_time <- rownames(seqtabNoC_WP2C_Glatt_CO1_tax_col_sum2)

seqtabNoC_WP2C_Glatt_CO1_tax_normalised<- merge(seqtabNoC_WP2C_Glatt_CO1_tax_col_sum2[, c("SampleSite_time", "seqtabNoC_WP2C_Glatt_CO1_tax_col_sum2")],seqtabNoC_WP2C_Glatt_CO1_tax_long_meta_clean_filtered, by="SampleSite_time")

#GETTING THE SUM OF EACH SAMPLE FOR NORMALISING READS
seqtabNoC_WP2C_Glatt_CO1_tax_col_sum3<-colSums(seqtabNoC_WP2C_Glatt_CO1_tax_wide_filtered[c(1:299)])
seqtabNoC_WP2C_Glatt_CO1_tax_col_sum3<-data.frame(seqtabNoC_WP2C_Glatt_CO1_tax_col_sum3)

seqtabNoC_WP2C_Glatt_CO1_tax_col_sum3$taxonomy <- rownames(seqtabNoC_WP2C_Glatt_CO1_tax_col_sum3)

seqtabNoC_WP2C_Glatt_CO1_tax_normalised<- merge(seqtabNoC_WP2C_Glatt_CO1_tax_col_sum2[, c("SampleSite_time", "seqtabNoC_WP2C_Glatt_CO1_tax_col_sum2")],seqtabNoC_WP2C_Glatt_CO1_tax_long_meta_clean_filtered, by="SampleSite_time")
seqtabNoC_WP2C_Glatt_CO1_tax_top<- merge(seqtabNoC_WP2C_Glatt_CO1_tax_col_sum3[, c("taxonomy", "seqtabNoC_WP2C_Glatt_CO1_tax_col_sum3")],seqtabNoC_WP2C_Glatt_CO1_tax_long_meta_clean_filtered, by="taxonomy")

seqtabNoC_WP2C_Glatt_CO1_tax_normalised <- transform(seqtabNoC_WP2C_Glatt_CO1_tax_normalised, normalised_reads = reads / seqtabNoC_WP2C_Glatt_CO1_tax_col_sum2)

ggplot(seqtabNoC_WP2C_Glatt_CO1_tax_normalised , aes(x = SampleSite_time, fill = taxonomy, y = normalised_reads)) + 
  geom_bar(stat = "identity", colour = "black")+
  theme(axis.text.x = element_text(angle = 90),legend.position = "none")
##scale_fill_brewer(palette="Paired")

seqtabNoC_WP2C_Glatt_CO1_tax_arth_terrestrial <- read_csv("seqtabNoC_WP2C_Glatt_CO1_tax_arth_terrestrial.csv")

seqtabNoC_WP2C_Glatt_CO1_tax_normalised_AQUATIC_ARTHROPODS<-seqtabNoC_WP2C_Glatt_CO1_tax_normalised[seqtabNoC_WP2C_Glatt_CO1_tax_normalised$reads != 0, ]  
seqtabNoC_WP2C_Glatt_CO1_tax_normalised_AQUATIC_ARTHROPODS <- merge(seqtabNoC_WP2C_Glatt_CO1_tax_arth_terrestrial[, c("taxonomy", "habitat")],seqtabNoC_WP2C_Glatt_CO1_tax_normalised_AQUATIC_ARTHROPODS , by="taxonomy")
seqtabNoC_WP2C_Glatt_CO1_tax_normalised_AQUATIC_ARTHROPODS<-seqtabNoC_WP2C_Glatt_CO1_tax_normalised_AQUATIC_ARTHROPODS[grepl("aquatic", seqtabNoC_WP2C_Glatt_CO1_tax_normalised_AQUATIC_ARTHROPODS$habitat),]
seqtabNoC_WP2C_Glatt_CO1_tax_normalised_AQUATIC_ARTHROPODS$habitat<-NULL

write.csv(seqtabNoC_WP2C_Glatt_CO1_tax_normalised_AQUATIC_ARTHROPODS,"NORM_WP2C_Glatt_ASV_table_LONG_filtered_AQUATIC_ARTHROPODS.csv")

seqtabNoC_WP2C_Glatt_CO1_tax_normalised_wide_AQUATIC_ARTHROPODS<-seqtabNoC_WP2C_Glatt_CO1_tax_normalised_AQUATIC_ARTHROPODS
seqtabNoC_WP2C_Glatt_CO1_tax_normalised_wide_AQUATIC_ARTHROPODS$read_filter <- NULL 
seqtabNoC_WP2C_Glatt_CO1_tax_normalised_wide_AQUATIC_ARTHROPODS$Days <- NULL 
seqtabNoC_WP2C_Glatt_CO1_tax_normalised_wide_AQUATIC_ARTHROPODS$Date_sampled <- NULL 
seqtabNoC_WP2C_Glatt_CO1_tax_normalised_wide_AQUATIC_ARTHROPODS$SampleSite_code <- NULL 
seqtabNoC_WP2C_Glatt_CO1_tax_normalised_wide_AQUATIC_ARTHROPODS$WP <- NULL 
seqtabNoC_WP2C_Glatt_CO1_tax_normalised_wide_AQUATIC_ARTHROPODS$Seq_length <- NULL 
seqtabNoC_WP2C_Glatt_CO1_tax_normalised_wide_AQUATIC_ARTHROPODS$reads <- NULL 
seqtabNoC_WP2C_Glatt_CO1_tax_normalised_wide_AQUATIC_ARTHROPODS$seqtabNoC_WP2_CO1_tax_col_sum2 <- NULL 

seqtabNoC_WP2C_Glatt_CO1_tax_normalised_wide_AQUATIC_ARTHROPODS<-seqtabNoC_WP2C_Glatt_CO1_tax_normalised_wide_AQUATIC_ARTHROPODS %>% 
  group_by(SampleSite_time,taxonomy) %>% 
  summarize(normalised_reads=sum(normalised_reads)) %>%
  rename(SampleSite_time=SampleSite_time,taxonomy=taxonomy, normalised_reads= normalised_reads)

seqtabNoC_WP2C_Glatt_CO1_tax_normalised_wide_AQUATIC_ARTHROPODS <- spread(seqtabNoC_WP2C_Glatt_CO1_tax_normalised_wide_AQUATIC_ARTHROPODS,SampleSite_time,normalised_reads)
seqtabNoC_WP2C_Glatt_CO1_tax_normalised_wide_AQUATIC_ARTHROPODS[is.na(seqtabNoC_WP2C_Glatt_CO1_tax_normalised_wide_AQUATIC_ARTHROPODS)] <- 0
seqtabNoC_WP2C_Glatt_CO1_tax_normalised_wide_AQUATIC_ARTHROPODS <- data.frame(t(seqtabNoC_WP2C_Glatt_CO1_tax_normalised_wide_AQUATIC_ARTHROPODS))

names(seqtabNoC_WP2C_Glatt_CO1_tax_normalised_wide_AQUATIC_ARTHROPODS) <- as.matrix(seqtabNoC_WP2C_Glatt_CO1_tax_normalised_wide_AQUATIC_ARTHROPODS[1, ])
seqtabNoC_WP2C_Glatt_CO1_tax_normalised_wide_AQUATIC_ARTHROPODS <- seqtabNoC_WP2C_Glatt_CO1_tax_normalised_wide_AQUATIC_ARTHROPODS[-1, ]
seqtabNoC_WP2C_Glatt_CO1_tax_normalised_wide_AQUATIC_ARTHROPODS[] <- lapply(seqtabNoC_WP2C_Glatt_CO1_tax_normalised_wide_AQUATIC_ARTHROPODS, function(x) type.convert(as.character(x)))

write.csv(seqtabNoC_WP2C_Glatt_CO1_tax_normalised_wide_AQUATIC_ARTHROPODS,"NORM_WP2C_Glatt_ASV_table_wide_filtered_AQUATIC_ARTHROPODS.csv")

#PLOTTING TOP Taxon
seqtabNoC_WP2C_Glatt_CO1_tax_top %>%
  mutate(taxonomy = fct_reorder(taxonomy, desc(seqtabNoC_WP2C_Glatt_CO1_tax_col_sum3))) %>%
  ggplot(aes(x = SampleSite_time, fill = taxonomy, y = reads)) + 
  geom_bar(position="fill",stat = "identity", colour = "black")+
  theme(axis.text.x = element_text(angle = 90),legend.position = "none")+scale_fill_brewer(palette="Paired")

write.csv(seqtabNoC_WP2C_Glatt_CO1_tax_normalised,"NORM_WP2C_Glatt_ASV_table_LONG_filtered.csv")

#PLOTTING AQUATIC PHYLA
seqtabNoC_WP2C_Glatt_CO1_tax_phyla <- data.frame(do.call('rbind', strsplit(as.character(seqtabNoC_WP2C_Glatt_CO1_tax_top$taxonomy),';',fixed=TRUE)))
seqtabNoC_WP2C_Glatt_CO1_tax_phyla<-cbind(seqtabNoC_WP2C_Glatt_CO1_tax_top,seqtabNoC_WP2C_Glatt_CO1_tax_phyla)

seqtabNoC_WP2C_Glatt_CO1_tax_metazoan_terrestrial <- read_csv("seqtabNoC_WP2C_Glatt_CO1_tax_metazoan_terrestrial.csv")
seqtabNoC_WP2C_Glatt_CO1_tax_phyla <- merge(seqtabNoC_WP2C_Glatt_CO1_tax_metazoan_terrestrial[, c("taxonomy", "habitat")],seqtabNoC_WP2C_Glatt_CO1_tax_phyla, by="taxonomy")
seqtabNoC_WP2C_Glatt_CO1_tax_phyla<-seqtabNoC_WP2C_Glatt_CO1_tax_phyla[grepl("aquatic", seqtabNoC_WP2C_Glatt_CO1_tax_phyla$habitat),]

seqtabNoC_WP2C_Glatt_CO1_tax_phyla<-seqtabNoC_WP2C_Glatt_CO1_tax_phyla %>% 
  group_by(SampleSite_time,X3) %>% 
  summarize(reads=sum(reads),seqtabNoC_WP2C_Glatt_CO1_tax_col_sum3=sum(seqtabNoC_WP2C_Glatt_CO1_tax_col_sum3)) %>%
  rename(SampleSite_time=SampleSite_time,X3=X3, reads= reads,seqtabNoC_WP2C_Glatt_CO1_tax_col_sum3=seqtabNoC_WP2C_Glatt_CO1_tax_col_sum3)

seqtabNoC_WP2C_Glatt_CO1_tax_phyla <- merge(lofresh_metadata_WP2_3_summary[, c("SampleSite_time", "SampleSite_code")],seqtabNoC_WP2C_Glatt_CO1_tax_phyla, by="SampleSite_time")
unique(seqtabNoC_WP2C_Glatt_CO1_tax_phyla[c("X3")])
seqtabNoC_WP2C_Glatt_CO1_tax_phyla$X3<-factor(seqtabNoC_WP2C_Glatt_CO1_tax_phyla$X3,levels= c('p__Arthropoda_6656','p__Rotifera_10190',
                                                                                  'p__Mollusca_6447','p__Chordata_7711','p__Annelida_6340','p__Nematoda_6231','p__Gastrotricha_33313', 'p__Tardigrada_42241',
                                                                                  'p__Cnidaria_6073','p__Porifera_6040','p__Echinodermata_7586','p__Placozoa_10226','p__Bryozoa_10205' ),ordered=TRUE)  
seqtabNoC_WP2C_Glatt_CO1_tax_phyla$SampleSite_time<-factor(seqtabNoC_WP2C_Glatt_CO1_tax_phyla$SampleSite_time,levels= c('GL01',
                                                                                                                    'GL13','GL02','GL03','GL04','GL05','GL06','GL07','GL08','GL09','GL10','GL11','GL12'),ordered=TRUE)

ggplot(data=seqtabNoC_WP2C_Glatt_CO1_tax_phyla,aes(x = SampleSite_time, fill = X3, y = reads)) + 
  geom_bar(position="fill",stat = "identity", colour = "black")+
  theme(axis.text.x = element_text(angle = 90))+scale_fill_manual(values = c("#A6CEE3",#Arthropods
                                                                  "#1F78B4", #Rotifera
                                                                  "#B2DF8A",#Molluscs
                                                                  "#33A02C",#Chordates
                                                                  "#FB9A99",#annelids
                                                                  "#E31A1C",#nematodes
                                                                  "#CAB2D6",#Cnideria
                                                                  "#6A3D9A",#porifera
                                                                  "white"))#bryozoa

#PLOTTING TOP PHYLA
seqtabNoC_WP2C_Glatt_CO1_tax_top_phyla <- data.frame(do.call('rbind', strsplit(as.character(seqtabNoC_WP2C_Glatt_CO1_tax_top$taxonomy),';',fixed=TRUE)))
seqtabNoC_WP2C_Glatt_CO1_tax_top_phyla<-cbind(seqtabNoC_WP2C_Glatt_CO1_tax_top,seqtabNoC_WP2C_Glatt_CO1_tax_top_phyla)


seqtabNoC_WP2C_Glatt_CO1_tax_top_phyla<-seqtabNoC_WP2C_Glatt_CO1_tax_top_phyla %>% 
  group_by(SampleSite_time,X3) %>% 
  summarize(reads=sum(reads),seqtabNoC_WP2C_Glatt_CO1_tax_col_sum3=sum(seqtabNoC_WP2C_Glatt_CO1_tax_col_sum3)) %>%
  rename(SampleSite_time=SampleSite_time,X3=X3, reads= reads,seqtabNoC_WP2C_Glatt_CO1_tax_col_sum3=seqtabNoC_WP2C_Glatt_CO1_tax_col_sum3)

lofresh_metadata_WP2_3 <- read_csv("metadata/lofresh_metadata_WP2&3.csv")
lofresh_metadata_WP2_3_summary = lofresh_metadata_WP2_3[!duplicated(lofresh_metadata_WP2_3$SampleSite_time),]

seqtabNoC_WP2C_Glatt_CO1_tax_top_phyla <- merge(lofresh_metadata_WP2_3_summary[, c("SampleSite_time", "SampleSite_code")],seqtabNoC_WP2C_Glatt_CO1_tax_top_phyla, by="SampleSite_time")

seqtabNoC_WP2C_Glatt_CO1_tax_top_phyla$SampleSite_time<-factor(seqtabNoC_WP2C_Glatt_CO1_tax_top_phyla$SampleSite_time,levels= c('GL01',
                                                                                                                                'GL13','GL02','GL03','GL04','GL05','GL06','GL07','GL08','GL09','GL10','GL11','GL12'),ordered=TRUE)

seqtabNoC_WP2C_Glatt_CO1_tax_top_phyla %>%
  mutate(X3 = fct_reorder(X3, desc(seqtabNoC_WP2C_Glatt_CO1_tax_col_sum3))) %>%
  ggplot(aes(x = SampleSite_time, fill = X3, y = reads)) + 
  geom_bar(position="fill",stat = "identity", colour = "black")+
  theme(axis.text.x = element_text(angle = 90))+scale_fill_brewer(palette="Paired")

#CONVERTING NORMALISED LONG FORMAT INTO SampleSite_time FORMAT
seqtabNoC_WP2C_Glatt_CO1_tax_normalised_wide<-seqtabNoC_WP2C_Glatt_CO1_tax_normalised
seqtabNoC_WP2C_Glatt_CO1_tax_normalised_wide$read_filter <- NULL 
seqtabNoC_WP2C_Glatt_CO1_tax_normalised_wide$Days <- NULL 
seqtabNoC_WP2C_Glatt_CO1_tax_normalised_wide$Date_sampled <- NULL 
seqtabNoC_WP2C_Glatt_CO1_tax_normalised_wide$SampleSite_code <- NULL 
seqtabNoC_WP2C_Glatt_CO1_tax_normalised_wide$WP <- NULL 
seqtabNoC_WP2C_Glatt_CO1_tax_normalised_wide$Seq_length <- NULL 
seqtabNoC_WP2C_Glatt_CO1_tax_normalised_wide$reads <- NULL 
seqtabNoC_WP2C_Glatt_CO1_tax_normalised_wide$seqtabNoC_WP2_CO1_tax_col_sum2 <- NULL 

seqtabNoC_WP2C_Glatt_CO1_tax_normalised_wide<-seqtabNoC_WP2C_Glatt_CO1_tax_normalised_wide %>% 
  group_by(SampleSite_time,taxonomy) %>% 
  summarize(normalised_reads=sum(normalised_reads)) %>%
  rename(SampleSite_time=SampleSite_time,taxonomy=taxonomy, normalised_reads= normalised_reads,)

seqtabNoC_WP2C_Glatt_CO1_tax_normalised_wide <- spread(seqtabNoC_WP2C_Glatt_CO1_tax_normalised_wide,SampleSite_time,normalised_reads)
seqtabNoC_WP2C_Glatt_CO1_tax_normalised_wide[is.na(seqtabNoC_WP2C_Glatt_CO1_tax_normalised_wide)] <- 0
seqtabNoC_WP2C_Glatt_CO1_tax_normalised_wide <- data.frame(t(seqtabNoC_WP2C_Glatt_CO1_tax_normalised_wide))

names(seqtabNoC_WP2C_Glatt_CO1_tax_normalised_wide) <- as.matrix(seqtabNoC_WP2C_Glatt_CO1_tax_normalised_wide[1, ])
seqtabNoC_WP2C_Glatt_CO1_tax_normalised_wide <- seqtabNoC_WP2C_Glatt_CO1_tax_normalised_wide[-1, ]
seqtabNoC_WP2C_Glatt_CO1_tax_normalised_wide[] <- lapply(seqtabNoC_WP2C_Glatt_CO1_tax_normalised_wide, function(x) type.convert(as.character(x)))

write.csv(seqtabNoC_WP2C_Glatt_CO1_tax_normalised_wide,"NORM_WP2C_Glatt_ASV_table_wide_filtered.csv")

#PERMANOVA ON TAXON
NORM_WP2C_Glatt_ASV_table_wide_filtered <- read_csv("NORM_WP2C_Glatt_ASV_table_wide_filtered_AQUATIC_ARTHROPODS.csv")
adonis_data<-NORM_WP2C_Glatt_ASV_table_wide_filtered
adonis_data_samples<-adonis_data$X1
adonis_data_samples<-data.frame(adonis_data_samples)
adonis_data_samples<-adonis_data_samples %>% rename(ID = adonis_data_samples)
adonis_data<-adonis_data %>% rename(SampleSite_time = X1)

lofresh_metadata_WP2_3 <- read_csv("metadata/lofresh_metadata_WP2&3.csv")
lofresh_metadata_WP2_3 = lofresh_metadata_WP2_3[!duplicated(lofresh_metadata_WP2_3$SampleSite_time),]

adonis_data<- merge(lofresh_metadata_WP2_3[, c("SampleSite_time","WP","river_width_m","Dist_from_lake")],adonis_data, by="SampleSite_time")

#adonis_data<-na.omit(adonis_data)#remove this if you want to keep in negative controls
adonis_data_meta<- adonis_data[c(1:4)]
adonis_data<-adonis_data[,-c(1:4)]

adon.results_WP2<-adonis(adonis_data ~ adonis_data_meta$river_width_m*
                           adonis_data_meta$Dist_from_lake,
                         method="bray",perm=999)

print(adon.results_WP2)

#PLOTTING BETA DIVERSITY NMDS
abund_table_CO1_ID <- read.csv("NORM_WP2C_Glatt_ASV_table_wide_filtered_AQUATIC_ARTHROPODS.csv", header = TRUE)
abund_table_CO1 <- abund_table_CO1_ID[,-1]
com <- abund_table_CO1[,col(abund_table_CO1)]
m_com <- as.matrix(com)
set.seed(123)
nmds = metaMDS(m_com, distance = "bray", try = 1000, trymax = 1000, k = 3)

#extract NMDS scores (x and y coordinates)
data.scores = as.data.frame(scores(nmds))
#add columns to data frame 
data.scores$SampleSite_time = abund_table_CO1_ID[,1]

lofresh_metadata_WP2_3 <- read_csv("metadata/lofresh_metadata_WP2&3.csv")
lofresh_metadata_WP2_3 = lofresh_metadata_WP2_3[!duplicated(lofresh_metadata_WP2_3$SampleSite_time),]
data.scores_meta_data <- merge(lofresh_metadata_WP2_3[, c("SampleSite_time","SampleSite_code","Days","Dist_from_lake")],data.scores, by="SampleSite_time")

p<-ggplot(data.scores_meta_data, aes(x = NMDS1, y = NMDS2,colour = Dist_from_lake)) + 
  geom_point(size = 2, aes(colour = Dist_from_lake))+
  theme_bw()
ggplotly(p)

#ALPHA DIVERSITY METRICS
shannon_index<-diversity(seqtabNoC_WP2C_Glatt_CO1_tax_normalised_wide_AQUATIC_ARTHROPODS, index = "shannon")
shannon_index<-data.frame(shannon_index)
ID <- rownames(shannon_index)
shannon_index <- cbind(shannon_index,ID)

simpson_index<-diversity(seqtabNoC_WP2C_Glatt_CO1_tax_normalised_wide_AQUATIC_ARTHROPODS, index = "simpson")
simpson_index<-data.frame(simpson_index)
ID <- rownames(simpson_index)
simpson_index <- cbind(simpson_index,ID)

taxonomy_count <- rowSums(seqtabNoC_WP2C_Glatt_CO1_tax_normalised_wide_AQUATIC_ARTHROPODS >0)
taxonomy_count<-data.frame(taxonomy_count)
taxonomy_count$ID <- rownames(taxonomy_count)

alpha_CO1_WP2C_Glatt<-merge(shannon_index,simpson_index,by="ID")
alpha_CO1_WP2C_Glatt<-merge(alpha_CO1_WP2C_Glatt,taxonomy_count,by="ID")

write.csv(alpha_CO1_WP2C_Glatt,"alpha_CO1_WP2C_Glatt.csv")

#________________________________________________________

########WP2C_Towy BLAST  TAXONOMY ANALYSIS######

#________________________________________________________

setwd("WP2_analysis/CO1_BLAST")
seqtabNoC_WP2C_Towy_CO1_tax_long_meta_clean_filtered <- read_csv("WP2C_Towy_ASV_table_long_filtered_family.csv")

#aggregating replicates
seqtabNoC_WP2C_Towy_CO1_tax_long_meta_clean_filtered<-seqtabNoC_WP2C_Towy_CO1_tax_long_meta_clean_filtered %>% 
  group_by(SampleSite_time,taxonomy) %>% 
  summarize(reads=mean(reads)) %>%
  rename(SampleSite_time=SampleSite_time,taxonomy=taxonomy, reads= reads)

#REMOVE CLEAR FISH THAT ARE LIEKLY CONSUMED BY HUAMNS AND NOT NATIVE
seqtabNoC_WP2C_Towy_CO1_tax_long_meta_clean_filtered<-seqtabNoC_WP2C_Towy_CO1_tax_long_meta_clean_filtered[!(seqtabNoC_WP2C_Towy_CO1_tax_long_meta_clean_filtered$taxonomy=="Platichthys_stellatus"),]

#CONVERTING FILTERED LONG FORMAT INTO WIDE FORMAT
seqtabNoC_WP2C_Towy_CO1_tax_wide_filtered<-seqtabNoC_WP2C_Towy_CO1_tax_long_meta_clean_filtered
seqtabNoC_WP2C_Towy_CO1_tax_wide_filtered$read_filter <- NULL 
seqtabNoC_WP2C_Towy_CO1_tax_wide_filtered$Days <- NULL 
seqtabNoC_WP2C_Towy_CO1_tax_wide_filtered$Date_sampled <- NULL 
seqtabNoC_WP2C_Towy_CO1_tax_wide_filtered$SampleSite_code <- NULL 
seqtabNoC_WP2C_Towy_CO1_tax_wide_filtered$WP <- NULL 
seqtabNoC_WP2C_Towy_CO1_tax_wide_filtered$Seq_length <- NULL 

seqtabNoC_WP2C_Towy_CO1_tax_wide_filtered<-seqtabNoC_WP2C_Towy_CO1_tax_wide_filtered %>% 
  group_by(SampleSite_time,taxonomy) %>% 
  summarize(reads=sum(reads)) %>%
  rename(SampleSite_time=SampleSite_time,taxonomy=taxonomy, reads= reads,)

seqtabNoC_WP2C_Towy_CO1_tax_wide_filtered <- spread(seqtabNoC_WP2C_Towy_CO1_tax_wide_filtered,SampleSite_time,reads)
seqtabNoC_WP2C_Towy_CO1_tax_wide_filtered[is.na(seqtabNoC_WP2C_Towy_CO1_tax_wide_filtered)] <- 0
seqtabNoC_WP2C_Towy_CO1_tax_wide_filtered <- data.frame(t(seqtabNoC_WP2C_Towy_CO1_tax_wide_filtered))

names(seqtabNoC_WP2C_Towy_CO1_tax_wide_filtered) <- as.matrix(seqtabNoC_WP2C_Towy_CO1_tax_wide_filtered[1, ])
seqtabNoC_WP2C_Towy_CO1_tax_wide_filtered <- seqtabNoC_WP2C_Towy_CO1_tax_wide_filtered[-1, ]
seqtabNoC_WP2C_Towy_CO1_tax_wide_filtered[] <- lapply(seqtabNoC_WP2C_Towy_CO1_tax_wide_filtered, function(x) type.convert(as.character(x)))

write.csv(seqtabNoC_WP2C_Towy_CO1_tax_wide_filtered,"WP2C_Towy_ASV_table_wide_filtered.csv")

#RELATIVE AMPLICON FREQUENCY ABUNDANCE
ggplot(seqtabNoC_WP2C_Towy_CO1_tax_long_meta_clean_filtered, aes(x = SampleSite_time, fill = taxonomy, y = reads)) + 
  geom_bar(position="fill",stat = "identity", colour = "black")+
  theme(axis.text.x = element_text(angle = 90),legend.position = "none")

#ABSOLUTE AMPLICON ABUNDANCE
#ggplot(seqtabNoC_WP2C_Towy_CO1_tax_long_meta_clean , aes(x = SampleSite_time, fill = taxonomy, y = reads)) + 
# geom_bar(stat = "identity", colour = "black")+
#theme(axis.text.x = element_text(angle = 90),legend.position = "none")
##scale_fill_brewer(palette="Paired")

#NORMALISING READS
seqtabNoC_WP2C_Towy_CO1_tax_col_sum2<-rowSums(seqtabNoC_WP2C_Towy_CO1_tax_wide_filtered[c(1:236)])
seqtabNoC_WP2C_Towy_CO1_tax_col_sum2<-data.frame(seqtabNoC_WP2C_Towy_CO1_tax_col_sum2)
seqtabNoC_WP2C_Towy_CO1_tax_col_sum2$SampleSite_time <- rownames(seqtabNoC_WP2C_Towy_CO1_tax_col_sum2)

seqtabNoC_WP2C_Towy_CO1_tax_normalised<- merge(seqtabNoC_WP2C_Towy_CO1_tax_col_sum2[, c("SampleSite_time", "seqtabNoC_WP2C_Towy_CO1_tax_col_sum2")],seqtabNoC_WP2C_Towy_CO1_tax_long_meta_clean_filtered, by="SampleSite_time")

#GETTING THE SUM OF EACH SAMPLE FOR NORMALISING READS
seqtabNoC_WP2C_Towy_CO1_tax_col_sum3<-colSums(seqtabNoC_WP2C_Towy_CO1_tax_wide_filtered[c(1:236)])
seqtabNoC_WP2C_Towy_CO1_tax_col_sum3<-data.frame(seqtabNoC_WP2C_Towy_CO1_tax_col_sum3)

seqtabNoC_WP2C_Towy_CO1_tax_col_sum3$taxonomy <- rownames(seqtabNoC_WP2C_Towy_CO1_tax_col_sum3)

seqtabNoC_WP2C_Towy_CO1_tax_normalised<- merge(seqtabNoC_WP2C_Towy_CO1_tax_col_sum2[, c("SampleSite_time", "seqtabNoC_WP2C_Towy_CO1_tax_col_sum2")],seqtabNoC_WP2C_Towy_CO1_tax_long_meta_clean_filtered, by="SampleSite_time")
seqtabNoC_WP2C_Towy_CO1_tax_top<- merge(seqtabNoC_WP2C_Towy_CO1_tax_col_sum3[, c("taxonomy", "seqtabNoC_WP2C_Towy_CO1_tax_col_sum3")],seqtabNoC_WP2C_Towy_CO1_tax_long_meta_clean_filtered, by="taxonomy")

seqtabNoC_WP2C_Towy_CO1_tax_normalised <- transform(seqtabNoC_WP2C_Towy_CO1_tax_normalised, normalised_reads = reads / seqtabNoC_WP2C_Towy_CO1_tax_col_sum2)

ggplot(seqtabNoC_WP2C_Towy_CO1_tax_normalised , aes(x = SampleSite_time, fill = taxonomy, y = normalised_reads)) + 
  geom_bar(stat = "identity", colour = "black")+
  theme(axis.text.x = element_text(angle = 90),legend.position = "none")
##scale_fill_brewer(palette="Paired")

seqtabNoC_WP2C_Towy_CO1_tax_arth_terrestrial <- read_csv("seqtabNoC_WP2C_Towy_CO1_tax_arth_terrestrial.csv")

seqtabNoC_WP2C_Towy_CO1_tax_normalised_AQUATIC_ARTHROPODS<-seqtabNoC_WP2C_Towy_CO1_tax_normalised[seqtabNoC_WP2C_Towy_CO1_tax_normalised$reads != 0, ]  
seqtabNoC_WP2C_Towy_CO1_tax_normalised_AQUATIC_ARTHROPODS <- merge(seqtabNoC_WP2C_Towy_CO1_tax_arth_terrestrial[, c("taxonomy", "habitat")],seqtabNoC_WP2C_Towy_CO1_tax_normalised_AQUATIC_ARTHROPODS , by="taxonomy")
seqtabNoC_WP2C_Towy_CO1_tax_normalised_AQUATIC_ARTHROPODS<-seqtabNoC_WP2C_Towy_CO1_tax_normalised_AQUATIC_ARTHROPODS[grepl("aquatic", seqtabNoC_WP2C_Towy_CO1_tax_normalised_AQUATIC_ARTHROPODS$habitat),]
seqtabNoC_WP2C_Towy_CO1_tax_normalised_AQUATIC_ARTHROPODS$habitat<-NULL

write.csv(seqtabNoC_WP2C_Towy_CO1_tax_normalised_AQUATIC_ARTHROPODS,"NORM_WP2C_Towy_ASV_table_LONG_filtered_AQUATIC_ARTHROPODS.csv")

seqtabNoC_WP2C_Towy_CO1_tax_normalised_wide_AQUATIC_ARTHROPODS<-seqtabNoC_WP2C_Towy_CO1_tax_normalised_AQUATIC_ARTHROPODS
seqtabNoC_WP2C_Towy_CO1_tax_normalised_wide_AQUATIC_ARTHROPODS$read_filter <- NULL 
seqtabNoC_WP2C_Towy_CO1_tax_normalised_wide_AQUATIC_ARTHROPODS$Days <- NULL 
seqtabNoC_WP2C_Towy_CO1_tax_normalised_wide_AQUATIC_ARTHROPODS$Date_sampled <- NULL 
seqtabNoC_WP2C_Towy_CO1_tax_normalised_wide_AQUATIC_ARTHROPODS$SampleSite_code <- NULL 
seqtabNoC_WP2C_Towy_CO1_tax_normalised_wide_AQUATIC_ARTHROPODS$WP <- NULL 
seqtabNoC_WP2C_Towy_CO1_tax_normalised_wide_AQUATIC_ARTHROPODS$Seq_length <- NULL 
seqtabNoC_WP2C_Towy_CO1_tax_normalised_wide_AQUATIC_ARTHROPODS$reads <- NULL 
seqtabNoC_WP2C_Towy_CO1_tax_normalised_wide_AQUATIC_ARTHROPODS$seqtabNoC_WP2_CO1_tax_col_sum2 <- NULL 

seqtabNoC_WP2C_Towy_CO1_tax_normalised_wide_AQUATIC_ARTHROPODS<-seqtabNoC_WP2C_Towy_CO1_tax_normalised_wide_AQUATIC_ARTHROPODS %>% 
  group_by(SampleSite_time,taxonomy) %>% 
  summarize(normalised_reads=sum(normalised_reads)) %>%
  rename(SampleSite_time=SampleSite_time,taxonomy=taxonomy, normalised_reads= normalised_reads)

seqtabNoC_WP2C_Towy_CO1_tax_normalised_wide_AQUATIC_ARTHROPODS <- spread(seqtabNoC_WP2C_Towy_CO1_tax_normalised_wide_AQUATIC_ARTHROPODS,SampleSite_time,normalised_reads)
seqtabNoC_WP2C_Towy_CO1_tax_normalised_wide_AQUATIC_ARTHROPODS[is.na(seqtabNoC_WP2C_Towy_CO1_tax_normalised_wide_AQUATIC_ARTHROPODS)] <- 0
seqtabNoC_WP2C_Towy_CO1_tax_normalised_wide_AQUATIC_ARTHROPODS <- data.frame(t(seqtabNoC_WP2C_Towy_CO1_tax_normalised_wide_AQUATIC_ARTHROPODS))

names(seqtabNoC_WP2C_Towy_CO1_tax_normalised_wide_AQUATIC_ARTHROPODS) <- as.matrix(seqtabNoC_WP2C_Towy_CO1_tax_normalised_wide_AQUATIC_ARTHROPODS[1, ])
seqtabNoC_WP2C_Towy_CO1_tax_normalised_wide_AQUATIC_ARTHROPODS <- seqtabNoC_WP2C_Towy_CO1_tax_normalised_wide_AQUATIC_ARTHROPODS[-1, ]
seqtabNoC_WP2C_Towy_CO1_tax_normalised_wide_AQUATIC_ARTHROPODS[] <- lapply(seqtabNoC_WP2C_Towy_CO1_tax_normalised_wide_AQUATIC_ARTHROPODS, function(x) type.convert(as.character(x)))

write.csv(seqtabNoC_WP2C_Towy_CO1_tax_normalised_wide_AQUATIC_ARTHROPODS,"NORM_WP2C_Towy_ASV_table_wide_filtered_AQUATIC_ARTHROPODS.csv")


#PLOTTING TOP Taxon
seqtabNoC_WP2C_Towy_CO1_tax_top %>%
  mutate(taxonomy = fct_reorder(taxonomy, desc(seqtabNoC_WP2C_Towy_CO1_tax_col_sum3))) %>%
  ggplot(aes(x = SampleSite_time, fill = taxonomy, y = reads)) + 
  geom_bar(position="fill",stat = "identity", colour = "black")+
  theme(axis.text.x = element_text(angle = 90),legend.position = "none")+scale_fill_brewer(palette="Paired")

write.csv(seqtabNoC_WP2C_Towy_CO1_tax_normalised,"NORM_WP2C_Towy_ASV_table_LONG_filtered.csv")

#PLOTTING AQUATIC PHYLA
seqtabNoC_WP2C_Towy_CO1_tax_phyla <- data.frame(do.call('rbind', strsplit(as.character(seqtabNoC_WP2C_Towy_CO1_tax_top$taxonomy),';',fixed=TRUE)))
seqtabNoC_WP2C_Towy_CO1_tax_phyla<-cbind(seqtabNoC_WP2C_Towy_CO1_tax_top,seqtabNoC_WP2C_Towy_CO1_tax_phyla)

seqtabNoC_WP2C_Towy_CO1_tax_metazoan_terrestrial <- read_csv("seqtabNoC_WP2C_Towy_CO1_tax_metazoan_terrestrial.csv")
seqtabNoC_WP2C_Towy_CO1_tax_phyla <- merge(seqtabNoC_WP2C_Towy_CO1_tax_metazoan_terrestrial[, c("taxonomy", "habitat")],seqtabNoC_WP2C_Towy_CO1_tax_phyla, by="taxonomy")
seqtabNoC_WP2C_Towy_CO1_tax_phyla<-seqtabNoC_WP2C_Towy_CO1_tax_phyla[grepl("aquatic", seqtabNoC_WP2C_Towy_CO1_tax_phyla$habitat),]

seqtabNoC_WP2C_Towy_CO1_tax_phyla<-seqtabNoC_WP2C_Towy_CO1_tax_phyla %>% 
  group_by(SampleSite_time,X3) %>% 
  summarize(reads=sum(reads),seqtabNoC_WP2C_Towy_CO1_tax_col_sum3=sum(seqtabNoC_WP2C_Towy_CO1_tax_col_sum3)) %>%
  rename(SampleSite_time=SampleSite_time,X3=X3, reads= reads,seqtabNoC_WP2C_Towy_CO1_tax_col_sum3=seqtabNoC_WP2C_Towy_CO1_tax_col_sum3)

seqtabNoC_WP2C_Towy_CO1_tax_phyla <- merge(lofresh_metadata_WP2_3_summary[, c("SampleSite_time", "SampleSite_code")],seqtabNoC_WP2C_Towy_CO1_tax_phyla, by="SampleSite_time")
unique(seqtabNoC_WP2C_Towy_CO1_tax_phyla[c("X3")])
seqtabNoC_WP2C_Towy_CO1_tax_phyla$X3<-factor(seqtabNoC_WP2C_Towy_CO1_tax_phyla$X3,levels= c('p__Arthropoda_6656','p__Rotifera_10190',
                                                                                              'p__Mollusca_6447','p__Chordata_7711','p__Annelida_6340','p__Nematoda_6231','p__Gastrotricha_33313', 'p__Tardigrada_42241',
                                                                                              'p__Cnidaria_6073','p__Porifera_6040','p__Echinodermata_7586','p__Placozoa_10226','p__Bryozoa_10205','p__Onychophora_27563' ),ordered=TRUE)  

ggplot(data=seqtabNoC_WP2C_Towy_CO1_tax_phyla,aes(x = SampleSite_time, fill = X3, y = reads)) + 
  geom_bar(position="fill",stat = "identity", colour = "black")+
  theme(axis.text.x = element_text(angle = 90))+scale_fill_manual(values = c("#A6CEE3",#Arthropods
                                                                             "#1F78B4", #Rotifera
                                                                             "#B2DF8A",#Molluscs
                                                                             "#33A02C",#Chordates
                                                                             "#FB9A99",#annelids
                                                                             "#FDBF6F",    #gastrotrichia
                                                                             "#CAB2D6" ,#Cnideria
                                                                             "#6A3D9A",#porifera
                                                                             "#B15928",#placozoa
                                                                             "white"))#Onychophora

#PLOTTING TOP PHYLA
seqtabNoC_WP2C_Towy_CO1_tax_top_phyla <- data.frame(do.call('rbind', strsplit(as.character(seqtabNoC_WP2C_Towy_CO1_tax_top$taxonomy),';',fixed=TRUE)))
seqtabNoC_WP2C_Towy_CO1_tax_top_phyla<-cbind(seqtabNoC_WP2C_Towy_CO1_tax_top,seqtabNoC_WP2C_Towy_CO1_tax_top_phyla)

seqtabNoC_WP2C_Towy_CO1_tax_top_phyla<-seqtabNoC_WP2C_Towy_CO1_tax_top_phyla %>% 
  group_by(SampleSite_time,X3) %>% 
  summarize(reads=sum(reads),seqtabNoC_WP2C_Towy_CO1_tax_col_sum3=sum(seqtabNoC_WP2C_Towy_CO1_tax_col_sum3)) %>%
  rename(SampleSite_time=SampleSite_time,X3=X3, reads= reads,seqtabNoC_WP2C_Towy_CO1_tax_col_sum3=seqtabNoC_WP2C_Towy_CO1_tax_col_sum3)

lofresh_metadata_WP2_3 <- read_csv("metadata/lofresh_metadata_WP2&3.csv")
lofresh_metadata_WP2_3_summary = lofresh_metadata_WP2_3[!duplicated(lofresh_metadata_WP2_3$SampleSite_time),]

seqtabNoC_WP2C_Towy_CO1_tax_top_phyla <- merge(lofresh_metadata_WP2_3_summary[, c("SampleSite_time", "SampleSite_code")],seqtabNoC_WP2C_Towy_CO1_tax_top_phyla, by="SampleSite_time")

seqtabNoC_WP2C_Towy_CO1_tax_top_phyla %>%
  mutate(X3 = fct_reorder(X3, desc(seqtabNoC_WP2C_Towy_CO1_tax_col_sum3))) %>%
  ggplot(aes(x = SampleSite_time, fill = X3, y = reads)) + 
  geom_bar(position="fill",stat = "identity", colour = "black")+
  theme(axis.text.x = element_text(angle = 90))+scale_fill_brewer(palette="Paired")

#CONVERTING NORMALISED LONG FORMAT INTO SampleSite_time FORMAT
seqtabNoC_WP2C_Towy_CO1_tax_normalised_wide<-seqtabNoC_WP2C_Towy_CO1_tax_normalised
seqtabNoC_WP2C_Towy_CO1_tax_normalised_wide$read_filter <- NULL 
seqtabNoC_WP2C_Towy_CO1_tax_normalised_wide$Days <- NULL 
seqtabNoC_WP2C_Towy_CO1_tax_normalised_wide$Date_sampled <- NULL 
seqtabNoC_WP2C_Towy_CO1_tax_normalised_wide$SampleSite_code <- NULL 
seqtabNoC_WP2C_Towy_CO1_tax_normalised_wide$WP <- NULL 
seqtabNoC_WP2C_Towy_CO1_tax_normalised_wide$Seq_length <- NULL 
seqtabNoC_WP2C_Towy_CO1_tax_normalised_wide$reads <- NULL 
seqtabNoC_WP2C_Towy_CO1_tax_normalised_wide$seqtabNoC_WP2_CO1_tax_col_sum2 <- NULL 

seqtabNoC_WP2C_Towy_CO1_tax_normalised_wide<-seqtabNoC_WP2C_Towy_CO1_tax_normalised_wide %>% 
  group_by(SampleSite_time,taxonomy) %>% 
  summarize(normalised_reads=sum(normalised_reads)) %>%
  rename(SampleSite_time=SampleSite_time,taxonomy=taxonomy, normalised_reads= normalised_reads,)

seqtabNoC_WP2C_Towy_CO1_tax_normalised_wide <- spread(seqtabNoC_WP2C_Towy_CO1_tax_normalised_wide,SampleSite_time,normalised_reads)
seqtabNoC_WP2C_Towy_CO1_tax_normalised_wide[is.na(seqtabNoC_WP2C_Towy_CO1_tax_normalised_wide)] <- 0
seqtabNoC_WP2C_Towy_CO1_tax_normalised_wide <- data.frame(t(seqtabNoC_WP2C_Towy_CO1_tax_normalised_wide))

names(seqtabNoC_WP2C_Towy_CO1_tax_normalised_wide) <- as.matrix(seqtabNoC_WP2C_Towy_CO1_tax_normalised_wide[1, ])
seqtabNoC_WP2C_Towy_CO1_tax_normalised_wide <- seqtabNoC_WP2C_Towy_CO1_tax_normalised_wide[-1, ]
seqtabNoC_WP2C_Towy_CO1_tax_normalised_wide[] <- lapply(seqtabNoC_WP2C_Towy_CO1_tax_normalised_wide, function(x) type.convert(as.character(x)))

write.csv(seqtabNoC_WP2C_Towy_CO1_tax_normalised_wide,"NORM_WP2C_Towy_ASV_table_wide_filtered.csv")

#PERMANOVA ON TAXON
NORM_WP2C_Towy_ASV_table_wide_filtered <- read_csv("NORM_WP2C_Towy_ASV_table_wide_filtered_AQUATIC_ARTHROPODS.csv")
adonis_data<-NORM_WP2C_Towy_ASV_table_wide_filtered
adonis_data_samples<-adonis_data$X1
adonis_data_samples<-data.frame(adonis_data_samples)
adonis_data_samples<-adonis_data_samples %>% rename(ID = adonis_data_samples)
adonis_data<-adonis_data %>% rename(SampleSite_time = X1)

lofresh_metadata_WP2_3 <- read_csv("metadata/lofresh_metadata_WP2&3.csv")
lofresh_metadata_WP2_3 = lofresh_metadata_WP2_3[!duplicated(lofresh_metadata_WP2_3$SampleSite_time),]

adonis_data<- merge(lofresh_metadata_WP2_3[, c("SampleSite_time","WP","Dist_from_lake","river_width_m")],adonis_data, by="SampleSite_time")

adonis_data<-na.omit(adonis_data)#remove this if you want to keep in negative controls
adonis_data_meta<- adonis_data[c(1:4)]
adonis_data<-adonis_data[,-c(1:4)]

adon.results_WP2<-adonis(adonis_data ~ adonis_data_meta$river_width_m*
                           adonis_data_meta$Dist_from_lake,
                         method="bray",perm=999)
print(adon.results_WP2)

#PLOTTING BETA DIVERSITY NMDS
abund_table_CO1_ID <- read.csv("NORM_WP2C_Towy_ASV_table_wide_filtered_AQUATIC_ARTHROPODS.csv", header = TRUE)
abund_table_CO1_ID<-abund_table_CO1_ID[!(abund_table_CO1_ID$X=="TWNC"),]

abund_table_CO1 <- abund_table_CO1_ID[,-1]
com <- abund_table_CO1[,col(abund_table_CO1)]
m_com <- as.matrix(com)
set.seed(123)
nmds = metaMDS(m_com, distance = "bray", try = 1000, trymax = 1000, k = 3)

#extract NMDS scores (x and y coordinates)
data.scores = as.data.frame(scores(nmds))
#add columns to data frame 
data.scores$SampleSite_time = abund_table_CO1_ID[,1]

lofresh_metadata_WP2_3 <- read_csv("metadata/lofresh_metadata_WP2&3.csv")
lofresh_metadata_WP2_3 = lofresh_metadata_WP2_3[!duplicated(lofresh_metadata_WP2_3$SampleSite_time),]
data.scores_meta_data <- merge(lofresh_metadata_WP2_3[, c("SampleSite_time","SampleSite_code","Blank","Days","Dist_from_lake")],data.scores, by="SampleSite_time")

p<-ggplot(data.scores_meta_data, aes(x = NMDS1, y = NMDS2,colour = Dist_from_lake)) + 
  geom_point(size = 2, aes(colour = Dist_from_lake))+
  theme_bw()
ggplotly(p)


#ALPHA DIVERSITY METRICS
shannon_index<-diversity(seqtabNoC_WP2C_Towy_CO1_tax_normalised_wide_AQUATIC_ARTHROPODS, index = "shannon")
shannon_index<-data.frame(shannon_index)
ID <- rownames(shannon_index)
shannon_index <- cbind(shannon_index,ID)

simpson_index<-diversity(seqtabNoC_WP2C_Towy_CO1_tax_normalised_wide_AQUATIC_ARTHROPODS, index = "simpson")
simpson_index<-data.frame(simpson_index)
ID <- rownames(simpson_index)
simpson_index <- cbind(simpson_index,ID)

taxonomy_count <- rowSums(seqtabNoC_WP2C_Towy_CO1_tax_normalised_wide_AQUATIC_ARTHROPODS >0)
taxonomy_count<-data.frame(taxonomy_count)
taxonomy_count$ID <- rownames(taxonomy_count)

alpha_CO1_WP2C_Towy<-merge(shannon_index,simpson_index,by="ID")
alpha_CO1_WP2C_Towy<-merge(alpha_CO1_WP2C_Towy,taxonomy_count,by="ID")

write.csv(alpha_CO1_WP2C_Towy,"alpha_CO1_WP2C_Towy.csv")

#________________________________________________________

########WP2C_Gwash BLAST  TAXONOMY ANALYSIS########

#________________________________________________________

setwd("WP2_analysis/CO1_SILVAngs")
seqtabNoC_WP2C_Gwash_CO1_tax_long_meta_clean_filtered <- read_csv("WP2C_Gwash_ASV_table_long_filtered_family.csv")

#aggregating replicates
seqtabNoC_WP2C_Gwash_CO1_tax_long_meta_clean_filtered<-seqtabNoC_WP2C_Gwash_CO1_tax_long_meta_clean_filtered %>% 
  group_by(SampleSite_time,taxonomy) %>% 
  summarize(reads=mean(reads)) %>%
  rename(SampleSite_time=SampleSite_time,taxonomy=taxonomy, reads= reads)

#REMOVE CLEAR FISH THAT ARE LIEKLY CONSUMED BY HUAMNS AND NOT NATIVE
seqtabNoC_WP2C_Gwash_CO1_tax_long_meta_clean_filtered<-seqtabNoC_WP2C_Gwash_CO1_tax_long_meta_clean_filtered[!(seqtabNoC_WP2C_Gwash_CO1_tax_long_meta_clean_filtered$taxonomy=="Sardina_pilchardus"),]

#RELATIVE AMPLICON FREQUENCY ABUNDANCE
ggplot(seqtabNoC_WP2C_Gwash_CO1_tax_long_meta_clean_filtered, aes(x = SampleSite_time, fill = taxonomy, y = reads)) + 
  geom_bar(position="fill",stat = "identity", colour = "black")+
  theme(axis.text.x = element_text(angle = 90),legend.position = "none")

#ABSOLUTE AMPLICON ABUNDANCE
#ggplot(seqtabNoC_WP2C_Gwash_CO1_tax_long_meta_clean , aes(x = SampleSite_time, fill = taxonomy, y = reads)) + 
# geom_bar(stat = "identity", colour = "black")+
#theme(axis.text.x = element_text(angle = 90),legend.position = "none")
##scale_fill_brewer(palette="Paired")

#CONVERTING FILTERED LONG FORMAT INTO WIDE FORMAT
seqtabNoC_WP2C_Gwash_CO1_tax_wide_filtered<-seqtabNoC_WP2C_Gwash_CO1_tax_long_meta_clean_filtered
seqtabNoC_WP2C_Gwash_CO1_tax_wide_filtered$read_filter <- NULL 
seqtabNoC_WP2C_Gwash_CO1_tax_wide_filtered$Days <- NULL 
seqtabNoC_WP2C_Gwash_CO1_tax_wide_filtered$Date_sampled <- NULL 
seqtabNoC_WP2C_Gwash_CO1_tax_wide_filtered$SampleSite_code <- NULL 
seqtabNoC_WP2C_Gwash_CO1_tax_wide_filtered$WP <- NULL 
seqtabNoC_WP2C_Gwash_CO1_tax_wide_filtered$Seq_length <- NULL 

seqtabNoC_WP2C_Gwash_CO1_tax_wide_filtered<-seqtabNoC_WP2C_Gwash_CO1_tax_wide_filtered %>% 
  group_by(SampleSite_time,taxonomy) %>% 
  summarize(reads=sum(reads)) %>%
  rename(SampleSite_time=SampleSite_time,taxonomy=taxonomy, reads= reads,)

seqtabNoC_WP2C_Gwash_CO1_tax_wide_filtered <- spread(seqtabNoC_WP2C_Gwash_CO1_tax_wide_filtered,SampleSite_time,reads)
seqtabNoC_WP2C_Gwash_CO1_tax_wide_filtered[is.na(seqtabNoC_WP2C_Gwash_CO1_tax_wide_filtered)] <- 0
seqtabNoC_WP2C_Gwash_CO1_tax_wide_filtered <- data.frame(t(seqtabNoC_WP2C_Gwash_CO1_tax_wide_filtered))

names(seqtabNoC_WP2C_Gwash_CO1_tax_wide_filtered) <- as.matrix(seqtabNoC_WP2C_Gwash_CO1_tax_wide_filtered[1, ])
seqtabNoC_WP2C_Gwash_CO1_tax_wide_filtered <- seqtabNoC_WP2C_Gwash_CO1_tax_wide_filtered[-1, ]
seqtabNoC_WP2C_Gwash_CO1_tax_wide_filtered[] <- lapply(seqtabNoC_WP2C_Gwash_CO1_tax_wide_filtered, function(x) type.convert(as.character(x)))

seqtabNoC_WP2C_Gwash_CO1_tax_wide_filtered_transpose<-t(seqtabNoC_WP2C_Gwash_CO1_tax_wide_filtered)

##SPLITTING BY taxonomy
Anguilla_anguilla<-seqtabNoC_WP2C_Gwash_CO1_tax_long_meta_clean_filtered %>% filter(taxonomy == "Anguilla_anguilla")
Sardina_pilchardus<-seqtabNoC_WP2C_Gwash_CO1_tax_long_meta_clean_filtered %>% filter(taxonomy == "Sardina_pilchardus")

#Venn diagram
#seqtabNoC_WP2C_Gwash_CO1_Venn<-seqtabNoC_WP2C_Gwash_CO1_tax_long_meta_clean[!(seqtabNoC_WP2C_Gwash_CO1_tax_long_meta_clean$reads==0),]
#hist(seqtabNoC_WP2C_Gwash_CO1_Venn$reads, breaks=1000,xlim=c(0,50000))

#E01_Venn<-seqtabNoC_WP2C_Gwash_CO1_Venn %>% filter(SampleSite_code == "E01")
#E01_Venn<-E01_Venn$taxonomy


#venn.diagram(
# x = list(E01_Venn, E02_Venn,E03_Venn,E04_Venn,E05_Venn),
#category.names = c("E01" , "E02","E03","E04","E05"),
#filename = 'WP2C_Gwash_venn_diagramm.png',
#output=TRUE)

#NORMALISING READS
seqtabNoC_WP2C_Gwash_CO1_tax_col_sum2<-rowSums(seqtabNoC_WP2C_Gwash_CO1_tax_wide_filtered[c(1:401)])
seqtabNoC_WP2C_Gwash_CO1_tax_col_sum2<-data.frame(seqtabNoC_WP2C_Gwash_CO1_tax_col_sum2)
seqtabNoC_WP2C_Gwash_CO1_tax_col_sum2$SampleSite_time <- rownames(seqtabNoC_WP2C_Gwash_CO1_tax_col_sum2)

seqtabNoC_WP2C_Gwash_CO1_tax_normalised<- merge(seqtabNoC_WP2C_Gwash_CO1_tax_col_sum2[, c("SampleSite_time", "seqtabNoC_WP2C_Gwash_CO1_tax_col_sum2")],seqtabNoC_WP2C_Gwash_CO1_tax_long_meta_clean_filtered, by="SampleSite_time")

#GETTING THE SUM OF EACH SAMPLE FOR NORMALISING READS
seqtabNoC_WP2C_Gwash_CO1_tax_col_sum3<-colSums(seqtabNoC_WP2C_Gwash_CO1_tax_wide_filtered[c(1:401)])
seqtabNoC_WP2C_Gwash_CO1_tax_col_sum3<-data.frame(seqtabNoC_WP2C_Gwash_CO1_tax_col_sum3)

seqtabNoC_WP2C_Gwash_CO1_tax_col_sum3$taxonomy <- rownames(seqtabNoC_WP2C_Gwash_CO1_tax_col_sum3)

seqtabNoC_WP2C_Gwash_CO1_tax_normalised<- merge(seqtabNoC_WP2C_Gwash_CO1_tax_col_sum2[, c("SampleSite_time", "seqtabNoC_WP2C_Gwash_CO1_tax_col_sum2")],seqtabNoC_WP2C_Gwash_CO1_tax_long_meta_clean_filtered, by="SampleSite_time")
seqtabNoC_WP2C_Gwash_CO1_tax_top<- merge(seqtabNoC_WP2C_Gwash_CO1_tax_col_sum3[, c("taxonomy", "seqtabNoC_WP2C_Gwash_CO1_tax_col_sum3")],seqtabNoC_WP2C_Gwash_CO1_tax_long_meta_clean_filtered, by="taxonomy")

seqtabNoC_WP2C_Gwash_CO1_tax_normalised <- transform(seqtabNoC_WP2C_Gwash_CO1_tax_normalised, normalised_reads = reads / seqtabNoC_WP2C_Gwash_CO1_tax_col_sum2)

ggplot(seqtabNoC_WP2C_Gwash_CO1_tax_normalised , aes(x = SampleSite_time, fill = taxonomy, y = normalised_reads)) + 
  geom_bar(stat = "identity", colour = "black")+
  theme(axis.text.x = element_text(angle = 90),legend.position = "none")
##scale_fill_brewer(palette="Paired")

seqtabNoC_WP2C_Gwash_CO1_tax_arth_terrestrial <- read_csv("seqtabNoC_WP2C_Gwash_CO1_tax_arth_terrestrial.csv")

seqtabNoC_WP2C_Gwash_CO1_tax_normalised_AQUATIC_ARTHROPODS<-seqtabNoC_WP2C_Gwash_CO1_tax_normalised[seqtabNoC_WP2C_Gwash_CO1_tax_normalised$reads != 0, ]  
seqtabNoC_WP2C_Gwash_CO1_tax_normalised_AQUATIC_ARTHROPODS <- merge(seqtabNoC_WP2C_Gwash_CO1_tax_arth_terrestrial[, c("taxonomy", "habitat")],seqtabNoC_WP2C_Gwash_CO1_tax_normalised_AQUATIC_ARTHROPODS , by="taxonomy")
seqtabNoC_WP2C_Gwash_CO1_tax_normalised_AQUATIC_ARTHROPODS<-seqtabNoC_WP2C_Gwash_CO1_tax_normalised_AQUATIC_ARTHROPODS[grepl("aquatic", seqtabNoC_WP2C_Gwash_CO1_tax_normalised_AQUATIC_ARTHROPODS$habitat),]
seqtabNoC_WP2C_Gwash_CO1_tax_normalised_AQUATIC_ARTHROPODS$habitat<-NULL

write.csv(seqtabNoC_WP2C_Gwash_CO1_tax_normalised_AQUATIC_ARTHROPODS,"NORM_WP2C_Gwash_ASV_table_LONG_filtered_AQUATIC_ARTHROPODS.csv")

seqtabNoC_WP2C_Gwash_CO1_tax_normalised_wide_AQUATIC_ARTHROPODS<-seqtabNoC_WP2C_Gwash_CO1_tax_normalised_AQUATIC_ARTHROPODS
seqtabNoC_WP2C_Gwash_CO1_tax_normalised_wide_AQUATIC_ARTHROPODS$read_filter <- NULL 
seqtabNoC_WP2C_Gwash_CO1_tax_normalised_wide_AQUATIC_ARTHROPODS$Days <- NULL 
seqtabNoC_WP2C_Gwash_CO1_tax_normalised_wide_AQUATIC_ARTHROPODS$Date_sampled <- NULL 
seqtabNoC_WP2C_Gwash_CO1_tax_normalised_wide_AQUATIC_ARTHROPODS$SampleSite_code <- NULL 
seqtabNoC_WP2C_Gwash_CO1_tax_normalised_wide_AQUATIC_ARTHROPODS$WP <- NULL 
seqtabNoC_WP2C_Gwash_CO1_tax_normalised_wide_AQUATIC_ARTHROPODS$Seq_length <- NULL 
seqtabNoC_WP2C_Gwash_CO1_tax_normalised_wide_AQUATIC_ARTHROPODS$reads <- NULL 
seqtabNoC_WP2C_Gwash_CO1_tax_normalised_wide_AQUATIC_ARTHROPODS$seqtabNoC_WP2_CO1_tax_col_sum2 <- NULL 

seqtabNoC_WP2C_Gwash_CO1_tax_normalised_wide_AQUATIC_ARTHROPODS<-seqtabNoC_WP2C_Gwash_CO1_tax_normalised_wide_AQUATIC_ARTHROPODS %>% 
  group_by(SampleSite_time,taxonomy) %>% 
  summarize(normalised_reads=sum(normalised_reads)) %>%
  rename(SampleSite_time=SampleSite_time,taxonomy=taxonomy, normalised_reads= normalised_reads)

seqtabNoC_WP2C_Gwash_CO1_tax_normalised_wide_AQUATIC_ARTHROPODS <- spread(seqtabNoC_WP2C_Gwash_CO1_tax_normalised_wide_AQUATIC_ARTHROPODS,SampleSite_time,normalised_reads)
seqtabNoC_WP2C_Gwash_CO1_tax_normalised_wide_AQUATIC_ARTHROPODS[is.na(seqtabNoC_WP2C_Gwash_CO1_tax_normalised_wide_AQUATIC_ARTHROPODS)] <- 0
seqtabNoC_WP2C_Gwash_CO1_tax_normalised_wide_AQUATIC_ARTHROPODS <- data.frame(t(seqtabNoC_WP2C_Gwash_CO1_tax_normalised_wide_AQUATIC_ARTHROPODS))

names(seqtabNoC_WP2C_Gwash_CO1_tax_normalised_wide_AQUATIC_ARTHROPODS) <- as.matrix(seqtabNoC_WP2C_Gwash_CO1_tax_normalised_wide_AQUATIC_ARTHROPODS[1, ])
seqtabNoC_WP2C_Gwash_CO1_tax_normalised_wide_AQUATIC_ARTHROPODS <- seqtabNoC_WP2C_Gwash_CO1_tax_normalised_wide_AQUATIC_ARTHROPODS[-1, ]
seqtabNoC_WP2C_Gwash_CO1_tax_normalised_wide_AQUATIC_ARTHROPODS[] <- lapply(seqtabNoC_WP2C_Gwash_CO1_tax_normalised_wide_AQUATIC_ARTHROPODS, function(x) type.convert(as.character(x)))

write.csv(seqtabNoC_WP2C_Gwash_CO1_tax_normalised_wide_AQUATIC_ARTHROPODS,"NORM_WP2C_Gwash_ASV_table_wide_filtered_AQUATIC_ARTHROPODS.csv")

#PLOTTING TOP Taxon
seqtabNoC_WP2C_Gwash_CO1_tax_top %>%
  mutate(taxonomy = fct_reorder(taxonomy, desc(seqtabNoC_WP2C_Gwash_CO1_tax_col_sum3))) %>%
  ggplot(aes(x = SampleSite_time, fill = taxonomy, y = reads)) + 
  geom_bar(position="fill",stat = "identity", colour = "black")+
  theme(axis.text.x = element_text(angle = 90),legend.position = "none")+scale_fill_brewer(palette="Paired")

write.csv(seqtabNoC_WP2C_Gwash_CO1_tax_normalised,"NORM_WP2C_Gwash_ASV_table_LONG_filtered.csv")

#PLOTTING PHYLA
seqtabNoC_WP2C_Gwash_CO1_tax_phyla <- data.frame(do.call('rbind', strsplit(as.character(seqtabNoC_WP2C_Gwash_CO1_tax_top$taxonomy),';',fixed=TRUE)))
seqtabNoC_WP2C_Gwash_CO1_tax_phyla<-cbind(seqtabNoC_WP2C_Gwash_CO1_tax_top,seqtabNoC_WP2C_Gwash_CO1_tax_phyla)

seqtabNoC_WP2C_Towy_CO1_tax_metazoan_terrestrial <- read_csv("seqtabNoC_WP2C_Towy_CO1_tax_metazoan_terrestrial.csv")
seqtabNoC_WP2C_Towy_CO1_tax_phyla <- merge(seqtabNoC_WP2C_Towy_CO1_tax_metazoan_terrestrial[, c("taxonomy", "habitat")],seqtabNoC_WP2C_Towy_CO1_tax_phyla, by="taxonomy")
seqtabNoC_WP2C_Towy_CO1_tax_phyla<-seqtabNoC_WP2C_Towy_CO1_tax_phyla[grepl("aquatic", seqtabNoC_WP2C_Towy_CO1_tax_phyla$habitat),]


seqtabNoC_WP2C_Gwash_CO1_tax_phyla<-seqtabNoC_WP2C_Gwash_CO1_tax_phyla %>% 
  group_by(SampleSite_time,X3) %>% 
  summarize(reads=sum(reads),seqtabNoC_WP2C_Gwash_CO1_tax_col_sum3=sum(seqtabNoC_WP2C_Gwash_CO1_tax_col_sum3)) %>%
  rename(SampleSite_time=SampleSite_time,X3=X3, reads= reads,seqtabNoC_WP2C_Gwash_CO1_tax_col_sum3=seqtabNoC_WP2C_Gwash_CO1_tax_col_sum3)

seqtabNoC_WP2C_Gwash_CO1_tax_phyla <- merge(lofresh_metadata_WP2_3_summary[, c("SampleSite_time", "SampleSite_code")],seqtabNoC_WP2C_Gwash_CO1_tax_phyla, by="SampleSite_time")
unique(seqtabNoC_WP2C_Gwash_CO1_tax_phyla[c("X3")])
seqtabNoC_WP2C_Gwash_CO1_tax_phyla$X3<-factor(seqtabNoC_WP2C_Gwash_CO1_tax_phyla$X3,levels= c('p__Arthropoda_6656','p__Rotifera_10190',
                                                                                            'p__Mollusca_6447','p__Chordata_7711','p__Annelida_6340','p__Nematoda_6231','p__Gastrotricha_33313', 'p__Tardigrada_42241',
                                                                                            'p__Cnidaria_6073','p__Porifera_6040','p__Echinodermata_7586','p__Placozoa_10226','p__Bryozoa_10205','p__Onychophora_27563','p__Platyhelminthes_6157' ),ordered=TRUE)  

ggplot(data=seqtabNoC_WP2C_Gwash_CO1_tax_phyla,aes(x = SampleSite_time, fill = X3, y = reads)) + 
  geom_bar(position="fill",stat = "identity", colour = "black")+
  theme(axis.text.x = element_text(angle = 90))+scale_fill_manual(values = c("#A6CEE3",#Arthropods
    "#1F78B4", #Rotifera
     "#B2DF8A",#Molluscs
    "#33A02C",#Chordates
    "#FB9A99",#annelids
    "#E31A1C",#nematodes
"#FDBF6F",#gastrotricha
  "#FF7F00",#tardigrada
    "#CAB2D6",#Cnideria
    "#6A3D9A",#porifera
     "#FFFF99",#echinodermata
"#B15928",#placozoa
"white"))
    
#PLOTTING TOP PHYLA
seqtabNoC_WP2C_Gwash_CO1_tax_top_phyla <- data.frame(do.call('rbind', strsplit(as.character(seqtabNoC_WP2C_Gwash_CO1_tax_top$taxonomy),';',fixed=TRUE)))
seqtabNoC_WP2C_Gwash_CO1_tax_top_phyla<-cbind(seqtabNoC_WP2C_Gwash_CO1_tax_top,seqtabNoC_WP2C_Gwash_CO1_tax_top_phyla)

seqtabNoC_WP2C_Gwash_CO1_tax_top_phyla<-seqtabNoC_WP2C_Gwash_CO1_tax_top_phyla %>% 
  group_by(SampleSite_time,X3) %>% 
  summarize(reads=sum(reads),seqtabNoC_WP2C_Gwash_CO1_tax_col_sum3=sum(seqtabNoC_WP2C_Gwash_CO1_tax_col_sum3)) %>%
  rename(SampleSite_time=SampleSite_time,X3=X3, reads= reads,seqtabNoC_WP2C_Gwash_CO1_tax_col_sum3=seqtabNoC_WP2C_Gwash_CO1_tax_col_sum3)

lofresh_metadata_WP2_3 <- read_csv("metadata/lofresh_metadata_WP2&3.csv")
lofresh_metadata_WP2_3_summary = lofresh_metadata_WP2_3[!duplicated(lofresh_metadata_WP2_3$SampleSite_time),]

seqtabNoC_WP2C_Gwash_CO1_tax_top_phyla <- merge(lofresh_metadata_WP2_3_summary[, c("SampleSite_time", "SampleSite_code")],seqtabNoC_WP2C_Gwash_CO1_tax_top_phyla, by="SampleSite_time")

seqtabNoC_WP2C_Gwash_CO1_tax_top_phyla %>%
  mutate(X3 = fct_reorder(X3, desc(seqtabNoC_WP2C_Gwash_CO1_tax_col_sum3))) %>%
  ggplot(aes(x = SampleSite_time, fill = X3, y = reads)) + 
  geom_bar(position="fill",stat = "identity", colour = "black")+
  theme(axis.text.x = element_text(angle = 90))+scale_fill_brewer(palette="Paired")

#CONVERTING NORMALISED LONG FORMAT INTO SampleSite_time FORMAT
seqtabNoC_WP2C_Gwash_CO1_tax_normalised_wide<-seqtabNoC_WP2C_Gwash_CO1_tax_normalised
seqtabNoC_WP2C_Gwash_CO1_tax_normalised_wide$read_filter <- NULL 
seqtabNoC_WP2C_Gwash_CO1_tax_normalised_wide$Days <- NULL 
seqtabNoC_WP2C_Gwash_CO1_tax_normalised_wide$Date_sampled <- NULL 
seqtabNoC_WP2C_Gwash_CO1_tax_normalised_wide$SampleSite_code <- NULL 
seqtabNoC_WP2C_Gwash_CO1_tax_normalised_wide$WP <- NULL 
seqtabNoC_WP2C_Gwash_CO1_tax_normalised_wide$Seq_length <- NULL 
seqtabNoC_WP2C_Gwash_CO1_tax_normalised_wide$reads <- NULL 
seqtabNoC_WP2C_Gwash_CO1_tax_normalised_wide$seqtabNoC_WP2_CO1_tax_col_sum2 <- NULL 

seqtabNoC_WP2C_Gwash_CO1_tax_normalised_wide<-seqtabNoC_WP2C_Gwash_CO1_tax_normalised_wide %>% 
  group_by(SampleSite_time,taxonomy) %>% 
  summarize(normalised_reads=sum(normalised_reads)) %>%
  rename(SampleSite_time=SampleSite_time,taxonomy=taxonomy, normalised_reads= normalised_reads,)

seqtabNoC_WP2C_Gwash_CO1_tax_normalised_wide <- spread(seqtabNoC_WP2C_Gwash_CO1_tax_normalised_wide,SampleSite_time,normalised_reads)
seqtabNoC_WP2C_Gwash_CO1_tax_normalised_wide[is.na(seqtabNoC_WP2C_Gwash_CO1_tax_normalised_wide)] <- 0
seqtabNoC_WP2C_Gwash_CO1_tax_normalised_wide <- data.frame(t(seqtabNoC_WP2C_Gwash_CO1_tax_normalised_wide))

names(seqtabNoC_WP2C_Gwash_CO1_tax_normalised_wide) <- as.matrix(seqtabNoC_WP2C_Gwash_CO1_tax_normalised_wide[1, ])
seqtabNoC_WP2C_Gwash_CO1_tax_normalised_wide <- seqtabNoC_WP2C_Gwash_CO1_tax_normalised_wide[-1, ]
seqtabNoC_WP2C_Gwash_CO1_tax_normalised_wide[] <- lapply(seqtabNoC_WP2C_Gwash_CO1_tax_normalised_wide, function(x) type.convert(as.character(x)))

write.csv(seqtabNoC_WP2C_Gwash_CO1_tax_normalised_wide,"NORM_WP2C_Gwash_ASV_table_wide_filtered.csv")

#PERMANOVA ON TAXON
NORM_WP2C_Gwash_ASV_table_wide_filtered <- read_csv("NORM_WP2C_Gwash_ASV_table_wide_filtered_AQUATIC_ARTHROPODS.csv")
adonis_data<-NORM_WP2C_Gwash_ASV_table_wide_filtered
adonis_data_samples<-adonis_data$X1
adonis_data_samples<-data.frame(adonis_data_samples)
adonis_data_samples<-adonis_data_samples %>% rename(ID = adonis_data_samples)
adonis_data<-adonis_data %>% rename(SampleSite_time = X1)

lofresh_metadata_WP2_3 <- read_csv("metadata/lofresh_metadata_WP2&3.csv")
lofresh_metadata_WP2_3 = lofresh_metadata_WP2_3[!duplicated(lofresh_metadata_WP2_3$SampleSite_time),]

adonis_data<- merge(lofresh_metadata_WP2_3[, c("SampleSite_time","WP","Dist_from_lake","river_width_m")],adonis_data, by="SampleSite_time")

adonis_data<-na.omit(adonis_data)
adonis_data_meta<- adonis_data[c(1:4)]
adonis_data<-adonis_data[,-c(1:4)]

adon.results_WP2<-adonis(adonis_data ~ adonis_data_meta$river_width_m*
                           adonis_data_meta$Dist_from_lake,
                         method="bray",perm=999)
print(adon.results_WP2)

#PLOTTING BETA DIVERSITY NMDS
abund_table_CO1_ID <- read.csv("NORM_WP2C_Gwash_ASV_table_wide_filtered_AQUATIC_ARTHROPODS.csv", header = TRUE)
#abund_table_CO1_ID<-abund_table_CO1_ID[!(abund_table_CO1_ID$X=="GWNC"),]

abund_table_CO1 <- abund_table_CO1_ID[,-1]
com <- abund_table_CO1[,col(abund_table_CO1)]
m_com <- as.matrix(com)
set.seed(123)
nmds = metaMDS(m_com, distance = "bray", try = 1000, trymax = 1000, k = 3)

#extract NMDS scores (x and y coordinates)
data.scores = as.data.frame(scores(nmds))
#add columns to data frame 
data.scores$SampleSite_time = abund_table_CO1_ID[,1]

lofresh_metadata_WP2_3 <- read_csv("metadata/lofresh_metadata_WP2&3.csv")
lofresh_metadata_WP2_3 = lofresh_metadata_WP2_3[!duplicated(lofresh_metadata_WP2_3$SampleSite_time),]
data.scores_meta_data <- merge(lofresh_metadata_WP2_3[, c("SampleSite_time","SampleSite_code","Days","Dist_from_lake")],data.scores, by="SampleSite_time")

p<-ggplot(data.scores_meta_data, aes(x = NMDS1, y = NMDS2,colour = Dist_from_lake)) + 
  geom_point(size = 2, aes(colour = Dist_from_lake))+
  theme_bw()
ggplotly(p)


#ALPHA DIVERSITY METRICS
shannon_index<-diversity(seqtabNoC_WP2C_Gwash_CO1_tax_normalised_wide_AQUATIC_ARTHROPODS, index = "shannon")
shannon_index<-data.frame(shannon_index)
ID <- rownames(shannon_index)
shannon_index <- cbind(shannon_index,ID)

simpson_index<-diversity(seqtabNoC_WP2C_Gwash_CO1_tax_normalised_wide_AQUATIC_ARTHROPODS, index = "simpson")
simpson_index<-data.frame(simpson_index)
ID <- rownames(simpson_index)
simpson_index <- cbind(simpson_index,ID)

taxonomy_count <- rowSums(seqtabNoC_WP2C_Gwash_CO1_tax_normalised_wide_AQUATIC_ARTHROPODS >0)
taxonomy_count<-data.frame(taxonomy_count)
taxonomy_count$ID <- rownames(taxonomy_count)

alpha_CO1_WP2C_Gwash<-merge(shannon_index,simpson_index,by="ID")
alpha_CO1_WP2C_Gwash<-merge(alpha_CO1_WP2C_Gwash,taxonomy_count,by="ID")

write.csv(alpha_CO1_WP2C_Gwash,"alpha_CO1_WP2C_Gwash.csv")

#________________________________________________________

#########WP2C_Skan BLAST  TAXONOMY ANALYSIS##########

#________________________________________________________

library(microDecon)
setwd("WP2_analysis/CO1_SILVAngs")
seqtabNoC_WP2C_Skan_CO1_tax_long_meta_clean_filtered <- read_csv("WP2C_Skan_ASV_table_long_filtered_family.csv")

#aggregating replicates
seqtabNoC_WP2C_Skan_CO1_tax_long_meta_clean_filtered<-seqtabNoC_WP2C_Skan_CO1_tax_long_meta_clean_filtered %>% 
  group_by(SampleSite_time,taxonomy) %>% 
  summarize(reads=mean(reads)) %>%
  rename(SampleSite_time=SampleSite_time,taxonomy=taxonomy, reads= reads)

#REMOVE NEGATIVE CONTROL, AS IT HAS MINIMAL CONTAMINATION (one arthropod ASV with 9 reads)
seqtabNoC_WP2C_Skan_CO1_tax_long_meta_clean_filtered<-seqtabNoC_WP2C_Skan_CO1_tax_long_meta_clean_filtered[seqtabNoC_WP2C_Skan_CO1_tax_long_meta_clean_filtered$SampleSite_time != "SKNC", ]  

#CONVERTING FILTERED LONG FORMAT INTO WIDE FORMAT
seqtabNoC_WP2C_Skan_CO1_tax_wide_filtered<-seqtabNoC_WP2C_Skan_CO1_tax_long_meta_clean_filtered
seqtabNoC_WP2C_Skan_CO1_tax_wide_filtered$read_filter <- NULL 
seqtabNoC_WP2C_Skan_CO1_tax_wide_filtered$Days <- NULL 
seqtabNoC_WP2C_Skan_CO1_tax_wide_filtered$Date_sampled <- NULL 
seqtabNoC_WP2C_Skan_CO1_tax_wide_filtered$SampleSite_code <- NULL 
seqtabNoC_WP2C_Skan_CO1_tax_wide_filtered$WP <- NULL 
seqtabNoC_WP2C_Skan_CO1_tax_wide_filtered$Seq_length <- NULL 

seqtabNoC_WP2C_Skan_CO1_tax_wide_filtered<-seqtabNoC_WP2C_Skan_CO1_tax_wide_filtered %>% 
  group_by(SampleSite_time,taxonomy) %>% 
  summarize(reads=sum(reads)) %>%
  rename(SampleSite_time=SampleSite_time,taxonomy=taxonomy, reads= reads,)

seqtabNoC_WP2C_Skan_CO1_tax_wide_filtered <- spread(seqtabNoC_WP2C_Skan_CO1_tax_wide_filtered,SampleSite_time,reads)
seqtabNoC_WP2C_Skan_CO1_tax_wide_filtered[is.na(seqtabNoC_WP2C_Skan_CO1_tax_wide_filtered)] <- 0
seqtabNoC_WP2C_Skan_CO1_tax_wide_filtered <- data.frame(t(seqtabNoC_WP2C_Skan_CO1_tax_wide_filtered))

names(seqtabNoC_WP2C_Skan_CO1_tax_wide_filtered) <- as.matrix(seqtabNoC_WP2C_Skan_CO1_tax_wide_filtered[1, ])
seqtabNoC_WP2C_Skan_CO1_tax_wide_filtered <- seqtabNoC_WP2C_Skan_CO1_tax_wide_filtered[-1, ]
seqtabNoC_WP2C_Skan_CO1_tax_wide_filtered[] <- lapply(seqtabNoC_WP2C_Skan_CO1_tax_wide_filtered, function(x) type.convert(as.character(x)))

write.csv(seqtabNoC_WP2C_Skan_CO1_tax_wide_filtered,"WP2C_Skan_ASV_table_wide_filtered.csv")

#RELATIVE AMPLICON FREQUENCY ABUNDANCE
ggplot(seqtabNoC_WP2C_Skan_CO1_tax_long_meta_clean_filtered, aes(x = SampleSite_time, fill = taxonomy, y = reads)) + 
  geom_bar(position="fill",stat = "identity", colour = "black")+
  theme(axis.text.x = element_text(angle = 90),legend.position = "none")


#ABSOLUTE AMPLICON ABUNDANCE
#ggplot(seqtabNoC_WP2C_Skan_CO1_tax_long_meta_clean_filtered , aes(x = SampleSite_time, fill = taxonomy, y = reads)) + 
#geom_bar(stat = "identity", colour = "black")+
#theme(axis.text.x = element_text(angle = 90),legend.position = "none")
##scale_fill_brewer(palette="Paired")

##SPLITTING BY taxonomy
#Alosa_sapidissima<-seqtabNoC_WP2C_Skan_CO1_tax_long_meta_clean_filtered %>% filter(taxonomy == "Alosa_sapidissima")

Anguilla_anguilla_sum_reads<-Anguilla_anguilla %>% 
  group_by(SampleSite_time) %>% 
  summarize(reads=sum(reads)) %>%
  rename(SampleSite_time_sum =SampleSite_time,reads_sum= reads)

#Venn diagram
#seqtabNoC_WP2C_Skan_CO1_Venn<-seqtabNoC_WP2C_Skan_CO1_tax_long_meta_clean[!(seqtabNoC_WP2C_Skan_CO1_tax_long_meta_clean$reads==0),]
#hist(seqtabNoC_WP2C_Skan_CO1_Venn$reads, breaks=1000,xlim=c(0,50000))

#E01_Venn<-seqtabNoC_WP2C_Skan_CO1_Venn %>% filter(SampleSite_code == "E01")
#E01_Venn<-E01_Venn$taxonomy

#E02_Venn<-seqtabNoC_WP2C_Skan_CO1_Venn %>% filter(SampleSite_code == "E02")
#E02_Venn<-E02_Venn$taxonomy

#E03_Venn<-seqtabNoC_WP2C_Skan_CO1_Venn %>% filter(SampleSite_code == "E03")
#E03_Venn<-E03_Venn$taxonomy

#E04_Venn<-seqtabNoC_WP2C_Skan_CO1_Venn %>% filter(SampleSite_code == "E04")
#E04_Venn<-E04_Venn$taxonomy

#E05_Venn<-seqtabNoC_WP2C_Skan_CO1_Venn %>% filter(SampleSite_code == "E05")
#E05_Venn<-E05_Venn$taxonomy


#venn.diagram(
# x = list(E01_Venn, E02_Venn,E03_Venn,E04_Venn,E05_Venn),
#category.names = c("E01" , "E02","E03","E04","E05"),
#filename = 'WP2C_Skan_venn_diagramm.png',
#output=TRUE)

#NORMALISING READS
seqtabNoC_WP2C_Skan_CO1_tax_col_sum2<-rowSums(seqtabNoC_WP2C_Skan_CO1_tax_wide_filtered[c(1:324)])
seqtabNoC_WP2C_Skan_CO1_tax_col_sum2<-data.frame(seqtabNoC_WP2C_Skan_CO1_tax_col_sum2)
seqtabNoC_WP2C_Skan_CO1_tax_col_sum2$SampleSite_time <- rownames(seqtabNoC_WP2C_Skan_CO1_tax_col_sum2)

seqtabNoC_WP2C_Skan_CO1_tax_normalised<- merge(seqtabNoC_WP2C_Skan_CO1_tax_col_sum2[, c("SampleSite_time", "seqtabNoC_WP2C_Skan_CO1_tax_col_sum2")],seqtabNoC_WP2C_Skan_CO1_tax_long_meta_clean_filtered, by="SampleSite_time")

#GETTING THE SUM OF EACH SAMPLE FOR NORMALISING READS
seqtabNoC_WP2C_Skan_CO1_tax_col_sum3<-colSums(seqtabNoC_WP2C_Skan_CO1_tax_wide_filtered[c(1:324)])
seqtabNoC_WP2C_Skan_CO1_tax_col_sum3<-data.frame(seqtabNoC_WP2C_Skan_CO1_tax_col_sum3)

seqtabNoC_WP2C_Skan_CO1_tax_col_sum3$taxonomy <- rownames(seqtabNoC_WP2C_Skan_CO1_tax_col_sum3)

seqtabNoC_WP2C_Skan_CO1_tax_normalised<- merge(seqtabNoC_WP2C_Skan_CO1_tax_col_sum2[, c("SampleSite_time", "seqtabNoC_WP2C_Skan_CO1_tax_col_sum2")],seqtabNoC_WP2C_Skan_CO1_tax_long_meta_clean_filtered, by="SampleSite_time")
seqtabNoC_WP2C_Skan_CO1_tax_top<- merge(seqtabNoC_WP2C_Skan_CO1_tax_col_sum3[, c("taxonomy", "seqtabNoC_WP2C_Skan_CO1_tax_col_sum3")],seqtabNoC_WP2C_Skan_CO1_tax_long_meta_clean_filtered, by="taxonomy")

seqtabNoC_WP2C_Skan_CO1_tax_normalised <- transform(seqtabNoC_WP2C_Skan_CO1_tax_normalised, normalised_reads = reads / seqtabNoC_WP2C_Skan_CO1_tax_col_sum2)

ggplot(seqtabNoC_WP2C_Skan_CO1_tax_normalised , aes(x = SampleSite_time, fill = taxonomy, y = normalised_reads)) + 
  geom_bar(stat = "identity", colour = "black")+
  theme(axis.text.x = element_text(angle = 90),legend.position = "none")

seqtabNoC_WP2C_Skan_CO1_tax_arth_terrestrial <- read_csv("seqtabNoC_WP2C_Skan_CO1_tax_arth_terrestrial.csv")

seqtabNoC_WP2C_Skan_CO1_tax_normalised_AQUATIC_ARTHROPODS<-seqtabNoC_WP2C_Skan_CO1_tax_normalised[seqtabNoC_WP2C_Skan_CO1_tax_normalised$reads != 0, ]  
seqtabNoC_WP2C_Skan_CO1_tax_normalised_AQUATIC_ARTHROPODS <- merge(seqtabNoC_WP2C_Skan_CO1_tax_arth_terrestrial[, c("taxonomy", "habitat")],seqtabNoC_WP2C_Skan_CO1_tax_normalised_AQUATIC_ARTHROPODS , by="taxonomy")
seqtabNoC_WP2C_Skan_CO1_tax_normalised_AQUATIC_ARTHROPODS<-seqtabNoC_WP2C_Skan_CO1_tax_normalised_AQUATIC_ARTHROPODS[grepl("aquatic", seqtabNoC_WP2C_Skan_CO1_tax_normalised_AQUATIC_ARTHROPODS$habitat),]
seqtabNoC_WP2C_Skan_CO1_tax_normalised_AQUATIC_ARTHROPODS$habitat<-NULL

write.csv(seqtabNoC_WP2C_Skan_CO1_tax_normalised_AQUATIC_ARTHROPODS,"NORM_WP2C_Skan_ASV_table_LONG_filtered_AQUATIC_ARTHROPODS.csv")

seqtabNoC_WP2C_Skan_CO1_tax_normalised_wide_AQUATIC_ARTHROPODS<-seqtabNoC_WP2C_Skan_CO1_tax_normalised_AQUATIC_ARTHROPODS
seqtabNoC_WP2C_Skan_CO1_tax_normalised_wide_AQUATIC_ARTHROPODS$read_filter <- NULL 
seqtabNoC_WP2C_Skan_CO1_tax_normalised_wide_AQUATIC_ARTHROPODS$Days <- NULL 
seqtabNoC_WP2C_Skan_CO1_tax_normalised_wide_AQUATIC_ARTHROPODS$Date_sampled <- NULL 
seqtabNoC_WP2C_Skan_CO1_tax_normalised_wide_AQUATIC_ARTHROPODS$SampleSite_code <- NULL 
seqtabNoC_WP2C_Skan_CO1_tax_normalised_wide_AQUATIC_ARTHROPODS$WP <- NULL 
seqtabNoC_WP2C_Skan_CO1_tax_normalised_wide_AQUATIC_ARTHROPODS$Seq_length <- NULL 
seqtabNoC_WP2C_Skan_CO1_tax_normalised_wide_AQUATIC_ARTHROPODS$reads <- NULL 
seqtabNoC_WP2C_Skan_CO1_tax_normalised_wide_AQUATIC_ARTHROPODS$seqtabNoC_WP2_CO1_tax_col_sum2 <- NULL 

seqtabNoC_WP2C_Skan_CO1_tax_normalised_wide_AQUATIC_ARTHROPODS<-seqtabNoC_WP2C_Skan_CO1_tax_normalised_wide_AQUATIC_ARTHROPODS %>% 
  group_by(SampleSite_time,taxonomy) %>% 
  summarize(normalised_reads=sum(normalised_reads)) %>%
  rename(SampleSite_time=SampleSite_time,taxonomy=taxonomy, normalised_reads= normalised_reads)

seqtabNoC_WP2C_Skan_CO1_tax_normalised_wide_AQUATIC_ARTHROPODS <- spread(seqtabNoC_WP2C_Skan_CO1_tax_normalised_wide_AQUATIC_ARTHROPODS,SampleSite_time,normalised_reads)
seqtabNoC_WP2C_Skan_CO1_tax_normalised_wide_AQUATIC_ARTHROPODS[is.na(seqtabNoC_WP2C_Skan_CO1_tax_normalised_wide_AQUATIC_ARTHROPODS)] <- 0
seqtabNoC_WP2C_Skan_CO1_tax_normalised_wide_AQUATIC_ARTHROPODS <- data.frame(t(seqtabNoC_WP2C_Skan_CO1_tax_normalised_wide_AQUATIC_ARTHROPODS))

names(seqtabNoC_WP2C_Skan_CO1_tax_normalised_wide_AQUATIC_ARTHROPODS) <- as.matrix(seqtabNoC_WP2C_Skan_CO1_tax_normalised_wide_AQUATIC_ARTHROPODS[1, ])
seqtabNoC_WP2C_Skan_CO1_tax_normalised_wide_AQUATIC_ARTHROPODS <- seqtabNoC_WP2C_Skan_CO1_tax_normalised_wide_AQUATIC_ARTHROPODS[-1, ]
seqtabNoC_WP2C_Skan_CO1_tax_normalised_wide_AQUATIC_ARTHROPODS[] <- lapply(seqtabNoC_WP2C_Skan_CO1_tax_normalised_wide_AQUATIC_ARTHROPODS, function(x) type.convert(as.character(x)))

write.csv(seqtabNoC_WP2C_Skan_CO1_tax_normalised_wide_AQUATIC_ARTHROPODS,"NORM_WP2C_Skan_ASV_table_wide_filtered_AQUATIC_ARTHROPODS.csv")


#PLOTTING TOP Taxon
seqtabNoC_WP2C_Skan_CO1_tax_top %>%
  mutate(taxonomy = fct_reorder(taxonomy, desc(seqtabNoC_WP2C_Skan_CO1_tax_col_sum3))) %>%
  ggplot(aes(x = SampleSite_time, fill = taxonomy, y = reads)) + 
  geom_bar(position="fill",stat = "identity", colour = "black")+
  theme(axis.text.x = element_text(angle = 90),legend.position = "none")+scale_fill_brewer(palette="Paired")

write.csv(seqtabNoC_WP2C_Skan_CO1_tax_normalised,"NORM_WP2C_Skan_ASV_table_LONG_filtered.csv")

#PLOTTING PHYLA
seqtabNoC_WP2C_Skan_CO1_tax_phyla <- data.frame(do.call('rbind', strsplit(as.character(seqtabNoC_WP2C_Skan_CO1_tax_top$taxonomy),';',fixed=TRUE)))
seqtabNoC_WP2C_Skan_CO1_tax_phyla<-cbind(seqtabNoC_WP2C_Skan_CO1_tax_top,seqtabNoC_WP2C_Skan_CO1_tax_phyla)

seqtabNoC_WP2C_Skan_CO1_tax_metazoan_terrestrial <- read_csv("seqtabNoC_WP2C_Skan_CO1_tax_metazoan_terrestrial.csv")
seqtabNoC_WP2C_Skan_CO1_tax_phyla <- merge(seqtabNoC_WP2C_Skan_CO1_tax_metazoan_terrestrial[, c("taxonomy", "habitat")],seqtabNoC_WP2C_Skan_CO1_tax_phyla, by="taxonomy")
seqtabNoC_WP2C_Skan_CO1_tax_phyla<-seqtabNoC_WP2C_Skan_CO1_tax_phyla[grepl("aquatic", seqtabNoC_WP2C_Skan_CO1_tax_phyla$habitat),]


seqtabNoC_WP2C_Skan_CO1_tax_phyla<-seqtabNoC_WP2C_Skan_CO1_tax_phyla %>% 
  group_by(SampleSite_time,X3) %>% 
  summarize(reads=sum(reads),seqtabNoC_WP2C_Skan_CO1_tax_col_sum3=sum(seqtabNoC_WP2C_Skan_CO1_tax_col_sum3)) %>%
  rename(SampleSite_time=SampleSite_time,X3=X3, reads= reads,seqtabNoC_WP2C_Skan_CO1_tax_col_sum3=seqtabNoC_WP2C_Skan_CO1_tax_col_sum3)

seqtabNoC_WP2C_Skan_CO1_tax_phyla <- merge(lofresh_metadata_WP2_3_summary[, c("SampleSite_time", "SampleSite_code")],seqtabNoC_WP2C_Skan_CO1_tax_phyla, by="SampleSite_time")
unique(seqtabNoC_WP2C_Skan_CO1_tax_phyla[c("X3")])
seqtabNoC_WP2C_Skan_CO1_tax_phyla$X3<-factor(seqtabNoC_WP2C_Skan_CO1_tax_phyla$X3,levels= c('p__Arthropoda_6656','p__Rotifera_10190',
                                                                                              'p__Mollusca_6447','p__Chordata_7711','p__Annelida_6340','p__Nematoda_6231','p__Gastrotricha_33313', 'p__Tardigrada_42241',
                                                                                              'p__Cnidaria_6073','p__Porifera_6040','p__Echinodermata_7586','p__Placozoa_10226','p__Bryozoa_10205','p__Onychophora_27563','p__Platyhelminthes_6157' ),ordered=TRUE)  

ggplot(data=seqtabNoC_WP2C_Skan_CO1_tax_phyla,aes(x = SampleSite_time, fill = X3, y = reads)) + 
  geom_bar(position="fill",stat = "identity", colour = "black")+
  theme(axis.text.x = element_text(angle = 90))+scale_fill_manual(values = c("#A6CEE3",#Arthropods
                                                                             "#1F78B4", #Rotifera
                                                                             "#B2DF8A",#Molluscs
                                                                             "#33A02C",#Chordates
                                                                             "#FB9A99",#annelids
                                                                             "#FDBF6F",#gastrotricha
                                                                             "#CAB2D6",#Cnideria
                                                                             "#6A3D9A",#porifera
                                                                             "#FFFF99",#echinodermata
                                                                             "#B15928",#placozoa
                                                                             "white"))


#PLOTTING TOP PHYLA
seqtabNoC_WP2C_Skan_CO1_tax_top_phyla <- data.frame(do.call('rbind', strsplit(as.character(seqtabNoC_WP2C_Skan_CO1_tax_top$taxonomy),';',fixed=TRUE)))
seqtabNoC_WP2C_Skan_CO1_tax_top_phyla<-cbind(seqtabNoC_WP2C_Skan_CO1_tax_top,seqtabNoC_WP2C_Skan_CO1_tax_top_phyla)

seqtabNoC_WP2C_Skan_CO1_tax_top_phyla<-seqtabNoC_WP2C_Skan_CO1_tax_top_phyla %>% 
  group_by(SampleSite_time,X3) %>% 
  summarize(reads=sum(reads),seqtabNoC_WP2C_Skan_CO1_tax_col_sum3=sum(seqtabNoC_WP2C_Skan_CO1_tax_col_sum3)) %>%
  rename(SampleSite_time=SampleSite_time,X3=X3, reads= reads,seqtabNoC_WP2C_Skan_CO1_tax_col_sum3=seqtabNoC_WP2C_Skan_CO1_tax_col_sum3)

lofresh_metadata_WP2_3 <- read_csv("metadata/lofresh_metadata_WP2&3.csv")
lofresh_metadata_WP2_3_summary = lofresh_metadata_WP2_3[!duplicated(lofresh_metadata_WP2_3$SampleSite_time),]

seqtabNoC_WP2C_Skan_CO1_tax_top_phyla <- merge(lofresh_metadata_WP2_3_summary[, c("SampleSite_time", "SampleSite_code")],seqtabNoC_WP2C_Skan_CO1_tax_top_phyla, by="SampleSite_time")

seqtabNoC_WP2C_Skan_CO1_tax_top_phyla %>%
  mutate(X3 = fct_reorder(X3, desc(seqtabNoC_WP2C_Skan_CO1_tax_col_sum3))) %>%
  ggplot(aes(x = SampleSite_time, fill = X3, y = reads)) + 
  geom_bar(position="fill",stat = "identity", colour = "black")+
  theme(axis.text.x = element_text(angle = 90))+scale_fill_brewer(palette="Paired")

#CONVERTING NORMALISED LONG FORMAT INTO WIDE FORMAT
seqtabNoC_WP2C_Skan_CO1_tax_normalised_wide<-seqtabNoC_WP2C_Skan_CO1_tax_normalised
seqtabNoC_WP2C_Skan_CO1_tax_normalised_wide$read_filter <- NULL 
seqtabNoC_WP2C_Skan_CO1_tax_normalised_wide$Days <- NULL 
seqtabNoC_WP2C_Skan_CO1_tax_normalised_wide$Date_sampled <- NULL 
seqtabNoC_WP2C_Skan_CO1_tax_normalised_wide$SampleSite_code <- NULL 
seqtabNoC_WP2C_Skan_CO1_tax_normalised_wide$WP <- NULL 
seqtabNoC_WP2C_Skan_CO1_tax_normalised_wide$Seq_length <- NULL 
seqtabNoC_WP2C_Skan_CO1_tax_normalised_wide$reads <- NULL 
seqtabNoC_WP2C_Skan_CO1_tax_normalised_wide$seqtabNoC_WP2_CO1_tax_col_sum2 <- NULL 


seqtabNoC_WP2C_Skan_CO1_tax_normalised_wide<-seqtabNoC_WP2C_Skan_CO1_tax_normalised_wide %>% 
  group_by(SampleSite_time,taxonomy) %>% 
  summarize(normalised_reads=sum(normalised_reads)) %>%
  rename(SampleSite_time=SampleSite_time,taxonomy=taxonomy, normalised_reads= normalised_reads,)

seqtabNoC_WP2C_Skan_CO1_tax_normalised_wide <- spread(seqtabNoC_WP2C_Skan_CO1_tax_normalised_wide,SampleSite_time,normalised_reads)
seqtabNoC_WP2C_Skan_CO1_tax_normalised_wide[is.na(seqtabNoC_WP2C_Skan_CO1_tax_normalised_wide)] <- 0
seqtabNoC_WP2C_Skan_CO1_tax_normalised_wide <- data.frame(t(seqtabNoC_WP2C_Skan_CO1_tax_normalised_wide))

names(seqtabNoC_WP2C_Skan_CO1_tax_normalised_wide) <- as.matrix(seqtabNoC_WP2C_Skan_CO1_tax_normalised_wide[1, ])
seqtabNoC_WP2C_Skan_CO1_tax_normalised_wide <- seqtabNoC_WP2C_Skan_CO1_tax_normalised_wide[-1, ]
seqtabNoC_WP2C_Skan_CO1_tax_normalised_wide[] <- lapply(seqtabNoC_WP2C_Skan_CO1_tax_normalised_wide, function(x) type.convert(as.character(x)))

write.csv(seqtabNoC_WP2C_Skan_CO1_tax_normalised_wide,"NORM_WP2C_Skan_ASV_table_wide_filtered.csv")


#PERMANOVA ON TAXON
NORM_WP2C_Skan_ASV_table_wide_filtered <- read_csv("NORM_WP2C_Skan_ASV_table_wide_filtered_AQUATIC_ARTHROPODS.csv")
adonis_data<-NORM_WP2C_Skan_ASV_table_wide_filtered
adonis_data_samples<-adonis_data$X1
adonis_data_samples<-data.frame(adonis_data_samples)
adonis_data_samples<-adonis_data_samples %>% rename(ID = adonis_data_samples)
adonis_data<-adonis_data %>% rename(SampleSite_time = X1)

lofresh_metadata_WP2_3 <- read_csv("metadata/lofresh_metadata_WP2&3.csv")
lofresh_metadata_WP2_3 = lofresh_metadata_WP2_3[!duplicated(lofresh_metadata_WP2_3$SampleSite_time),]

adonis_data<- merge(lofresh_metadata_WP2_3[, c("SampleSite_time","WP","Dist_from_lake","river_width_m")],adonis_data, by="SampleSite_time")

adonis_data<-na.omit(adonis_data)
adonis_data_meta<- adonis_data[c(1:4)]
adonis_data<-adonis_data[,-c(1:4)]

adon.results_WP2<-adonis(adonis_data ~ adonis_data_meta$river_width_m*
                           adonis_data_meta$Dist_from_lake,
                         method="bray",perm=999)
print(adon.results_WP2)

#PLOTTING BETA DIVERSITY NMDS
abund_table_CO1_ID <- read.csv("NORM_WP2C_Skan_ASV_table_wide_filtered_AQUATIC_ARTHROPODS.csv", header = TRUE)
#abund_table_CO1_ID<-abund_table_CO1_ID[!(abund_table_CO1_ID$X=="SKNC"),]

abund_table_CO1 <- abund_table_CO1_ID[,-1]
com <- abund_table_CO1[,col(abund_table_CO1)]
m_com <- as.matrix(com)
set.seed(123)
nmds = metaMDS(m_com, distance = "bray", try = 1000, trymax = 1000, k = 3)

#extract NMDS scores (x and y coordinates)
data.scores = as.data.frame(scores(nmds))
#add columns to data frame 
data.scores$SampleSite_time = abund_table_CO1_ID[,1]

lofresh_metadata_WP2_3 <- read_csv("metadata/lofresh_metadata_WP2&3.csv")
lofresh_metadata_WP2_3 = lofresh_metadata_WP2_3[!duplicated(lofresh_metadata_WP2_3$SampleSite_time),]
data.scores_meta_data <- merge(lofresh_metadata_WP2_3[, c("SampleSite_time","SampleSite_code","Days","Dist_from_lake")],data.scores, by="SampleSite_time")

p<-ggplot(data.scores_meta_data, aes(x = NMDS1, y = NMDS2,colour = Dist_from_lake)) + 
  geom_point(size = 2, aes(colour = Dist_from_lake))+
  theme_bw()
ggplotly(p)


#ALPHA DIVERSITY METRICS
shannon_index<-diversity(seqtabNoC_WP2C_Skan_CO1_tax_normalised_wide_AQUATIC_ARTHROPODS, index = "shannon")
shannon_index<-data.frame(shannon_index)
ID <- rownames(shannon_index)
shannon_index <- cbind(shannon_index,ID)

simpson_index<-diversity(seqtabNoC_WP2C_Skan_CO1_tax_normalised_wide_AQUATIC_ARTHROPODS, index = "simpson")
simpson_index<-data.frame(simpson_index)
ID <- rownames(simpson_index)
simpson_index <- cbind(simpson_index,ID)

taxonomy_count <- rowSums(seqtabNoC_WP2C_Skan_CO1_tax_normalised_wide_AQUATIC_ARTHROPODS >0)
taxonomy_count<-data.frame(taxonomy_count)
taxonomy_count$ID <- rownames(taxonomy_count)

alpha_CO1_WP2C_Skan<-merge(shannon_index,simpson_index,by="ID")
alpha_CO1_WP2C_Skan<-merge(alpha_CO1_WP2C_Skan,taxonomy_count,by="ID")

write.csv(alpha_CO1_WP2C_Skan,"alpha_CO1_WP2C_Skan.csv")

#________________________________________________________

##########COMPILING WP2 CURATED NORMALISED ASV TABLES (APART FROM WP2B) FOR ALPHA AND BETA DIVERSITY ########

#________________________________________________________

setwd("WP2_analysis/CO1_BLAST")

alpha_CO1_WP2A <- read_csv("alpha_CO1_WP2A.csv")
alpha_CO1_WP2C_Glatt <- read_csv("alpha_CO1_WP2C_Glatt.csv")
alpha_CO1_WP2C_Gwash <- read_csv("alpha_CO1_WP2C_Gwash.csv")
alpha_CO1_WP2C_Towy <- read_csv("alpha_CO1_WP2C_Towy.csv")
alpha_CO1_WP2C_Skan <- read_csv("alpha_CO1_WP2C_Skan.csv")
alpha_CO1_WP2A<-alpha_CO1_WP2A %>% rename(taxonomy_count=species_count)

alpha_CO1_WP2<-rbind(alpha_CO1_WP2A,alpha_CO1_WP2C_Glatt,alpha_CO1_WP2C_Gwash,alpha_CO1_WP2C_Towy,alpha_CO1_WP2C_Skan)
alpha_CO1_WP2<-alpha_CO1_WP2 %>% rename(SampleSite_time = "ID")

lofresh_metadata_WP2_3 <- read_csv("metadata/lofresh_metadata_WP2&3.csv")
lofresh_metadata_WP2_3_summary = lofresh_metadata_WP2_3[!duplicated(lofresh_metadata_WP2_3$SampleSite_time),]  

alpha_CO1_WP2 <- merge(lofresh_metadata_WP2_3_summary[, c("SampleSite_time", "Dist_from_lake")],alpha_CO1_WP2, by="SampleSite_time")
alpha_CO1_WP2 <- merge(lofresh_metadata_WP2_3_summary[, c("SampleSite_time", "River")],alpha_CO1_WP2, by="SampleSite_time")
alpha_CO1_WP2 <- merge(lofresh_metadata_WP2_3_summary[, c("SampleSite_time", "Date_sampled")],alpha_CO1_WP2, by="SampleSite_time")
alpha_CO1_WP2 <- merge(lofresh_metadata_WP2_3_summary[, c("SampleSite_time", "river_width_m")],alpha_CO1_WP2, by="SampleSite_time")

#Only keep the conwy summer samples that were coordinated with the Gwash, Glatt and Towy
alpha_CO1_WP2<-alpha_CO1_WP2[alpha_CO1_WP2$Date_sampled != "01.09.17" , ] 
alpha_CO1_WP2<-alpha_CO1_WP2[alpha_CO1_WP2$Date_sampled != "02.11.17" , ] 
alpha_CO1_WP2<-alpha_CO1_WP2[alpha_CO1_WP2$Date_sampled != "04.01.18" , ] 
alpha_CO1_WP2<-alpha_CO1_WP2[alpha_CO1_WP2$Date_sampled != "11.04.18" , ] 
alpha_CO1_WP2<-alpha_CO1_WP2[alpha_CO1_WP2$Date_sampled != "12.06.17" , ] 
alpha_CO1_WP2<-alpha_CO1_WP2[alpha_CO1_WP2$Date_sampled != "12.08.17" , ] 
alpha_CO1_WP2<-alpha_CO1_WP2[alpha_CO1_WP2$Date_sampled != "12.10.17" , ] 
alpha_CO1_WP2<-alpha_CO1_WP2[alpha_CO1_WP2$Date_sampled != "14.02.18" , ] 
alpha_CO1_WP2<-alpha_CO1_WP2[alpha_CO1_WP2$Date_sampled != "14.12.17" , ] 
alpha_CO1_WP2<-alpha_CO1_WP2[alpha_CO1_WP2$Date_sampled != "18.04.18" , ] 
alpha_CO1_WP2<-alpha_CO1_WP2[alpha_CO1_WP2$Date_sampled != "18.05.17" , ] 
alpha_CO1_WP2<-alpha_CO1_WP2[alpha_CO1_WP2$Date_sampled != "22.09.17" , ] 
alpha_CO1_WP2<-alpha_CO1_WP2[alpha_CO1_WP2$Date_sampled != "23.11.17" , ] 
alpha_CO1_WP2<-alpha_CO1_WP2[alpha_CO1_WP2$Date_sampled != "25.01.18" , ] 
alpha_CO1_WP2<-alpha_CO1_WP2[alpha_CO1_WP2$Date_sampled != "27.04.17" , ] 
alpha_CO1_WP2<-alpha_CO1_WP2[alpha_CO1_WP2$Date_sampled != "28.03.18" , ] 
alpha_CO1_WP2<-alpha_CO1_WP2[alpha_CO1_WP2$Date_sampled != "29.06.17" , ] 
alpha_CO1_WP2<-alpha_CO1_WP2[alpha_CO1_WP2$Date_sampled != "29.06.17" , ] 

alpha_CO1_WP2<-alpha_CO1_WP2[alpha_CO1_WP2$shannon_index != 0, ] 


ggplot(alpha_CO1_WP2, aes(x=Dist_from_lake, y=shannon_index, color=River)) +
  geom_point() + 
  geom_smooth(method = "lm",fullrange = T)+theme_bw()+
  scale_color_manual(values=c("#56B4E9","#F0E442","#E69F00","#D55E00","#0072B2"))  +
  geom_point(size=3.5) + 
  theme(text = element_text(size=30))


#PLOTTING A POLYNOMIAL FIT, RATHER THAN LINEAR
#ggplot(alpha_CO1_WP2, aes(x=Dist_from_lake, y=shannon_index, color=River)) +
# geom_point() + 
#geom_smooth(method = "lm", formula = y ~ poly(x, 2))+theme_bw()

#TESTING A POLYNOMIAL FIT, RATHER THAN LINEAR
#lm_CO1_WP2 = lm(shannon_index~I(Dist_from_lake^2)*River, data = alpha_CO1_WP2)
#lm_CO1_WP2.1 = lm(shannon_index~Dist_from_lake*River, data = alpha_CO1_WP2)

#AIC(lm_CO1_WP2)
#AIC(lm_CO1_WP2.1)
#anova(lm_CO1_WP2.1)

alpha_CO1_WP2<-na.omit(alpha_CO1_WP2)

lm_CO1_WP2.1 = lm(shannon_index~Dist_from_lake*River, data = alpha_CO1_WP2)
anova(lm_CO1_WP2.1)

step(lm_CO1_WP2.1)

lm_CO1_WP2.2<-lm(formula = shannon_index ~ Dist_from_lake * River * river_width_m, 
                 data = alpha_CO1_WP2)
anova(lm_CO1_WP2.2)

#BETA DIVERSITY - PERMANOVA ON TAXON
setwd("WP2_analysis/CO1_BLAST")
NORM_WP2A_ASV_table_LONG_filtered <- read_csv("NORM_WP2A_ASV_table_LONG_filtered_AQUATIC_ARTHROPODS.csv")
NORM_WP2A_ASV_table_LONG_filtered<-NORM_WP2A_ASV_table_LONG_filtered[NORM_WP2A_ASV_table_LONG_filtered$reads != 0, ]  
NORM_WP2C_Glatt_ASV_table_LONG_filtered <- read_csv("NORM_WP2C_Glatt_ASV_table_LONG_filtered_AQUATIC_ARTHROPODS.csv")
NORM_WP2C_Gwash_ASV_table_LONG_filtered <- read_csv("NORM_WP2C_Gwash_ASV_table_LONG_filtered_AQUATIC_ARTHROPODS.csv")
NORM_WP2C_Towy_ASV_table_LONG_filtered <- read_csv("NORM_WP2C_Towy_ASV_table_LONG_filtered_AQUATIC_ARTHROPODS.csv")
NORM_WP2C_Skan_ASV_table_LONG_filtered <- read_csv("NORM_WP2C_Skan_ASV_table_LONG_filtered_AQUATIC_ARTHROPODS.csv")

NORM_WP2A_ASV_table_LONG_filtered$Days<-NULL
NORM_WP2A_ASV_table_LONG_filtered$SampleSite_code<-NULL

NORM_WP2A_ASV_table_LONG_filtered[,4] <- NULL
NORM_WP2C_Glatt_ASV_table_LONG_filtered[,4] <- NULL
NORM_WP2C_Gwash_ASV_table_LONG_filtered[,4] <- NULL
NORM_WP2C_Towy_ASV_table_LONG_filtered[,4] <- NULL
NORM_WP2C_Skan_ASV_table_LONG_filtered[,4] <- NULL

NORM_WP2_ASV_table_LONG_filtered<-rbind(NORM_WP2A_ASV_table_LONG_filtered,NORM_WP2C_Glatt_ASV_table_LONG_filtered,
                                        NORM_WP2C_Gwash_ASV_table_LONG_filtered ,NORM_WP2C_Towy_ASV_table_LONG_filtered,NORM_WP2C_Skan_ASV_table_LONG_filtered)

#CONVERTING NORMALISED LONG FORMAT INTO WIDE FORMAT
seqtabNoC_WP2A_CO1_tax_normalised_wide<-NORM_WP2_ASV_table_LONG_filtered
seqtabNoC_WP2A_CO1_tax_normalised_wide$X1<- NULL 
seqtabNoC_WP2A_CO1_tax_normalised_wide$reads <- NULL 

seqtabNoC_WP2A_CO1_tax_normalised_wide<-seqtabNoC_WP2A_CO1_tax_normalised_wide %>% 
  group_by(SampleSite_time,taxonomy) %>% 
  summarize(normalised_reads=sum(normalised_reads)) %>%
  rename(SampleSite_time=SampleSite_time,taxonomy=taxonomy, normalised_reads= normalised_reads,)

seqtabNoC_WP2A_CO1_tax_normalised_wide <- spread(seqtabNoC_WP2A_CO1_tax_normalised_wide,SampleSite_time,normalised_reads)
seqtabNoC_WP2A_CO1_tax_normalised_wide[is.na(seqtabNoC_WP2A_CO1_tax_normalised_wide)] <- 0
seqtabNoC_WP2A_CO1_tax_normalised_wide <- data.frame(t(seqtabNoC_WP2A_CO1_tax_normalised_wide))

names(seqtabNoC_WP2A_CO1_tax_normalised_wide) <- as.matrix(seqtabNoC_WP2A_CO1_tax_normalised_wide[1, ])
seqtabNoC_WP2A_CO1_tax_normalised_wide <- seqtabNoC_WP2A_CO1_tax_normalised_wide[-1, ]
seqtabNoC_WP2A_CO1_tax_normalised_wide[] <- lapply(seqtabNoC_WP2A_CO1_tax_normalised_wide, function(x) type.convert(as.character(x)))

adonis_data<-seqtabNoC_WP2A_CO1_tax_normalised_wide
adonis_data<-setDT(adonis_data, keep.rownames = TRUE)[]
adonis_data<-data.frame(adonis_data)
adonis_data_samples<-adonis_data$rn
adonis_data_samples<-data.frame(adonis_data_samples)
adonis_data_samples<-adonis_data_samples %>% rename(ID = adonis_data_samples)
adonis_data<-adonis_data %>% rename(SampleSite_time = rn)

lofresh_metadata_WP2_3 <- read_csv("metadata/lofresh_metadata_WP2&3.csv")
lofresh_metadata_WP2_3 = lofresh_metadata_WP2_3[!duplicated(lofresh_metadata_WP2_3$SampleSite_time),]
adonis_data<- merge(lofresh_metadata_WP2_3[, c("SampleSite_time","River","Blank","Date_sampled","Dist_from_lake","river_width_m")],adonis_data, by="SampleSite_time")
adonis_data<-na.omit(adonis_data)

adonis_data<-adonis_data[adonis_data$Date_sampled != "01.09.17" , ] 
adonis_data<-adonis_data[adonis_data$Date_sampled != "02.11.17" , ] 
adonis_data<-adonis_data[adonis_data$Date_sampled != "04.01.18" , ] 
adonis_data<-adonis_data[adonis_data$Date_sampled != "11.04.18" , ] 
adonis_data<-adonis_data[adonis_data$Date_sampled != "12.06.17" , ] 
adonis_data<-adonis_data[adonis_data$Date_sampled != "12.08.17" , ] 
adonis_data<-adonis_data[adonis_data$Date_sampled != "12.08.17" , ] 
adonis_data<-adonis_data[adonis_data$Date_sampled != "12.10.17" , ] 
adonis_data<-adonis_data[adonis_data$Date_sampled != "14.02.18" , ] 
adonis_data<-adonis_data[adonis_data$Date_sampled != "14.12.17" , ] 
adonis_data<-adonis_data[adonis_data$Date_sampled != "18.04.18" , ] 
adonis_data<-adonis_data[adonis_data$Date_sampled != "18.05.17" , ] 
adonis_data<-adonis_data[adonis_data$Date_sampled != "22.09.17" , ] 
adonis_data<-adonis_data[adonis_data$Date_sampled != "23.11.17" , ] 
adonis_data<-adonis_data[adonis_data$Date_sampled != "25.01.18" , ] 
adonis_data<-adonis_data[adonis_data$Date_sampled != "27.04.17" , ] 
adonis_data<-adonis_data[adonis_data$Date_sampled != "28.03.18" , ] 
adonis_data<-adonis_data[adonis_data$Date_sampled != "29.06.17" , ] 
#adonis_data<-adonis_data[adonis_data$Date_sampled != "13.07.17" , ] 

adonis_data<-adonis_data[!is.na(adonis_data$SampleSite_time), ]
adonis_data_meta<- adonis_data[c(1:6)]
adonis_data<-adonis_data[,-c(1:6)]
adonis_data<-data.frame(adonis_data)
adonis_data_meta<-data.frame(adonis_data_meta)

adon.results_WP2<-adonis2(adonis_data ~ adonis_data_meta$River*adonis_data_meta$Dist_from_lake,
                          method="bray",perm=999)
print(adon.results_WP2)

pairwise.adonis(adonis_data,adonis_data_meta$River)


#PLOTTING BETA DIVERSITY NMDS
com <- adonis_data[,col(adonis_data)]
m_com <- as.matrix(com)
set.seed(123)
nmds = metaMDS(m_com, distance = "bray", try = 1000, trymax = 1000, k = 3)

#extract NMDS scores (x and y coordinates)
data.scores = as.data.frame(scores(nmds))
#add columns to data frame 
data.scores$SampleSite_time = adonis_data_meta[,1]

lofresh_metadata_WP2_3 <- read_csv("metadata/lofresh_metadata_WP2&3.csv")
lofresh_metadata_WP2_3 = lofresh_metadata_WP2_3[!duplicated(lofresh_metadata_WP2_3$SampleSite_time),]
data.scores_meta_data <- merge(lofresh_metadata_WP2_3[, c("SampleSite_time","Blank","Dist_from_lake","River")],data.scores, by="SampleSite_time")

gg <- merge(data.scores_meta_data,aggregate(cbind(NMDS1.x=NMDS1,NMDS2.y=NMDS2)~River,data.scores_meta_data,mean),by="River")
p<-
  ggplot(gg, aes(x = NMDS1, y = NMDS2,colour = Dist_from_lake)) + scale_shape_manual(values=c(15,16,17,8,18))+
  geom_point(size = 4, aes(shape=River,colour = Dist_from_lake))+
  theme_bw()+  theme(axis.title.x=element_blank())+  theme(axis.title.y=element_blank())+ 
  geom_point(aes(x=NMDS1.x,y=NMDS2.y),size=3,colour="red")+
  geom_segment(aes(x=NMDS1.x, y=NMDS2.y, xend=NMDS1, yend=NMDS2))+ 
  theme(text = element_text(size=30))
ggplotly(p)


######## Turnover and nestedness Conwy ########
setwd("WP2_analysis/CO1_BLAST")
NORM_WP2_ASV_table_wide_filtered <- read_csv("NORM_WP2A_ASV_table_wide_filtered_AQUATIC_ARTHROPODS.csv")
adonis_data<-NORM_WP2_ASV_table_wide_filtered

SampleSite_time<-NORM_WP2_ASV_table_wide_filtered$X1
SampleSite_time<-data.frame(SampleSite_time)
SampleSite_time <- tibble::rownames_to_column(SampleSite_time, "SiteID_1")

adonis_data_samples<-adonis_data$X1
adonis_data_samples<-data.frame(adonis_data_samples)
adonis_data_samples<-adonis_data_samples %>% rename(ID = adonis_data_samples)
adonis_data<-adonis_data %>% rename(SampleSite_time = X1)

lofresh_metadata_WP2_3 <- read_csv("metadata/lofresh_metadata_WP2&3.csv")
lofresh_metadata_WP2_3 = lofresh_metadata_WP2_3[!duplicated(lofresh_metadata_WP2_3$SampleSite_time),]

adonis_data<- merge(lofresh_metadata_WP2_3[, c("SampleSite_time","river_section","season","Days","Dist_from_lake","pH",
                                               "conductivity_uS_cm","gran_alk_ueq_L","daily_flow_by_catchment","monthly_flow_by_catchment","seasonal_flow_by_catchment",
                                               "week_before_flow_by_catchment","river_width_m","river_gradient_percent","rainfall_monthly_average",
                                               "temp_monthly_average","Date_sampled")],adonis_data, by="SampleSite_time")

adonis_data<-adonis_data[adonis_data$Date_sampled != "01.09.17" , ] 
adonis_data<-adonis_data[adonis_data$Date_sampled != "02.11.17" , ] 
adonis_data<-adonis_data[adonis_data$Date_sampled != "04.01.18" , ] 
adonis_data<-adonis_data[adonis_data$Date_sampled != "11.04.18" , ] 
adonis_data<-adonis_data[adonis_data$Date_sampled != "12.06.17" , ] 
adonis_data<-adonis_data[adonis_data$Date_sampled != "12.08.17" , ] 
adonis_data<-adonis_data[adonis_data$Date_sampled != "12.10.17" , ] 
adonis_data<-adonis_data[adonis_data$Date_sampled != "14.02.18" , ] 
adonis_data<-adonis_data[adonis_data$Date_sampled != "14.12.17" , ] 
adonis_data<-adonis_data[adonis_data$Date_sampled != "18.04.18" , ] 
adonis_data<-adonis_data[adonis_data$Date_sampled != "18.05.17" , ] 
adonis_data<-adonis_data[adonis_data$Date_sampled != "22.09.17" , ] 
adonis_data<-adonis_data[adonis_data$Date_sampled != "23.11.17" , ] 
adonis_data<-adonis_data[adonis_data$Date_sampled != "25.01.18" , ] 
adonis_data<-adonis_data[adonis_data$Date_sampled != "27.04.17" , ] 
adonis_data<-adonis_data[adonis_data$Date_sampled != "28.03.18" , ] 
adonis_data<-adonis_data[adonis_data$Date_sampled != "29.06.17" , ] 
adonis_data<-adonis_data[adonis_data$Date_sampled != "29.06.17" , ] 

SampleSite_time<-merge(lofresh_metadata_WP2_3[, c("SampleSite_time","Dist_from_lake","Days")],SampleSite_time, by="SampleSite_time")

adonis_data_meta<- adonis_data[c(1:17)]
adonis_data<-adonis_data[,-c(1:17)]

adonis_data<-na.omit(adonis_data)

adonis_data_meta$Days<-as.numeric(adonis_data_meta$Days)
#out <- nestedtemp(adonis_data)
#plot(out)
#plot(out, kind="incid")

library(betapart)
#library(qgraph)
adonis_data<-adonis_data %>% mutate_if(is.numeric, ~1 * (. != 0))
adonis_data<-adonis_data[, colSums(adonis_data != 0) > 0]
sorensen.beta<-beta.pair(adonis_data, index.family="sorensen")

nestedness <- as.matrix(sorensen.beta[[3]])
nestedness <- melt(nestedness)
names(nestedness) <- c("SiteID_1", "SiteID_2", "Beta_Distance")

###-----------------------
## get nestedness matrix (this is [[2]]) into a data frame
###-----------------------
m.beta.sorn <- as.matrix(sorensen.beta[[2]])
m.beta.sorn <- melt(m.beta.sorn)
names(m.beta.sorn) <- c("SiteID_1", "SiteID_2", "Beta_nest")
beta.measures.sor <- merge(nestedness, m.beta.sorn, by = c("SiteID_1","SiteID_2")) 

###-----------------------
## get turnover matrix (here simpson, this is [[1]]) into a data frame
###-----------------------
m.beta.sort <- as.matrix(sorensen.beta[[1]])
m.beta.sort  <- melt(m.beta.sort )
names(m.beta.sort ) <- c("SiteID_1", "SiteID_2", "Beta_turn")
beta.measures.sor <- merge(beta.measures.sor, m.beta.sort , by = c("SiteID_1","SiteID_2")) 

beta.measures.sor<-merge(SampleSite_time,beta.measures.sor,by="SiteID_1")
beta.measures.sor<-beta.measures.sor %>% rename(SampleSite_time_1 = SampleSite_time)
beta.measures.sor<-beta.measures.sor %>% rename(Dist_from_lake_1 = Dist_from_lake)
beta.measures.sor<-beta.measures.sor %>% rename(Days_1 = Days)

SampleSite_time<-SampleSite_time %>% rename(SiteID_2 = SiteID_1)
beta.measures.sor<-merge(SampleSite_time,beta.measures.sor,by="SiteID_2")
beta.measures.sor<-beta.measures.sor %>% rename(SampleSite_time_2 = SampleSite_time)
beta.measures.sor<-beta.measures.sor %>% rename(Dist_from_lake_2 = Dist_from_lake)
beta.measures.sor<-beta.measures.sor %>% rename(Days_2 = Days)

beta.measures.sor$Dist_from_lake_DIFF<-(beta.measures.sor$Dist_from_lake_2-beta.measures.sor$Dist_from_lake_1)
beta.measures.sor_Conwy<-beta.measures.sor

ggplot(beta.measures.sor, aes(x=(Dist_from_lake_DIFF), y=Beta_turn)) +
  geom_point(size=2, shape=23)+theme_bw()+
  geom_smooth()+scale_color_gradientn(colours = rainbow(5))+scale_x_continuous(limits = c(0, NA))
ggplot(beta.measures.sor, aes(x=(Dist_from_lake_DIFF), y=Beta_nest)) +
  geom_point(size=2, shape=23)+theme_bw()+
  geom_smooth()+scale_color_gradientn(colours = rainbow(5))+scale_x_continuous(limits = c(0, NA))
ggplot(beta.measures.sor, aes(x=(Dist_from_lake_DIFF), y=Beta_Distance)) +
  geom_point(size=2, shape=23)+theme_bw()+
  geom_smooth()+scale_color_gradientn(colours = rainbow(5))+scale_x_continuous(limits = c(0, NA))

######## Turnover and nestedness Glatt ########

setwd("WP2_analysis/CO1_BLAST")
NORM_WP2_ASV_table_wide_filtered <- read_csv("NORM_WP2C_Glatt_ASV_table_wide_filtered.csv")
adonis_data<-NORM_WP2_ASV_table_wide_filtered

SampleSite_time<-NORM_WP2_ASV_table_wide_filtered$X1
SampleSite_time<-data.frame(SampleSite_time)
SampleSite_time <- tibble::rownames_to_column(SampleSite_time, "SiteID_1")

adonis_data_samples<-adonis_data$X1
adonis_data_samples<-data.frame(adonis_data_samples)
adonis_data_samples<-adonis_data_samples %>% rename(ID = adonis_data_samples)
adonis_data<-adonis_data %>% rename(SampleSite_time = X1)

lofresh_metadata_WP2_3 <- read_csv("metadata/lofresh_metadata_WP2&3.csv")
lofresh_metadata_WP2_3 = lofresh_metadata_WP2_3[!duplicated(lofresh_metadata_WP2_3$SampleSite_time),]

adonis_data<- merge(lofresh_metadata_WP2_3[, c("SampleSite_time","river_section","season","Days","Dist_from_lake","pH",
                                               "conductivity_uS_cm","gran_alk_ueq_L","daily_flow_by_catchment","monthly_flow_by_catchment","seasonal_flow_by_catchment",
                                               "week_before_flow_by_catchment","river_width_m","river_gradient_percent","rainfall_monthly_average",
                                               "temp_monthly_average","Date_sampled")],adonis_data, by="SampleSite_time")

SampleSite_time<-merge(lofresh_metadata_WP2_3[, c("SampleSite_time","Dist_from_lake","Days")],SampleSite_time, by="SampleSite_time")

adonis_data_meta<- adonis_data[c(1:17)]
adonis_data<-adonis_data[,-c(1:17)]

adonis_data<-na.omit(adonis_data)

adonis_data_meta$Days<-as.numeric(adonis_data_meta$Days)
#out <- nestedtemp(adonis_data)
#plot(out)
#plot(out, kind="incid")

library(betapart)
#library(qgraph)
adonis_data<-adonis_data %>% mutate_if(is.numeric, ~1 * (. != 0))
adonis_data<-adonis_data[, colSums(adonis_data != 0) > 0]
sorensen.beta<-beta.pair(adonis_data, index.family="sorensen")

nestedness <- as.matrix(sorensen.beta[[3]])
nestedness <- melt(nestedness)
names(nestedness) <- c("SiteID_1", "SiteID_2", "Beta_Distance")

###-----------------------
## get nestedness matrix (this is [[2]]) into a data frame
###-----------------------
m.beta.sorn <- as.matrix(sorensen.beta[[2]])
m.beta.sorn <- melt(m.beta.sorn)
names(m.beta.sorn) <- c("SiteID_1", "SiteID_2", "Beta_nest")
beta.measures.sor <- merge(nestedness, m.beta.sorn, by = c("SiteID_1","SiteID_2")) 

###-----------------------
## get turnover matrix (here simpson, this is [[1]]) into a data frame
###-----------------------
m.beta.sort <- as.matrix(sorensen.beta[[1]])
m.beta.sort  <- melt(m.beta.sort )
names(m.beta.sort ) <- c("SiteID_1", "SiteID_2", "Beta_turn")
beta.measures.sor <- merge(beta.measures.sor, m.beta.sort , by = c("SiteID_1","SiteID_2")) 

beta.measures.sor<-merge(SampleSite_time,beta.measures.sor,by="SiteID_1")
beta.measures.sor<-beta.measures.sor %>% rename(SampleSite_time_1 = SampleSite_time)
beta.measures.sor<-beta.measures.sor %>% rename(Dist_from_lake_1 = Dist_from_lake)
beta.measures.sor<-beta.measures.sor %>% rename(Days_1 = Days)

SampleSite_time<-SampleSite_time %>% rename(SiteID_2 = SiteID_1)
beta.measures.sor<-merge(SampleSite_time,beta.measures.sor,by="SiteID_2")
beta.measures.sor<-beta.measures.sor %>% rename(SampleSite_time_2 = SampleSite_time)
beta.measures.sor<-beta.measures.sor %>% rename(Dist_from_lake_2 = Dist_from_lake)
beta.measures.sor<-beta.measures.sor %>% rename(Days_2 = Days)

beta.measures.sor$Dist_from_lake_DIFF<-(beta.measures.sor$Dist_from_lake_2-beta.measures.sor$Dist_from_lake_1)
beta.measures.sor_Glatt<-beta.measures.sor

ggplot(beta.measures.sor, aes(x=(Dist_from_lake_DIFF), y=Beta_turn)) +
  geom_point(size=2, shape=23)+theme_bw()+
  geom_smooth()+scale_color_gradientn(colours = rainbow(5))+scale_x_continuous(limits = c(0, NA))
ggplot(beta.measures.sor, aes(x=(Dist_from_lake_DIFF), y=Beta_nest)) +
  geom_point(size=2, shape=23)+theme_bw()+
  geom_smooth()+scale_color_gradientn(colours = rainbow(5))+scale_x_continuous(limits = c(0, NA))
ggplot(beta.measures.sor, aes(x=(Dist_from_lake_DIFF), y=Beta_Distance)) +
  geom_point(size=2, shape=23)+theme_bw()+
  geom_smooth()+scale_color_gradientn(colours = rainbow(5))+scale_x_continuous(limits = c(0, NA))

######## Turnover and nestedness Gwash ########

setwd("WP2_analysis/CO1_BLAST")
NORM_WP2_ASV_table_wide_filtered <- read_csv("NORM_WP2C_Gwash_ASV_table_wide_filtered.csv")
adonis_data<-NORM_WP2_ASV_table_wide_filtered

SampleSite_time<-NORM_WP2_ASV_table_wide_filtered$X1
SampleSite_time<-data.frame(SampleSite_time)
SampleSite_time <- tibble::rownames_to_column(SampleSite_time, "SiteID_1")

adonis_data_samples<-adonis_data$X1
adonis_data_samples<-data.frame(adonis_data_samples)
adonis_data_samples<-adonis_data_samples %>% rename(ID = adonis_data_samples)
adonis_data<-adonis_data %>% rename(SampleSite_time = X1)

lofresh_metadata_WP2_3 <- read_csv("metadata/lofresh_metadata_WP2&3.csv")
lofresh_metadata_WP2_3 = lofresh_metadata_WP2_3[!duplicated(lofresh_metadata_WP2_3$SampleSite_time),]

adonis_data<- merge(lofresh_metadata_WP2_3[, c("SampleSite_time","river_section","season","Days","Dist_from_lake","pH",
                                               "conductivity_uS_cm","gran_alk_ueq_L","daily_flow_by_catchment","monthly_flow_by_catchment","seasonal_flow_by_catchment",
                                               "week_before_flow_by_catchment","river_width_m","river_gradient_percent","rainfall_monthly_average",
                                               "temp_monthly_average","Date_sampled")],adonis_data, by="SampleSite_time")

SampleSite_time<-merge(lofresh_metadata_WP2_3[, c("SampleSite_time","Dist_from_lake","Days")],SampleSite_time, by="SampleSite_time")

adonis_data_meta<- adonis_data[c(1:17)]
adonis_data<-adonis_data[,-c(1:17)]

adonis_data<-na.omit(adonis_data)

adonis_data_meta$Days<-as.numeric(adonis_data_meta$Days)
#out <- nestedtemp(adonis_data)
#plot(out)
#plot(out, kind="incid")

library(betapart)
#library(qgraph)
adonis_data<-adonis_data %>% mutate_if(is.numeric, ~1 * (. != 0))
adonis_data<-adonis_data[, colSums(adonis_data != 0) > 0]
sorensen.beta<-beta.pair(adonis_data, index.family="sorensen")

nestedness <- as.matrix(sorensen.beta[[3]])
nestedness <- melt(nestedness)
names(nestedness) <- c("SiteID_1", "SiteID_2", "Beta_Distance")

###-----------------------
## get nestedness matrix (this is [[2]]) into a data frame
###-----------------------
m.beta.sorn <- as.matrix(sorensen.beta[[2]])
m.beta.sorn <- melt(m.beta.sorn)
names(m.beta.sorn) <- c("SiteID_1", "SiteID_2", "Beta_nest")
beta.measures.sor <- merge(nestedness, m.beta.sorn, by = c("SiteID_1","SiteID_2")) 

###-----------------------
## get turnover matrix (here simpson, this is [[1]]) into a data frame
###-----------------------
m.beta.sort <- as.matrix(sorensen.beta[[1]])
m.beta.sort  <- melt(m.beta.sort )
names(m.beta.sort ) <- c("SiteID_1", "SiteID_2", "Beta_turn")
beta.measures.sor <- merge(beta.measures.sor, m.beta.sort , by = c("SiteID_1","SiteID_2")) 

beta.measures.sor<-merge(SampleSite_time,beta.measures.sor,by="SiteID_1")
beta.measures.sor<-beta.measures.sor %>% rename(SampleSite_time_1 = SampleSite_time)
beta.measures.sor<-beta.measures.sor %>% rename(Dist_from_lake_1 = Dist_from_lake)
beta.measures.sor<-beta.measures.sor %>% rename(Days_1 = Days)

SampleSite_time<-SampleSite_time %>% rename(SiteID_2 = SiteID_1)
beta.measures.sor<-merge(SampleSite_time,beta.measures.sor,by="SiteID_2")
beta.measures.sor<-beta.measures.sor %>% rename(SampleSite_time_2 = SampleSite_time)
beta.measures.sor<-beta.measures.sor %>% rename(Dist_from_lake_2 = Dist_from_lake)
beta.measures.sor<-beta.measures.sor %>% rename(Days_2 = Days)

beta.measures.sor$Dist_from_lake_DIFF<-(beta.measures.sor$Dist_from_lake_2-beta.measures.sor$Dist_from_lake_1)
beta.measures.sor_Gwash<-beta.measures.sor

ggplot(beta.measures.sor, aes(x=(Dist_from_lake_DIFF), y=Beta_turn)) +
  geom_point(size=2, shape=23)+theme_bw()+
  geom_smooth()+scale_color_gradientn(colours = rainbow(5))+scale_x_continuous(limits = c(0, NA))
ggplot(beta.measures.sor, aes(x=(Dist_from_lake_DIFF), y=Beta_nest)) +
  geom_point(size=2, shape=23)+theme_bw()+
  geom_smooth()+scale_color_gradientn(colours = rainbow(5))+scale_x_continuous(limits = c(0, NA))
ggplot(beta.measures.sor, aes(x=(Dist_from_lake_DIFF), y=Beta_Distance)) +
  geom_point(size=2, shape=23)+theme_bw()+
  geom_smooth()+scale_color_gradientn(colours = rainbow(5))+scale_x_continuous(limits = c(0, NA))


######## Turnover and nestedness Towy ########

setwd("WP2_analysis/CO1_BLAST")
NORM_WP2_ASV_table_wide_filtered <- read_csv("NORM_WP2C_Towy_ASV_table_wide_filtered.csv")
adonis_data<-NORM_WP2_ASV_table_wide_filtered

SampleSite_time<-NORM_WP2_ASV_table_wide_filtered$X1
SampleSite_time<-data.frame(SampleSite_time)
SampleSite_time <- tibble::rownames_to_column(SampleSite_time, "SiteID_1")

adonis_data_samples<-adonis_data$X1
adonis_data_samples<-data.frame(adonis_data_samples)
adonis_data_samples<-adonis_data_samples %>% rename(ID = adonis_data_samples)
adonis_data<-adonis_data %>% rename(SampleSite_time = X1)

lofresh_metadata_WP2_3 <- read_csv("metadata/lofresh_metadata_WP2&3.csv")
lofresh_metadata_WP2_3 = lofresh_metadata_WP2_3[!duplicated(lofresh_metadata_WP2_3$SampleSite_time),]

adonis_data<- merge(lofresh_metadata_WP2_3[, c("SampleSite_time","river_section","season","Days","Dist_from_lake","pH",
                                               "conductivity_uS_cm","gran_alk_ueq_L","daily_flow_by_catchment","monthly_flow_by_catchment","seasonal_flow_by_catchment",
                                               "week_before_flow_by_catchment","river_width_m","river_gradient_percent","rainfall_monthly_average",
                                               "temp_monthly_average","Date_sampled")],adonis_data, by="SampleSite_time")

SampleSite_time<-merge(lofresh_metadata_WP2_3[, c("SampleSite_time","Dist_from_lake","Days")],SampleSite_time, by="SampleSite_time")

adonis_data_meta<- adonis_data[c(1:17)]
adonis_data<-adonis_data[,-c(1:17)]

adonis_data<-na.omit(adonis_data)

adonis_data_meta$Days<-as.numeric(adonis_data_meta$Days)
#out <- nestedtemp(adonis_data)
#plot(out)
#plot(out, kind="incid")

library(betapart)
#library(qgraph)
adonis_data<-adonis_data %>% mutate_if(is.numeric, ~1 * (. != 0))
adonis_data<-adonis_data[, colSums(adonis_data != 0) > 0]
sorensen.beta<-beta.pair(adonis_data, index.family="sorensen")

nestedness <- as.matrix(sorensen.beta[[3]])
nestedness <- melt(nestedness)
names(nestedness) <- c("SiteID_1", "SiteID_2", "Beta_Distance")

###-----------------------
## get nestedness matrix (this is [[2]]) into a data frame
###-----------------------
m.beta.sorn <- as.matrix(sorensen.beta[[2]])
m.beta.sorn <- melt(m.beta.sorn)
names(m.beta.sorn) <- c("SiteID_1", "SiteID_2", "Beta_nest")
beta.measures.sor <- merge(nestedness, m.beta.sorn, by = c("SiteID_1","SiteID_2")) 

###-----------------------
## get turnover matrix (here simpson, this is [[1]]) into a data frame
###-----------------------
m.beta.sort <- as.matrix(sorensen.beta[[1]])
m.beta.sort  <- melt(m.beta.sort )
names(m.beta.sort ) <- c("SiteID_1", "SiteID_2", "Beta_turn")
beta.measures.sor <- merge(beta.measures.sor, m.beta.sort , by = c("SiteID_1","SiteID_2")) 

beta.measures.sor<-merge(SampleSite_time,beta.measures.sor,by="SiteID_1")
beta.measures.sor<-beta.measures.sor %>% rename(SampleSite_time_1 = SampleSite_time)
beta.measures.sor<-beta.measures.sor %>% rename(Dist_from_lake_1 = Dist_from_lake)
beta.measures.sor<-beta.measures.sor %>% rename(Days_1 = Days)

SampleSite_time<-SampleSite_time %>% rename(SiteID_2 = SiteID_1)
beta.measures.sor<-merge(SampleSite_time,beta.measures.sor,by="SiteID_2")
beta.measures.sor<-beta.measures.sor %>% rename(SampleSite_time_2 = SampleSite_time)
beta.measures.sor<-beta.measures.sor %>% rename(Dist_from_lake_2 = Dist_from_lake)
beta.measures.sor<-beta.measures.sor %>% rename(Days_2 = Days)

beta.measures.sor$Dist_from_lake_DIFF<-(beta.measures.sor$Dist_from_lake_2-beta.measures.sor$Dist_from_lake_1)
beta.measures.sor_Towy<-beta.measures.sor

ggplot(beta.measures.sor, aes(x=(Dist_from_lake_DIFF), y=Beta_turn)) +
  geom_point(size=2, shape=23)+theme_bw()+
  geom_smooth()+scale_color_gradientn(colours = rainbow(5))+scale_x_continuous(limits = c(0, NA))
ggplot(beta.measures.sor, aes(x=(Dist_from_lake_DIFF), y=Beta_nest)) +
  geom_point(size=2, shape=23)+theme_bw()+
  geom_smooth()+scale_color_gradientn(colours = rainbow(5))+scale_x_continuous(limits = c(0, NA))
ggplot(beta.measures.sor, aes(x=(Dist_from_lake_DIFF), y=Beta_Distance)) +
  geom_point(size=2, shape=23)+theme_bw()+
  geom_smooth()+scale_color_gradientn(colours = rainbow(5))+scale_x_continuous(limits = c(0, NA))


######## Turnover and nestedness Skan ########

setwd("WP2_analysis/CO1_BLAST")
NORM_WP2_ASV_table_wide_filtered <- read_csv("NORM_WP2C_Skan_ASV_table_wide_filtered.csv")
adonis_data<-NORM_WP2_ASV_table_wide_filtered

SampleSite_time<-NORM_WP2_ASV_table_wide_filtered$X1
SampleSite_time<-data.frame(SampleSite_time)
SampleSite_time <- tibble::rownames_to_column(SampleSite_time, "SiteID_1")

adonis_data_samples<-adonis_data$X1
adonis_data_samples<-data.frame(adonis_data_samples)
adonis_data_samples<-adonis_data_samples %>% rename(ID = adonis_data_samples)
adonis_data<-adonis_data %>% rename(SampleSite_time = X1)

lofresh_metadata_WP2_3 <- read_csv("metadata/lofresh_metadata_WP2&3.csv")
lofresh_metadata_WP2_3 = lofresh_metadata_WP2_3[!duplicated(lofresh_metadata_WP2_3$SampleSite_time),]

adonis_data<- merge(lofresh_metadata_WP2_3[, c("SampleSite_time","river_section","season","Days","Dist_from_lake","pH",
                                               "conductivity_uS_cm","gran_alk_ueq_L","daily_flow_by_catchment","monthly_flow_by_catchment","seasonal_flow_by_catchment",
                                               "week_before_flow_by_catchment","river_width_m","river_gradient_percent","rainfall_monthly_average",
                                               "temp_monthly_average","Date_sampled")],adonis_data, by="SampleSite_time")

SampleSite_time<-merge(lofresh_metadata_WP2_3[, c("SampleSite_time","Dist_from_lake","Days")],SampleSite_time, by="SampleSite_time")

adonis_data_meta<- adonis_data[c(1:17)]
adonis_data<-adonis_data[,-c(1:17)]

adonis_data<-na.omit(adonis_data)

adonis_data_meta$Days<-as.numeric(adonis_data_meta$Days)
#out <- nestedtemp(adonis_data)
#plot(out)
#plot(out, kind="incid")

library(betapart)
#library(qgraph)
adonis_data<-adonis_data %>% mutate_if(is.numeric, ~1 * (. != 0))
adonis_data<-adonis_data[, colSums(adonis_data != 0) > 0]
sorensen.beta<-beta.pair(adonis_data, index.family="sorensen")

nestedness <- as.matrix(sorensen.beta[[3]])
nestedness <- melt(nestedness)
names(nestedness) <- c("SiteID_1", "SiteID_2", "Beta_Distance")

###-----------------------
## get nestedness matrix (this is [[2]]) into a data frame
###-----------------------
m.beta.sorn <- as.matrix(sorensen.beta[[2]])
m.beta.sorn <- melt(m.beta.sorn)
names(m.beta.sorn) <- c("SiteID_1", "SiteID_2", "Beta_nest")
beta.measures.sor <- merge(nestedness, m.beta.sorn, by = c("SiteID_1","SiteID_2")) 

###-----------------------
## get turnover matrix (here simpson, this is [[1]]) into a data frame
###-----------------------
m.beta.sort <- as.matrix(sorensen.beta[[1]])
m.beta.sort  <- melt(m.beta.sort )
names(m.beta.sort ) <- c("SiteID_1", "SiteID_2", "Beta_turn")
beta.measures.sor <- merge(beta.measures.sor, m.beta.sort , by = c("SiteID_1","SiteID_2")) 

beta.measures.sor<-merge(SampleSite_time,beta.measures.sor,by="SiteID_1")
beta.measures.sor<-beta.measures.sor %>% rename(SampleSite_time_1 = SampleSite_time)
beta.measures.sor<-beta.measures.sor %>% rename(Dist_from_lake_1 = Dist_from_lake)
beta.measures.sor<-beta.measures.sor %>% rename(Days_1 = Days)

SampleSite_time<-SampleSite_time %>% rename(SiteID_2 = SiteID_1)
beta.measures.sor<-merge(SampleSite_time,beta.measures.sor,by="SiteID_2")
beta.measures.sor<-beta.measures.sor %>% rename(SampleSite_time_2 = SampleSite_time)
beta.measures.sor<-beta.measures.sor %>% rename(Dist_from_lake_2 = Dist_from_lake)
beta.measures.sor<-beta.measures.sor %>% rename(Days_2 = Days)

beta.measures.sor$Dist_from_lake_DIFF<-(beta.measures.sor$Dist_from_lake_2-beta.measures.sor$Dist_from_lake_1)
beta.measures.sor_Skan<-beta.measures.sor

ggplot(beta.measures.sor, aes(x=(Dist_from_lake_DIFF), y=Beta_turn)) +
  geom_point(size=2, shape=23)+theme_bw()+
  geom_smooth()+scale_color_gradientn(colours = rainbow(5))+scale_x_continuous(limits = c(0, NA))
ggplot(beta.measures.sor, aes(x=(Dist_from_lake_DIFF), y=Beta_nest)) +
  geom_point(size=2, shape=23)+theme_bw()+
  geom_smooth()+scale_color_gradientn(colours = rainbow(5))+scale_x_continuous(limits = c(0, NA))
ggplot(beta.measures.sor, aes(x=(Dist_from_lake_DIFF), y=Beta_Distance)) +
  geom_point(size=2, shape=23)+theme_bw()+
  geom_smooth()+scale_color_gradientn(colours = rainbow(5))+scale_x_continuous(limits = c(0, NA))

#Compiling nestedness for different rivers
beta.measures.sor_all<-rbind(beta.measures.sor_Conwy,beta.measures.sor_Glatt,beta.measures.sor_Gwash,
                             beta.measures.sor_Towy,beta.measures.sor_Skan)

lofresh_metadata_WP2_3 <- read_csv("metadata/lofresh_metadata_WP2&3.csv")
lofresh_metadata_WP2_3 = lofresh_metadata_WP2_3[!duplicated(lofresh_metadata_WP2_3$SampleSite_time),]
beta.measures.sor_all<-beta.measures.sor_all %>% rename(SampleSite_time = SampleSite_time_1)

beta.measures.sor_all<- merge(lofresh_metadata_WP2_3[, c("SampleSite_time","River")],beta.measures.sor_all, by="SampleSite_time")

beta.measures.sor_all<-beta.measures.sor_all %>%
  group_by(SampleSite_time,SampleSite_time_2) %>%
  filter(all(Dist_from_lake_DIFF>=0))
#beta.measures.sor_all<-beta.measures.sor_all[beta.measures.sor_all$Dist_from_lake_DIFF != 0, ]


ggplot(beta.measures.sor_all, aes(x=(Dist_from_lake_DIFF), y=Beta_turn,colour=River)) +
  geom_point(size=3.5, shape=23)+theme_bw()+
  geom_smooth()+scale_x_continuous(limits = c(0, NA))+
  scale_color_manual(values=c("#56B4E9","#F0E442","#E69F00","#D55E00","#0072B2"))+ 
  theme(text = element_text(size=30))

ggplot(beta.measures.sor_all, aes(x=(Dist_from_lake_DIFF), y=Beta_nest,colour=River)) +
  geom_point(size=3.5, shape=23)+theme_bw()+
  geom_smooth()+scale_x_continuous(limits = c(0, NA))+
  scale_color_manual(values=c("#56B4E9","#F0E442","#E69F00","#D55E00","#0072B2"))+ 
  theme(text = element_text(size=30))

ggplot(beta.measures.sor_all, aes(x=(Dist_from_lake_DIFF), y=Beta_Distance,colour=River)) +
  geom_point(size=3.5, shape=23)+theme_bw()+
  geom_smooth()+scale_x_continuous(limits = c(0, NA))+
  scale_color_manual(values=c("#56B4E9","#F0E442","#E69F00","#D55E00","#0072B2"))+ 
  theme(text = element_text(size=30))
