# Supplementary material for: An integrated spatio-temporal view of riverine biodiversity using environmental DNA metabarcoding
Source: Nat Commun. 2024 May 23;15:4372. doi: 10.1038/s41467-024-48640-3 (PMC11116482; doi:10.1038/s41467-024-48640-3)
Supplement: Supplementary file 7 — Source Data [file 41467_2024_48640_MOESM7_ESM.xlsx]

## Sheet: Figure 1b, 2a&d, 3b&e, 4a&b
	Abramis_brama	Alburnus_alburnus	Alburnus_istanbulensis	Alosa_sapidissima	Ambloplites_rupestris	Ameiurus_nebulosus	Ammodytes_personatus	Anguilla_anguilla	Anguilla_rostrata	Barbatula_barbatula	Barbus_barbus	Catostomus_commersonii	Chelon_labrosus	Clupea_harengus	Clupea_pallasii	Copadichromis_virginalis	Cottus_asper	Cottus_perifretum	Culaea_inconstans	Cyprinus_carpio_mirror_x_Cyprinus_carpio_singuonensis	Cyprinus_carpio_x_Megalobrama_amblycephala	Esox_lucius	Etheostoma_flabellare	Etheostoma_olmstedi	Exoglossum_maxillingua	Fundulus_diaphanus	Gadus_macrocephalus	Gasterosteus_aculeatus	Gobio_gobio	Gymnocephalus_cernua	Hippoglossus_stenolepis	Iksookimia_longicorpa	Lepomis_gibbosus	Lepomis_macrochirus	Leucaspius_delineatus	Leuciscus_burdigalensis	Leuciscus_waleckii	Luxilus_cornutus	Melanogrammus_aeglefinus	Micropterus_dolomieu	Micropterus_salmoides_salmoides	Myoxocephalus_scorpius	Oncorhynchus_mykiss_x_Salmo_salar	Osmerus_mordax	Perca_flavescens	Perca_fluviatilis	Pholis_crassispina	Phoxinus_ujmonensis	Pimephales_notatus
BLANK_C2_F6	0	0	0	0	0	0	0	0	0	0.102846	0	0	0	0	0	0	0	0	0	0	0	0	0	0	0	0	0	0	0	0	0	0	0	0	0	0	0	0	0	0	0	0	0	0	0	0	0	0.562916	0
BLANK_WP2C_plate4	0	0	0	0	0	0	0	0	0	0	0	0	0	0	0	0	0	0	0	0	0	0	0	0	0	0	0	0	0	0	0	0	0	0	0	0	0	0	0	0	0	0	0	0	0	0	0	0	0
E01_R1_T01	0	0	0	0	0	0	0	0	0	0	0	0	0	0	0	0	0	0	0	0	0	0	0	0	0	0	0	0	0	0	0	0	0	0	0	0	0	0	0	0	0	0	0	0	0	0	0	0	0
E01_R1_T05	0	0	0	0	0	0	0	0	0	0	0	0	0	0	0	0	0	0	0	0	0	0	0	0	0	0	0	0	0	0	0	0	0	0	0	0	0	0	0	0	0	0	0	0	0	0	0	0	0
E01_R1_T06	0	0	0	0	0	0	0	0	0	0	0	0	0	0	0	0	0	0	0	0	0	0	0	0	0	0	0	0	0	0	0	0	0	0	0	0	0	0	0	0	0	0	0	0	0	0	0	0	0
E01_R1_T09	0	0	0	0	0	0	0	0	0	0	0	0	0	0	0	0	0	0	0	0	0	0	0	0	0	0	0	0	0	0	0	0	0	0	0	0	0	0	0	0	0	0	0	0	0	0	0	0	0
E01_R1_T11	0	0	0	0	0	0	0	0	0	0	0	0	0	0	0	0	0	0	0	0	0	0	0	0	0	0	0	0	0	0	0	0	0	0	0	0	0	0	0	0	0	0	0	0	0	0	0	0	0
E01_R1_T12	0	0	0	0	0	0	0	0	0	0	0	0	0	0.00256241	0	0	0	0	0	0	0	0	0	0	0	0	0	0	0	0	0	0	0	0	0	0	0	0	0	0	0	0	0	0	0	0	0	0	0
E01_R1_T13	0	0	0	0	0	0	0	0	0	0	0	0	0	0	0	0	0	0	0	0	0	0	0	0	0	0	0	0	0	0	0	0	0	0	0	0	0	0	0	0	0	0	0	0	0	0	0	0	0
E01_R1_T14	0	0	0	0	0	0	0	0	0	0	0	0	0	0	0	0	0	0	0	0	0	0	0	0	0	0	0	0	0	0	0	0	0	0	0	0	0	0	0	0	0	0	0	0	0	0	0	0	0
E01_R1_T15	0	0	0	0	0	0	0	0	0	0	0	0	0	0	0	0	0	0	0	0	0	0	0	0	0	0	0	0	0	0	0	0	0	0	0	0	0	0	0	0	0	0	0	0	0	0	0	0	0
E01_R2_T01	0	0	0	0	0	0	0	0	0	0	0	0	0	0	0	0	0	0	0	0	0	0	0	0	0	0	0	0	0	0	0	0	0	0	0	0	0	0	0	0	0	0	0	0	0	0	0	0	0
E01_R2_T02	0	0	0	0	0	0	0	0	0	0	0	0	0	0	0	0	0	0	0	0	0	0	0	0	0	0	0	0	0	0	0	0	0	0	0	0	0	0	0	0	0	0	0	0	0	0	0	0	0
E01_R2_T04	0	0	0	0	0	0	0	0	0	0	0	0	0	0	0	0	0	0	0	0	0	0	0	0	0	0	0	0	0	0	0	0	0	0	0	0	0	0	0	0	0	0	0	0	0	0	0	0	0
E01_R2_T05	0	0	0	0	0	0	0	0	0	0	0	0	0	0	0	0	0	0	0	0	0	0	0	0	0	0	0	0	0	0	0	0	0	0	0	0	0	0	0	0	0	0	0	0	0	0	0	0	0
E01_R2_T06	0	0	0	0	0	0	0	0	0	0	0	0	0	0	0	0	0	0	0	0	0	0	0	0	0	0	0	0	0	0	0	0	0	0	0	0	0	0	0	0	0	0	0	0	0	0	0	0	0
E01_R2_T09	0	0	0	0	0	0	0	0	0	0	0	0	0	0	0	0	0	0	0	0	0	0	0	0	0	0	0	0	0	0	0	0	0	0	0	0	0	0	0	0	0	0	0	0	0	0	0	0	0
E01_R2_T11	0	0	0	0	0	0	0	0	0	0	0	0	0	0	0	0	0	0	0	0	0	0	0	0	0	0	0	0	0	0	0	0	0	0	0	0	0	0	0	0	0	0	0	0	0	0	0	0	0
E01_R2_T12	0	0	0	0	0	0	0	0	0	0	0	0	0	0	0	0	0	0	0	0	0	0	0	0	0	0	0	0	0	0	0	0	0	0	0	0	0	0	0	0	0	0	0	0	0	0	0	0	0
E01_R2_T13	0	0	0	0	0	0	0	0	0	0	0	0	0	0.00535974	0	0	0	0	0	0	0	0	0	0	0	0	0	0	0	0	0	0	0	0	0	0	0	0	0	0	0	0	0	0	0	0	0	0	0
E01_R2_T14	0	0	0	0	0	0	0	0	0	0	0	0	0	0	0	0	0	0	0	0	0	0	0	0	0	0	0	0	0	0	0	0	0	0	0	0	0	0	0	0	0	0	0	0	0	0	0	0	0
E01_R2_T15	0	0	0	0	0	0	0	0	0	0	0	0	0	0	0	0	0	0	0	0	0	0	0	0	0	0	0	0	0	0	0	0	0	0	0	0	0	0	0	0	0	0	0	0	0	0	0	0	0
E01_R2_T18	0	0	0	0	0	0	0	0	0	0	0	0	0	0	0	0	0	0	0	0	0	0	0	0	0	0	0	0	0	0	0	0	0	0	0	0	0	0	0	0	0	0	0	0	0	0	0	0	0
E01_R2_T19	0	0	0	0	0	0	0	0	0	0	0	0	0	0	0	0	0	0	0	0	0	0	0	0	0	0	0	0	0	0	0	0	0	0	0	0	0	0	0	0	0	0	0	0	0	0	0	0	0
E01_R3_T01	0	0	0	0	0	0	0	0	0	0	0	0	0	0	0	0	0	0	0	0	0	0	0	0	0	0	0	0	0	0	0	0	0	0	0	0	0	0	0	0	0	0	0	0	0	0	0	0	0
E01_R3_T04	0	0	0	0	0	0	0	0	0	0	0	0	0	0	0	0	0	0	0	0	0	0	0	0	0	0	0	0	0	0	0	0	0	0	0	0	0	0	0	0	0	0	0	0	0	0	0	0	0
E01_R3_T05	0	0	0	0	0	0	0	0	0	0	0	0	0	0	0	0	0	0	0	0	0	0	0	0	0	0	0	0	0	0	0	0	0	0	0	0	0	0	0	0	0	0	0	0	0	0	0	0	0
E01_R3_T06	0	0	0	0	0	0	0	0	0	0	0	0	0	0	0	0	0	0	0	0	0	0	0	0	0	0	0	0	0	0	0	0	0	0	0	0	0	0	0	0	0	0	0	0	0	0	0	0	0
E01_R3_T11	0	0	0	0	0	0	0	0	0	0	0	0	0	0	0	0	0	0	0	0	0	0	0	0	0	0	0	0	0	0	0	0	0	0	0	0	0	0	0	0	0	0	0	0	0	0	0	0	0
E01_R3_T12	0	0	0	0	0	0	0	0	0	0	0	0	0	0	0	0	0	0	0	0	0	0	0	0	0	0	0	0	0	0	0	0	0	0	0	0	0	0	0	0	0	0	0	0	0	0	0	0	0
E01_R3_T13	0	0	0	0	0	0	0	0	0	0	0	0	0	0	0	0	0	0	0	0	0	0	0	0	0	0	0	0	0	0	0	0	0	0	0	0	0	0	0	0	0	0	0	0	0	0	0	0	0
E01_R3_T14	0	0	0	0	0	0	0	0	0	0	0	0	0	0	0	0	0	0	0	0	0	0	0	0	0	0	0	0	0	0	0	0	0	0	0	0	0	0	0	0	0	0	0	0	0	0	0	0	0
E01_R3_T15	0	0	0	0	0	0	0	0	0	0	0	0	0	0	0	0	0	0	0	0	0	0	0	0	0	0	0	0	0	0	0	0	0	0	0	0	0	0	0	0	0	0	0	0	0	0	0	0	0
E01_R3_T18	0	0	0	0	0	0	0	0	0	0	0	0	0	0	0	0	0	0	0	0	0	0	0	0	0	0	0	0	0	0	0	0	0	0	0	0	0	0	0	0	0	0	0	0	0	0	0	0	0
E02_R1_T01	0	0	0	0	0	0	0	0	0	0	0	0	0	0	0	0	0	0	0	0	0	0	0	0	0	0	0	0	0	0	0	0	0	0	0	0	0	0	0	0	0	0	0	0	0	0	0	0	0
E02_R1_T02	0	0	0	0	0	0	0	0	0	0	0	0	0	0	0	0	0	0	0	0	0	0	0	0	0	0	0	0	0	0	0	0	0	0	0	0	0	0	0	0	0	0	0	0	0	0	0	0	0
E02_R1_T04	0	0	0	0	0	0	0	0	0	0	0	0	0	0	0	0	0	0	0	0	0	0	0	0	0	0	0	0	0	0	0	0	0	0	0	0	0	0	0	0	0	0	0	0	0	0	0	0	0
E02_R1_T05	0	0	0	0	0	0	0	0	0	0	0	0	0	0	0	0	0	0	0	0	0	0	0	0	0	0	0	0	0	0	0	0	0	0	0	0	0	0	0	0	0	0	0	0	0	0	0	0	0
E02_R1_T06	0	0	0	0	0	0	0	0	0	0	0	0	0	0	0	0	0	0	0	0	0	0	0	0	0	0	0	0	0	0	0	0	0	0	0	0	0	0	0	0	0	0	0	0	0	0	0	0	0
E02_R1_T09	0	0	0	0	0	0	0	0	0	0	0	0	0	0	0	0	0	0	0	0	0	0	0	0	0	0	0	0	0	0	0	0	0	0	0	0	0	0	0	0	0	0	0	0	0	0	0	0	0
E02_R1_T11	0	0	0	0	0	0	0	0	0	0	0	0	0	0	0	0	0	0	0	0	0	0	0	0	0	0	0	0	0	0	0	0	0	0	0	0	0	0	0	0	0	0	0	0	0	0	0	0	0
E02_R1_T12	0	0	0	0	0	0	0	0	0	0	0	0	0	0	0	0	0	0	0	0	0	0	0	0	0	0	0	0	0	0	0	0	0	0	0	0	0	0	0	0	0	0	0	0	0	0	0	0	0
E02_R1_T13	0	0	0	0	0	0	0	0	0	0	0	0	0	0	0	0	0	0	0	0	0	0	0	0	0	0	0	0	0	0	0	0	0	0	0	0	0	0	0	0	0	0	0	0	0	0	0	0	0
E02_R1_T15	0	0	0	0	0	0	0	0	0	0	0	0	0	0	0	0	0	0	0	0	0	0	0	0	0	0	0	0	0	0	0	0	0	0	0	0	0	0	0	0	0	0	0	0	0	0	0	0	0
E02_R1_T18	0	0	0	0	0	0	0	0	0	0	0	0	0	0	0	0	0	0	0	0	0	0	0	0	0	0	0	0	0	0	0	0	0	0	0	0	0	0	0	0	0	0	0	0	0	0	0	0	0
E02_R1_T19	0	0	0	0	0	0	0	0	0	0	0	0	0	0	0	0	0	0	0	0	0	0	0	0	0	0	0	0	0	0	0	0	0	0	0	0	0	0	0	0	0	0	0	0	0	0	0	0	0
E02_R2_T01	0	0	0	0	0	0	0	0	0	0	0	0	0	0	0	0	0	0	0	0	0	0	0	0	0	0	0	0	0	0	0	0	0	0	0	0	0	0	0	0	0	0	0	0	0	0	0	0	0
E02_R2_T02	0	0	0	0	0	0	0	0	0	0	0	0	0	0	0	0	0	0	0	0	0	0	0	0	0	0	0	0	0	0	0	0	0	0	0	0	0	0	0	0	0	0	0	0	0	0	0	0	0
E02_R2_T03	0	0	0	0	0	0	0	0	0	0	0	0	0	0	0	0	0	0	0	0	0	0	0	0	0	0	0	0	0	0	0	0	0	0	0	0	0	0	0	0	0	0	0	0	0	0	0	0	0
E02_R2_T04	0	0	0	0	0	0	0	0	0	0	0	0	0	0	0	0	0	0	0	0	0	0	0	0	0	0	0	0	0	0	0	0	0	0	0	0	0	0	0	0	0	0	0	0	0	0	0	0	0
E02_R2_T05	0	0	0	0	0	0	0	0	0	0	0	0	0	0	0	0	0	0	0	0	0	0	0	0	0	0	0	0	0	0	0	0	0	0	0	0	0	0	0	0	0	0	0	0	0	0	0	0	0
E02_R2_T06	0	0	0	0	0	0	0	0	0	0	0	0	0	0	0	0	0	0	0	0	0	0	0	0	0	0	0	0	0	0	0	0	0	0	0	0	0	0	0	0	0	0	0	0	0	0	0	0	0
E02_R2_T09	0	0	0	0	0	0	0	0	0	0	0	0	0	0	0	0	0	0	0	0	0	0	0	0	0	0	0	0	0	0	0	0	0	0	0	0	0	0	0	0	0	0	0	0	0	0	0	0	0
E02_R2_T11	0	0	0	0	0	0	0	0	0	0	0	0	0	0	0	0	0	0	0	0	0	0	0	0	0	0	0	0	0	0	0	0	0	0	0	0	0	0	0	0	0	0	0	0	0	0	0	0	0
E02_R2_T12	0	0	0	0	0	0	0	0	0	0	0	0	0	0	0	0	0	0	0	0	0	0	0	0	0	0	0	0	0	0	0	0	0	0	0	0	0	0	0	0	0	0	0	0	0	0	0	0	0
E02_R2_T13	0	0	0	0	0	0	0	0	0	0	0	0	0	0.0280244	0	0	0	0	0	0	0	0	0	0	0	0	0	0	0	0	0	0	0	0	0	0	0	0	0	0	0	0	0	0	0	0	0	0	0
E02_R2_T14	0	0	0	0	0	0	0	0	0	0	0	0	0	0	0	0	0	0	0	0	0	0	0	0	0	0	0	0	0	0	0	0	0	0	0	0	0	0	0	0	0	0	0	0	0	0	0	0	0
E02_R2_T15	0	0	0	0	0	0	0	0	0	0	0	0	0	0	0	0	0	0	0	0	0	0	0	0	0	0	0	0	0	0	0	0	0	0	0	0	0	0	0	0	0	0	0	0	0	0	0	0	0
E02_R2_T17	0	0	0	0	0	0	0	0	0	0	0	0	0	0	0	0	0	0	0	0	0	0	0	0	0	0	0	0	0	0	0	0	0	0	0	0	0	0	0	0	0	0	0	0	0	0	0	0	0
E02_R2_T18	0	0	0	0	0	0	0	0	0	0	0	0	0	0	0	0	0	0	0	0	0	0	0	0	0	0	0	0	0	0	0	0	0	0	0	0	0	0	0	0	0	0	0	0	0	0	0	0	0
E02_R2_T19	0	0	0	0	0	0	0	0	0	0	0	0	0	0	0	0	0	0	0	0	0	0	0	0	0	0	0	0	0	0	0	0	0	0	0	0	0	0	0	0	0	0	0	0	0	0	0	0	0
E02_R3_T01	0	0	0	0	0	0	0	0	0	0	0	0	0	0	0	0	0	0	0	0	0	0	0	0	0	0	0	0	0	0	0	0	0	0	0	0	0	0	0	0	0	0	0	0	0	0	0	0	0
E02_R3_T03	0	0	0	0	0	0	0	0	0	0	0	0	0	0	0	0	0	0	0	0	0	0	0	0	0	0	0	0	0	0	0	0	0	0	0	0	0	0	0	0	0	0	0	0	0	0	0	0	0
E02_R3_T04	0	0	0	0	0	0	0	0	0	0	0	0	0	0	0	0	0	0	0	0	0	0	0	0	0	0	0	0	0	0	0	0	0	0	0	0	0	0	0	0	0	0	0	0	0	0	0	0	0
E02_R3_T05	0	0	0	0	0	0	0	0	0	0	0	0	0	0	0	0	0	0	0	0	0	0	0	0	0	0	0	0	0	0	0	0	0	0	0	0	0	0	0	0	0	0	0	0	0	0	0	0	0
E02_R3_T06	0	0	0	0	0	0	0	0	0	0	0	0	0	0	0	0	0	0	0	0	0	0	0	0	0	0	0	0	0	0	0	0	0	0	0	0	0	0	0	0	0	0	0	0	0	0	0	0	0
E02_R3_T11	0	0	0	0	0	0	0	0	0	0	0	0	0	0	0	0	0	0	0	0	0	0	0	0	0	0	0	0	0	0	0	0	0	0	0	0	0	0	0	0	0	0	0	0	0	0	0	0	0
E02_R3_T12	0	0	0	0	0	0	0	0	0	0	0	0	0	0	0	0	0	0	0	0	0	0	0	0	0	0	0	0	0	0	0	0	0	0	0	0	0	0	0	0	0	0	0	0	0	0	0	0	0
E02_R3_T13	0	0	0	0	0	0	0	0	0	0	0	0	0	0	0	0	0	0	0	0	0	0	0	0	0	0	0	0	0	0	0	0	0	0	0	0	0	0	0	0	0	0	0	0	0	0	0	0	0
E02_R3_T14	0	0	0	0	0	0	0	0	0	0	0	0	0	0	0	0	0	0	0	0	0	0	0	0	0	0	0	0	0	0	0	0	0	0	0	0	0	0	0	0	0	0	0	0	0	0	0	0	0
E02_R3_T15	0	0	0	0	0	0	0	0	0	0	0	0	0	0	0	0	0	0	0	0	0	0	0	0	0	0	0	0	0	0	0	0	0	0	0	0	0	0	0	0	0	0	0	0	0	0	0	0	0
E02_R3_T18	0	0	0	0	0	0	0	0	0	0	0	0	0	0	0	0	0	0	0	0	0	0	0	0	0	0	0	0	0	0	0	0	0	0	0	0	0	0	0	0	0	0	0	0	0	0	0	0	0
E02_R3_T19	0	0	0	0	0	0	0	0	0	0	0	0	0	0	0	0	0	0	0	0	0	0	0	0	0	0	0	0	0	0	0	0	0	0	0	0	0	0	0	0	0	0	0	0	0	0	0	0	0
E03_R1_T01	0	0	0	0	0	0	0	0	0	0	0	0	0	0	0	0	0	0	0	0	0	0	0	0	0	0	0	0	0	0	0	0	0	0	0	0	0	0	0	0	0	0	0	0	0	0	0	0	0
E03_R1_T02	0	0	0	0	0	0	0	0	0	0	0	0	0	0	0	0	0	0	0	0	0	0	0	0	0	0	0	0	0	0	0	0	0	0	0	0	0	0	0	0	0	0	0	0	0	0	0	0	0
E03_R1_T04	0	0	0	0	0	0	0	0	0	0	0	0	0	0	0	0	0	0	0	0	0	0	0	0	0	0	0	0	0	0	0	0	0	0	0	0	0	0	0	0	0	0	0	0	0	0	0	0	0
E03_R1_T05	0	0	0	0	0	0	0	0	0	0	0	0	0	0	0	0	0	0	0	0	0	0	0	0	0	0	0	0	0	0	0	0	0	0	0	0	0	0	0	0	0	0	0	0	0	0	0	0	0
E03_R1_T06	0	0	0	0	0	0	0	0	0	0	0	0	0	0	0	0	0	0	0	0	0	0	0	0	0	0	0	0	0	0	0	0	0	0	0	0	0	0	0	0	0	0	0	0	0	0	0	0	0
E03_R1_T11	0	0	0	0	0	0	0	0	0	0	0	0	0	0	0	0	0	0	0	0	0	0	0	0	0	0	0	0	0	0	0	0	0	0	0	0	0	0	0	0	0	0	0	0	0	0	0	0	0
E03_R1_T12	0	0	0	0	0	0	0	0	0	0	0	0	0	0	0	0	0	0	0	0	0	0	0	0	0	0	0	0	0	0	0	0	0	0	0	0	0	0	0	0	0	0	0	0	0	0	0	0	0
E03_R1_T13	0	0	0	0	0	0	0	0	0	0	0	0	0	0	0	0	0	0	0	0	0	0	0	0	0	0	0	0	0	0	0	0	0	0	0	0	0	0	0	0	0	0	0	0	0	0	0	0	0
E03_R1_T14	0	0	0	0	0	0	0	0	0	0	0	0	0	0	0	0	0	0	0	0	0	0	0	0	0	0	0	0	0	0	0	0	0	0	0	0	0	0	0	0	0	0	0	0	0	0	0	0	0
E03_R1_T15	0	0	0	0	0	0	0	0	0	0	0	0	0	0	0	0	0	0	0	0	0	0	0	0	0	0	0	0	0	0	0	0	0	0	0	0	0	0	0	0	0	0	0	0	0	0	0	0	0
E03_R1_T18	0	0	0	0	0	0	0	0	0	0	0	0	0	0	0	0	0	0	0	0	0	0	0	0	0	0	0	0	0	0	0	0	0	0	0	0	0	0	0	0	0	0	0	0	0	0	0	0	0
E03_R1_T19	0	0	0	0	0	0	0	0	0	0	0	0	0	0	0	0	0	0	0	0	0	0	0	0	0	0	0	0	0	0	0	0	0	0	0	0	0	0	0	0	0	0	0	0	0	0	0	0	0
E03_R2_T01	0	0	0	0	0	0	0	0	0	0	0	0	0	0	0	0	0	0	0	0	0	0	0	0	0	0	0	0	0	0	0	0	0	0	0	0	0	0	0	0	0	0	0	0	0	0	0	0	0
E03_R2_T02	0	0	0	0	0	0	0	0	0	0	0	0	0	0	0	0	0	0	0	0	0	0	0	0	0	0	0	0	0	0	0	0	0	0	0	0	0	0	0	0	0	0	0	0	0	0	0	0	0
E03_R2_T04	0	0	0	0	0	0	0	0	0	0	0	0	0	0	0	0	0	0	0	0	0	0	0	0	0	0	0	0	0	0	0	0	0	0	0	0	0	0	0	0	0	0	0	0	0	0	0	0	0
E03_R2_T05	0	0	0	0	0	0	0	0	0	0	0	0	0	0	0	0	0	0	0	0	0	0	0	0	0	0	0	0	0	0	0	0	0	0	0	0	0	0	0	0	0	0	0	0	0	0	0	0	0
E03_R2_T06	0	0	0	0	0	0	0	0	0	0	0	0	0	0	0	0	0	0	0	0	0	0	0	0	0	0	0	0	0	0	0	0	0	0	0	0	0	0	0	0	0	0	0	0	0	0	0	0	0
E03_R2_T09	0	0	0	0	0	0	0	0	0	0	0	0	0	0	0	0	0	0	0	0	0	0	0	0	0	0	0	0	0	0	0	0	0	0	0	0	0	0	0	0	0	0	0	0	0	0	0	0	0
E03_R2_T11	0	0	0	0	0	0	0	0	0	0	0	0	0	0	0	0	0	0	0	0	0	0	0	0	0	0	0	0	0	0	0	0	0	0	0	0	0	0	0	0	0	0	0	0	0	0	0	0	0
E03_R2_T12	0	0	0	0	0	0	0	0	0	0	0	0	0	0	0	0	0	0	0	0	0	0	0	0	0	0	0	0	0	0	0	0	0	0	0	0	0	0	0	0	0	0	0	0	0	0	0	0	0
E03_R2_T13	0	0	0	0	0	0	0	0	0	0	0	0	0	0	0	0	0	0	0	0	0	0	0	0	0	0	0	0	0	0	0	0	0	0	0	0	0	0	0	0	0	0	0	0	0	0	0	0	0
E03_R2_T14	0	0	0	0	0	0	0	0	0	0	0	0	0	0	0	0	0	0	0	0	0	0	0	0	0	0	0	0	0	0	0	0	0	0	0	0	0	0	0	0	0	0	0	0	0	0	0	0	0
E03_R2_T15	0	0	0	0	0	0	0	0	0	0	0	0	0	0	0	0	0	0	0	0	0	0	0	0	0	0	0	0	0	0	0	0	0	0	0	0	0	0	0	0	0	0	0	0	0	0	0	0	0
E03_R2_T17	0	0	0	0	0	0	0	0	0	0	0	0	0	0	0	0	0	0	0	0	0	0	0	0	0	0	0	0	0	0	0	0	0	0	0	0	0	0	0	0	0	0	0	0	0	0	0	0	0
E03_R2_T18	0	0	0	0	0	0	0	0	0	0	0	0	0	0	0	0	0	0	0	0	0	0	0	0	0	0	0	0	0	0	0	0	0	0	0	0	0	0	0	0	0	0	0	0	0	0	0	0	0
E03_R3_T01	0	0	0	0	0	0	0	0	0	0	0	0	0	0	0	0	0	0	0	0	0	0	0	0	0	0	0	0	0	0	0	0	0	0	0	0	0	0	0	0	0	0	0	0	0	0	0	0	0
E03_R3_T02	0	0	0	0	0	0	0	0	0	0	0	0	0	0	0	0	0	0	0	0	0	0	0	0	0	0	0	0	0	0	0	0	0	0	0	0	0	0	0	0	0	0	0	0	0	0	0	0	0
E03_R3_T04	0	0	0	0	0	0	0	0	0	0	0	0	0	0	0	0	0	0	0	0	0	0	0	0	0	0	0	0	0	0	0	0	0	0	0	0	0	0	0	0	0	0	0	0	0	0	0	0	0
E03_R3_T05	0	0	0	0	0	0	0	0	0	0	0	0	0	0	0	0	0	0	0	0	0	0	0	0	0	0	0	0	0	0	0	0	0	0	0	0	0	0	0	0	0	0	0	0	0	0	0	0	0
E03_R3_T06	0	0	0	0	0	0	0	0	0	0	0	0	0	0	0	0	0	0	0	0	0	0	0	0	0	0	0	0	0	0	0	0	0	0	0	0	0	0	0	0	0	0	0	0	0	0	0	0	0
E03_R3_T11	0	0	0	0	0	0	0	0	0	0	0	0	0	0	0	0	0	0	0	0	0	0	0	0	0	0	0	0	0	0	0	0	0	0	0	0	0	0	0	0	0	0	0	0	0	0	0	0	0
E03_R3_T12	0	0	0	0	0	0	0	0	0	0	0	0	0	0	0	0	0	0	0	0	0	0	0	0	0	0	0	0	0	0	0	0	0	0	0	0	0	0	0	0	0	0	0	0	0	0	0	0	0
E03_R3_T13	0	0	0	0	0	0	0	0	0	0	0	0	0	0	0	0	0	0	0	0	0	0	0	0	0	0	0	0	0	0	0	0	0	0	0	0	0	0	0	0	0	0	0	0	0	0	0	0	0
E03_R3_T14	0	0	0	0	0	0	0	0	0	0	0	0	0	0	0	0	0	0	0	0	0	0	0	0	0	0	0	0	0	0	0	0	0	0	0	0	0	0	0	0	0	0	0	0	0	0	0	0	0
E03_R3_T15	0	0	0	0	0	0	0	0	0	0	0	0	0	0	0	0	0	0	0	0	0	0	0	0	0	0	0	0	0	0	0	0	0	0	0	0	0	0	0	0	0	0	0	0	0	0	0	0	0
E03_R3_T17	0	0	0	0	0	0	0	0	0	0	0	0	0	0	0	0	0	0	0	0	0	0	0	0	0	0	0	0	0	0	0	0	0	0	0	0	0	0	0	0	0	0	0	0	0	0	0	0	0
E03_R3_T18	0	0	0	0	0	0	0	0	0	0	0	0	0	0	0	0	0	0	0	0	0	0	0	0	0	0	0	0	0	0	0	0	0	0	0	0	0	0	0	0	0	0	0	0	0	0	0	0	0
E03_R3_T19	0	0	0	0	0	0	0	0	0	0	0	0	0	0	0	0	0	0	0	0	0	0	0	0	0	0	0	0	0	0	0	0	0	0	0	0	0	0	0	0	0	0	0	0	0	0	0	0	0
E04_R1_T01	0	0	0	0	0	0	0	0	0	0	0	0	0	0	0	0	0	0	0	0	0	0	0	0	0	0	0	0	0	0	0	0	0	0	0	0	0	0	0	0	0	0	0	0	0	0	0	0	0
E04_R1_T03	0	0	0	0	0	0	0	0	0	0	0	0	0	0	0	0	0	0	0	0	0	0	0	0	0	0	0	0	0	0	0	0	0	0	0	0	0	0	0	0	0	0	0	0	0	0	0	0	0
E04_R1_T04	0	0	0	0	0	0	0	0	0	0	0	0	0	0	0	0	0	0	0	0	0	0	0	0	0	0	0	0	0	0	0	0	0	0	0	0	0	0	0	0	0	0	0	0	0	0	0	0	0
E04_R1_T05	0	0	0	0	0	0	0	0	0	0	0	0	0	0	0	0	0	0	0	0	0	0	0	0	0	0	0	0	0	0	0	0	0	0	0	0	0	0	0	0	0	0	0	0	0	0	0	0	0
E04_R1_T06	0	0	0	0	0	0	0	0	0	0	0	0	0	0	0	0	0	0	0	0	0	0	0	0	0	0	0	0	0	0	0	0	0	0	0	0	0	0	0	0	0	0	0	0	0	0	0	0	0
E04_R1_T11	0	0	0	0	0	0	0	0	0	0	0	0	0	0	0	0	0	0	0	0	0	0	0	0	0	0	0	0	0	0	0	0	0	0	0	0	0	0	0	0	0	0	0	0	0	0	0	0	0
E04_R1_T12	0	0	0	0	0	0	0	0	0	0	0	0	0	0	0	0	0	0	0	0	0	0	0	0	0	0	0	0	0	0	0	0	0	0	0	0	0	0	0	0	0	0	0	0	0	0	0	0	0
E04_R1_T13	0	0	0	0	0	0	0	0	0	0	0	0	0	0	0	0	0	0	0	0	0	0	0	0	0	0	0	0	0	0	0	0	0	0	0	0	0	0	0	0	0	0	0	0	0	0	0	0	0
E04_R1_T14	0	0	0	0	0	0	0	0	0	0	0	0	0	0	0	0	0	0	0	0	0	0	0	0	0	0	0	0	0	0	0	0	0	0	0	0	0	0	0	0	0	0	0	0	0	0	0	0	0
E04_R1_T15	0	0	0	0	0	0	0	0	0	0	0	0	0	0	0	0	0	0	0	0	0	0	0	0	0	0	0	0	0	0	0	0	0	0	0	0	0	0	0	0	0	0	0	0	0	0	0	0	0
E04_R1_T17	0	0	0	0	0	0	0	0	0	0	0	0	0	0	0	0	0	0	0	0	0	0	0	0	0	0	0	0	0	0	0	0	0	0	0	0	0	0	0	0	0	0	0	0	0	0	0	0	0
E04_R1_T18	0	0	0	0	0	0	0	0	0	0	0	0	0	0	0	0	0	0	0	0	0	0	0	0	0	0	0	0	0	0	0	0	0	0	0	0	0	0	0	0	0	0	0	0	0	0	0	0	0
E04_R1_T19	0	0	0	0	0	0	0	0	0	0	0	0	0	0	0	0	0	0	0	0	0	0	0	0	0	0	0	0	0	0	0	0	0	0	0	0	0	0	0	0	0	0	0	0	0	0	0	0	0
E04_R2_T01	0	0	0	0	0	0	0	0	0	0	0	0	0	0	0	0	0	0	0	0	0	0	0	0	0	0	0	0	0	0	0	0	0	0	0	0	0	0	0	0	0	0	0	0	0	0	0	0	0
E04_R2_T02	0	0	0	0	0	0	0	0	0	0	0	0	0	0	0	0	0	0	0	0	0	0	0	0	0	0	0	0	0	0	0	0	0	0	0	0	0	0	0	0	0	0	0	0	0	0	0	0	0
E04_R2_T03	0	0	0	0	0	0	0	0	0	0	0	0	0	0	0	0	0	0	0	0	0	0	0	0	0	0	0	0	0	0	0	0	0	0	0	0	0	0	0	0	0	0	0	0	0	0	0	0	0
E04_R2_T05	0	0	0	0	0	0	0	0	0	0	0	0	0	0	0	0	0	0	0	0	0	0	0	0	0	0	0	0	0	0	0	0	0	0	0	0	0	0	0	0	0	0	0	0	0	0	0	0	0
E04_R2_T06	0	0	0	0	0	0	0	0	0	0	0	0	0	0	0	0	0	0	0	0	0	0	0	0	0	0	0	0	0	0	0	0	0	0	0	0	0	0	0	0	0	0	0	0	0	0	0	0	0
E04_R2_T08	0	0	0	0	0	0	0	0	0	0	0	0	0	0	0	0	0	0	0	0	0	0	0	0	0	0	0	0	0	0	0	0	0	0	0	0	0	0	0	0	0	0	0	0	0	0	0	0	0
E04_R2_T11	0	0	0	0	0	0	0	0	0	0	0	0	0	0	0	0	0	0	0	0	0	0	0	0	0	0	0	0	0	0	0	0	0	0	0	0	0	0	0	0	0	0	0	0	0	0	0	0	0
E04_R2_T12	0	0	0	0	0	0	0	0	0	0	0	0	0	0	0	0	0	0	0	0	0	0	0	0	0	0	0	0	0	0	0	0	0	0	0	0	0	0	0	0	0	0	0	0	0	0	0	0	0
E04_R2_T13	0	0	0	0	0	0	0	0	0	0	0	0	0	0	0	0	0	0	0	0	0	0	0	0	0	0	0	0	0	0	0	0	0	0	0	0	0	0	0	0	0	0	0	0	0	0	0	0	0
E04_R2_T14	0	0	0	0	0	0	0	0	0	0	0	0	0	0	0	0	0	0	0	0	0	0	0	0	0	0	0	0	0	0	0	0	0	0	0	0	0	0	0	0	0	0	0	0	0	0	0	0	0
E04_R2_T15	0	0	0	0	0	0	0	0	0	0	0	0	0	0	0	0	0	0	0	0	0	0	0	0	0	0	0	0	0	0	0	0	0	0	0	0	0	0	0	0	0	0	0	0	0	0	0	0	0
E04_R2_T18	0	0	0	0	0	0	0	0	0	0	0	0	0	0	0	0	0	0	0	0	0	0	0	0	0	0	0	0	0	0	0	0	0	0	0	0	0	0	0	0	0	0	0	0	0	0	0	0	0
E04_R3_T01	0	0	0	0	0	0	0	0	0	0	0	0	0	0	0	0	0	0	0	0	0	0	0	0	0	0	0	0	0	0	0	0	0	0	0	0	0	0	0	0	0	0	0	0	0	0	0	0	0
E04_R3_T03	0	0	0	0	0	0	0	0	0	0	0	0	0	0	0	0	0	0	0	0	0	0	0	0	0	0	0	0	0	0	0	0	0	0	0	0	0	0	0	0	0	0	0	0	0	0	0	0	0
E04_R3_T04	0	0	0	0	0	0	0	0	0	0	0	0	0	0	0	0	0	0	0	0	0	0	0	0	0	0	0	0	0	0	0	0	0	0	0	0	0	0	0	0	0	0	0	0	0	0	0	0	0
E04_R3_T05	0	0	0	0	0	0	0	0	0	0	0	0	0	0	0	0	0	0	0	0	0	0	0	0	0	0	0	0	0	0	0	0	0	0	0	0	0	0	0	0	0	0	0	0	0	0	0	0.0173993	0
E04_R3_T06	0	0	0	0	0	0	0	0	0	0	0	0	0	0	0	0	0	0	0	0	0	0	0	0	0	0	0	0	0	0	0	0	0	0	0	0	0	0	0	0	0	0	0	0	0	0	0	0	0
E04_R3_T08	0	0	0	0	0	0	0	0	0	0	0	0	0	0	0	0	0	0	0	0	0	0	0	0	0	0	0	0	0	0	0	0	0	0	0	0	0	0	0	0	0	0	0	0	0	0	0	0	0
E04_R3_T10	0	0	0	0	0	0	0	0	0	0	0	0	0	0	0	0	0	0	0	0	0	0	0	0	0	0	0	0	0	0	0	0	0	0	0	0	0	0	0	0	0	0	0	0	0	0	0	0	0
E04_R3_T11	0	0	0	0	0	0	0	0	0	0	0	0	0	0	0	0	0	0	0	0	0	0	0	0	0	0	0	0	0	0	0	0	0	0	0	0	0	0	0	0	0	0	0	0	0	0	0	0	0
E04_R3_T12	0	0	0	0	0	0	0	0	0	0	0	0	0	0	0	0	0	0	0	0	0	0	0	0	0	0	0	0	0	0	0	0	0	0	0	0	0	0	0	0	0	0	0	0	0	0	0	0	0
E04_R3_T13	0	0	0	0	0	0	0	0	0	0	0	0	0	0	0	0	0	0	0	0	0	0	0	0	0	0	0	0	0	0	0	0	0	0	0	0	0	0	0	0	0	0	0	0	0	0	0	0	0
E04_R3_T14	0	0	0	0	0	0	0	0	0	0	0	0	0	0	0	0	0	0	0	0	0	0	0	0	0	0	0	0	0	0	0	0	0	0	0	0	0	0	0	0	0	0	0	0	0	0	0	0	0
E04_R3_T15	0	0	0	0	0	0	0	0	0	0	0	0	0	0	0	0	0	0	0	0	0	0	0	0	0	0	0	0	0	0	0	0	0	0	0	0	0	0	0	0	0	0	0	0	0	0	0	0	0
E04_R3_T17	0	0	0	0	0	0	0	0	0	0	0	0	0	0	0	0	0	0	0	0	0	0	0	0	0	0	0	0	0	0	0	0	0	0	0	0	0	0	0	0	0	0	0	0	0	0	0	0	0
E04_R3_T18	0	0	0	0	0	0	0	0	0	0	0	0	0	0	0	0	0	0	0	0	0	0	0	0	0	0	0	0	0	0	0	0	0	0	0	0	0	0	0	0	0	0	0	0	0	0	0	0	0
E05_R1_T01	0	0	0	0	0	0	0	0	0	0	0	0	0	0	0	0	0	0	0	0	0	0	0	0	0	0	0	0	0	0	0	0	0	0	0	0	0	0	0	0	0	0	0	0	0	0	0	0	0
E05_R1_T02	0	0	0	0	0	0	0	0	0	0	0	0	0	0	0	0	0	0	0	0	0	0	0	0	0	0	0	0	0	0	0	0	0	0	0	0	0	0	0	0	0	0	0	0	0	0	0	0	0
E05_R1_T03	0	0	0	0	0	0	0	0	0	0	0	0	0	0	0	0	0	0	0	0	0	0	0	0	0	0	0	0	0	0	0	0	0	0	0	0	0	0	0	0	0	0	0	0	0	0	0	0	0
E05_R1_T04	0	0	0	0	0	0	0	0	0	0	0	0	0	0	0	0	0	0	0	0	0	0	0	0	0	0	0	0	0	0	0	0	0	0	0	0	0	0	0	0	0	0	0	0	0	0	0	0	0
E05_R1_T05	0	0	0	0	0	0	0	0	0	0	0	0	0	0	0	0	0	0	0	0	0	0	0	0	0	0	0	0	0	0	0	0	0	0	0	0	0	0	0	0	0	0	0	0	0	0	0	0	0
E05_R1_T06	0	0	0	0	0	0	0	0	0	0	0	0	0	0	0	0	0	0	0	0	0	0	0	0	0	0	0	0	0	0	0	0	0	0	0	0	0	0	0	0	0	0	0	0	0	0	0	0	0
E05_R1_T07	0	0	0	0	0	0	0	0	0	0	0	0	0	0	0	0	0	0	0	0	0	0	0	0	0	0	0	0	0	0	0	0	0	0	0	0	0	0	0	0	0	0	0	0	0	0	0	0	0
E05_R1_T08	0	0	0	0	0	0	0	0	0	0	0	0	0	0	0	0	0	0	0	0	0	0	0	0	0	0	0	0	0	0	0	0	0	0	0	0	0	0	0	0	0	0	0	0	0	0	0	0	0
E05_R1_T09	0	0	0	0	0	0	0	0	0	0	0	0	0	0	0	0	0	0	0	0	0	0	0	0	0	0	0	0	0	0	0	0	0	0	0	0	0	0	0	0	0	0	0	0	0	0	0	0	0
E05_R1_T10	0	0	0	0	0	0	0	0	0	0	0	0	0	0	0	0	0	0	0	0	0	0	0	0	0	0	0	0	0	0	0	0	0	0	0	0	0	0	0	0	0	0	0	0	0	0	0	0	0
E05_R1_T11	0	0	0	0	0	0	0	0	0	0	0	0	0	0	0	0	0	0	0	0	0	0	0	0	0	0	0	0	0	0	0	0	0	0	0	0	0	0	0	0	0	0	0	0	0	0	0	0	0
E05_R1_T12	0	0	0	0	0	0	0	0	0	0	0	0	0	0	0	0	0	0	0	0	0	0	0	0	0	0	0	0	0	0	0	0	0	0	0	0	0	0	0	0	0	0	0	0	0	0	0	0	0
E05_R1_T13	0	0	0	0	0	0	0	0	0	0	0	0	0	0	0	0	0	0	0	0	0	0	0	0	0	0	0	0	0	0	0	0	0	0	0	0	0	0	0	0	0	0	0	0	0	0	0	0	0
E05_R1_T14	0	0	0	0	0	0	0	0	0	0	0	0	0	0	0	0	0	0	0	0	0	0	0	0	0	0	0	0	0	0	0	0	0	0	0	0	0	0	0	0	0	0	0	0	0	0	0	0	0
E05_R1_T15	0	0	0	0	0	0	0	0	0	0	0	0	0	0	0	0	0	0	0	0	0	0	0	0	0	0	0	0	0	0	0	0	0	0	0	0	0	0	0	0	0	0	0	0	0	0	0	0	0
E05_R1_T17	0	0	0	0	0	0	0	0	0	0	0	0	0	0	0	0	0	0	0	0	0	0	0	0	0	0	0	0	0	0	0	0	0	0	0	0	0	0	0	0	0	0	0	0	0	0	0	0	0
E05_R1_T18	0	0	0	0	0	0	0	0	0	0	0	0	0	0	0	0	0	0	0	0	0	0	0	0	0	0	0	0	0	0	0	0	0	0	0	0	0	0	0	0	0	0	0	0	0	0	0	0	0
E05_R2_T01	0	0	0	0	0	0	0	0	0	0	0	0	0	0	0	0	0	0	0	0	0	0	0	0	0	0	0	0	0	0	0	0	0	0	0	0	0	0	0	0	0	0	0	0	0	0	0	0	0
E05_R2_T02	0	0	0	0	0	0	0	0	0	0	0	0	0	0	0	0	0	0	0	0	0	0	0	0	0	0	0	0	0	0	0	0	0	0	0	0	0	0	0	0	0	0	0	0	0	0	0	0	0
E05_R2_T03	0	0	0	0	0	0	0	0	0	0	0	0	0	0	0	0	0	0	0	0	0	0	0	0	0	0	0	0	0	0	0	0	0	0	0	0	0	0	0	0	0	0	0	0	0	0	0	0	0
E05_R2_T04	0	0	0	0	0	0	0	0	0	0	0	0	0	0	0	0	0	0	0	0	0	0	0	0	0	0	0	0	0	0	0	0	0	0	0	0	0	0	0	0	0	0	0	0	0	0	0	0	0
E05_R2_T05	0	0	0	0	0	0	0	0	0	0	0	0	0	0	0	0	0	0	0	0	0	0	0	0	0	0	0	0	0	0	0	0	0	0	0	0	0	0	0	0	0	0	0	0	0	0	0	0	0
E05_R2_T06	0	0	0	0	0	0	0	0	0	0	0	0	0	0	0	0	0	0	0	0	0	0	0	0	0	0	0	0	0	0	0	0	0	0	0	0	0	0	0	0	0	0	0	0	0	0	0	0	0
E05_R2_T07	0	0	0	0	0	0	0	0	0	0	0	0	0	0	0	0	0	0	0	0	0	0	0	0	0	0	0	0	0	0	0	0	0	0	0	0	0	0	0	0	0	0	0	0	0	0	0	0	0
E05_R2_T08	0	0	0	0	0	0	0	0	0	0	0	0	0	0	0	0	0	0	0	0	0	0	0	0	0	0	0	0	0	0	0	0	0	0	0	0	0	0	0	0	0	0	0	0	0	0	0	0	0
E05_R2_T09	0	0	0	0	0	0	0	0	0	0	0	0	0	0	0	0	0	0	0	0	0	0	0	0	0	0	0	0	0	0	0	0	0	0	0	0	0	0	0	0	0	0	0	0	0	0	0	0	0
E05_R2_T10	0	0	0	0	0	0	0	0	0	0	0	0	0	0	0	0	0	0	0	0	0	0	0	0	0	0	0	0	0	0	0	0	0	0	0	0	0	0	0	0	0	0	0	0	0	0	0	0	0
E05_R2_T11	0	0	0	0	0	0	0	0	0	0	0	0	0	0	0	0	0	0	0	0	0	0	0	0	0	0	0	0	0	0	0	0	0	0	0	0	0	0	0	0	0	0	0	0	0	0	0	0	0
E05_R2_T12	0	0	0	0	0	0	0	0	0	0	0	0	0	0	0	0	0	0	0	0	0	0	0	0	0	0	0	0	0	0	0	0	0	0	0	0	0	0	0	0	0	0	0	0	0	0	0	0	0
E05_R2_T13	0	0	0	0	0	0	0	0	0	0	0	0	0	0	0	0	0	0	0	0	0	0	0	0	0	0	0	0	0	0	0	0	0	0	0	0	0	0	0	0	0	0	0	0	0	0	0	0	0
E05_R2_T14	0	0	0	0	0	0	0	0	0	0	0	0	0	0	0	0	0	0	0	0	0	0	0	0	0	0	0	0	0	0	0	0	0	0	0	0	0	0	0	0	0	0	0	0	0	0	0	0	0
E05_R2_T15	0	0	0	0	0	0	0	0	0	0	0	0	0	0	0	0	0	0	0	0	0	0	0	0	0	0	0	0	0	0	0	0	0	0	0	0	0	0	0	0	0	0	0	0	0	0	0	0	0
E05_R2_T17	0	0	0	0	0	0	0	0	0	0	0	0	0	0	0	0	0	0	0	0	0	0	0	0	0	0	0	0	0	0	0	0	0	0	0	0	0	0	0	0	0	0	0	0	0	0	0	0	0
E05_R2_T18	0	0	0	0	0	0	0	0	0	0	0	0	0	0	0	0	0	0	0	0	0	0	0	0	0	0	0	0	0	0	0	0	0	0	0	0	0	0	0	0	0	0	0	0	0	0	0	0	0
E05_R2_T19	0	0	0	0	0	0	0	0	0	0	0	0	0	0	0	0	0	0	0	0	0	0	0	0	0	0	0	0	0	0	0	0	0	0	0	0	0	0	0	0	0	0	0	0	0	0	0	0	0
E05_R3_T01	0	0	0	0	0	0	0	0	0	0	0	0	0	0	0	0	0	0	0	0	0	0	0	0	0	0	0	0	0	0	0	0	0	0	0	0	0	0	0	0	0	0	0	0	0	0	0	0	0
E05_R3_T02	0	0	0	0	0	0	0	0	0	0	0	0	0	0	0	0	0	0	0	0	0	0	0	0	0	0	0	0	0	0	0	0	0	0	0	0	0	0	0	0	0	0	0	0	0	0	0	0	0
E05_R3_T03	0	0	0	0	0	0	0	0	0	0	0	0	0	0	0	0	0	0	0	0	0	0	0	0	0	0	0	0	0	0	0	0	0	0	0	0	0	0	0	0	0	0	0	0	0	0	0	0	0
E05_R3_T04	0	0	0	0	0	0	0	0	0	0	0	0	0	0	0	0	0	0	0	0	0	0	0	0	0	0	0	0	0	0	0	0	0	0	0	0	0	0	0	0	0	0	0	0	0	0	0	0	0
E05_R3_T05	0	0	0	0	0	0	0	0	0	0	0	0	0	0	0	0	0	0	0	0	0	0	0	0	0	0	0	0	0	0	0	0	0	0	0	0	0	0	0	0	0	0	0	0	0	0	0	0	0
E05_R3_T06	0	0	0	0	0	0	0	0	0	0	0	0	0	0	0	0	0	0	0	0	0	0	0	0	0	0	0	0	0	0	0	0	0	0	0	0	0	0	0	0	0	0	0	0	0	0	0	0	0
E05_R3_T07	0	0	0	0	0	0	0	0	0	0	0	0	0	0	0	0	0	0	0	0	0	0	0	0	0	0	0	0	0	0	0	0	0	0	0	0.000838889	0	0	0	0	0	0	0	0	0	0	0	0	0
E05_R3_T08	0	0	0	0	0	0	0	0	0	0	0	0	0	0	0	0	0	0	0	0	0	0	0	0	0	0	0	0	0	0	0	0	0	0	0	0	0	0	0	0	0	0	0	0	0	0	0	0	0
E05_R3_T09	0	0	0	0	0	0	0	0	0	0	0	0	0	0	0	0	0	0	0	0	0	0	0	0	0	0	0	0	0	0	0	0	0	0	0	0	0	0	0	0	0	0	0	0	0	0	0	0	0
E05_R3_T10	0	0	0	0	0	0	0	0	0	0	0	0	0	0	0	0	0	0	0	0	0	0	0	0	0	0	0	0	0	0	0	0	0	0	0	0	0	0	0	0	0	0	0	0	0	0	0	0	0
E05_R3_T11	0	0	0	0	0	0	0	0	0	0	0	0	0	0	0	0	0	0	0	0	0	0	0	0	0	0	0	0	0	0	0	0	0	0	0	0	0	0	0	0	0	0	0	0	0	0	0	0	0
E05_R3_T12	0	0	0	0	0	0	0	0	0	0	0	0	0	0	0	0	0	0	0	0	0	0	0	0	0	0	0	0	0	0	0	0	0	0	0	0	0	0	0	0	0	0	0	0	0	0	0	0	0
E05_R3_T13	0	0	0	0	0	0	0	0	0	0	0	0	0	0	0	0	0	0	0	0	0	0	0	0	0	0	0	0	0	0	0	0	0	0	0	0	0	0	0	0	0	0	0	0	0	0	0	0	0
E05_R3_T14	0	0	0	0	0	0	0	0	0	0	0	0	0	0	0	0	0	0	0	0	0	0	0	0	0	0	0	0	0	0	0	0	0	0	0	0	0	0	0	0	0	0	0	0	0	0	0	0	0
E05_R3_T15	0	0	0	0	0	0	0	0	0	0	0	0	0	0	0	0	0	0	0	0	0	0	0	0	0	0	0	0	0	0	0	0	0	0	0	0	0	0	0	0	0	0	0	0	0	0	0	0	0
E05_R3_T17	0	0	0	0	0	0	0.00311771	0	0	0	0	0	0	0	0	0	0	0	0	0	0	0	0	0	0	0	0	0	0	0	0	0	0	0	0	0	0	0	0	0	0	0	0	0	0	0	0	0	0
E05_R3_T18	0	0	0	0	0	0	0	0	0	0	0	0	0	0	0	0	0	0	0	0	0	0	0	0	0	0	0	0	0	0	0	0	0	0	0	0	0	0	0	0	0	0	0	0	0	0	0	0	0
E05_R3_T19	0	0	0	0	0	0	0	0	0	0	0	0	0	0	0	0	0	0	0	0	0	0	0	0	0	0	0	0	0	0	0	0	0	0	0	0	0	0	0	0	0	0	0	0	0	0	0	0	0
E06_R1_T01	0	0	0	0	0	0	0	0	0	0	0	0	0	0	0	0	0	0	0	0	0	0	0	0	0	0	0	0	0	0	0	0	0	0	0	0	0	0	0	0	0	0	0	0	0	0	0	0.442374	0
E06_R1_T02	0	0	0	0	0	0	0	0	0	0	0	0	0	0	0	0	0	0	0	0	0	0	0	0	0	0	0	0	0	0	0	0	0	0	0	0	0	0	0	0	0	0	0	0	0	0	0	0.383219	0
E06_R1_T03	0	0	0	0	0	0	0	0	0	0	0	0	0	0	0	0	0	0	0	0	0	0	0	0	0	0	0	0	0	0	0	0	0	0	0	0	0	0	0	0	0	0	0	0	0	0	0	0.473008	0
E06_R1_T04	0	0	0	0	0	0	0	0	0	0	0	0	0	0	0	0	0	0	0	0	0	0	0	0	0	0	0	0	0	0	0	0	0	0	0	0	0	0	0	0	0	0	0	0	0	0	0	0.198097	0
E06_R1_T05	0	0	0	0	0	0	0	0	0	0	0	0	0	0	0	0	0	0	0	0	0	0	0	0	0	0	0	0	0	0	0	0	0	0	0	0	0	0	0	0	0	0	0	0	0	0	0	0.61608	0
E06_R1_T06	0	0	0	0	0	0	0	0.0298335	0	0	0	0	0	0	0	0	0	0	0	0	0	0	0	0	0	0	0	0	0	0	0	0	0	0	0	0	0	0	0	0	0	0	0	0	0	0	0	0.291566	0
E06_R1_T07	0	0	0	0	0	0	0	0	0	0	0	0	0	0	0	0	0	0	0	0	0	0	0	0	0	0	0	0	0	0	0	0	0	0	0	0	0	0	0	0	0	0	0	0	0	0	0	0.0600675	0
E06_R1_T08	0	0	0	0	0	0	0	0	0	0	0	0	0	0	0	0	0	0	0	0	0	0	0	0	0	0	0	0	0	0	0	0	0	0	0	0	0	0	0	0	0	0	0	0	0	0	0	0.230954	0
E06_R1_T09	0	0	0	0	0	0	0	0	0	0	0	0	0	0	0	0	0	0	0	0	0	0	0	0	0	0	0	0	0	0	0	0	0	0	0	0	0	0	0	0	0	0	0	0	0	0	0	0.348132	0
E06_R1_T10	0	0	0	0	0	0	0	0	0	0	0	0	0	0	0	0	0	0	0	0	0	0	0	0	0	0	0	0	0	0	0	0	0	0	0	0	0	0	0	0	0	0	0	0	0	0	0	0.103995	0
E06_R1_T11	0	0	0	0	0	0	0	0.0325522	0	0	0	0	0	0	0	0	0	0	0	0	0	0	0	0	0	0	0	0	0	0	0	0	0	0	0	0	0	0	0	0	0	0	0	0	0	0	0	0.0949187	0
E06_R1_T12	0	0	0	0	0	0	0	0	0	0	0	0	0	0	0	0	0	0	0	0	0	0	0	0	0	0	0	0	0	0	0	0	0	0	0	0	0	0	0	0	0	0	0	0	0	0	0	0	0
E06_R1_T13	0	0	0	0	0	0	0	0	0	0	0	0	0	0	0	0	0	0	0	0	0	0	0	0	0	0	0	0	0	0	0	0	0	0	0	0	0	0	0	0	0	0	0	0	0	0	0	0.0453916	0
E06_R1_T14	0	0	0	0	0	0	0	0	0	0	0	0	0	0	0	0	0	0	0	0	0	0	0	0	0	0	0	0	0	0	0	0	0	0	0	0	0	0	0	0	0	0	0	0	0	0	0	0.802685	0
E06_R1_T15	0	0	0	0	0	0	0	0	0	0	0	0	0	0	0	0	0	0	0	0	0	0	0	0	0	0	0	0	0	0	0	0	0	0	0	0	0	0	0	0	0	0	0	0	0	0	0	0	0
E06_R1_T17	0	0	0	0	0	0	0	0	0	0	0	0	0	0	0	0	0	0	0	0	0	0	0	0	0	0	0	0	0	0	0	0	0	0	0	0	0	0	0	0	0	0	0	0	0	0	0	0	0
E06_R1_T18	0	0	0	0	0	0	0	0	0	0	0	0	0	0	0	0	0	0	0	0	0	0	0	0	0	0	0	0	0	0	0	0	0	0	0	0	0	0	0	0	0	0	0	0	0	0	0	0	0
E06_R1_T19	0	0	0	0	0	0	0	0	0	0	0	0	0	0	0	0	0	0	0	0	0	0	0	0	0	0	0	0	0	0	0	0	0	0	0	0	0	0	0	0	0	0	0	0	0	0	0	0	0
E06_R2_T01	0	0	0	0	0	0	0	0	0	0	0	0	0	0	0	0	0	0	0	0	0	0	0	0	0	0	0	0	0	0	0	0	0	0	0	0	0	0	0	0	0	0	0	0	0	0	0	0.314081	0
E06_R2_T02	0	0	0	0	0	0	0	0	0	0	0	0	0	0	0	0	0	0	0	0	0	0	0	0	0	0	0	0	0	0	0	0	0	0	0	0	0	0	0	0	0	0	0	0	0	0	0	0.44074	0
E06_R2_T03	0	0	0	0	0	0	0	0.0080068	0	0	0	0	0	0	0	0	0	0	0	0	0	0	0	0	0	0	0	0	0	0	0	0	0	0	0	0	0	0	0	0	0	0	0	0	0	0	0	0.345058	0
E06_R2_T04	0	0	0	0	0	0	0	0	0	0	0	0	0	0	0	0	0	0	0	0	0	0	0	0	0	0	0	0	0	0	0	0	0	0	0	0	0	0	0	0	0	0	0	0	0	0	0	0.288479	0
E06_R2_T05	0	0	0	0	0	0	0	0	0	0	0	0	0	0	0	0	0	0	0	0	0	0	0	0	0	0	0	0	0	0	0	0	0	0	0	0	0	0	0	0	0	0	0	0	0	0	0	0.546362	0
E06_R2_T06	0	0	0	0	0	0	0	0	0	0	0	0	0	0	0	0	0	0	0	0	0	0	0	0	0	0	0	0	0	0	0	0	0	0	0	0	0	0	0	0	0	0	0	0	0	0	0	0.254505	0
E06_R2_T07	0	0	0	0	0	0	0	0	0	0	0	0	0	0	0	0	0	0	0	0	0	0	0	0	0	0	0	0	0	0	0	0	0	0	0	0	0	0	0	0	0	0	0	0	0	0	0	0.217128	0
E06_R2_T08	0	0	0	0	0	0	0	0	0	0	0	0	0	0	0	0	0	0	0	0	0	0	0	0	0	0	0	0	0	0	0	0	0	0	0	0	0	0	0	0	0	0	0	0	0	0	0	0.268771	0
E06_R2_T09	0	0	0	0	0	0	0	0	0	0	0	0	0	0	0	0	0	0	0	0	0	0	0	0	0	0	0	0	0	0	0	0	0	0	0	0	0	0	0	0	0	0	0	0	0	0	0	0.254064	0
E06_R2_T11	0	0	0	0	0	0	0	0	0	0	0	0	0	0	0	0	0	0	0	0	0	0	0	0	0	0	0	0	0	0	0	0	0	0	0	0	0	0	0	0	0	0	0	0	0	0	0	0.0413223	0
E06_R2_T12	0	0	0	0	0	0	0	0	0	0	0	0	0	0.0129146	0	0	0	0	0	0	0	0	0	0	0	0	0	0	0	0	0	0	0	0	0	0	0	0	0	0	0	0	0	0	0	0	0	0.132739	0
E06_R2_T13	0	0	0	0	0	0	0	0	0	0	0	0	0	0	0	0	0	0	0	0	0	0	0	0	0	0	0	0	0	0	0	0	0	0	0	0	0	0	0	0	0	0	0	0	0	0	0	0.261455	0
E06_R2_T14	0	0	0	0	0	0	0	0	0	0	0	0	0	0	0	0	0	0	0	0	0	0	0	0	0	0	0	0	0	0	0	0	0	0	0	0	0	0	0	0	0	0	0	0	0	0	0	0.00407396	0
E06_R2_T15	0	0	0	0	0	0	0	0	0	0	0	0	0	0	0	0	0	0	0	0	0	0	0	0	0	0	0	0	0	0	0	0	0	0	0	0	0	0	0	0	0	0	0	0	0	0	0	0.379396	0
E06_R2_T17	0	0	0	0	0	0	0	0	0	0	0	0	0	0	0	0	0	0	0	0	0	0	0	0	0	0	0	0	0	0	0	0	0	0	0	0	0	0	0	0	0	0	0	0	0	0	0	0.405356	0
E06_R2_T18	0	0	0	0	0	0	0	0	0	0	0	0	0	0	0	0	0	0	0	0	0	0	0	0	0	0	0	0	0	0	0	0	0	0	0	0	0	0	0	0	0	0	0	0	0	0	0	0.250769	0
E06_R2_T19	0	0	0	0	0	0	0	0	0	0	0	0	0	0	0	0	0	0	0	0	0	0	0	0	0	0	0	0	0	0	0	0	0	0	0	0	0	0	0	0	0	0	0	0	0	0	0	0.374068	0
E06_R3_T01	0	0	0	0	0	0	0	0	0	0	0	0	0	0	0	0	0	0	0	0	0	0	0	0	0	0	0	0	0	0	0	0	0	0	0	0	0	0	0	0	0	0	0	0	0	0	0	0.616243	0
E06_R3_T02	0	0	0	0	0	0	0	0.0224848	0	0	0	0	0	0	0	0	0	0	0	0	0	0	0	0	0	0	0	0	0	0	0	0	0	0	0	0	0	0	0	0	0	0	0	0	0	0	0	0.283441	0
E06_R3_T03	0	0	0	0	0	0	0	0	0	0	0	0	0	0	0	0	0	0	0	0	0	0	0	0	0	0	0	0	0	0	0	0	0	0	0	0	0	0	0	0	0	0	0	0	0	0	0	0.318906	0
E06_R3_T04	0	0	0	0	0	0	0	0	0	0	0	0	0	0	0	0	0	0	0	0	0	0	0	0	0	0	0	0	0	0	0	0	0	0	0	0	0	0	0	0	0	0	0	0	0	0	0	0.160535	0
E06_R3_T05	0	0	0	0	0	0	0	0	0	0	0	0	0	0	0	0	0	0	0	0	0	0	0	0	0	0	0	0	0	0	0	0	0	0	0	0	0	0	0	0	0	0	0	0	0	0	0	0.552374	0
E06_R3_T06	0	0	0	0	0	0	0	0	0	0	0	0	0	0	0	0	0	0	0	0	0	0	0	0	0	0	0	0	0	0	0	0	0	0	0	0	0	0	0	0	0	0	0	0	0	0	0	0.255569	0
E06_R3_T07	0	0	0	0	0	0	0	0	0	0	0	0	0	0	0	0	0	0	0	0	0	0	0	0	0	0	0	0	0	0	0	0	0	0	0	0	0	0	0	0	0	0	0	0	0	0	0	0.190384	0
E06_R3_T08	0	0	0	0	0	0	0	0	0	0	0	0	0	0	0	0	0	0	0	0	0	0	0	0	0	0	0	0	0	0	0	0	0	0	0	0	0	0	0	0	0	0	0	0	0	0	0	0.199341	0
E06_R3_T09	0	0	0	0	0	0	0	0	0	0	0	0	0	0	0	0	0	0	0	0	0	0	0	0	0	0	0	0	0	0	0	0	0	0	0	0	0	0	0	0	0	0	0	0	0	0	0	0.435361	0
E06_R3_T10	0	0	0	0	0	0	0	0	0	0	0	0	0	0	0	0	0	0	0	0	0	0	0	0	0	0	0	0	0	0	0	0	0	0	0	0	0	0	0	0	0	0	0	0	0	0	0	0.0517657	0
E06_R3_T11	0	0	0	0	0	0	0	0.00921761	0	0	0	0	0	0	0	0	0	0	0	0	0	0	0	0	0	0	0	0	0	0	0	0	0	0	0	0	0	0	0	0	0	0	0	0	0	0	0	0.120314	0
E06_R3_T12	0	0	0	0	0	0	0	0	0	0	0	0	0	0	0	0	0	0	0	0	0	0	0	0	0	0	0	0	0	0	0	0	0	0	0	0	0	0	0	0	0	0	0	0	0	0	0	0	0
E06_R3_T13	0	0	0	0	0	0	0	0	0	0	0	0	0	0	0	0	0	0	0	0	0	0	0	0	0	0	0	0	0	0	0	0	0	0	0	0	0	0	0	0	0	0	0	0	0	0	0	0.115966	0
E06_R3_T14	0	0	0	0	0	0	0	0	0	0	0	0	0	0	0	0	0	0	0	0	0	0	0	0	0	0	0	0	0	0	0	0	0	0	0	0	0	0	0	0	0	0	0	0	0	0	0	0	0
E06_R3_T15	0	0	0	0	0	0	0	0	0	0	0	0	0	0	0	0	0	0	0	0	0	0	0	0	0	0	0	0	0	0	0	0	0	0	0	0	0	0	0	0	0	0	0	0	0	0	0	0.0114038	0
E06_R3_T17	0	0	0	0	0	0	0	0	0	0	0	0	0	0	0	0	0	0	0	0	0	0	0	0	0	0	0	0	0	0	0	0	0	0	0	0	0	0	0	0	0	0	0	0	0	0	0	0.177972	0
E06_R3_T18	0	0	0	0	0	0	0	0	0	0	0	0	0	0	0	0	0	0	0	0	0	0	0	0	0	0	0	0	0	0	0	0	0	0	0	0	0	0	0	0	0	0	0	0	0	0	0	0	0
E06_R3_T19	0	0	0	0	0	0	0	0	0	0	0	0	0	0	0	0	0	0	0	0	0	0	0	0	0	0	0	0	0	0	0	0	0	0	0	0	0	0	0	0	0	0	0	0	0	0	0	0.161567	0
E07_R1_T01	0	0	0	0	0	0	0	0	0	0.268886	0	0	0	0	0	0	0	0	0	0	0	0	0	0	0	0	0	0	0	0	0	0	0	0	0	0	0	0	0	0	0	0	0	0	0	0	0	0.428935	0
E07_R1_T02	0	0	0	0	0	0	0	0	0	0.387777	0	0	0	0	0	0	0	0	0	0	0	0	0	0	0	0	0	0	0	0	0	0	0	0	0	0	0	0	0	0	0	0	0	0	0	0	0	0.372273	0
E07_R1_T03	0	0	0	0	0	0	0	0	0	0.045024	0	0	0	0	0	0	0	0	0	0	0	0	0	0	0	0	0	0	0	0	0	0	0	0	0	0	0	0	0	0	0	0	0	0	0	0	0	0.435989	0
E07_R1_T04	0	0	0	0	0	0	0	0	0	0.147347	0	0	0	0	0	0	0	0	0	0	0	0	0	0	0	0	0	0	0	0	0	0	0	0	0	0	0	0	0	0	0	0	0	0	0	0	0	0.329388	0
E07_R1_T05	0	0	0	0	0	0	0	0	0	0.0529785	0	0	0	0	0	0	0	0	0	0	0	0	0	0	0	0	0	0	0	0	0	0	0	0	0	0	0	0	0	0	0	0	0	0	0	0	0	0.522158	0
E07_R1_T06	0	0	0	0	0	0	0	0	0	0.255708	0	0	0	0	0	0	0	0	0	0	0	0	0	0	0	0	0	0	0	0	0	0	0	0	0	0	0	0	0	0	0	0	0	0	0	0	0	0.386584	0
E07_R1_T07	0	0	0	0	0	0	0	0	0	0	0	0	0	0	0	0	0	0	0	0	0	0	0	0	0	0	0	0	0	0	0	0	0	0	0	0	0	0	0	0	0	0	0	0	0	0	0	0.448185	0
E07_R1_T08	0	0	0	0	0	0	0	0	0	0.0543976	0	0	0	0	0	0	0	0	0	0	0	0	0	0	0	0	0	0	0	0	0	0	0	0	0	0	0	0	0	0	0	0	0	0	0	0	0	0.259178	0
E07_R1_T09	0	0	0	0	0	0	0	0	0	0.0141628	0	0	0	0	0	0	0	0	0	0	0	0	0	0	0	0	0	0	0	0	0	0	0	0	0	0	0	0	0	0	0	0	0	0	0	0	0	0.237331	0
E07_R1_T10	0	0	0	0	0	0	0	0	0	0.0383613	0	0	0	0	0	0	0	0	0	0	0	0	0	0	0	0	0	0	0	0	0	0	0	0	0	0	0	0	0	0	0	0	0	0	0	0	0	0.194451	0
E07_R1_T11	0	0	0	0	0	0	0	0	0	0.0135444	0	0	0	0	0	0	0	0	0	0	0	0	0	0	0	0	0	0	0	0	0	0	0	0	0	0	0	0	0	0	0	0	0	0	0	0	0	0.133512	0
E07_R1_T12	0	0	0	0	0	0	0	0	0	0	0	0	0	0	0	0	0	0	0	0	0	0	0	0	0	0	0	0	0	0	0	0	0	0	0	0	0	0	0	0	0	0	0	0	0	0	0	0.187585	0
E07_R1_T13	0	0	0	0	0	0	0	0	0	0.0129253	0	0	0	0	0	0	0	0	0	0	0	0	0	0	0	0	0	0	0	0	0	0	0	0	0	0	0	0	0	0	0	0	0	0	0	0	0	0.240126	0
E07_R1_T14	0	0	0	0	0	0	0	0	0	0.132682	0	0	0	0	0	0	0	0	0	0	0	0	0	0	0	0	0	0	0	0	0	0	0	0	0	0	0	0	0	0	0	0	0	0	0	0	0	0.290757	0
E07_R1_T15	0	0	0	0	0	0	0	0	0	0.0153059	0	0	0	0	0	0	0	0	0	0	0	0	0	0	0	0	0	0	0	0	0	0	0	0	0	0	0	0	0	0	0	0	0	0	0	0	0	0.146436	0
E07_R1_T17	0	0	0	0	0	0	0	0	0	0	0	0	0	0	0	0	0	0	0	0	0	0	0	0	0	0	0	0	0	0	0	0	0	0	0	0	0	0	0	0	0	0	0	0	0	0	0	0	0
E07_R1_T18	0	0	0	0	0	0	0	0	0	0	0	0	0	0	0	0	0	0	0	0	0	0	0	0	0	0	0	0	0	0	0	0	0	0	0	0	0	0	0	0	0	0	0	0	0	0	0	0.11403	0
E07_R1_T19	0	0	0	0	0	0	0	0	0	0	0	0	0	0	0	0	0	0	0	0	0	0	0	0	0	0	0	0	0	0	0	0	0	0	0	0	0	0	0	0	0	0	0	0	0	0	0	0.00889241	0
E07_R2_T01	0	0	0	0	0	0	0	0	0	0.187575	0	0	0	0	0	0	0	0	0	0	0	0	0	0	0	0	0	0	0	0	0	0	0	0	0	0	0	0	0	0	0	0	0	0	0	0	0	0.424386	0
E07_R2_T02	0	0	0	0	0	0	0	0	0	0.228396	0	0	0	0	0	0	0	0	0	0	0	0	0	0	0	0	0	0	0	0	0	0	0	0	0	0	0	0	0	0	0	0	0	0	0	0	0	0.383495	0
E07_R2_T03	0	0	0	0	0	0	0	0.0109635	0	0.0481589	0	0	0	0	0	0	0	0	0	0	0	0	0	0	0	0	0	0	0	0	0	0	0	0	0	0	0	0	0	0	0	0	0	0	0	0	0	0.289011	0
E07_R2_T04	0	0	0	0	0	0	0	0	0	0.0517998	0	0	0	0	0	0	0	0	0	0	0	0	0	0	0	0	0	0	0	0	0	0	0	0	0	0	0	0	0	0	0	0	0	0	0	0	0	0.344162	0
E07_R2_T05	0	0	0	0	0	0	0	0	0	0.0241778	0	0	0	0	0	0	0	0	0	0	0	0	0	0	0	0	0	0	0	0	0	0	0	0	0	0	0	0	0	0	0	0	0	0	0	0	0	0.489962	0
E07_R2_T06	0	0	0	0	0	0	0	0	0	0.0575721	0	0	0	0	0	0	0	0	0	0	0	0	0	0	0	0	0	0	0	0	0	0	0	0	0	0	0	0	0	0	0	0	0	0	0	0	0	0.499507	0
E07_R2_T07	0	0	0	0	0	0	0	0.0322573	0	0.0330275	0	0	0	0	0	0	0	0	0	0	0	0	0	0	0	0	0	0	0	0	0	0	0	0	0	0	0	0	0	0	0	0	0	0	0	0	0	0.493481	0
E07_R2_T08	0	0	0	0	0	0	0	0	0	0.0289736	0	0	0	0	0	0	0	0	0	0	0	0	0	0	0	0	0	0	0	0	0	0	0	0	0	0	0	0	0	0	0	0	0	0	0	0	0	0.472537	0
E07_R2_T09	0	0	0	0	0	0	0	0	0	0.0191954	0	0	0	0	0	0	0	0	0	0	0	0	0	0	0	0	0	0	0	0	0	0	0	0	0	0	0	0	0	0	0	0	0	0	0	0	0	0.286647	0
E07_R2_T10	0	0	0	0	0	0	0	0	0	0.0180919	0	0	0	0	0	0	0	0	0	0	0	0	0	0	0	0	0	0	0	0	0	0	0	0	0	0	0	0	0	0	0	0	0	0	0	0	0	0.140331	0
E07_R2_T11	0	0	0	0	0	0	0	0	0	0.00837713	0	0	0	0	0	0	0	0	0	0	0	0	0	0	0	0	0	0	0	0	0	0	0	0	0	0	0	0	0	0	0	0	0	0	0	0	0	0.119827	0
E07_R2_T12	0	0	0	0	0	0	0	0	0	0	0	0	0	0	0	0	0	0	0	0	0	0	0	0	0	0	0	0	0	0	0	0	0	0	0	0	0	0	0	0	0	0	0	0	0	0	0	0.159126	0
E07_R2_T13	0	0	0	0	0	0	0	0	0	0.0719496	0	0	0	0	0	0	0	0	0	0	0	0	0	0	0	0	0	0	0	0	0	0	0	0	0	0	0	0	0	0	0	0	0	0	0	0	0	0.171781	0
E07_R2_T14	0	0	0	0	0	0	0	0	0	0	0	0	0	0	0	0	0	0	0	0	0	0	0	0	0	0	0	0	0	0	0	0	0	0	0	0	0	0	0	0	0	0	0	0	0	0	0	0.373288	0
E07_R2_T15	0	0	0	0	0	0	0	0	0	0.0519848	0	0	0	0	0	0	0	0	0	0	0	0	0	0	0	0	0	0	0	0	0	0	0	0	0	0	0	0	0	0	0	0	0	0	0	0	0	0.105425	0
E07_R2_T17	0	0	0	0	0	0	0	0	0	0.0351374	0	0	0	0	0	0	0	0	0	0	0	0	0	0	0	0	0	0	0	0	0	0	0	0	0	0	0	0	0	0	0	0	0	0	0	0	0	0.208676	0
E07_R2_T18	0	0	0	0	0	0	0	0	0	0.0177313	0	0	0	0	0	0	0	0	0	0	0	0	0	0	0	0	0	0	0	0	0	0	0	0	0	0	0	0	0	0	0	0	0	0	0	0	0	0.260446	0
E07_R2_T19	0	0	0	0	0	0	0	0	0	0.0569566	0	0	0	0	0	0	0	0	0	0	0	0	0	0	0	0	0	0	0	0	0	0	0	0	0	0	0	0	0	0	0	0	0	0	0	0	0	0.346005	0
E07_R3_T01	0	0	0	0	0	0	0	0	0	0.238677	0	0	0	0	0	0	0	0	0	0	0	0	0	0	0	0	0	0	0	0	0	0	0	0	0	0	0	0	0	0	0	0	0	0	0	0	0	0.430214	0
E07_R3_T02	0	0	0	0	0	0	0	0	0	0.170862	0	0	0	0	0	0	0	0	0	0	0	0	0	0	0	0	0	0	0	0	0	0	0	0	0	0	0	0	0	0	0	0	0	0	0	0	0	0.607532	0
E07_R3_T03	0	0	0	0	0	0	0	0.00562932	0	0.0643709	0	0	0	0	0	0	0	0	0	0	0	0	0	0	0	0	0	0	0	0	0	0	0	0	0	0	0	0	0	0	0	0	0	0	0	0	0	0.380095	0
E07_R3_T05	0	0	0	0	0	0	0	0	0	0.0213147	0	0	0	0	0	0	0	0	0	0	0	0	0	0	0	0	0	0	0	0	0	0	0	0	0	0	0	0	0	0	0	0	0	0	0	0	0	0.546157	0
E07_R3_T06	0	0	0	0	0	0	0	0	0	0	0	0	0	0	0	0	0	0	0	0	0	0	0	0	0	0	0	0	0	0	0	0	0	0	0	0	0	0	0	0	0	0	0	0	0	0	0	0.0423804	0
E07_R3_T07	0	0	0	0	0	0	0	0	0	0.0510979	0	0	0	0	0	0	0	0	0	0	0	0	0	0	0	0	0	0	0	0	0	0	0	0	0	0	0	0	0	0	0	0	0	0	0	0	0	0.472434	0
E07_R3_T08	0	0	0	0	0	0	0	0.00354643	0	0.0291747	0	0	0	0	0	0	0	0	0	0	0	0	0	0	0	0	0	0	0	0	0	0	0	0	0	0	0	0	0	0	0	0	0	0	0	0	0	0.465352	0
E07_R3_T09	0	0	0	0	0	0	0	0	0	0.0453527	0	0	0	0	0	0	0	0	0	0	0	0	0	0	0	0	0	0	0	0	0	0	0	0	0	0	0	0	0	0	0	0	0	0	0	0	0	0.277749	0
E07_R3_T11	0	0	0	0	0	0	0	0	0	0.0102834	0	0	0	0	0	0	0	0	0	0	0	0	0	0	0	0	0	0	0	0	0	0	0	0	0	0	0	0	0	0	0	0	0	0	0	0	0	0.113264	0
E07_R3_T12	0	0	0	0	0	0	0	0	0	0	0	0	0	0	0	0	0	0	0	0	0	0	0	0	0	0	0	0	0	0	0	0	0	0	0	0	0	0	0	0	0	0	0	0	0	0	0	0.0998804	0
E07_R3_T13	0	0	0	0	0	0	0	0	0	0.029076	0	0	0	0	0	0	0	0	0	0	0	0	0	0	0	0	0	0	0	0	0	0	0	0	0	0	0	0	0	0	0	0	0	0	0	0	0	0.246647	0
E07_R3_T14	0	0	0	0	0	0	0	0	0	0	0	0	0	0	0	0	0	0	0	0	0	0	0	0	0	0	0	0	0	0	0	0	0	0	0	0	0	0	0	0	0	0	0	0	0	0	0	0.262436	0
E07_R3_T15	0	0	0	0	0	0	0	0	0	0	0	0	0	0	0	0	0	0	0	0	0	0	0	0	0	0	0	0	0	0	0	0	0	0	0	0	0	0	0	0	0	0	0	0	0	0	0	0.4146	0
E07_R3_T17	0	0	0	0	0	0	0	0	0	0.0418677	0	0	0	0	0	0	0	0	0	0	0	0	0	0	0	0	0	0	0	0	0	0	0	0	0	0	0	0	0	0	0	0	0	0	0	0	0	0.226186	0
E07_R3_T18	0	0	0	0	0	0	0	0	0	0.0392106	0	0	0	0	0	0	0	0	0	0	0	0	0	0	0	0	0	0	0	0	0	0	0	0	0	0	0	0	0	0	0	0	0	0	0	0	0	0.205195	0
E07_R3_T19	0	0	0	0	0	0	0	0	0	0.131951	0	0	0	0	0	0	0	0	0	0	0	0	0	0	0	0	0	0	0	0	0	0	0	0	0	0	0	0	0	0	0	0	0	0	0	0	0	0.466393	0
E08_R1_T01	0	0	0	0	0	0	0	0	0	0.23882	0	0	0	0	0	0	0	0	0	0	0	0	0	0	0	0	0	0	0	0	0	0	0	0	0	0	0	0	0	0	0	0	0	0	0	0	0	0.415782	0
E08_R1_T02	0	0	0	0	0	0	0	0	0	0.314331	0	0	0	0	0	0	0	0	0	0	0	0	0	0	0	0	0	0	0	0	0	0	0	0	0	0	0	0	0	0	0	0	0	0	0	0	0	0.454205	0
E08_R1_T03	0	0	0	0	0	0	0	0	0	0.199442	0	0	0	0	0	0	0	0	0	0	0	0	0	0	0	0	0	0	0	0	0	0	0	0	0	0	0	0	0	0	0	0	0	0	0	0	0	0.514551	0
E08_R1_T05	0	0	0	0	0	0	0	0	0	0.0874156	0	0	0	0	0	0	0	0	0	0	0	0	0	0	0	0	0	0	0	0	0	0	0	0	0	0	0	0	0	0	0	0	0	0	0	0	0	0.484897	0
E08_R1_T06	0	0	0	0	0	0	0	0	0	0.166136	0	0	0	0	0	0	0	0	0	0	0	0	0	0	0	0	0	0	0	0	0	0	0	0	0	0	0	0	0	0	0	0	0	0	0	0	0	0.379029	0
E08_R1_T07	0	0	0	0	0	0	0	0	0	0.148472	0	0	0	0	0	0	0	0	0	0	0	0	0	0	0	0	0	0	0	0	0	0	0	0	0	0	0	0	0	0	0	0	0	0	0	0	0	0.441479	0
E08_R1_T08	0	0	0	0	0	0	0	0	0	0.0985827	0	0	0	0	0	0	0	0	0	0	0	0	0	0	0	0	0	0	0	0	0	0	0	0	0	0	0	0	0	0	0	0	0	0	0	0	0	0.49055	0
E08_R1_T09	0	0	0	0	0	0	0	0	0	0.084484	0	0	0	0	0	0	0	0	0	0	0	0	0	0	0	0	0	0	0	0	0	0	0	0	0	0	0	0	0	0	0	0	0	0	0	0	0	0.332845	0
E08_R1_T10	0	0	0	0	0	0	0	0.00456266	0	0.057378	0	0	0	0	0	0	0	0.00247939	0	0	0	0	0	0	0	0	0	0	0	0	0	0	0	0	0	0	0	0	0	0	0	0	0	0	0	0	0	0.296727	0
E08_R1_T11	0	0	0	0	0	0	0	0	0	0.0173896	0	0	0	0	0	0	0	0	0	0	0	0	0	0	0	0	0	0	0	0	0	0	0	0	0	0	0	0	0	0	0	0	0	0	0	0	0	0.0665194	0
E08_R1_T12	0	0	0	0	0	0	0	0	0	0	0	0	0	0	0	0	0	0	0	0	0	0	0	0	0	0	0	0	0	0	0	0	0	0	0	0	0	0	0	0	0	0	0	0	0	0	0	0.218478	0
E08_R1_T13	0	0	0	0	0	0	0	0	0	0.205063	0	0	0	0	0	0	0	0	0	0	0	0	0	0	0	0	0	0	0	0	0	0	0	0	0	0	0	0	0	0	0	0	0	0	0	0	0	0.374166	0
E08_R1_T14	0	0	0	0	0	0	0	0	0	0.192244	0	0	0	0	0	0	0	0	0	0	0	0	0	0	0	0	0	0	0	0	0	0	0	0	0	0	0	0	0	0	0	0	0	0	0	0	0	0.468922	0
E08_R1_T15	0	0	0	0	0	0	0	0	0	0.0413478	0	0	0	0	0	0	0	0	0	0	0	0	0	0	0	0	0	0	0	0	0	0	0	0	0	0	0	0	0	0	0	0	0	0	0	0	0	0.350103	0
E08_R1_T17	0	0	0	0	0	0	0	0	0	0	0	0	0	0	0	0	0	0	0	0	0	0	0	0	0	0	0	0	0	0	0	0	0	0	0	0	0	0	0	0	0	0	0	0	0	0	0	0.29378	0
E08_R1_T18	0	0	0	0	0	0	0	0	0	0.122814	0	0	0	0	0	0	0	0	0	0	0	0	0	0	0	0	0	0	0	0	0	0	0	0	0	0	0	0	0	0	0	0	0	0	0	0	0	0.362232	0
E08_R1_T19	0	0	0	0	0	0	0	0	0	0.0432118	0	0	0	0	0	0	0	0	0	0	0	0	0	0	0	0	0	0	0	0	0	0	0	0	0	0	0	0	0	0	0	0	0	0	0	0	0	0.488547	0
E08_R2_T01	0	0	0	0	0	0	0	0	0	0.217594	0	0	0	0	0	0	0	0	0	0	0	0	0	0	0	0	0	0	0	0	0	0	0	0	0	0	0	0	0	0	0	0	0	0	0	0	0	0.465473	0
E08_R2_T02	0	0	0	0	0	0	0	0	0	0.451592	0	0	0	0	0	0	0	0	0	0	0	0	0	0	0	0	0	0	0	0	0	0	0	0	0	0	0	0	0	0	0	0	0	0	0	0	0	0.366295	0
E08_R2_T03	0	0	0	0	0	0	0	0	0	0.255646	0	0	0	0	0	0	0	0	0	0	0	0	0	0	0	0	0	0	0	0	0	0	0	0	0	0	0	0	0	0	0	0	0	0	0	0	0	0.449051	0
E08_R2_T04	0	0	0	0	0	0	0	0	0	0.203786	0	0	0	0	0	0	0	0	0	0	0	0	0	0	0	0	0	0	0	0	0	0	0	0	0	0	0	0	0	0	0	0	0	0	0	0	0	0.488858	0
E08_R2_T05	0	0	0	0	0	0	0	0	0	0.116892	0	0	0	0	0	0	0	0	0	0	0	0	0	0	0	0	0	0	0	0	0	0	0	0	0	0	0	0	0	0	0	0	0	0	0	0	0	0.542325	0
E08_R2_T06	0	0	0	0	0	0	0	0	0	0.0556297	0	0	0	0	0	0	0	0	0	0	0	0	0	0	0	0	0	0	0	0	0	0	0	0	0	0	0	0	0	0	0	0	0	0	0	0	0	0.554666	0
E08_R2_T07	0	0	0	0	0	0	0	0.00642067	0	0.119829	0	0	0	0	0	0	0	0	0	0	0	0	0	0	0	0	0	0	0	0	0	0	0	0	0	0	0	0	0	0	0	0	0.00283778	0	0	0	0	0.50392	0
E08_R2_T08	0	0	0	0	0	0	0	0.00359886	0	0.143327	0	0	0	0	0	0	0	0	0	0	0	0	0	0	0	0	0	0	0	0	0	0	0	0	0	0	0	0	0	0	0	0	0	0	0	0	0	0.471732	0
E08_R2_T09	0	0	0	0	0	0	0	0	0	0.0456719	0	0	0	0	0	0	0	0	0	0	0	0	0	0	0	0	0	0	0	0	0	0	0	0	0	0	0	0	0	0	0	0	0	0	0	0	0	0.297883	0
E08_R2_T11	0	0	0	0	0	0	0	0	0	0.0156292	0	0	0	0	0	0	0	0	0	0	0	0	0	0	0	0	0	0	0	0	0	0	0	0	0	0	0	0	0	0	0	0	0	0	0	0	0	0.0612488	0
E08_R2_T12	0	0	0	0	0	0	0	0	0	0	0	0	0	0	0	0	0	0	0	0	0	0	0	0	0	0	0	0	0	0	0	0	0	0	0	0	0	0	0	0	0	0	0	0	0	0	0	0.570604	0
E08_R2_T13	0	0	0	0	0	0	0	0	0	0.0963259	0	0	0	0	0	0	0	0	0	0	0	0	0	0	0	0	0	0	0	0	0	0	0	0	0	0	0	0	0	0	0	0	0	0	0	0	0	0.355958	0
E08_R2_T14	0	0	0	0	0	0	0	0	0	0.1	0	0	0	0	0	0	0	0	0	0	0	0	0	0	0	0	0	0	0	0	0	0	0	0	0	0	0	0	0	0	0	0	0	0	0	0	0	0.451181	0
E08_R2_T15	0	0	0	0	0	0	0	0	0	0.106403	0	0	0	0	0	0	0	0	0	0	0	0	0	0	0	0	0	0	0	0	0	0	0	0	0	0	0	0	0	0	0	0	0	0	0	0	0	0.418695	0
E08_R2_T17	0	0	0	0	0	0	0	0	0	0.0708258	0	0	0	0	0	0	0	0	0	0	0	0	0	0	0	0	0	0	0	0	0	0	0	0	0	0	0	0	0	0	0	0	0	0	0	0	0	0.316445	0
E08_R2_T18	0	0	0	0	0	0	0	0	0	0.216565	0	0	0	0	0	0	0	0	0	0	0	0	0	0	0	0	0	0	0	0	0	0	0	0	0	0	0	0	0	0	0	0	0	0	0	0	0	0.339609	0
E08_R2_T19	0	0	0	0	0	0	0	0	0	0.208632	0	0	0	0	0	0	0	0	0	0	0	0	0	0	0	0	0	0	0	0	0	0	0	0	0	0	0	0	0	0	0	0	0	0	0	0	0	0.431652	0
E08_R3_T01	0	0	0	0	0	0	0	0	0	0.311797	0	0	0	0	0	0	0	0	0	0	0	0	0	0	0	0	0	0	0	0	0	0	0	0	0	0	0	0	0	0	0	0	0	0	0	0	0	0.473006	0
E08_R3_T02	0	0	0	0	0	0	0	0	0	0.359958	0	0	0	0	0	0	0	0	0	0	0	0	0	0	0	0	0	0	0	0	0	0	0	0	0	0	0	0	0	0	0	0	0	0	0	0	0	0.360611	0
E08_R3_T03	0	0	0	0	0	0	0	0.00172087	0	0.16978	0	0	0	0	0	0	0	0	0	0	0	0	0	0	0	0	0	0	0	0	0	0	0	0	0	0	0	0	0	0	0	0	0	0	0	0	0	0.521333	0
E08_R3_T04	0	0	0	0	0	0	0	0	0	0.198564	0	0	0	0	0	0	0	0	0	0	0	0	0	0	0	0	0	0	0	0	0	0	0	0	0	0	0	0	0	0	0	0	0	0	0	0	0	0.557635	0
E08_R3_T05	0	0	0	0	0	0	0	0	0	0.136973	0	0	0	0	0	0	0	0	0	0	0	0	0	0	0	0	0	0	0	0	0	0	0	0	0	0	0	0	0	0	0	0	0	0	0	0	0	0.550671	0
E08_R3_T06	0	0	0	0	0	0	0	0.00288771	0	0.112096	0	0	0	0	0	0	0	0	0	0	0	0	0	0	0	0	0	0	0	0	0	0	0	0	0	0	0	0	0	0	0	0	0	0	0	0	0	0.493273	0
E08_R3_T07	0	0	0	0	0	0	0	0.00292319	0	0.103896	0	0	0	0	0	0	0	0	0	0	0	0	0	0	0	0	0	0	0	0	0	0	0	0	0	0	0	0	0	0	0	0	0.00141246	0	0	0	0	0.537436	0
E08_R3_T08	0	0	0	0	0	0	0	0.00632961	0	0.127407	0	0	0	0	0	0	0	0.00175352	0	0	0	0	0	0	0	0	0	0	0	0	0	0	0	0	0	0	0	0	0	0	0	0	0	0	0	0	0	0.520605	0
E08_R3_T09	0	0	0	0	0	0	0	0	0	0.10012	0	0	0	0	0	0	0	0	0	0	0	0	0	0	0	0	0	0	0	0	0	0	0	0	0	0	0	0	0	0	0	0	0	0	0	0	0	0.376043	0
E08_R3_T10	0	0	0	0	0	0	0	0.0058053	0	0.072177	0	0	0	0	0	0	0	0	0	0	0	0	0	0	0	0	0	0	0	0	0	0	0	0	0	0	0	0	0	0	0	0	0	0	0	0	0	0.276349	0
E08_R3_T11	0	0	0	0	0	0	0	0	0	0.0187976	0	0	0	0	0	0	0	0	0	0	0	0	0	0	0	0	0	0	0	0	0	0	0	0	0	0	0	0	0	0	0	0	0	0	0	0	0	0.119034	0
E08_R3_T12	0	0	0	0	0	0	0	0	0	0.00560586	0	0	0	0	0	0	0	0	0	0	0	0	0	0	0	0	0	0	0	0	0	0	0	0	0	0	0	0	0	0	0	0	0	0	0	0	0	0.198834	0
E08_R3_T13	0	0	0	0	0	0	0	0.0191264	0	0.0991662	0	0	0	0	0	0	0	0	0	0	0	0	0	0	0	0	0	0	0	0	0	0	0	0	0	0	0	0	0	0	0	0	0	0	0	0	0	0.224265	0
E08_R3_T14	0	0	0	0	0	0	0	0	0	0	0	0	0	0	0	0	0	0	0	0	0	0	0	0	0	0	0	0	0	0	0	0	0	0	0	0	0	0	0	0	0	0	0	0	0	0	0	0.2873	0
E08_R3_T15	0	0	0	0	0	0	0	0	0	0.28912	0	0	0	0	0	0	0	0	0	0	0	0	0	0	0	0	0	0	0	0	0	0	0	0	0	0	0	0	0	0	0	0	0	0	0	0	0	0.324725	0
E08_R3_T17	0	0	0	0	0	0	0	0	0	0.120461	0	0	0	0	0	0	0	0	0	0	0	0	0	0	0	0	0	0	0	0	0	0	0	0	0	0	0	0	0	0	0	0	0	0	0	0	0	0.475731	0
E08_R3_T18	0	0	0	0	0	0	0	0	0	0.228398	0	0	0	0	0	0	0	0	0	0	0	0	0	0	0	0	0	0	0	0	0	0	0	0	0	0	0	0	0	0	0	0	0	0	0	0	0	0.396153	0
E08_R3_T19	0	0	0	0	0	0	0	0.00752679	0	0.366983	0	0	0	0	0	0	0	0	0	0	0	0	0	0	0	0	0	0	0	0	0	0	0	0	0	0	0	0	0	0	0	0	0	0	0	0	0	0.311769	0
E09_R1_T02	0	0	0	0	0	0	0	0.00352126	0	0.393024	0	0	0	0	0	0	0	0	0	0	0	0	0	0	0	0	0	0	0	0	0	0	0	0	0	0	0	0	0	0	0	0	0	0	0	0	0	0.422587	0
E09_R1_T03	0	0	0	0	0	0	0	0.0105776	0	0.140998	0	0	0	0	0	0	0	0	0	0	0	0	0	0	0	0	0	0	0	0	0	0	0	0	0	0	0	0	0	0	0	0	0	0	0	0	0	0.381411	0
E09_R1_T04	0	0	0	0	0	0	0	0	0	0.210858	0	0	0	0	0	0	0	0	0	0	0	0	0	0	0	0	0	0	0	0	0	0	0	0	0	0	0	0	0	0	0	0	0	0	0	0	0	0.552586	0
E09_R1_T05	0	0	0	0	0	0	0	0	0	0.0999892	0	0	0	0	0	0	0	0	0	0	0	0	0	0	0	0	0	0	0	0	0	0	0	0	0	0	0	0	0	0	0	0	0	0	0	0	0	0.523325	0
E09_R1_T06	0	0	0	0	0	0	0	0	0	0.135092	0	0	0	0	0	0	0	0	0	0	0	0	0	0	0	0	0	0	0	0	0	0	0	0	0	0	0	0	0	0	0	0	0	0	0	0	0	0.530262	0
E09_R1_T07	0	0	0	0	0	0	0	0	0	0.248867	0	0	0	0	0	0	0	0	0	0	0	0	0	0	0	0	0	0	0	0	0	0	0	0	0	0	0	0	0	0	0	0	0	0	0	0	0	0.462811	0
E09_R1_T08	0	0	0	0	0	0	0	0	0	0.193129	0	0	0	0	0	0	0	0	0	0	0	0	0	0	0	0	0	0	0	0	0	0	0	0	0	0	0	0	0	0	0	0	0	0	0	0	0	0.351227	0
E09_R1_T09	0	0	0	0	0	0	0	0	0	0.105255	0	0	0	0	0	0	0	0	0	0	0	0	0	0	0	0	0	0	0	0	0	0	0	0	0	0	0	0	0	0	0	0	0	0	0	0	0	0.361521	0
E09_R1_T10	0	0	0	0	0	0	0	0.00345702	0	0.0831413	0	0	0	0	0	0	0	0	0	0	0	0	0	0	0	0	0	0	0	0	0	0	0	0	0	0	0	0	0	0	0	0	0	0	0	0	0	0.305552	0
E09_R1_T11	0	0	0	0	0	0	0	0	0	0.0461932	0	0	0	0	0	0	0	0	0	0	0	0	0	0	0	0	0	0	0	0	0	0	0	0	0	0	0	0	0	0	0	0	0	0	0	0	0	0.112086	0
E09_R1_T12	0	0	0	0	0	0	0	0	0	0.0117838	0	0	0	0.0275817	0	0	0	0	0	0	0	0	0	0	0	0	0	0	0	0	0	0	0	0	0	0	0	0	0	0	0	0	0	0	0	0	0	0.341437	0
E09_R1_T13	0	0	0	0	0	0	0	0	0	0.111766	0	0	0	0	0	0	0	0	0	0	0	0	0	0	0	0	0	0	0	0	0	0	0	0	0	0	0	0	0	0	0	0	0	0	0	0	0	0.21549	0
E09_R1_T14	0	0	0	0	0	0	0	0	0	0.278941	0	0	0	0	0	0	0	0	0	0	0	0	0	0	0	0	0	0	0	0	0	0	0	0	0	0	0	0	0	0	0	0	0	0	0	0	0	0.547766	0
E09_R1_T15	0	0	0	0	0	0	0	0.00109941	0	0.138745	0	0	0	0	0	0	0	0	0	0	0	0	0	0	0	0	0	0	0	0	0	0	0	0	0	0	0	0	0	0	0	0	0	0	0	0	0	0.272016	0
E09_R1_T17	0	0	0	0	0	0	0	0	0	0.112721	0	0	0	0	0	0	0	0	0	0	0	0	0	0	0	0	0	0	0	0	0	0	0	0	0	0	0	0	0	0	0	0	0	0	0	0	0	0.389784	0
E09_R1_T18	0	0	0	0	0	0	0	0	0	0.183204	0	0	0	0	0	0	0	0	0	0	0	0	0	0	0	0	0	0	0	0	0	0	0	0	0	0	0	0	0	0	0	0	0	0	0	0	0	0.430617	0
E09_R1_T19	0	0	0	0	0	0	0	0	0	0.282407	0	0	0	0	0	0	0	0	0	0	0	0	0	0	0	0	0	0	0	0	0	0	0	0	0	0	0	0	0	0	0	0	0	0	0	0	0	0.416698	0
E09_R2_T01	0	0	0	0	0	0	0	0.00157591	0	0.329506	0	0	0	0	0	0	0	0	0	0	0	0	0	0	0	0	0	0	0	0	0	0	0	0	0	0	0	0	0	0	0	0	0	0	0	0	0	0.394709	0
E09_R2_T02	0	0	0	0	0	0	0	0	0	0.393026	0	0	0	0	0	0	0	0	0	0	0	0	0	0	0	0	0	0	0	0	0	0	0	0	0	0	0	0	0	0	0	0	0	0	0	0	0	0.420573	0
E09_R2_T03	0	0	0	0	0	0	0	0	0	0.182188	0	0	0	0	0	0	0	0	0	0	0	0	0	0	0	0	0	0	0	0	0	0	0	0	0	0	0	0	0	0	0	0	0	0	0	0	0	0.495531	0
E09_R2_T04	0	0	0	0	0	0	0	0	0	0.190011	0	0	0	0	0	0	0	0	0	0	0	0	0	0	0	0	0	0	0	0	0	0	0	0	0	0	0	0	0	0	0	0	0	0	0	0	0	0.386956	0
E09_R2_T05	0	0	0	0	0	0	0	0	0	0.158314	0	0	0	0	0	0	0	0	0	0	0	0	0	0	0	0	0	0	0	0	0	0	0	0	0	0	0	0	0	0	0	0	0	0	0	0	0	0.551029	0
E09_R2_T06	0	0	0	0	0	0	0	0	0	0.167911	0	0	0	0	0	0	0	0	0	0	0	0	0	0	0	0	0	0	0	0	0	0	0	0	0	0	0	0	0	0	0	0	0	0	0	0	0	0.531976	0
E09_R2_T07	0	0	0	0	0	0	0	0.00381576	0	0.210273	0	0	0	0	0	0	0	0	0	0	0	0	0	0	0	0	0	0	0	0	0	0	0	0	0	0	0	0	0	0	0	0	0.00298951	0	0	0	0	0.462165	0
E09_R2_T08	0	0	0	0	0	0	0	0	0	0.169193	0	0	0	0	0	0	0	0	0	0	0	0	0	0	0	0	0	0	0	0	0	0	0	0	0	0	0	0	0	0	0	0	0	0	0	0	0	0.357888	0
E09_R2_T09	0	0	0	0	0	0	0	0.00788634	0	0.0831218	0	0	0	0	0	0	0	0	0	0	0	0	0	0	0	0	0	0	0	0	0	0	0	0	0	0	0	0	0	0	0	0	0	0	0	0	0	0.380919	0
E09_R2_T10	0	0	0	0	0	0	0	0.00651407	0	0.0903354	0	0	0	0	0	0	0	0	0	0	0	0	0	0	0	0	0	0	0	0	0	0	0	0	0	0	0	0	0	0	0	0	0	0	0	0	0	0.283544	0
E09_R2_T11	0	0	0	0	0	0	0	0	0	0.0341046	0	0	0	0	0	0	0	0	0	0	0	0	0	0	0	0	0	0	0	0	0	0	0	0	0	0	0	0	0	0	0	0	0	0	0	0	0	0.136586	0
E09_R2_T12	0	0	0	0	0	0	0	0	0	0	0	0	0	0	0	0	0	0	0	0	0	0	0	0	0	0	0	0	0	0	0	0	0	0	0	0	0	0	0	0	0	0	0	0	0	0	0	0.307096	0
E09_R2_T13	0	0	0	0	0	0	0	0	0	0.154962	0	0	0	0	0	0	0	0	0	0	0	0	0	0	0	0	0	0	0	0	0	0	0	0	0	0	0	0	0	0	0	0	0	0	0	0	0	0.294553	0
E09_R2_T14	0	0	0	0	0	0	0	0	0	0.281833	0	0	0	0	0	0	0	0	0	0	0	0	0	0	0	0	0	0	0	0	0	0	0	0	0	0	0	0	0	0	0	0	0	0	0	0	0	0.326552	0
E09_R2_T15	0	0	0	0	0	0	0	0	0	0.0432421	0	0	0	0	0	0	0	0	0	0	0	0	0	0	0	0	0	0	0	0	0	0	0	0	0	0	0	0	0	0	0	0	0	0	0	0	0	0.192187	0
E09_R2_T17	0	0	0	0	0	0	0	0	0	0.117774	0	0	0	0	0	0	0	0	0	0	0	0	0	0	0	0	0	0	0	0	0	0	0	0	0	0	0	0	0	0	0	0	0	0	0	0	0	0.251511	0
E09_R2_T18	0	0	0	0	0	0	0	0	0	0.417535	0	0	0	0	0	0	0	0	0	0	0	0	0	0	0	0	0	0	0	0	0	0	0	0	0	0	0	0	0	0	0	0	0	0	0	0	0	0.35718	0
E09_R2_T19	0	0	0	0	0	0	0	0.00509846	0	0.26963	0	0	0	0	0	0	0	0	0	0	0	0	0	0	0	0	0	0	0	0	0	0	0	0	0	0	0	0	0	0	0	0	0	0	0	0	0	0.339505	0
E09_R3_T01	0	0	0	0	0	0	0	0.00345925	0	0.15891	0	0	0	0	0	0	0	0	0	0	0	0	0	0	0	0	0	0	0	0	0	0	0	0	0	0	0	0	0	0	0	0	0	0	0	0	0	0.491029	0
E09_R3_T02	0	0	0	0	0	0	0	0	0	0.400376	0	0	0	0	0	0	0	0	0	0	0	0	0	0	0	0	0	0	0	0	0	0	0	0	0	0	0	0	0	0	0	0	0	0	0	0	0	0.416948	0
E09_R3_T03	0	0	0	0	0	0	0	0	0	0.14663	0	0	0	0	0	0	0	0	0	0	0	0	0	0	0	0	0	0	0	0	0	0	0	0	0	0	0	0	0	0	0	0	0	0	0	0	0	0.51264	0
E09_R3_T04	0	0	0	0	0	0	0	0	0	0.299383	0	0	0	0	0	0	0	0	0	0	0	0	0	0	0	0	0	0	0	0	0	0	0	0	0	0	0	0	0	0	0	0	0	0	0	0	0	0.454622	0
E09_R3_T05	0	0	0	0	0	0	0	0.00355037	0	0.0788663	0	0	0	0	0	0	0	0	0	0	0	0	0	0	0	0	0	0	0	0	0	0	0	0	0	0	0	0	0	0	0	0	0	0	0	0	0	0.496967	0
E09_R3_T06	0	0	0	0	0	0	0	0	0	0.0777348	0	0	0	0	0	0	0	0	0	0	0	0	0	0	0	0	0	0	0	0	0	0	0	0	0	0	0	0	0	0	0	0	0	0	0	0	0	0.393788	0
E09_R3_T07	0	0	0	0	0	0	0	0	0	0.177703	0	0	0	0	0	0	0	0	0	0	0	0	0	0	0	0	0	0	0	0	0	0	0	0	0	0	0	0	0	0	0	0	0.00669362	0	0	0	0	0.434894	0
E09_R3_T08	0	0	0	0	0	0	0	0.00300876	0	0.141625	0	0	0	0	0	0	0	0	0	0	0	0	0	0	0	0	0	0	0	0	0	0	0	0	0	0	0	0	0	0	0	0	0	0	0	0	0	0.379129	0
E09_R3_T09	0	0	0	0	0	0	0	0.00437516	0	0.100419	0	0	0	0	0	0	0	0	0	0	0	0	0	0	0	0	0	0	0	0	0	0	0	0	0	0	0	0	0	0	0	0	0	0	0	0	0	0.383076	0
E09_R3_T10	0	0	0	0	0	0	0	0.0162773	0	0.0763608	0	0	0	0	0	0	0	0	0	0	0	0	0	0	0	0	0	0	0	0	0	0	0	0	0	0	0	0	0	0	0	0	0	0	0	0	0	0.271555	0
E09_R3_T11	0	0	0	0	0	0	0	0	0	0.0422488	0	0	0	0	0	0	0	0	0	0	0	0	0	0	0	0	0	0	0	0	0	0	0	0	0	0	0	0	0	0	0	0	0	0	0	0	0	0.1138	0
E09_R3_T12	0	0	0	0	0	0	0	0	0	0.019379	0	0	0	0	0	0	0	0	0	0	0	0	0	0	0	0	0	0	0	0	0	0	0	0	0	0	0	0	0	0	0	0	0	0	0	0	0	0.191968	0
E09_R3_T13	0	0	0	0	0	0	0	0	0	0.166652	0	0	0	0	0	0	0	0	0	0	0	0	0	0	0	0	0	0	0	0	0	0	0	0	0	0	0	0	0	0	0	0	0	0	0	0	0	0.24045	0
E09_R3_T14	0	0	0	0	0	0	0	0	0	0.0867159	0	0	0	0	0	0	0	0	0	0	0	0	0	0	0	0	0	0	0	0	0	0	0	0	0	0	0	0	0	0	0	0	0	0	0	0	0	0.167897	0
E09_R3_T15	0	0	0	0	0	0	0	0	0	0.216172	0	0	0	0	0	0	0	0	0	0	0	0	0	0	0	0	0	0	0	0	0	0	0	0	0	0	0	0	0	0	0	0	0	0	0	0	0	0.248097	0
E09_R3_T17	0	0	0	0	0	0	0	0	0	0.148496	0	0	0	0	0	0	0	0	0	0	0	0	0	0	0	0	0	0	0	0	0	0	0	0	0	0	0	0	0	0	0	0	0	0	0	0	0	0.199206	0
E09_R3_T18	0	0	0	0	0	0	0	0	0	0.481661	0	0	0	0	0	0	0	0	0	0	0	0	0	0	0	0	0	0	0	0	0	0	0	0	0	0	0	0	0	0	0	0	0	0	0	0	0	0.219943	0
E09_R3_T19	0	0	0	0	0	0	0	0.0158937	0	0.26285	0	0	0	0	0	0	0	0	0	0	0	0	0	0	0	0	0	0	0	0	0	0	0	0	0	0	0	0	0	0	0	0	0	0	0	0	0	0.368194	0
E10_R1_T01	0	0	0	0	0	0	0	0.000787963	0	0.2547	0	0	0	0	0	0	0	0	0	0	0	0	0	0	0	0	0	0	0	0	0	0	0	0	0	0	0	0	0	0	0	0	0	0	0	0	0	0.468913	0
E10_R1_T02	0	0	0	0	0	0	0	0.0103321	0	0.176313	0	0	0	0	0	0	0	0	0	0	0	0	0	0	0	0	0	0	0	0	0	0	0	0	0	0	0	0	0	0	0	0	0	0	0	0	0	0.668757	0
E10_R1_T03	0	0	0	0	0	0	0	0.00392474	0	0.0693371	0	0	0	0	0	0	0	0	0	0	0	0	0	0	0	0	0	0	0	0	0	0	0	0	0	0	0	0	0	0	0	0	0	0	0	0	0	0.37767	0
E10_R1_T04	0	0	0	0	0	0	0	0.00705674	0	0.105515	0	0	0	0	0	0	0	0	0	0	0	0	0	0	0	0	0	0	0	0	0	0	0	0	0	0	0	0	0	0	0	0	0	0	0	0	0	0.528064	0
E10_R1_T05	0	0	0	0	0	0	0	0.00589643	0	0.0703463	0	0	0	0	0	0	0	0	0	0	0	0	0	0	0	0	0	0	0	0	0	0	0	0	0	0	0	0	0	0	0	0	0	0	0	0	0	0.50736	0
E10_R1_T06	0	0	0	0	0	0	0	0	0	0.0520874	0	0	0	0	0	0	0	0	0	0	0	0	0	0	0	0	0	0	0	0	0	0	0	0	0	0	0	0	0	0	0	0	0	0	0	0	0	0.396516	0
E10_R1_T07	0	0	0	0	0	0	0	0.0144302	0	0.122825	0	0	0	0	0	0	0	0	0	0	0	0	0	0	0	0	0	0	0	0	0	0	0	0	0	0	0	0	0	0	0	0	0.00515472	0	0	0	0	0.34245	0
E10_R1_T08	0	0	0	0	0	0	0	0.0265368	0	0.0810851	0	0	0	0	0	0	0	0	0	0	0	0	0	0	0	0	0	0	0	0	0	0	0	0	0	0	0	0	0	0	0	0	0	0	0	0	0	0.352822	0
E10_R1_T09	0	0	0	0	0	0	0	0	0	0.0572533	0	0	0	0	0	0	0	0	0	0	0	0	0	0	0	0	0	0	0	0	0	0	0	0	0	0	0	0	0	0	0	0	0.00236215	0	0	0	0	0.369768	0
E10_R1_T10	0	0	0	0	0	0	0	0.00703993	0	0.0694193	0	0	0	0	0	0	0	0	0	0	0	0	0	0	0	0	0	0	0	0	0	0	0	0	0	0	0	0	0	0	0	0	0	0	0	0	0	0.263607	0
E10_R1_T11	0	0	0	0	0	0	0	0.00687572	0	0.0293021	0	0	0	0	0	0	0	0.00120486	0	0	0	0	0	0	0	0	0	0	0	0	0	0	0	0	0	0	0	0	0	0	0	0	0	0	0	0	0	0.194593	0
E10_R1_T13	0	0	0	0	0	0	0	0	0	0.0343085	0	0	0	0	0	0	0	0	0	0	0	0	0	0	0	0	0	0	0	0	0	0	0	0	0	0	0	0	0	0	0	0	0	0	0	0.0327951	0	0.475009	0
E10_R1_T14	0	0	0	0	0	0	0	0.0310732	0	0.0277503	0	0	0	0	0	0	0	0	0	0	0	0	0	0	0	0	0	0	0	0	0	0	0	0	0	0	0	0	0	0	0	0	0	0	0	0	0	0.459632	0
E10_R1_T15	0	0	0	0	0	0	0	0	0	0.179899	0	0	0	0	0	0	0	0	0	0	0	0	0	0	0	0	0	0	0	0	0	0	0	0	0	0	0	0	0	0	0	0	0	0	0	0	0	0.326633	0
E10_R1_T17	0	0	0	0	0	0	0	0	0	0.077247	0	0	0	0	0	0	0	0	0	0	0	0	0	0	0	0	0	0	0	0	0	0	0	0	0	0	0	0	0	0	0	0	0	0	0	0	0	0.179732	0
E10_R1_T18	0	0	0	0	0	0	0	0	0	0.234393	0	0	0	0	0	0	0	0	0	0	0	0	0	0	0	0	0	0	0	0	0	0	0	0	0	0	0	0	0	0	0	0	0	0	0	0	0	0.285496	0
E10_R1_T19	0	0	0	0	0	0	0	0.0214416	0	0.256574	0	0	0	0	0	0	0	0	0	0	0	0	0	0	0	0	0	0	0	0	0	0	0	0	0	0	0	0	0	0	0	0	0	0	0	0	0	0.344286	0
E10_R2_T01	0	0	0	0	0	0	0	0.0204185	0	0.236919	0	0	0	0	0	0	0	0	0	0	0	0	0	0	0	0	0	0	0	0	0	0	0	0	0	0	0	0	0	0	0	0	0	0	0	0	0	0.480361	0
E10_R2_T02	0	0	0	0	0	0	0	0.00890315	0	0.221268	0	0	0	0	0	0	0	0	0	0	0	0	0	0	0	0	0	0	0	0	0	0	0	0	0	0	0	0	0	0	0	0	0	0	0	0	0	0.607538	0
E10_R2_T03	0	0	0	0	0	0	0	0.00558477	0	0.0894751	0	0	0	0	0	0	0	0	0	0	0	0	0	0	0	0	0	0	0	0	0	0	0	0	0	0	0	0	0	0	0	0	0	0	0	0	0	0.625613	0
E10_R2_T04	0	0	0	0	0	0	0	0.0134035	0	0.083493	0	0	0	0	0	0	0	0	0	0	0	0	0	0	0	0	0	0	0	0	0	0	0	0	0	0	0	0	0	0	0	0	0	0	0	0	0	0.532914	0
E10_R2_T05	0	0	0	0	0	0	0	0.00445403	0	0.0822589	0	0	0	0	0	0	0	0	0	0	0	0	0	0	0	0	0	0	0	0	0	0	0	0	0	0	0	0	0	0	0	0	0	0	0	0	0	0.562028	0
E10_R2_T06	0	0	0	0	0	0	0	0	0	0.0353576	0	0	0	0	0	0	0	0	0	0	0	0	0	0	0	0	0	0	0	0	0	0	0	0	0	0	0	0	0	0	0	0	0	0	0	0	0	0.571952	0
E10_R2_T07	0	0	0	0	0	0	0	0.00797039	0	0.0918595	0	0	0	0	0	0	0	0	0	0	0	0	0	0	0	0	0	0	0	0	0	0	0	0	0	0	0	0	0	0	0	0	0.0090042	0	0	0	0	0.345286	0
E10_R2_T08	0	0	0	0	0	0	0	0.000774084	0	0.0562681	0	0	0	0	0	0	0	0	0	0	0	0	0	0	0	0	0	0	0	0	0	0	0	0	0	0	0	0	0	0	0	0	0	0	0	0	0	0.430979	0
E10_R2_T10	0	0	0	0	0	0	0	0.00550193	0	0.0807564	0	0	0	0	0	0	0	0	0	0	0	0	0	0	0	0	0	0	0	0	0	0	0	0	0	0	0	0	0	0	0	0	0	0	0	0	0	0.281441	0
E10_R2_T11	0	0	0	0	0	0	0	0	0	0.0270954	0	0	0	0	0	0	0	0	0	0	0	0	0	0	0	0	0	0	0	0	0	0	0	0	0	0	0	0	0	0	0	0	0	0	0	0	0	0.206455	0
E10_R2_T12	0	0	0	0	0	0	0	0	0	0	0	0	0	0	0	0	0	0	0	0	0	0	0	0	0	0	0	0	0	0	0	0	0	0	0	0	0	0	0	0	0	0	0	0	0	0	0	0.354623	0
E10_R2_T13	0	0	0	0	0	0	0	0	0	0.106965	0	0	0	0	0	0	0	0	0	0	0	0	0	0	0	0	0	0	0	0	0	0	0	0	0	0	0	0	0	0	0	0	0	0	0	0	0	0.39263	0
E10_R2_T14	0	0	0	0	0	0	0	0	0	0.0357253	0	0	0	0	0	0	0	0	0	0	0	0	0	0	0	0	0	0	0	0	0	0	0	0	0	0	0	0	0	0	0	0	0	0	0	0	0	0.456708	0
E10_R2_T15	0	0	0	0	0	0	0	0	0	0.0722283	0	0	0	0	0	0	0	0	0	0	0	0	0	0	0	0	0	0	0	0	0	0	0	0	0	0	0	0	0	0	0	0	0	0	0	0	0	0.290231	0
E10_R2_T17	0	0	0	0	0	0	0	0	0	0.14142	0	0	0	0	0	0	0	0	0	0	0	0	0	0	0	0	0	0	0	0	0	0	0	0	0	0	0	0	0	0	0	0	0	0	0	0	0	0.439517	0
E10_R2_T18	0	0	0	0	0	0	0	0	0	0.304356	0	0	0	0	0	0	0	0	0	0	0	0	0	0	0	0	0	0	0	0	0	0	0	0	0	0	0	0	0	0	0	0	0	0	0	0	0	0.266398	0
E10_R2_T19	0	0	0	0	0	0	0	0	0	0.219103	0	0	0	0	0	0	0	0	0	0	0	0	0	0	0	0	0	0	0	0	0	0	0	0	0	0	0	0	0	0	0	0	0.0011874	0	0	0	0	0.355972	0
E10_R3_T01	0	0	0	0	0	0	0	0.194859	0	0.151095	0	0	0	0	0	0	0	0	0	0	0	0	0	0	0	0	0	0.0318151	0	0	0	0	0	0	0	0	0	0	0	0	0	0	0	0	0	0	0	0.270609	0
E10_R3_T02	0	0	0	0	0	0	0	0.00357044	0	0.250277	0	0	0	0	0	0	0	0	0	0	0	0	0	0	0	0	0	0	0	0	0	0	0	0	0	0	0	0	0	0	0	0	0	0	0	0	0	0.566486	0
E10_R3_T03	0	0	0	0	0	0	0	0.0048442	0	0.120737	0	0	0	0	0	0	0	0	0	0	0	0	0	0	0	0	0	0	0	0	0	0	0	0	0	0	0	0	0	0	0	0	0	0	0	0	0	0.572259	0
E10_R3_T06	0	0	0	0	0	0	0	0.00264494	0	0.109141	0	0	0	0	0	0	0	0	0	0	0	0	0	0	0	0	0	0	0	0	0	0	0	0	0	0	0	0	0	0	0	0	0	0	0	0	0	0.523424	0
E10_R3_T08	0	0	0	0	0	0	0	0.00369708	0	0.0524882	0	0	0	0	0	0	0	0	0	0	0	0	0	0	0	0	0	0	0	0	0	0	0	0	0	0	0	0	0	0	0	0	0	0	0	0	0	0.389088	0
E10_R3_T09	0	0	0	0	0	0	0	0.0102606	0	0.0647684	0	0	0	0	0	0	0	0	0	0	0	0	0	0	0	0	0	0	0	0	0	0	0	0	0	0	0	0	0	0	0	0	0	0	0	0	0	0.37474	0
E10_R3_T10	0	0	0	0	0	0	0	0.00360214	0	0.0621919	0	0	0	0	0	0	0	0	0	0	0	0	0	0	0	0	0	0	0	0	0	0	0	0	0	0	0	0	0	0	0	0	0	0	0	0	0	0.246552	0
E10_R3_T11	0	0	0	0	0	0	0	0	0	0.0229689	0	0	0	0	0	0	0	0	0	0	0	0	0	0	0	0	0	0	0	0	0	0	0	0	0	0	0	0	0	0	0	0	0	0	0	0	0	0.138805	0
E10_R3_T12	0	0	0	0	0	0	0	0	0	0.0301424	0	0	0	0	0	0	0	0	0	0	0	0	0	0	0	0	0	0	0	0	0	0	0	0	0	0	0	0	0	0	0	0	0	0	0	0	0	0.255611	0
E10_R3_T13	0	0	0	0	0	0	0	0	0	0.0719227	0	0	0	0	0	0	0	0	0	0	0	0	0	0	0	0	0	0	0	0	0	0	0	0	0	0	0	0	0	0	0	0	0	0	0	0	0	0.398952	0
E10_R3_T14	0	0	0	0	0	0	0	0	0	0.240691	0	0	0	0	0	0	0	0	0	0	0	0	0	0	0	0	0	0	0	0	0	0	0	0	0	0	0	0	0	0	0	0	0	0	0	0	0	0.501188	0
E10_R3_T17	0	0	0	0	0	0	0	0	0	0.122605	0	0	0	0	0	0	0	0	0	0	0	0	0	0	0	0	0	0	0	0	0	0	0	0	0	0	0	0	0	0	0	0	0	0	0	0	0	0.454346	0
E10_R3_T18	0	0	0	0	0	0	0	0	0	0.401073	0	0	0	0	0	0	0	0	0	0	0	0	0	0	0	0	0	0	0	0	0	0	0	0	0	0	0	0	0	0	0	0	0	0	0	0	0	0.460872	0
E10_R3_T19	0	0	0	0	0	0	0	0.0107649	0	0.237898	0	0	0	0	0	0	0	0	0	0	0	0	0	0	0	0	0	0	0	0	0	0	0	0	0	0	0	0	0	0	0	0	0	0	0	0	0	0.316295	0
E11_R1_T01	0	0	0	0	0	0	0	0.118332	0	0.140583	0	0	0	0	0	0	0	0	0	0	0	0	0	0	0	0	0	0.0292679	0	0	0	0	0	0	0	0	0	0	0	0	0	0	0	0	0	0	0	0.393545	0
E11_R1_T02	0	0	0	0	0	0	0	0.0368008	0	0.141661	0	0	0	0	0	0	0	0	0	0	0	0	0	0	0	0	0	0	0	0	0	0	0	0	0	0	0	0	0	0	0	0	0	0	0	0	0	0.439337	0
E11_R1_T03	0	0	0	0	0	0	0	0.0361185	0	0.064831	0	0	0	0	0	0	0	0	0	0	0	0	0	0	0	0	0	0.00417774	0	0	0	0	0	0	0	0	0	0	0	0	0	0	0	0	0	0	0	0.514736	0
E11_R1_T04	0	0	0	0	0	0	0	0.0293939	0	0.0984558	0	0	0	0	0	0	0	0	0	0	0	0	0	0	0	0	0	0	0	0	0	0	0	0	0	0	0	0	0	0	0	0	0	0	0	0	0	0.52645	0
E11_R1_T05	0	0	0	0.000733965	0	0	0	0.0360806	0	0.0568554	0	0	0	0	0	0	0	0	0	0	0	0	0	0	0	0	0	0	0	0	0	0	0	0	0	0	0	0	0	0	0	0	0	0	0	0	0	0.413571	0
E11_R1_T06	0	0	0	0	0	0	0	0.0368556	0	0.0535571	0	0	0	0	0	0	0	0	0	0	0	0	0	0	0	0	0	0	0	0	0	0	0	0	0	0	0	0	0	0	0	0	0	0	0	0	0	0.55444	0
E11_R1_T07	0	0	0	0	0	0	0	0.0254833	0	0.100973	0	0	0	0	0	0	0	0	0	0	0	0	0	0	0	0	0	0	0	0	0	0	0	0	0	0	0	0	0	0	0	0	0	0	0	0	0	0.367298	0
E11_R1_T08	0	0	0	0	0	0	0	0.0231949	0	0.0411922	0	0	0	0	0	0	0	0	0	0	0	0	0	0	0	0	0	0	0	0	0	0	0	0	0	0	0	0	0	0	0	0	0	0	0	0	0	0.37376	0
E11_R1_T09	0	0	0	0	0	0	0	0.0854324	0	0.0238065	0	0	0	0	0	0	0	0	0	0	0	0	0	0	0	0	0	0.0226334	0	0	0	0	0	0	0	0	0	0	0	0	0	0	0.000645631	0	0	0	0	0.325707	0
E11_R1_T10	0	0	0	0	0	0	0	0.0125479	0	0.0483332	0	0	0	0	0	0	0	0	0	0	0	0	0	0	0	0	0	0.00217011	0	0	0	0	0	0	0	0	0	0	0	0	0	0	0	0	0	0	0	0.157279	0
E11_R1_T11	0	0	0	0	0	0	0	0.0019084	0	0.0111433	0	0	0	0	0	0.0217601	0	0	0	0	0	0	0	0	0	0	0	0	0	0	0	0	0	0	0	0	0	0	0	0	0	0	0	0	0	0	0	0.0604874	0
E11_R1_T12	0	0	0	0	0	0	0	0.0139789	0	0.0715061	0	0	0	0	0	0	0	0	0	0	0	0	0	0	0	0	0	0	0	0	0	0	0	0	0	0	0	0	0	0	0	0	0	0	0	0	0	0.136441	0
E11_R1_T13	0	0	0	0	0	0	0	0	0	0.0248729	0	0	0	0	0	0	0	0	0	0	0	0	0	0	0	0	0	0	0	0	0	0	0	0	0	0	0	0	0	0	0	0	0	0	0	0	0	0.267386	0
E11_R1_T14	0	0	0	0	0	0	0	0.0211902	0	0.109695	0	0	0	0	0	0	0	0	0	0	0	0	0	0	0	0	0	0	0	0	0	0	0	0	0	0	0	0	0	0	0	0	0	0	0	0	0	0.536764	0
E11_R1_T17	0	0	0	0	0	0	0	0	0	0.151926	0	0	0	0	0	0	0	0	0	0	0	0	0	0	0	0	0	0	0	0	0	0	0	0	0	0	0	0	0	0	0	0	0	0	0	0	0	0.345343	0
E11_R1_T18	0	0	0	0	0	0	0	0.000939275	0	0.181963	0	0	0	0	0	0	0	0	0	0	0	0	0	0	0	0	0	0	0	0	0	0	0	0	0	0	0	0	0	0	0	0	0.00456829	0	0	0	0	0.320335	0
E11_R1_T19	0	0	0	0	0	0	0	0	0	0.541847	0	0	0	0	0	0	0	0	0	0	0	0	0	0	0	0	0	0	0	0	0	0	0	0	0	0	0	0	0	0	0	0	0	0	0	0	0	0.17573	0
E11_R2_T01	0	0	0	0	0	0	0	0.120332	0	0.135505	0	0	0	0	0	0	0	0	0	0	0	0	0	0	0	0	0	0.0271258	0	0	0	0	0	0	0	0	0	0	0	0	0	0	0	0	0	0	0	0.38455	0
E11_R2_T02	0	0	0	0	0	0	0	0.0416014	0	0.166891	0	0	0	0	0	0	0	0	0	0	0	0	0	0	0	0	0	0	0	0	0	0	0	0	0	0	0	0	0	0	0	0	0	0	0	0	0	0.552496	0
E11_R2_T03	0	0	0	0	0	0	0	0.0407108	0	0.0501241	0	0	0	0	0	0	0	0	0	0	0	0	0	0	0	0	0	0.00360202	0	0	0	0	0	0	0	0	0	0	0	0	0	0	0	0	0	0	0	0.626143	0
E11_R2_T05	0	0	0	0	0	0	0	0.0135374	0	0.0581878	0	0	0	0	0	0	0	0	0	0	0	0	0	0	0	0	0	0	0	0	0	0	0	0	0	0	0	0	0	0	0	0	0	0	0	0	0	0.434968	0
E11_R2_T06	0	0	0	0	0	0	0	0	0	0.113414	0	0	0	0	0	0	0	0	0	0	0	0	0	0	0	0	0	0	0	0	0	0	0	0	0	0	0	0	0	0	0	0	0	0	0	0	0	0.508291	0
E11_R2_T07	0	0	0	0	0	0	0	0.0419978	0	0.0932037	0	0	0	0	0	0	0	0	0	0	0	0	0	0	0	0	0	0	0	0	0	0	0	0	0	0	0	0	0	0	0	0	0	0	0	0	0	0.346839	0
E11_R2_T08	0	0	0	0	0	0	0	0.0555244	0	0.0437975	0	0	0	0	0	0	0	0	0	0	0	0	0	0	0	0	0	0	0	0	0	0	0	0	0	0	0	0	0	0	0	0	0	0	0	0	0	0.313393	0
E11_R2_T09	0	0	0	0	0	0	0	0.176033	0	0.0515218	0	0	0	0	0	0	0	0	0	0	0	0	0	0	0	0	0	0.046465	0	0	0	0	0	0	0	0	0	0	0	0	0	0	0.0386413	0	0	0	0	0.394142	0
E11_R2_T10	0	0	0	0	0	0	0	0.0162902	0	0.0415195	0	0	0	0	0	0	0	0	0	0	0	0	0	0	0	0	0	0.00139142	0	0	0	0	0	0	0	0	0	0	0	0	0	0	0	0	0	0	0	0.163925	0
E11_R2_T11	0	0	0	0	0	0	0	0.00606245	0	0.0130594	0	0	0	0	0	0	0	0.000502284	0	0	0	0	0	0	0	0	0	0.000724223	0	0	0	0	0	0	0	0	0	0	0	0	0	0	0.000665818	0	0	0	0	0.0801785	0
E11_R2_T12	0	0	0	0	0	0	0	0	0	0.0230089	0	0	0	0	0	0	0	0	0	0	0	0	0	0	0	0	0	0	0	0	0	0	0	0	0	0	0	0	0	0	0	0	0	0	0	0	0	0.303459	0
E11_R2_T13	0	0	0	0	0	0	0	0.00788177	0	0.0815401	0	0	0	0	0	0	0	0	0	0	0	0	0	0	0	0	0	0	0	0	0	0	0	0	0	0	0	0	0	0	0	0	0	0	0	0	0	0.467825	0
E11_R2_T14	0	0	0	0	0	0	0	0	0	0.137364	0	0	0	0	0	0	0	0	0	0	0	0	0	0	0	0	0	0	0	0	0	0	0	0	0	0	0	0	0	0	0	0	0	0	0	0	0	0.22223	0
E11_R2_T15	0	0	0	0	0	0	0	0	0	0.0944245	0	0	0	0	0	0	0	0	0	0	0	0	0	0	0	0	0	0	0	0	0	0	0	0	0	0	0	0	0	0	0	0	0	0	0	0	0	0.443345	0
E11_R2_T17	0	0	0	0	0	0	0	0.0110621	0	0.0891895	0	0	0	0	0	0	0	0	0	0	0	0	0	0	0	0	0	0	0	0	0	0	0	0	0	0	0	0	0	0	0	0	0	0	0	0	0	0.333874	0
E11_R2_T18	0	0	0	0	0	0	0	0.069132	0	0.155193	0	0	0	0	0	0	0	0	0	0	0	0	0	0	0	0	0	0	0	0	0	0	0	0	0	0	0	0	0	0	0	0	0.00659779	0	0	0	0	0.301606	0
E11_R2_T19	0	0	0	0	0	0	0	0.0212776	0	0.115087	0	0	0	0	0	0	0	0	0	0	0	0	0	0	0	0	0	0	0	0	0	0	0	0	0	0	0	0	0	0	0	0	0.00642254	0	0	0	0	0.429399	0
E11_R3_T01	0	0	0	0	0	0	0	0.0727194	0	0.0196182	0	0	0	0	0	0	0	0	0	0	0	0	0	0	0	0	0	0.0354825	0	0	0	0	0	0	0	0	0	0	0	0	0	0	0	0	0	0	0	0.446257	0
E11_R3_T02	0	0	0	0	0	0	0	0.0279197	0	0.172875	0	0	0	0	0	0	0	0	0	0	0	0	0	0	0	0	0	0	0	0	0	0	0	0	0	0	0	0	0	0	0	0	0	0	0	0	0	0.530351	0
E11_R3_T03	0	0	0	0	0	0	0	0.0810584	0	0.0637319	0	0	0	0	0	0	0	0	0	0	0	0	0	0	0	0	0	0	0	0	0	0	0	0	0	0	0	0	0	0	0	0	0	0	0	0	0	0.561365	0
E11_R3_T04	0	0	0	0	0	0	0	0.0364106	0	0.0719891	0	0	0	0	0	0	0	0	0	0	0	0	0	0	0	0	0	0.012131	0	0	0	0	0	0	0	0	0	0	0	0	0	0	0	0	0	0	0	0.498152	0
E11_R3_T05	0	0	0	0	0	0	0	0.0412203	0	0.0575903	0	0	0	0	0	0	0	0	0	0	0	0	0	0	0	0	0	0	0	0	0	0	0	0	0	0	0	0	0	0	0	0	0.000590395	0	0	0	0	0.501449	0
E11_R3_T06	0	0	0	0	0	0	0	0.00679395	0	0.0315478	0	0	0	0	0	0	0	0	0	0	0	0	0	0	0	0	0	0	0	0	0	0	0	0	0	0	0	0	0	0	0	0	0	0	0	0	0	0.639858	0
E11_R3_T07	0	0	0	0	0	0	0	0.0234979	0	0.0831187	0	0	0	0	0	0	0	0	0	0	0	0	0	0	0	0	0	0	0	0	0	0	0	0	0	0	0	0	0	0	0	0	0	0	0	0	0	0.373899	0
E11_R3_T08	0	0	0	0	0	0	0	0.181755	0	0.043587	0	0	0	0	0	0	0	0	0	0	0	0	0	0	0	0	0	0	0	0	0	0	0	0	0	0	0	0	0	0	0	0	0	0	0	0	0	0.303751	0
E11_R3_T09	0	0	0	0	0	0	0	0.0334033	0	0.0470986	0	0	0	0	0	0	0	0	0	0	0	0	0	0	0	0	0	0	0	0	0	0	0	0	0	0	0	0	0	0	0	0	0	0	0	0	0	0.293133	0
E11_R3_T10	0	0	0	0	0	0	0	0.0213171	0	0.0436279	0	0	0	0	0	0	0	0	0	0	0	0	0	0	0	0	0	0	0	0	0	0	0	0	0	0	0	0	0	0	0	0	0	0	0	0	0	0.188371	0
E11_R3_T11	0	0	0	0	0	0	0	0.00162294	0	0.00864858	0	0	0	0	0	0	0	0	0	0	0	0	0	0	0	0	0	0	0	0	0	0	0	0	0	0	0	0	0	0	0	0	0	0	0	0	0	0.0907674	0
E11_R3_T12	0	0	0	0	0	0	0	0.0208513	0	0.0283682	0	0	0	0	0	0	0	0	0	0	0	0	0	0	0	0	0	0	0	0	0	0	0	0	0	0	0	0	0	0	0	0	0	0	0	0	0	0.109354	0
E11_R3_T13	0	0	0	0	0	0	0	0	0	0.0208414	0	0	0	0	0	0	0	0	0	0	0	0	0	0	0	0	0	0	0	0	0	0	0	0	0	0	0	0	0	0	0	0	0	0	0	0	0	0.443025	0
E11_R3_T14	0	0	0	0	0	0	0	0.0263455	0	0.0822356	0	0	0	0	0	0	0	0	0	0	0	0	0	0	0	0	0	0	0	0	0	0	0	0	0	0	0	0	0	0	0	0	0	0	0	0	0	0.477136	0
E11_R3_T15	0	0	0	0	0	0	0	0.00941261	0	0.0845347	0	0	0	0	0	0	0	0	0	0	0	0	0	0	0	0	0	0	0	0	0	0	0	0	0	0	0	0	0	0	0	0	0	0	0	0	0	0.323812	0
E11_R3_T17	0	0	0	0	0	0	0	0.0996631	0	0.088124	0	0	0	0	0	0	0	0	0	0	0	0	0	0	0	0	0	0	0	0	0	0	0	0	0	0	0	0	0	0	0	0	0	0	0	0	0	0.306873	0
E11_R3_T18	0	0	0	0	0	0	0	0.0461807	0	0.20006	0	0	0	0	0	0	0	0	0	0	0	0	0	0	0	0	0	0	0	0	0	0	0	0	0	0	0	0	0	0	0	0	0	0	0	0	0	0.283304	0
E11_R3_T19	0	0	0	0	0	0	0	0.0404573	0	0.0971922	0	0	0	0	0	0	0	0	0	0	0	0	0	0	0	0	0	0	0	0	0	0	0	0	0	0	0	0	0	0	0	0	0.00176541	0	0	0	0	0.485225	0
E12_R1_T01	0	0	0	0	0	0	0	0.114115	0	0.0289827	0	0	0	0	0	0	0	0	0	0	0	0	0	0	0	0	0	0.0679838	0	0	0	0	0	0	0	0	0	0	0	0	0	0	0	0	0	0	0	0.505405	0
E12_R1_T02	0	0	0	0	0	0	0	0.0420847	0	0.0486121	0	0	0	0	0	0	0	0	0	0	0	0	0	0	0	0	0	0	0	0	0	0	0	0	0	0	0	0	0	0	0	0	0	0	0	0	0	0.772846	0
E12_R1_T03	0	0	0	0	0	0	0	0.0634136	0	0.0215439	0	0	0	0	0	0	0	0	0	0	0	0	0	0	0	0	0	0.0108058	0	0	0	0	0	0	0	0	0	0	0	0	0	0	0	0	0	0	0	0.717718	0
E12_R1_T04	0	0	0	0	0	0	0	0.0551397	0	0.0243679	0	0	0	0	0	0	0	0	0	0	0	0	0	0	0	0	0	0.138681	0	0	0	0	0	0	0	0	0	0	0	0	0	0	0	0	0	0	0	0.599489	0
E12_R1_T05	0	0	0	0	0	0	0	0.0154513	0	0.0505251	0	0	0	0	0	0	0	0	0	0	0	0	0	0	0	0	0	0.000881251	0	0	0	0	0	0	0	0	0	0	0	0	0	0	0	0	0	0	0	0.679283	0
E12_R1_T06	0	0	0	0	0	0	0	0.0429005	0	0.0396798	0	0	0	0	0	0	0	0	0	0	0	0	0	0	0	0	0	0	0	0	0	0	0	0	0	0	0	0	0	0	0	0	0	0	0	0	0	0.748507	0
E12_R1_T07	0	0	0	0	0	0	0	0.0575695	0	0.0315974	0	0	0	0	0	0	0	0	0	0	0	0	0	0	0	0	0	0.0203233	0	0	0.000775637	0	0	0	0	0	0	0	0	0	0	0	0	0	0	0	0	0.653925	0
E12_R1_T08	0	0	0	0	0	0	0	0.031192	0	0.0283687	0	0	0	0	0	0	0	0.00153545	0	0	0	0	0	0	0	0	0	0.00594368	0	0	0	0	0	0	0	0	0	0	0	0	0	0	0	0	0	0	0	0.6999	0
E12_R1_T09	0	0	0	0	0	0	0	0.0308409	0	0.0145286	0	0	0	0	0	0	0	0	0	0	0	0	0	0	0	0	0	0.00394384	0	0	0	0	0	0	0	0	0	0	0	0	0	0	0	0	0	0	0	0.584663	0
E12_R1_T10	0	0	0	0	0	0	0	0.0376995	0	0.017548	0	0	0	0	0	0	0	0	0	0	0	0	0	0	0	0	0	0.00676224	0	0	0	0	0	0	0	0	0	0	0	0	0	0	0	0	0	0	0	0.52737	0
E12_R1_T11	0	0	0	0	0	0	0	0.0130085	0	0.010919	0	0	0	0	0	0	0	0	0	0	0	0	0	0	0	0	0	0.000942831	0	0	0	0	0	0	0	0	0	0	0	0	0	0	0	0	0	0	0	0.208761	0
E12_R1_T12	0	0	0	0	0	0	0	0	0	0	0	0	0	0	0	0	0	0	0	0	0	0	0	0	0	0	0	0	0	0	0	0	0	0	0	0	0	0	0	0	0	0	0	0	0	0	0	0.286312	0
E12_R1_T13	0	0	0	0	0	0	0	0.0470583	0	0.0324427	0	0	0	0	0	0	0	0	0	0	0	0	0	0	0	0	0	0	0	0	0	0	0	0	0	0	0	0	0	0	0	0	0	0	0	0	0	0.417753	0
E12_R1_T14	0	0	0	0	0	0	0	0.0333674	0	0.0175886	0	0	0	0	0	0	0	0	0	0	0	0	0	0	0	0	0	0	0	0	0	0	0	0	0	0	0	0	0	0	0	0	0	0	0	0	0	0.662289	0
E12_R1_T15	0	0	0	0	0	0	0	0.0909868	0	0.0202193	0	0	0	0	0	0	0	0	0	0	0	0	0	0	0	0	0	0	0	0	0	0	0	0	0	0	0	0	0	0	0	0	0	0	0	0	0	0.557027	0
E12_R1_T17	0	0	0	0	0	0	0	0.0502816	0	0.160894	0	0	0	0	0	0	0	0	0	0	0	0	0	0	0	0	0	0	0	0	0	0	0	0	0	0	0	0	0	0	0	0	0	0	0	0	0	0.259836	0
E12_R1_T18	0	0	0	0	0	0	0	0.0141724	0	0.136464	0	0	0	0	0	0	0	0	0	0	0	0	0	0	0	0	0	0	0	0	0	0	0	0	0	0	0	0	0	0	0	0	0	0	0	0	0	0.353226	0
E12_R1_T19	0	0	0	0	0	0	0	0.0246131	0	0.156752	0	0	0	0	0	0	0	0	0	0	0	0	0	0	0	0	0	0	0	0	0	0	0	0	0	0	0	0	0	0	0	0	0	0	0	0	0	0.364797	0
E12_R2_T01	0	0	0	0	0	0	0	0.118078	0	0.0598386	0	0	0	0	0	0	0	0	0	0	0	0	0	0	0	0	0	0.0445699	0	0	0	0	0	0	0	0	0	0	0	0	0	0	0	0	0	0	0	0.592666	0
E12_R2_T02	0	0	0	0	0	0	0	0.0245484	0	0.0607082	0	0	0	0	0	0	0	0	0	0	0	0	0	0	0	0	0	0.0195061	0	0	0	0	0	0	0	0	0	0	0	0	0	0	0	0	0	0	0	0.774945	0
E12_R2_T03	0	0	0	0	0	0	0	0.0761114	0	0.0244363	0	0	0	0	0	0	0	0	0	0	0	0	0	0	0	0	0	0.0276053	0	0	0	0	0	0	0	0	0	0	0	0	0	0	0	0	0	0	0	0.647689	0
E12_R2_T05	0	0	0	0	0	0	0	0.0355615	0	0.0281227	0	0	0	0	0	0	0	0	0	0	0	0	0	0	0	0	0	0.000847195	0	0	0	0	0	0	0	0	0	0	0	0	0	0	0	0	0	0	0	0.589782	0
E12_R2_T06	0	0	0	0	0	0	0	0	0	0.0810102	0	0	0	0	0	0	0	0	0	0	0	0	0	0	0	0	0	0.182929	0	0	0	0	0	0	0	0	0	0	0	0	0	0	0	0	0	0	0	0.502146	0
E12_R2_T07	0	0	0	0	0	0	0	0.0602985	0.00423066	0.0288397	0	0	0	0	0	0	0	0	0	0	0	0	0	0	0	0	0	0.0212695	0	0	0	0	0	0	0	0	0	0	0	0	0	0	0.00194486	0	0	0	0	0.58607	0
E12_R2_T08	0	0	0	0	0	0	0	0.0197419	0	0.0177747	0	0	0	0	0	0	0	0	0	0	0	0	0	0	0	0	0	0.0575828	0	0	0	0	0	0	0	0	0	0	0	0	0	0	0	0	0	0	0	0.707779	0
E12_R2_T10	0	0	0	0	0	0	0	0.0562204	0	0.0141189	0	0	0	0	0	0	0	0	0	0	0	0	0	0	0	0	0	0	0	0	0	0	0	0	0	0	0	0	0	0	0	0	0	0	0	0	0	0.62656	0
E12_R2_T11	0	0	0	0	0	0	0	0.00863494	0	0.0110416	0	0	0	0	0	0	0	0.000700845	0	0	0	0	0	0	0	0	0	0	0	0	0	0	0	0	0	0	0	0	0	0	0	0	0	0	0	0	0	0.308002	0
E12_R2_T12	0	0	0	0	0	0	0	0.0263303	0	0.00597291	0	0	0	0	0	0	0	0	0	0	0	0	0	0	0	0	0	0	0	0	0	0	0	0	0	0	0	0	0	0	0	0	0	0	0	0	0	0.200631	0
E12_R2_T13	0	0	0	0	0	0	0	0.0148321	0	0.0347052	0	0	0	0	0	0	0	0	0	0	0	0	0	0	0	0	0	0.0101914	0	0	0	0	0	0	0	0	0	0	0	0	0	0	0	0	0	0	0	0.437455	0
E12_R2_T14	0	0	0	0	0	0	0	0.0238298	0	0.0902979	0	0	0	0	0	0	0	0	0	0	0	0	0	0	0	0	0	0	0	0	0	0	0	0	0	0	0	0	0	0	0	0	0	0	0	0	0	0.524894	0
E12_R2_T15	0	0	0	0	0	0	0	0.00792846	0	0.0357703	0	0	0	0	0	0	0	0	0	0	0	0	0	0	0	0	0	0	0	0	0	0	0	0	0	0	0	0	0	0	0	0	0	0	0	0	0	0.616207	0
E12_R2_T17	0	0	0	0	0	0	0	0.0221869	0	0.00999279	0	0	0	0	0	0	0	0	0	0	0	0	0	0	0	0	0	0.00962856	0	0	0	0	0	0	0	0	0	0	0	0	0	0	0.00978692	0	0	0	0	0.62257	0
E12_R2_T18	0	0	0	0	0	0	0	0.0544404	0	0.0801127	0	0	0	0	0	0	0	0	0	0	0	0	0	0	0	0	0	0.00774548	0	0	0	0	0	0	0	0	0	0	0	0	0	0	0	0	0	0	0	0.509506	0
E12_R2_T19	0	0	0	0	0	0	0	0.0576908	0	0.0730821	0	0	0	0	0	0	0	0	0	0	0	0	0	0	0	0	0	0.0176248	0	0	0	0	0	0	0	0	0	0	0	0	0	0	0	0	0	0	0	0.49733	0
E12_R3_T01	0	0	0	0	0	0	0	0.0642273	0	0.00541676	0	0	0.0028742	0	0	0	0	0	0	0	0	0	0	0	0	0	0	0.0373646	0	0	0	0	0	0	0	0	0	0	0	0	0	0.0163608	0	0	0	0	0	0.513708	0
E12_R3_T02	0	0	0	0	0	0	0	0.0441849	0	0.0656363	0	0	0	0	0	0	0	0	0	0	0	0	0	0	0	0	0	0.0135847	0	0	0	0	0	0	0	0	0	0	0	0	0	0	0	0	0	0	0	0.748683	0
E12_R3_T03	0	0	0	0	0	0	0	0.0488699	0	0.00828197	0	0	0	0	0	0	0	0	0	0	0	0	0	0	0	0	0	0.0319899	0	0	0	0	0	0	0	0	0	0	0	0	0	0	0	0	0	0	0	0.689268	0
E12_R3_T04	0	0	0	0	0	0	0	0.045713	0	0.0256822	0	0	0	0	0	0	0	0	0	0	0	0	0	0	0	0	0	0.118965	0	0	0	0	0	0	0	0	0	0	0	0	0	0	0	0	0	0	0	0.596103	0
E12_R3_T05	0	0	0	0	0	0	0	0.0373923	0	0.0222486	0	0	0	0	0	0	0	0	0	0	0	0	0	0	0	0	0	0.0194168	0	0	0	0	0	0	0	0	0	0	0	0	0	0	0	0	0	0	0	0.596957	0
E12_R3_T06	0	0	0	0	0	0	0	0.0527667	0	0.0648187	0	0	0	0	0	0	0	0	0	0	0	0	0	0	0	0	0	0	0	0	0	0	0	0	0	0	0	0	0	0	0	0	0	0	0	0	0	0.632537	0
E12_R3_T07	0	0	0	0	0	0	0	0.0692841	0	0.0321361	0	0	0	0	0	0	0	0	0	0	0	0	0	0	0	0	0	0.0020703	0	0	0	0	0	0	0	0	0	0	0	0	0	0	0.0012978	0	0	0	0	0.646015	0
E12_R3_T08	0	0	0	0	0	0	0	0.0245347	0	0.0235773	0	0	0	0	0	0	0	0	0	0	0	0	0	0	0	0	0	0.009741	0	0	0	0	0	0	0	0	0	0	0	0	0	0	0	0	0	0	0	0.698832	0
E12_R3_T10	0	0	0	0	0	0	0	0.0303289	0	0.0125535	0	0	0	0	0	0	0	0	0	0	0	0	0	0	0	0	0	0.00480697	0	0	0	0	0	0	0	0	0	0	0	0	0	0	0	0	0	0	0	0.570727	0
E12_R3_T11	0	0	0	0	0	0	0	0.0105992	0	0.00949674	0	0	0	0	0	0	0	0	0	0	0	0	0	0	0	0	0	0.00173996	0	0	0	0	0	0	0	0	0	0	0	0	0	0	0	0	0	0	0	0.251803	0
E12_R3_T12	0	0	0	0	0	0	0	0.00648633	0	0.00978477	0	0	0	0	0	0	0	0	0	0	0	0	0	0	0	0	0	0.0118855	0	0	0	0	0	0	0	0	0	0	0	0	0	0	0	0	0	0	0	0.354878	0
E12_R3_T13	0	0	0	0	0	0	0	0.0245347	0	0.0418293	0	0	0	0	0	0	0	0	0	0	0	0	0	0	0	0	0.0155264	0.00744933	0	0	0	0	0	0	0	0	0	0	0	0	0	0	0	0	0	0	0	0.423702	0
E12_R3_T14	0	0	0	0	0	0	0	0.0450134	0	0	0	0	0	0	0	0	0	0	0	0	0	0	0	0	0	0	0	0	0	0	0	0	0	0	0	0	0	0	0	0	0	0	0	0	0	0	0	0.794095	0
E12_R3_T15	0	0	0	0	0	0	0	0	0	0.0245787	0	0	0	0	0	0	0	0	0	0	0	0	0	0	0	0	0	0	0	0	0	0	0	0	0	0	0	0	0	0	0	0	0	0	0	0	0	0.621373	0
E12_R3_T17	0	0	0	0	0	0	0	0.0278734	0	0.0277986	0	0	0	0	0	0	0	0	0	0	0	0	0	0	0	0	0	0	0	0	0	0	0	0	0	0	0	0	0	0	0	0	0	0	0	0	0	0.664958	0
E12_R3_T18	0	0	0	0	0	0	0	0.0867796	0	0.0717445	0	0	0	0	0	0	0	0	0	0	0	0	0	0	0	0	0.0114833	0.0100263	0	0	0	0	0	0	0	0	0	0	0	0	0	0	0	0	0	0	0	0.578671	0
E12_R3_T19	0	0	0	0	0	0	0	0.00510821	0	0.0960809	0	0	0	0	0	0	0	0	0	0	0	0	0	0	0	0	0	0	0	0	0	0	0	0	0	0	0	0	0	0	0	0	0	0	0	0	0	0.563119	0
E13_R1_T01	0	0	0	0	0	0	0.00278328	0.111835	0	0.00932118	0	0	0	0	0	0	0	0	0	0	0	0	0	0	0	0	0	0.0660141	0	0	0	0	0	0	0	0	0	0	0	0	0	0	0	0	0	0	0	0.362069	0
E13_R1_T02	0	0	0	0	0	0	0	0.0227867	0	0.0353095	0	0	0	0	0	0	0	0	0	0	0	0	0	0	0	0	0	0.0845288	0	0	0	0	0	0	0	0	0	0	0	0	0	0	0	0	0	0	0	0.783467	0
E13_R1_T03	0	0	0	0	0	0	0	0.0389577	0	0.0198828	0	0	0	0	0	0	0	0	0	0	0	0	0	0	0	0	0	0.0438188	0	0	0	0	0	0	0	0	0	0	0	0	0	0	0	0	0	0	0	0.779318	0
E13_R1_T04	0	0	0	0	0	0	0	0.0333802	0	0.0298083	0	0	0	0	0	0	0	0	0	0	0	0	0	0	0	0	0	0.103302	0	0	0	0	0	0	0	0	0	0	0	0	0	0	0	0	0	0	0	0.710531	0
E13_R1_T05	0	0	0	0	0	0	0	0.037238	0	0.0250359	0	0	0	0	0	0	0	0	0	0	0	0	0	0	0	0	0	0.0575108	0	0	0	0	0	0	0	0	0	0	0	0	0	0	0	0	0	0	0	0.727752	0
E13_R1_T06	0	0	0	0	0	0	0	0.0252237	0	0	0	0	0	0	0	0	0	0	0	0	0	0	0	0	0	0	0	0.00600225	0	0	0	0	0	0	0	0	0	0	0	0	0	0	0	0	0	0	0	0.708712	0
E13_R1_T07	0	0	0	0	0	0	0	0.0618984	0	0.0398724	0	0	0	0	0	0	0	0	0	0	0	0	0	0	0	0	0	0.0322703	0	0	0	0	0	0	0	0	0	0	0	0	0	0	0	0	0	0	0	0.586026	0
E13_R1_T08	0	0	0	0	0	0	0	0.0163477	0	0.0189029	0	0	0	0	0	0	0	0	0	0	0	0	0	0	0	0	0	0.0562485	0	0	0	0	0	0	0	0	0	0	0	0	0	0	0	0	0	0	0	0.741541	0
E13_R1_T09	0	0	0	0	0	0	0	0.0298839	0	0.012093	0	0	0	0	0	0	0	0	0	0	0	0	0	0	0	0	0	0.0449572	0	0	0	0	0	0	0	0	0	0	0	0	0	0	0.000652209	0	0	0	0	0.612298	0
E13_R1_T10	0	0	0	0	0	0	0	0.0248688	0	0.0102433	0	0	0	0	0	0	0	0	0	0	0	0	0	0	0	0	0	0.0499266	0	0	0	0	0	0	0	0	0	0	0	0	0	0	0	0	0	0	0	0.556678	0
E13_R1_T11	0	0	0	0	0	0	0	0.00857867	0	0.00496714	0	0	0	0	0	0	0	0	0	0	0	0	0	0	0	0	0	0.00936514	0	0	0	0	0	0	0	0	0	0	0	0	0	0	0	0	0	0	0	0.14382	0
E13_R1_T12	0	0	0	0	0	0	0	0	0	0.00485534	0	0	0	0	0	0	0	0	0	0	0	0	0	0	0	0	0	0.0131652	0	0	0	0	0	0	0	0	0	0	0	0	0	0	0	0	0	0	0	0.223672	0
E13_R1_T13	0	0	0	0	0	0	0	0.0288114	0	0.0226519	0	0	0	0	0	0	0	0	0	0	0	0	0	0	0	0	0	0.174179	0	0	0	0	0	0	0	0	0	0	0	0	0	0	0	0	0	0	0	0.356604	0
E13_R1_T15	0	0	0	0	0	0	0	0.120552	0	0.00684173	0	0	0	0	0	0	0	0	0	0	0	0	0	0	0	0	0	0.0635627	0	0	0	0	0	0	0	0	0	0	0	0	0	0	0	0	0	0	0	0.667228	0
E13_R1_T17	0	0	0	0	0	0	0	0.0592771	0	0.0114222	0	0	0	0	0	0	0	0	0	0	0	0	0	0	0	0	0	0	0	0	0	0	0	0	0	0	0	0	0	0	0	0	0	0	0	0	0	0.666897	0
E13_R1_T18	0	0	0	0	0	0	0	0.0540883	0	0.0445231	0	0	0	0	0	0	0	0	0	0	0	0	0	0	0	0	0	0.00980167	0	0	0	0	0	0	0	0	0	0	0	0	0	0	0.0029448	0	0	0	0	0.594377	0
E13_R1_T19	0	0	0	0	0	0	0	0.0638248	0	0.0452267	0	0	0	0	0	0	0	0	0	0	0	0	0	0	0	0	0	0.00983265	0	0	0	0	0	0	0	0	0	0	0	0	0	0	0	0	0	0	0	0.658377	0
E13_R2_T01	0	0	0	0	0	0	0	0.0378954	0	0.0479477	0	0	0	0	0	0	0	0	0	0	0	0	0	0	0	0	0	0.0278431	0	0	0	0	0	0	0	0	0	0	0	0	0	0	0	0	0	0	0	0.497961	0
E13_R2_T02	0	0	0	0	0	0	0	0.0289979	0	0.0495889	0	0	0	0	0	0	0	0	0	0	0	0	0	0	0	0	0	0.0552318	0	0	0	0	0	0	0	0	0	0	0	0	0	0	0	0	0	0	0	0.758942	0
E13_R2_T03	0	0	0	0	0	0	0	0.0414809	0	0.0184537	0	0	0	0	0	0	0	0	0	0	0	0	0	0	0	0	0	0.0414375	0	0	0	0	0	0	0	0	0	0	0	0	0	0	0	0	0	0	0	0.780857	0
E13_R2_T04	0	0	0	0	0	0	0	0.0315459	0	0.0258407	0	0	0	0	0	0	0	0	0	0	0	0	0	0	0	0	0	0.0938431	0	0	0	0	0	0	0	0	0	0	0	0	0	0	0	0	0	0	0	0.725121	0
E13_R2_T05	0	0	0	0	0	0	0	0.0312395	0	0.0230405	0	0	0	0	0	0	0	0	0	0	0	0	0	0	0	0	0	0.0484818	0	0	0	0	0	0	0	0	0	0	0	0	0	0	0.00120035	0	0	0	0	0.744042	0
E13_R2_T06	0	0	0	0	0	0	0	0.0382102	0	0.0407097	0	0	0	0	0	0	0	0	0	0	0	0	0	0	0	0	0	0.0237251	0	0	0	0	0	0	0	0	0	0	0	0	0	0	0	0	0	0	0	0.678912	0
E13_R2_T07	0	0	0	0	0	0	0	0.0577625	0	0.0435655	0	0	0	0	0	0	0	0	0	0	0	0	0	0	0	0	0	0.0303427	0	0	0	0	0	0	0	0	0	0	0	0	0	0	0.0029419	0	0	0	0	0.630029	0
E13_R2_T08	0	0	0	0	0	0	0	0.0111975	0	0.0130175	0	0	0	0	0	0	0	0	0	0	0	0	0	0	0	0	0	0.0229953	0	0	0	0	0	0	0	0	0	0	0	0	0	0	0	0	0	0	0	0.810959	0
E13_R2_T10	0	0	0	0	0	0	0	0.0463066	0	0.0184602	0	0	0	0	0	0	0	0	0	0	0	0	0	0	0	0	0	0.0403434	0	0	0	0	0	0	0	0	0	0	0	0	0	0	0	0	0	0	0	0.353188	0
E13_R2_T11	0	0	0	0	0	0	0	0.019644	0	0.0046176	0	0	0	0	0	0	0	0	0	0	0	0	0	0	0	0	0	0.0222873	0	0	0	0	0	0	0	0	0	0	0	0	0	0	0	0	0	0	0	0.081296	0
E13_R2_T12	0	0	0	0	0	0	0	0	0	0	0	0	0	0	0	0	0	0	0	0	0	0	0	0	0	0	0	0	0	0	0	0	0	0	0	0	0	0	0	0	0	0	0	0	0	0	0	0.197727	0
E13_R2_T13	0	0	0	0	0	0	0	0.0377918	0	0.00498686	0	0	0	0	0	0	0	0	0	0	0	0	0	0	0	0	0	0.122664	0	0	0	0	0	0	0	0	0	0	0	0	0	0	0	0	0	0	0	0.353509	0
E13_R2_T14	0	0	0	0	0	0	0	0	0	0	0	0	0	0	0	0	0	0	0	0	0	0	0	0	0	0	0	0.0324925	0	0	0	0	0	0	0	0	0	0	0	0	0	0	0	0	0	0	0	0.616014	0
E13_R2_T15	0	0	0	0	0	0	0	0.210402	0	0	0	0	0	0	0	0	0	0	0	0	0	0	0	0	0	0	0	0.141906	0	0	0	0	0	0	0	0	0	0	0	0	0	0	0	0	0	0	0	0.353121	0
E13_R2_T17	0	0	0	0	0	0	0	0.0450716	0	0	0	0	0	0	0	0	0	0	0	0	0	0	0	0	0	0	0	0.0119006	0	0	0	0	0	0	0	0	0	0	0	0	0	0	0	0	0	0	0	0.691862	0
E13_R2_T18	0	0	0	0	0	0	0	0.0377321	0	0.0476197	0	0	0	0	0	0	0	0	0	0	0	0	0	0	0	0	0	0.146983	0	0	0	0	0	0	0	0	0	0	0	0	0	0	0.000952251	0	0	0	0	0.505187	0
E13_R2_T19	0	0	0	0	0	0	0	0.0524479	0	0.0758124	0	0	0	0	0	0	0	0	0	0	0	0	0	0	0	0	0	0.0393626	0	0	0	0	0	0	0	0	0	0	0	0	0	0	0.00254316	0	0	0	0	0.542576	0
E13_R3_T01	0	0	0	0	0	0	0	0.113826	0	0.00740037	0	0	0	0	0.0435924	0	0	0	0	0	0	0	0	0	0	0	0	0.0291547	0	0	0	0	0	0	0	0	0	0	0	0	0	0.0409394	0	0	0	0	0.0189617	0.212098	0
E13_R3_T02	0	0	0	0	0	0	0	0.0316404	0	0.0390727	0	0	0	0	0	0	0	0	0	0	0	0	0	0	0	0	0	0.0564856	0	0	0	0	0	0	0	0	0	0	0	0	0	0	0	0	0	0	0	0.800106	0
E13_R3_T03	0	0	0	0	0	0	0	0.0343741	0	0.0274952	0	0	0	0	0	0	0	0	0	0	0	0	0	0	0	0	0	0.0374428	0	0	0	0	0	0	0	0	0	0	0	0	0	0	0	0	0	0	0	0.775817	0
E13_R3_T04	0	0	0	0	0	0	0	0.0437867	0	0.0253492	0	0	0	0	0	0	0	0	0	0	0	0	0	0	0	0	0	0.108232	0	0	0	0	0	0	0	0	0	0	0	0	0	0	0	0	0	0	0	0.701649	0
E13_R3_T05	0	0	0	0	0	0	0	0.0237657	0	0.0198363	0	0	0	0	0	0	0	0	0	0	0	0	0	0	0	0	0	0.0290486	0	0	0	0	0	0	0	0	0	0	0	0	0	0	0	0	0	0	0	0.766593	0
E13_R3_T06	0	0	0	0	0	0	0	0.0499427	0	0.0422209	0	0	0	0	0	0	0	0	0	0	0	0	0	0	0	0	0	0.0101109	0	0	0	0	0	0	0	0	0	0	0	0	0	0	0.00307722	0	0	0	0	0.693769	0
E13_R3_T07	0	0	0	0	0	0	0	0.0679198	0	0.0349349	0	0	0	0	0	0	0	0	0	0	0	0	0	0	0	0	0	0.0408008	0	0	0	0	0	0	0	0	0	0	0	0	0	0	0	0	0	0	0	0.626535	0
E13_R3_T08	0	0	0	0	0	0	0	0.0315118	0	0.0212781	0	0	0	0	0	0	0	0	0	0	0	0	0	0	0	0	0	0.059634	0	0	0	0	0	0	0	0	0	0	0	0	0	0	0	0	0	0	0	0.681168	0
E13_R3_T09	0	0	0	0	0	0	0	0.0248765	0	0.011108	0	0	0	0	0	0	0	0	0	0	0	0	0	0	0	0	0	0.0518354	0	0	0	0	0	0	0	0	0	0	0	0	0	0	0	0	0	0	0	0.709562	0
E13_R3_T10	0	0	0	0	0	0	0	0.036693	0	0.0139554	0	0	0	0	0	0	0	0	0	0	0	0	0	0	0	0	0	0.0632041	0	0	0	0	0	0	0	0	0	0	0	0	0	0	0	0	0	0	0	0.292364	0
E13_R3_T11	0	0	0	0	0	0	0	0.0105956	0	0.00685278	0	0	0	0	0	0	0	0	0	0	0	0	0	0	0	0	0	0.0546053	0	0	0	0	0	0	0	0	0	0	0	0	0	0	0	0	0	0	0	0.168987	0
E13_R3_T12	0	0	0	0	0	0	0	0.00636763	0	0.00434458	0	0	0	0	0	0	0	0	0	0	0	0	0	0	0	0	0	0.0452533	0	0	0	0	0	0	0	0	0	0	0	0	0	0	0	0	0	0	0	0.172755	0
E13_R3_T13	0	0	0	0	0	0	0	0.00956921	0	0.0310133	0	0	0	0	0	0	0	0	0	0	0	0	0	0	0	0	0	0.23518	0	0	0	0	0	0	0	0	0	0	0	0	0	0	0	0	0	0	0	0.385862	0
E13_R3_T14	0	0	0	0	0	0	0	0.0647506	0	0.0572385	0	0	0	0	0	0	0	0	0	0	0	0	0	0	0	0	0	0.0523393	0	0	0	0	0	0	0	0	0	0	0	0	0	0	0	0	0	0	0	0.653548	0
E13_R3_T15	0	0	0	0	0	0	0	0.0737257	0	0.0272635	0	0	0	0	0	0	0	0	0	0	0	0	0	0	0	0	0	0.032727	0	0	0	0	0	0	0	0	0	0	0	0	0	0	0	0	0	0	0	0.535225	0
E13_R3_T17	0	0	0	0	0	0	0	0	0	0.0155008	0	0	0	0	0	0	0	0	0	0	0	0	0	0	0	0	0	0.0669036	0	0	0	0	0	0	0	0	0	0	0	0	0	0	0	0	0	0	0	0.721919	0
E13_R3_T18	0	0	0	0	0	0	0	0.0459562	0	0.0394087	0	0	0	0	0	0	0	0	0	0	0	0	0	0	0	0	0	0.0653603	0	0	0	0	0	0	0	0	0	0	0	0	0	0	0.000571832	0	0	0	0	0.504556	0
E13_R3_T19	0	0	0	0	0	0	0	0.10494	0	0.0621713	0	0	0	0	0	0	0	0	0	0	0	0	0	0	0	0	0	0.0136423	0	0	0	0	0	0	0	0	0	0	0	0	0	0	0	0	0	0	0	0.492212	0
E14_R1_T01	0	0	0	0	0	0	0	0.0320892	0	0.0320892	0	0	0	0	0	0	0	0	0	0	0	0	0	0	0	0	0	0.0655036	0	0	0	0	0	0	0	0	0	0	0	0	0	0	0	0	0	0	0	0.34579	0
E14_R1_T02	0	0	0	0	0	0	0	0.071751	0	0.0258681	0	0	0	0	0	0	0	0	0	0	0	0	0	0	0	0	0	0.0531267	0	0	0	0	0	0	0	0	0	0	0	0	0	0	0	0	0	0	0	0.581887	0
E14_R1_T03	0	0	0	0	0	0	0	0.0839501	0	0.0309142	0	0	0	0	0	0	0	0	0	0	0	0	0	0	0	0	0	0.0847284	0	0	0	0	0	0	0	0	0	0	0	0	0	0	0	0	0	0	0	0.495935	0
E14_R1_T04	0	0	0	0	0	0	0	0.0673632	0	0.0196984	0	0	0	0	0	0	0	0	0	0	0	0	0	0	0	0	0	0.0523982	0	0	0	0	0	0	0	0	0	0	0	0	0	0	0.0173421	0	0	0	0	0.556341	0
E14_R1_T05	0	0	0	0	0	0	0	0.0682882	0	0.0239205	0	0	0	0	0	0	0	0	0	0	0	0	0	0	0	0	0	0.028593	0	0	0	0	0	0	0	0	0	0	0	0	0	0	0	0	0	0	0	0.509939	0
E14_R1_T06	0	0	0	0	0	0	0	0.0711916	0	0.0352239	0	0	0	0	0	0	0	0	0	0	0	0	0	0	0	0	0	0.0170289	0	0	0	0	0	0	0	0	0	0	0	0	0	0	0	0	0	0	0	0.563562	0
E14_R1_T07	0	0	0	0	0	0	0	0.101209	0	0.0238395	0	0	0	0	0	0	0	0	0	0	0	0	0	0	0	0	0	0.0918328	0	0	0	0	0	0	0	0	0	0	0	0	0	0	0	0	0	0	0	0.432451	0
E14_R1_T08	0	0	0	0	0	0	0	0.044236	0	0.0277078	0	0	0	0	0	0	0	0	0	0	0	0	0	0	0	0	0	0.0563143	0	0	0	0	0	0	0	0	0	0	0	0	0	0	0	0	0	0	0	0.4133	0
E14_R1_T10	0	0	0	0	0	0	0	0.0684326	0	0.016857	0	0	0	0	0	0	0	0	0	0	0	0	0	0	0	0	0	0.0435386	0	0	0	0	0	0	0	0	0	0	0	0	0	0	0	0	0	0	0	0.210617	0
E14_R1_T11	0	0	0	0	0	0	0	0.0371308	0	0.00545218	0	0	0	0	0	0	0	0	0	0	0	0	0	0	0	0	0	0.054753	0	0	0	0	0	0	0	0	0	0	0	0	0	0	0	0	0	0	0	0.163711	0
E14_R1_T12	0	0	0	0	0	0	0	0	0	0.0240984	0	0	0	0	0	0	0	0	0	0	0	0	0	0	0	0	0	0.0373755	0	0	0	0	0	0	0	0	0	0	0	0	0	0	0	0	0	0	0	0.372728	0
E14_R1_T13	0	0	0	0	0	0	0	0.0345012	0	0.000738402	0	0	0	0	0	0	0	0	0	0	0	0	0	0	0	0	0	0.0420635	0	0	0	0	0	0	0	0	0	0	0	0	0	0	0	0	0	0	0	0.248625	0
E14_R1_T14	0	0	0	0	0	0	0	0.0892479	0	0.0777722	0	0	0	0	0	0	0	0	0	0	0	0	0	0	0	0	0	0.0212673	0	0	0	0	0	0	0	0	0	0	0	0	0	0	0	0	0	0	0	0.575402	0
E14_R1_T15	0	0	0	0	0	0	0	0.0545504	0	0.0303302	0	0	0	0	0	0	0	0	0	0	0	0	0	0	0	0	0	0.0150244	0	0	0	0	0	0	0	0	0	0	0	0	0	0	0	0	0	0	0	0.496211	0
E14_R1_T17	0	0	0	0	0	0	0	0.0646162	0	0.0343758	0	0	0	0	0	0	0	0	0	0	0	0	0	0	0	0	0	0.0827385	0	0	0	0	0	0	0	0	0	0	0	0	0	0	0	0	0	0	0	0.558503	0
E14_R1_T18	0	0	0	0	0	0	0	0.104461	0	0.0968244	0	0	0	0	0	0	0	0	0	0	0	0	0	0	0	0	0	0.0553665	0	0	0	0	0	0	0	0	0	0	0	0	0	0	0.00353132	0	0	0	0	0.501045	0
E14_R1_T19	0	0	0	0	0	0	0	0.0705993	0	0.0638221	0	0	0	0	0	0	0	0	0	0	0	0	0	0	0	0	0	0.0424953	0	0	0	0	0	0	0	0	0	0	0	0	0	0	0	0	0	0	0	0.526491	0
E14_R2_T01	0	0	0	0	0	0	0	0.0962112	0	0	0	0	0	0	0	0	0	0	0	0	0	0	0	0	0	0	0	0.0233247	0	0	0	0	0	0	0	0	0	0	0	0	0	0	0	0	0	0	0	0.210018	0
E14_R2_T02	0	0	0	0	0	0	0	0.075318	0	0.016606	0	0	0	0	0	0	0	0	0	0	0	0	0	0	0	0	0	0.0609825	0	0	0	0	0	0	0	0	0	0	0	0	0	0	0	0	0	0	0	0.638796	0
E14_R2_T03	0	0	0	0	0	0	0	0.0912917	0	0.0228105	0	0	0	0	0	0	0	0	0	0	0	0	0	0	0	0	0	0.0406695	0	0	0	0	0	0	0	0	0	0	0	0	0	0	0	0	0	0	0	0.549979	0
E14_R2_T04	0	0	0	0	0	0	0	0.0726835	0	0.0155475	0	0	0	0	0	0	0	0	0	0	0	0	0	0	0	0	0	0.00753069	0	0	0	0	0	0	0	0	0	0	0	0	0	0	0.0529772	0	0	0	0	0.563228	0
E14_R2_T05	0	0	0	0	0	0	0	0.0784311	0	0.0243879	0	0	0	0	0	0	0	0	0	0	0	0	0	0	0	0	0	0.0341859	0	0	0	0	0	0	0	0	0	0	0	0	0	0	0	0	0	0	0	0.507339	0
E14_R2_T06	0	0	0	0	0	0	0	0.0602731	0	0.0310048	0	0	0	0	0	0	0	0	0	0	0	0	0	0	0	0	0	0.0249107	0	0	0	0	0	0	0	0	0	0	0	0	0	0	0	0	0	0	0	0.508231	0
E14_R2_T07	0	0	0	0	0	0	0	0.129125	0	0.0233251	0	0	0	0	0	0	0	0	0	0	0	0	0	0	0	0	0	0.0412233	0	0	0	0	0	0	0	0	0	0	0	0	0	0	0.00108422	0	0	0	0	0.475875	0
E14_R2_T08	0	0	0	0	0	0	0	0.0506037	0	0.0244185	0	0	0	0	0	0	0	0	0	0	0	0	0	0	0	0	0	0.0582031	0	0	0	0	0	0	0	0	0	0	0	0	0	0	0.0026463	0	0	0	0	0.408926	0
E14_R2_T09	0	0	0	0	0	0	0	0.022354	0	0.0119415	0	0	0	0	0	0	0	0	0	0	0	0	0	0	0	0	0	0.0659738	0	0	0	0	0	0	0	0	0	0	0	0	0	0	0	0	0	0	0	0.429397	0
E14_R2_T10	0	0	0	0	0	0	0	0.0714857	0	0.0175685	0	0	0	0	0	0	0	0	0	0	0	0	0	0	0	0	0	0.0440425	0	0	0	0	0	0	0	0	0	0	0	0	0	0	0	0	0	0	0	0.177018	0
E14_R2_T11	0	0	0	0	0	0	0	0.0232534	0	0.00583884	0	0	0	0	0	0	0	0	0	0	0	0	0	0	0	0	0	0.0294272	0	0	0	0	0	0	0	0	0	0	0	0	0	0	0	0	0	0	0	0.152756	0
E14_R2_T12	0	0	0	0	0	0	0	0.00889387	0	0	0	0	0	0	0	0	0	0	0	0	0	0	0	0	0	0	0	0.014318	0	0	0	0	0	0	0	0	0	0	0	0	0	0	0	0	0	0	0	0.415311	0
E14_R2_T13	0	0	0	0	0	0	0	0.0680739	0	0.0108957	0	0	0	0	0	0	0	0	0	0	0	0	0	0	0	0	0	0.12381	0	0	0	0	0	0	0	0	0	0	0	0	0	0	0	0	0	0	0	0.198703	0
E14_R2_T14	0	0	0	0	0	0	0	0.0104605	0	0.0681637	0	0	0	0	0	0	0	0	0	0	0	0	0	0	0	0	0	0.0220011	0	0	0	0	0	0	0	0	0	0	0	0	0	0	0	0	0	0	0	0.510631	0
E14_R2_T15	0	0	0	0	0	0	0	0.163377	0	0.169739	0	0	0	0	0	0	0	0	0	0	0	0	0	0	0	0	0	0	0	0	0	0	0	0	0	0	0	0	0	0	0	0	0	0	0	0	0	0.355017	0
E14_R2_T17	0	0	0	0	0	0	0	0.152113	0	0	0	0	0	0	0	0	0	0	0	0	0	0	0	0	0	0	0	0.136181	0	0	0	0	0	0	0	0	0	0	0	0	0	0	0	0	0	0	0	0.469431	0
E14_R2_T18	0	0	0	0	0	0	0	0.123418	0	0.0579765	0	0	0	0	0	0	0	0	0	0	0	0	0	0	0	0	0	0.00692229	0	0	0	0	0	0	0	0	0	0	0	0	0	0	0	0	0	0	0	0.549313	0
E14_R2_T19	0	0	0	0	0	0	0	0.107097	0	0.0460304	0	0	0	0	0	0	0	0	0	0	0	0	0	0	0	0	0	0.089414	0	0	0	0	0	0	0	0	0	0	0	0	0	0	0.000738404	0.00207137	0	0	0	0.406707	0
E14_R3_T02	0	0	0	0	0	0	0	0.0712634	0	0.0141289	0	0	0	0	0	0	0	0	0	0	0	0	0	0	0	0	0	0.0541667	0	0	0	0	0	0	0	0	0	0	0	0	0	0	0.000855744	0	0	0	0	0.558473	0
E14_R3_T03	0	0	0	0	0	0	0	0.0645237	0	0.0298302	0	0	0	0	0	0	0	0	0	0	0	0	0	0	0	0	0	0.0560447	0	0	0	0	0	0	0	0	0	0	0	0	0	0	0	0	0	0	0	0.431833	0
E14_R3_T04	0	0	0	0	0	0	0	0.0876409	0	0.018345	0	0	0	0	0	0	0	0	0	0	0	0	0	0	0	0	0	0.0727069	0	0	0	0	0	0	0	0	0	0	0	0	0	0	0.029756	0	0	0	0	0.474659	0
E14_R3_T05	0	0	0	0	0	0	0	0.100154	0	0.0263337	0	0	0	0	0	0	0	0	0	0	0	0	0	0	0	0	0	0.0413626	0	0	0	0	0	0	0	0	0	0	0	0	0	0	0	0	0	0	0	0.559193	0
E14_R3_T06	0	0	0	0	0	0	0	0.0840822	0	0.0403448	0	0	0	0	0	0	0	0	0	0	0	0	0	0	0	0	0	0	0	0	0	0	0	0	0	0	0	0	0	0	0	0	0	0	0	0	0	0.548528	0
E14_R3_T07	0	0	0	0	0	0	0	0.106603	0	0.0311728	0	0	0	0	0	0	0	0	0	0	0	0	0	0	0	0	0	0.0419654	0	0	0	0	0	0	0	0	0	0	0	0	0	0	0	0	0	0	0	0.453895	0
E14_R3_T08	0	0	0	0	0	0	0	0.0936084	0	0.0380353	0	0	0	0	0	0	0	0	0	0	0	0	0	0	0	0	0	0.0327623	0	0	0	0	0	0	0	0	0	0	0	0	0	0	0	0	0	0	0	0.397697	0
E14_R3_T10	0	0	0	0	0	0	0	0.0593927	0	0.0125493	0	0	0	0	0	0	0	0	0	0	0	0	0	0	0	0	0	0.0410567	0	0	0	0	0	0	0	0	0	0	0	0	0	0	0	0	0	0	0	0.174137	0
E14_R3_T11	0	0	0	0	0	0	0	0.0110253	0	0.00356426	0	0	0	0	0	0	0	0	0	0	0	0	0	0	0	0	0	0.0141639	0	0	0	0	0	0	0	0	0	0	0	0	0	0	0	0	0	0	0	0.152226	0
E14_R3_T12	0	0	0	0	0	0	0	0.0328383	0	0.00690843	0	0	0	0	0	0	0	0	0	0	0	0	0	0	0	0	0	0.0408733	0	0	0	0	0	0	0	0	0	0	0	0	0	0	0.000884503	0	0	0	0	0.173502	0
E14_R3_T13	0	0	0	0	0	0	0	0.0309384	0	0.0129703	0	0	0	0	0	0	0	0	0	0	0	0	0	0	0	0	0	0.0806949	0	0	0	0	0	0	0	0	0	0	0	0	0	0	0	0	0	0	0	0.250151	0
E14_R3_T14	0	0	0	0	0	0	0	0.0876984	0	0.0284576	0	0	0	0	0	0	0	0	0	0	0	0	0	0	0	0	0	0.0522935	0	0	0	0	0	0	0	0	0	0	0	0	0	0	0	0	0	0	0	0.541655	0
E14_R3_T15	0	0	0	0	0	0	0	0.117731	0	0	0	0	0	0	0	0	0	0	0	0	0	0	0	0	0	0	0	0	0	0	0	0	0	0	0	0	0	0	0	0	0	0	0	0	0	0	0	0.55197	0
E14_R3_T17	0	0	0	0	0	0	0	0.109208	0	0.0158041	0	0	0	0	0	0	0	0	0	0	0	0	0	0	0	0	0	0.0554564	0	0	0	0	0	0	0	0	0	0	0	0	0	0	0	0	0	0	0	0.388349	0
E14_R3_T18	0	0	0	0	0	0	0	0.287899	0	0.00734543	0	0	0	0	0	0	0	0	0	0	0	0	0	0	0	0	0	0.0815466	0	0	0	0	0	0	0	0	0	0	0	0	0	0	0.00271318	0	0	0	0	0.364218	0
E14_R3_T19	0	0	0	0	0	0	0	0.120065	0	0.0737066	0	0	0	0	0	0	0	0	0	0	0	0	0	0	0	0	0	0.0300031	0	0	0	0	0	0	0	0	0	0	0	0	0	0	0	0	0	0	0	0.353064	0
ENC_R1_T03	0	0	0	0	0	0	0	0	0	0	0	0	0	1	0	0	0	0	0	0	0	0	0	0	0	0	0	0	0	0	0	0	0	0	0	0	0	0	0	0	0	0	0	0	0	0	0	0	0
ENC_R1_T17	0	0	0	0	0	0	0	0.0337471	0	0.0122663	0	0	0	0	0	0	0	0	0	0	0	0	0	0	0	0	0	0.160313	0	0	0	0	0	0	0	0	0	0	0	0	0	0	0	0	0	0	0	0.473809	0
ENC_R1_T18	0	0	0	0	0	0	0	0.17002	0	0.0516792	0	0	0	0	0	0	0	0	0	0	0	0	0	0	0	0	0	0.0488258	0	0	0	0	0	0	0	0	0	0	0	0	0	0	0.0394902	0.000546818	0	0	0	0.390249	0
ENC_R1_T19	0	0	0	0	0	0	0	0.130616	0	0.062768	0	0	0	0	0	0	0	0	0	0	0	0	0	0	0	0	0	0.0224381	0	0	0	0	0	0	0	0	0	0	0	0	0	0	0	0	0	0	0	0.437865	0
ENC_R3_T09	0	0	0	0	0	0	0	0	0	0	0	0	0	0	0	0	0	0	0	0	0	0	0	0	0	0	0	0	0	0	0	0	0	0	0	0	0	0	1	0	0	0	0	0	0	0	0	0	0
ENC_R3_T10	0	0	0	0	0	0	0	0.417829	0	0	0	0	0	0	0	0	0	0	0	0	0	0	0	0	0	0	0	0	0	0	0	0	0	0	0	0	0	0	0	0	0	0	0	0	0	0	0	0	0
GL01_R1	0.357445	0	0.00147264	0	0	0	0	0	0	0	0	0	0	0	0	0	0	0	0	0.0488878	0	0.0046892	0	0	0	0	0	0	0	0.0192024	0	0	0.0248024	0	0	0.0613665	0.111688	0	0	0	0	0	0	0	0	0.147438	0	0	0
GL01_R2	0.302136	0	0	0	0	0	0	0	0	0	0	0	0	0	0	0	0	0	0	0.15808	0	0.00927946	0	0	0	0	0	0	0	0.0358886	0	0	0.0183685	0	0	0.048544	0.105381	0	0	0	0	0	0	0	0	0.149475	0	0	0
GL01_R3	0.306481	0	0	0	0	0	0	0.00279756	0	0	0	0	0	0	0	0	0	0	0	0.0801755	0	0.0123559	0	0	0	0	0	0	0	0.0412852	0	0	0.0431926	0	0	0.0541709	0.105438	0	0	0	0	0	0	0	0	0.186991	0	0	0
GL02_R1	0.148837	0	0.00213373	0	0	0	0	0	0	0	0.0176517	0	0	0	0	0	0	0	0	0.014393	0	0.00785599	0	0	0	0	0	0	0	0.0106104	0	0	0.00834093	0	0	0.11623	0.253778	0	0	0	0	0	0	0	0	0.256086	0	0	0
GL02_R2	0.124908	0	0.00161001	0	0	0	0	0.00173229	0	0	0.0163447	0	0	0	0	0	0	0	0	0.0109848	0	0.00809081	0	0	0	0	0	0	0	0.0116777	0	0	0.00896715	0	0	0.117327	0.234144	0	0	0	0	0	0	0	0	0.225911	0	0	0
GL02_R3	0.185466	0	0	0	0	0	0	0.00274463	0	0	0.0106598	0	0	0	0	0	0	0	0	0.0117753	0	0.00132804	0	0	0	0	0	0	0	0.00359457	0	0	0.00458618	0	0	0.122109	0.270337	0	0	0	0	0	0	0	0	0.2164	0	0	0
GL03_R1	0.0674433	0	0.00183347	0	0	0	0	0	0	0	0.0175448	0	0	0	0	0	0	0	0	0.0247941	0	0.00304637	0	0	0	0	0	0	0	0.013483	0	0	0.00372334	0	0	0.0665407	0.169045	0	0	0	0	0	0	0	0	0.269773	0	0	0
GL03_R2	0.0884894	0	0	0	0	0	0	0	0	0.000583703	0.0250992	0	0	0	0	0	0	0	0	0.0362596	0	0.00576699	0	0	0	0	0	0	0	0.00749475	0	0	0.0049498	0	0	0.0671025	0.102382	0	0	0	0	0	0	0	0	0.294326	0	0	0
GL03_R3	0.069987	0	0	0	0	0	0	0	0	0	0.021111	0	0	0	0	0	0	0	0	0.0232553	0	0	0	0	0	0	0	0	0	0.0114508	0	0	0.0019011	0	0	0.0610341	0.116697	0	0	0	0	0	0	0	0	0.386255	0	0	0
GL04_R1	0.0256003	0	0.00282511	0	0	0	0	0.000697557	0	0	0.053398	0	0	0	0	0	0.00212755	0	0	0.0384005	0	0.00202292	0	0	0	0	0	0.175313	0.0128525	0.0022845	0	0	0.0271175	0	0	0.0239785	0.0633033	0	0	0	0	0	0	0	0	0.137628	0	0	0
GL04_R2	0.0193445	0	0	0	0	0	0	0	0	0	0.0551977	0	0	0	0	0	0	0	0	0.0369049	0	0.00574702	0	0	0	0	0	0.23112	0.011757	0.00918396	0	0	0.0197389	0	0	0.0227627	0.0528125	0	0	0	0	0	0	0	0	0.144577	0	0	0
GL04_R3	0.0120487	0	0	0	0	0	0	0	0	0	0.0604419	0	0	0	0	0	0	0	0	0.0582981	0	0.00373171	0	0	0	0	0	0.180135	0.0102622	0.00273924	0	0	0.0486314	0	0	0.0249509	0.0540106	0	0	0	0	0	0	0	0	0.161714	0	0	0
GL05_R1	0.0070354	0.000951327	0	0	0	0	0	0.00216814	0	0	0.22323	0	0	0	0	0	0	0	0	0.0497124	0.00446903	0.00199115	0	0	0	0	0	0.00820796	0.0064823	0.0013938	0	0	0.00316372	0	0	0.00982301	0.025	0	0	0	0	0	0	0	0	0.192367	0	0	0
GL05_R2	0.00857772	0	0	0	0	0	0	0.000968705	0	0	0.169383	0	0	0	0	0	0.00720279	0	0	0.0566848	0	0	0	0	0	0	0	0.00745278	0.0118119	0.00612471	0	0	0	0	0	0.00423418	0.02728	0	0	0	0	0	0	0	0	0.225521	0	0	0
GL05_R3	0.0067011	0.00117125	0	0	0	0	0	0	0	0.00264972	0.20159	0	0	0	0	0	0.00205449	0	0	0.0569306	0.0021889	0.000633628	0	0	0	0	0	0.0119621	0.0152071	0	0	0	0.00362896	0	0	0.0153031	0.0210057	0	0	0	0	0	0	0	0	0.181506	0	0	0
GL06_R1	0.00961661	0	0	0	0	0	0	0.000940929	0	0.00432189	0.19482	0	0	0	0	0	0	0	0	0.0173195	0	0.000924981	0	0	0	0	0	0.0235232	0.0192492	0	0	0	0.00255167	0	0	0.00783044	0.0120885	0	0	0	0	0	0	0	0	0.114235	0	0	0
GL06_R2	0.00209656	0	0	0	0	0	0	0	0	0	0.199438	0	0	0	0	0	0	0	0	0.0160601	0	0	0	0	0	0	0	0.0327512	0.0103403	0	0	0	0.00777561	0	0	0.0156733	0.0108899	0	0	0	0	0	0	0	0	0.135707	0	0	0
GL06_R3	0.00560243	0	0	0	0	0	0	0	0	0.00192796	0.239045	0	0	0	0	0	0	0	0	0.0149927	0.00260842	0	0	0	0	0	0	0.0511477	0.0212756	0	0	0	0.0112049	0	0	0	0.00864181	0	0	0	0	0	0	0	0	0.114271	0	0	0
GL07_R1	0	0	0	0	0	0	0	0	0	0	0.167068	0	0	0	0	0	0	0	0	0.00124049	0.005945	0.012756	0	0	0	0	0	0.0198479	0.0400468	0	0	0	0.00372148	0	0	0.0017086	0.154547	0	0	0	0	0	0	0	0	0.133879	0	0	0
GL07_R2	0.00833672	0	0	0	0	0	0	0.00957932	0	0	0.146017	0	0	0	0	0	0	0	0	0.00616782	0.00271113	0	0	0	0	0	0	0.0373684	0.105192	0	0	0	0.00241742	0	0	0.00598708	0.189553	0	0	0	0	0	0	0	0	0.0821924	0	0	0
GL07_R3	0.00783378	0	0	0	0	0	0	0.00812642	0	0	0.192513	0	0	0	0	0	0	0	0	0.0101299	0	0.00299395	0	0	0	0	0	0.0485334	0.0484659	0	0	0	0	0	0	0.00315152	0.208878	0	0	0	0	0	0	0	0	0.0772798	0	0	0
GL08_R1	0.00471016	0	0	0	0	0	0	0.0194581	0	0	0.186078	0	0	0	0	0	0	0	0	0.0149949	0.00190523	0.00164062	0	0	0	0	0	0.0449847	0.0675828	0.000793847	0	0	0.00208164	0	0	0.00998483	0.225505	0	0	0	0	0	0	0	0	0.0870585	0	0	0
GL08_R2	0.00332123	0.00150493	0	0	0	0	0	0.0203944	0	0	0.189673	0	0	0	0	0	0	0	0	0.00283688	0	0.00209306	0	0	0	0	0	0.0394741	0.0710777	0	0	0	0	0	0	0.0053105	0.235945	0	0	0	0	0	0	0	0	0.074987	0	0	0
GL08_R3	0.00783354	0	0.0016312	0	0	0	0	0.0251129	0	0	0.218201	0	0	0	0	0	0	0	0	0.016293	0.000929403	0.0026175	0	0	0	0	0	0.0630856	0.0709192	0	0	0	0.0033193	0	0	0.00407799	0.143849	0	0	0	0	0	0	0	0	0.0737453	0	0	0
GL09_R1	0.0109572	0	0	0	0	0	0	0.041112	0	0.00138851	0.204836	0	0	0	0	0	0	0	0	0.00289776	0	0.0179903	0	0	0	0	0	0.0290078	0.0640526	0.0048296	0	0	0.00223369	0	0	0.0126173	0.103082	0	0	0	0	0	0	0	0	0.0488394	0	0	0
GL09_R2	0.00145421	0	0	0	0	0	0	0.0202824	0	0.00394168	0.176074	0	0	0	0	0	0	0	0	0.0298879	0.0187134	0	0	0	0	0	0	0.0731315	0.0863342	0.00397995	0	0	0	0	0	0.00520455	0.0873292	0	0	0	0	0	0	0	0	0.0711798	0	0	0
GL09_R3	0.00393018	0	0	0	0	0	0	0.0561304	0	0.00236229	0.189882	0	0	0	0	0	0	0	0	0.0159089	0	0.00156789	0	0	0	0	0	0.0264869	0.095474	0	0	0	0.00288492	0	0	0.00614613	0.132999	0	0	0	0	0	0	0	0	0.0678583	0	0	0
GL10_R1	0.00333508	0	0	0	0	0	0	0.031183	0	0.0025966	0.294202	0	0	0	0	0	0	0	0	0.00200105	0	0.00300157	0	0	0	0	0	0.00726571	0.0661061	0.00240602	0	0	0.00083377	0	0.00197723	0.00300157	0.228644	0	0	0	0	0	0	0	0	0.0256325	0	0	0
GL10_R3	0.00159983	0	0	0	0	0	0	0.00745416	0	0	0.363865	0	0	0	0	0	0	0	0	0.00608287	0	0.00249644	0	0	0	0	0	0.0116911	0.075403	0	0	0	0	0	0	0.00202177	0.19961	0	0	0	0	0	0	0	0	0.0287091	0	0	0
GL11_R1	0	0	0	0	0	0	0	0.0282828	0	0	0.481152	0	0	0	0	0	0	0	0	0	0	0.00454546	0	0	0	0	0	0.00378788	0.0581726	0	0	0	0	0	0.00195133	0	0.172888	0	0	0	0	0	0	0	0	0.0230028	0	0	0
GL11_R2	0	0	0	0	0	0	0	0.0339211	0	0	0.48725	0	0	0	0	0	0	0	0	0.00156326	0	0	0	0	0	0	0	0.0154813	0.0802306	0	0	0	0	0	0	0	0.159285	0	0	0	0	0	0	0	0	0.0116992	0	0	0
GL11_R3	0.00336159	0	0	0	0	0	0	0.00934481	0	0	0.506966	0	0	0	0	0	0	0	0	0.000549695	0	0.00137424	0	0	0	0	0	0.00471469	0.0886911	0	0	0	0	0	0	0	0.156261	0	0	0	0	0	0	0	0	0.00558151	0	0	0
GL12_R1	0.00286393	0	0	0	0	0	0	0.0512364	0	0	0.590144	0	0	0	0	0	0	0	0	0.00251467	0	0.00296871	0	0	0	0	0	0	0.0178821	0	0	0	0	0	0	0	0.213398	0	0	0	0	0	0	0	0	0.00132719	0	0	0
GL12_R2	0	0	0	0	0	0	0	0.0473257	0	0	0.732127	0	0	0	0	0	0	0	0	0.00206249	0	0	0	0	0	0	0	0.00119847	0.0105912	0	0	0	0	0	0	0	0.126815	0	0	0	0	0	0	0	0	0.00309373	0	0	0
GL12_R3	0	0	0	0	0	0	0	0.0748357	0	0	0.567419	0	0	0	0	0	0	0	0	0.00435246	0	0	0	0	0	0	0	0.00124356	0.015278	0	0	0	0	0	0	0	0.224862	0	0	0	0	0	0	0	0	0.00350862	0	0	0
GL13_R1	0.15273	0	0.00206589	0	0	0	0	0.00459729	0	0	0.0415655	0	0	0	0	0	0	0	0	0.0115604	0	0.00199409	0	0	0	0	0	0	0	0.0166371	0	0	0.0132082	0	0	0.0980149	0.262664	0	0	0	0	0	0	0	0	0.179583	0	0	0
GL13_R2	0.149203	0	0	0	0	0	0	0.00717277	0	0	0.040005	0	0	0	0	0	0	0	0	0.0142661	0	0.0047234	0	0	0	0	0	0	0	0.0294979	0	0	0.0142414	0	0	0.0996557	0.169572	0	0	0	0	0	0	0	0	0.244259	0	0	0
GW01_R1	0.00921885	0	0	0	0	0	0	0.000539401	0	0	0	0	0	0	0	0	0	0.0749032	0	0	0.0011401	0.00399647	0	0	0	0	0	0.311296	0	0.00115236	0	0	0	0	0	0	0.0435934	0	0	0	0	0	0.389975	0	0	0.0299245	0	0	0
GW01_R2	0.00986371	0	0	0	0	0	0	0	0	0	0	0	0	0	0	0	0	0.0366839	0	0	0	0	0	0	0	0	0	0.0416222	0.00195597	0.0023233	0	0	0	0	0	0	0.0140001	0	0	0	0	0	0.586042	0	0	0.0668065	0	0	0
GW01_R3	0.00365813	0	0	0	0	0	0	0	0	0	0	0	0	0	0	0	0	0.0411236	0	0	0	0	0	0	0	0	0	0.0627012	0	0.00570053	0	0	0	0	0	0	0.02169	0	0	0	0	0	0.576998	0	0	0.0430828	0	0	0
GW02_R1	0.481414	0	0	0	0	0	0	0.00417377	0	0	0	0	0	0	0	0	0	0.0344123	0	0	0	0	0	0	0	0	0	0.264838	0	0	0	0	0	0	0	0	0.0886712	0	0	0	0	0	0	0	0	0.00255537	0	0	0
GW02_R2	0.465172	0	0	0	0	0	0	0.00457721	0	0	0	0	0	0	0	0	0	0.0325321	0	0	0	0	0	0	0	0	0	0.252456	0	0	0	0	0	0	0	0	0.0986836	0	0	0	0	0	0	0	0	0.00680592	0	0	0
GW02_R3	0.719154	0	0	0	0	0	0	0.0168717	0	0	0	0	0	0	0	0	0	0.0142847	0	0	0	0	0	0	0	0	0	0.0808694	0	0	0	0	0	0	0	0	0.0448521	0	0	0	0	0	0	0	0	0.00715795	0	0.00067676	0
GW03_R1	0.460139	0	0	0	0	0	0	0.00759054	0	0	0	0	0	0	0	0	0	0.162115	0	0	0	0.00150656	0	0	0	0	0	0.0634899	0	0	0	0	0	0	0	0	0.0430941	0	0	0	0	0	0.14616	0	0	0.0131816	0	0	0
GW03_R2	0.436266	0	0	0	0	0	0	0.001773	0	0	0	0	0	0	0	0	0	0.166796	0	0	0	0.00467859	0	0	0	0	0	0.067711	0	0	0	0	0	0	0	0	0.0211488	0	0	0	0	0	0.179971	0	0	0.00922296	0	0	0
GW03_R3	0.453042	0	0	0	0	0	0	0.0114538	0	0	0	0	0	0	0	0	0	0.145827	0	0	0	0	0	0	0	0	0	0.0557297	0	0	0	0	0	0	0	0	0.0570227	0	0	0	0	0	0.130963	0	0	0.0194304	0	0	0
GW04_R1	0.00312514	0	0	0	0	0	0	0	0	0	0	0	0	0	0	0	0	0.358699	0	0	0	0	0	0	0	0	0	0.350306	0	0	0	0	0	0	0	0	0.0466092	0	0	0	0	0	0.0630832	0	0	0	0	0	0
GW04_R2	0	0	0	0	0	0	0	0.0292861	0	0	0	0	0	0	0	0	0	0.299996	0	0	0	0.00259581	0	0	0	0	0	0.431264	0	0	0	0	0	0	0	0	0.0183837	0	0	0	0	0	0.0348371	0	0	0.00878583	0	0	0
GW04_R3	0	0	0	0	0	0	0	0.0239614	0	0	0	0	0	0	0	0	0	0.326133	0	0	0	0	0	0	0	0	0	0.447677	0	0	0	0	0	0	0	0	0.00593055	0	0	0	0	0	0.0197845	0	0	0.00411313	0	0.0148104	0
GW05_R1	0.113849	0	0	0	0	0	0	0.026711	0	0	0	0	0	0	0	0	0	0.408991	0	0	0	0	0	0	0	0	0	0.246494	0	0	0	0	0	0	0	0	0.0455366	0	0	0	0	0	0.0292542	0	0	0.000724607	0	0.000895103	0
GW05_R2	0.129438	0	0	0	0	0	0	0.025505	0	0	0	0	0	0	0	0	0	0.3209	0	0	0	0	0	0	0	0	0	0.236646	0	0	0	0	0	0	0	0	0.0600093	0	0	0	0	0	0.0512854	0	0	0.00104339	0	0.00157957	0
GW05_R3	0.0830291	0	0	0	0	0	0	0.0220998	0	0	0	0	0	0	0	0	0	0.384181	0	0	0	0	0	0	0	0	0	0.330369	0	0	0	0	0	0	0	0	0.0186044	0	0	0	0	0	0.0601542	0	0	0.00405914	0	0	0
GW06_R1	0	0	0	0	0	0	0	0.0573201	0.0025468	0	0	0	0	0	0	0	0	0.0900469	0	0	0	0	0	0	0	0	0	0.458894	0	0	0	0	0	0	0	0	0.0142159	0	0	0	0	0	0	0	0	0.000791042	0	0	0
GW06_R2	0	0	0	0	0	0	0	0.0660051	0	0	0	0	0	0	0	0	0	0.153055	0	0	0	0	0	0	0	0	0	0.388506	0	0	0	0	0	0	0	0	0.0191447	0	0	0	0	0	0.00734666	0	0	0.00103312	0	0	0
GW06_R3	0	0	0	0	0	0	0	0.0279648	0.0020767	0	0	0	0	0	0	0	0	0.094903	0	0	0	0	0	0	0	0	0	0.491492	0	0	0	0	0	0	0	0	0.0141135	0	0	0	0	0	0	0	0	0.0110287	0	0	0
GW07_R1	0	0	0	0	0	0	0	0.021924	0	0	0	0	0	0	0	0	0	0.234669	0	0	0	0	0	0	0	0	0	0.541595	0	0	0	0	0	0	0	0	0.0386953	0	0	0	0	0	0.00284495	0	0	0.00156174	0	0	0
GW07_R2	0	0	0	0	0	0	0	0.020868	0	0	0	0	0	0	0	0	0	0.267017	0	0	0	0	0	0	0	0	0	0.520561	0	0	0	0	0	0	0	0	0.0270788	0	0	0	0	0	0.00942569	0	0	0.002382	0	0	0
GW07_R3	0	0	0	0	0	0	0	0.0238611	0	0	0	0	0	0	0	0	0	0.282658	0	0	0	0.00265954	0	0	0	0	0	0.41671	0	0	0	0	0	0	0	0	0.0286722	0	0	0	0	0	0.00174812	0	0	0	0	0	0
GW08_R1	0	0	0	0	0	0	0	0.0106804	0	0	0	0	0	0	0	0	0	0.387875	0	0	0	0	0	0	0	0	0	0.28675	0	0	0	0	0	0	0	0.00828144	0.013041	0	0	0	0	0	0.00552521	0	0	0	0	0	0
GW08_R2	0	0	0	0	0	0	0	0.0175938	0	0	0	0	0	0	0	0	0	0.387595	0	0	0	0	0	0	0	0	0	0.322332	0	0	0	0	0	0	0	0.00879387	0.00384996	0	0	0	0	0	0.00256764	0	0	0	0	0	0
GW08_R3	0	0	0	0	0	0	0	0.0177774	0	0	0	0	0	0	0	0	0	0.478051	0	0	0	0	0	0	0	0	0	0.259627	0	0	0	0	0	0	0	0.00664574	0.0015876	0	0	0	0	0	0.00485509	0	0	0.00407975	0	0	0
GW09_R1	0	0	0	0	0	0	0	0.0141191	0	0	0	0	0	0	0	0	0	0.348056	0	0	0	0	0	0	0	0	0	0.219992	0	0	0	0	0	0	0	0.0162242	0.00260123	0	0	0	0	0	0.00140788	0	0	0	0	0.0306248	0
GW09_R2	0	0	0	0	0	0	0	0.0183895	0	0	0	0	0	0	0	0	0	0.393624	0	0	0	0	0	0	0	0	0	0.223904	0	0	0	0	0	0	0	0.0324301	0.00834567	0	0	0	0	0	0.000641975	0	0	0.00225727	0	0.0489661	0
GW09_R3	0	0	0	0	0	0	0	0.0136043	0	0	0	0	0	0	0	0	0	0.299661	0	0	0	0	0	0	0	0	0	0.307923	0	0	0	0	0	0	0	0.0282692	0.00403284	0	0	0	0	0	0.00725387	0	0	0	0	0.028662	0
GW10_R1	0	0	0	0	0	0	0	0.00346012	0	0.0141928	0	0	0	0	0	0	0	0.0620605	0	0	0	0.026668	0	0	0	0	0	0.105876	0.00369428	0	0	0.00259247	0	0	0	0.00532085	0.0540709	0	0	0	0	0	0.0124104	0	0	0.00675193	0	0.690662	0
GW10_R2	0	0	0	0	0	0	0	0.000866992	0	0.0175876	0	0	0	0	0	0	0	0.0787862	0	0	0	0.0202436	0	0	0	0	0	0.125329	0.00349549	0	0	0.00125232	0	0	0	0.00751393	0.0451662	0	0	0	0	0	0.0191014	0	0	0.00469277	0	0.664901	0
GW10_R3	0	0.000820588	0	0	0	0	0	0.00667789	0	0.0113609	0	0	0	0	0	0	0	0.0713629	0	0	0	0.0248723	0	0	0	0	0	0.135539	0.00667789	0	0	0	0	0	0	0.00592804	0.0498578	0	0	0	0	0	0.0174021	0	0	0.0108516	0	0.651377	0
GW11_R1	0	0	0	0	0	0	0	0.000610069	0	0.00661314	0	0	0	0	0	0	0	0.021511	0	0	0	0.0053076	0	0	0	0	0	0.673565	0	0	0	0.00306254	0	0	0	0.00164719	0.00363601	0	0	0	0	0	0	0	0	0	0	0.276739	0
GW11_R2	0	0	0	0	0	0	0	0.00102606	0	0.00793349	0	0	0	0	0	0	0	0.0203203	0	0	0	0.00766904	0	0	0	0	0	0.68521	0	0	0	0.00378692	0	0	0	0.00315224	0.0014386	0	0	0	0	0	0	0	0	0	0	0.263741	0
GW11_R3	0	0	0	0	0	0	0	0.00141773	0	0.00921525	0	0	0	0	0	0	0	0.0279247	0	0	0	0.0104354	0	0	0	0	0	0.680325	0	0	0	0.00109235	0	0	0	0.00549661	0.00971494	0	0	0	0	0	0	0	0	0	0	0.248684	0
LB01_R1	0	0	0	0	0	0	0	0	0	0	0	0	0	0	0	0	0	0	0	0	0	0	0	0	0	0	0	0	0	0	0	0	0	0	0	0	0	0	0	0	0	0	0	0	0	0	0	0	0
LB01_R2	0	0	0	0	0	0	0	0	0	0	0	0	0	0	0	0	0	0	0	0	0	0	0	0	0	0	0	0	0	0	0	0	0	0	0	0	0	0	0	0	0	0	0	0	0	0	0	0	0
LB01_R3	0	0	0	0	0	0	0	0	0	0	0	0	0	0	0	0	0	0	0	0	0	0	0	0	0	0	0	0	0	0	0	0	0	0	0	0	0	0	0	0	0	0	0	0	0	0	0	0	0
LB02_R2	0	0	0	0	0	0	0	0	0	0	0	0	0	0	0	0	0	0	0	0	0	0	0	0	0	0	0	0	0	0	0	0	0	0	0	0	0	0	0	0	0	0	0	0	0	0	0	0	0
LB02_R3	0	0	0	0	0	0	0	0	0	0	0	0	0	0	0	0	0	0	0	0	0	0	0	0	0	0	0	0	0	0	0	0	0	0	0	0	0	0	0	0	0	0	0	0	0	0	0	0	0
LB03_R2	0	0	0	0	0	0	0	0	0	0	0	0	0	0	0	0	0	0	0	0	0	0	0	0	0	0	0	0	0	0	0	0	0	0	0	0	0	0	0	0	0	0	0	0	0	0	0	0	0
LB03_R3	0	0	0	0	0	0	0	0	0	0	0	0	0	0	0	0	0	0	0	0	0	0	0	0	0	0	0	0	0	0	0	0	0	0	0	0	0	0	0	0	0	0	0	0	0	0	0	0	0
LB07_R3	0	0	0	0	0	0	0	0	0	0	0	0	0	0	0	0	0	0	0	0	0	0	0	0	0	0	0	0	0	0	0	0	0	0	0	0	0	0	0	0	0	0	0	0	0	0	0	1	0
LB12_R2	0	0	0	0	0	0	0	0	0	0	0	0	0	0	0	0	0	0	0	0	0	0	0	0	0	0	0	0	0	0	0	0	0	0	0	0	0	0	0	0	0	0	0	0	0	0	0	0	0
LB14_R1	0	0	0	0	0	0	0	0	0	0	0	0	0	0	0	0	0	0.153267	0	0	0	0	0	0	0	0	0	0	0	0	0	0	0	0	0	0	0	0	0	0	0	0	0	0	0	0	0	0	0
LB14_R2	0	0	0	0	0	0	0	0	0	0	0	0	0	0	0	0	0	0.20439	0	0	0	0	0	0	0	0	0	0	0	0	0	0	0	0	0	0	0	0	0	0	0	0	0	0	0	0	0	0	0
LB14_R3	0	0	0	0	0	0	0	0	0	0	0	0	0	0	0	0	0	0.10895	0	0	0	0	0	0	0	0	0	0	0	0	0	0	0	0	0	0	0	0	0	0	0	0	0	0	0	0	0	0	0
PC_plate3	0	0	0	0	0	0	0	0	0	0	0	0	0	0	0	0	0	0	0	0	0	0	0	0	0	0	0	1	0	0	0	0	0	0	0	0	0	0	0	0	0	0	0	0	0	0	0	0	0
SK01_R2	0	0	0	0	0.133325	0	0	0	0	0	0	0	0	0	0	0	0	0	0	0.00103516	0	0	0.0305109	0.511229	0	0.00364938	0	0	0	0	0	0	0.00789529	0.00085971	0	0	0	0	0	0.0126325	0	0	0	0	0.149081	0	0	0	0.126132
SK01_R3	0	0	0	0	0.386968	0	0	0	0	0	0	0	0	0	0	0	0	0	0.00387359	0.00230925	0	0	0.0726111	0.289886	0	0.0175429	0	0	0	0	0	0	0.0570423	0.000651806	0	0	0	0	0	0.0351416	0	0	0	0	0.133974	0	0	0	0
SK02_R2	0	0	0	0	0.288329	0.0617749	0	0	0	0	0	0.00337343	0	0	0	0	0	0	0	0.0388631	0	0	0.041107	0.234369	0	0	0	0	0	0	0	0	0.158734	0	0	0	0	0	0	0.0574093	0	0	0.0194926	0	0.0965472	0	0	0	0
SK02_R3	0	0	0	0	0.177236	0	0	0	0	0	0	0	0	0	0	0	0	0	0	0.0719413	0	0	0.0915419	0.142762	0	0	0	0	0	0	0	0	0.237377	0.0150916	0	0	0	0	0	0.0803946	0	0	0.0328612	0	0.150795	0	0	0	0
SK03_R1	0	0	0	0	0.163715	0	0	0	0	0	0	0.017511	0	0	0	0	0	0	0	0.0832043	0	0	0	0.263315	0.00506286	0.0431349	0	0	0	0	0	0	0.194525	0.00342169	0	0	0	0	0	0.0524401	0	0	0.0169536	0	0.156716	0	0	0	0
SK03_R3	0	0	0	0	0.00793722	0	0	0	0	0	0	0	0	0	0	0	0	0	0	0.0988996	0	0	0.0775683	0.268693	0	0.0929467	0	0	0	0	0	0	0.163841	0.00699017	0	0	0	0	0	0.061288	0.00157843	0	0.0358077	0	0.18445	0	0	0	0
SK09_R1	0	0	0	0	0.0534742	0	0	0	0	0	0	0.0521126	0	0	0	0	0	0	0.0263522	0.0382151	0	0	0.000914794	0.0949453	0.0852598	0	0	0	0	0	0	0	0.127965	0	0	0	0	0.028157	0	0.0138846	0	0	0.0213397	0	0.00730539	0	0	0	0.00571039
TW03_R1	0	0	0	0	0	0	0	0	0	0	0	0	0	0	0	0	0	0	0	0	0	0	0	0	0	0	0	0	0	0	0	0	0	0	0	0	0	0	0	0	0	0	0	0	0	0	0	0	0
TW03_R2	0	0	0	0	0	0	0	0	0	0	0	0	0	0	0	0	0	0	0	0	0	0	0	0	0	0	0	0	0	0	0	0	0	0	0	0	0	0	0	0	0	0	0	0	0	0	0	0	0
TW04_R1	0	0	0	0	0	0	0	0	0	0	0	0	0	0	0	0	0	0	0	0	0	0	0	0	0	0	0	0	0	0	0	0	0	0	0	0	0	0	0	0	0	0	0	0	0	0	0	0	0
TW05_R1	0	0	0	0	0	0	0	0	0	0	0	0	0	0	0	0	0.0055343	0.333903	0	0	0	0	0	0	0	0	0	0	0	0	0	0	0	0	0	0	0	0	0	0	0	0	0	0	0	0	0	0	0
TW05_R2	0	0	0	0	0	0	0	0	0	0	0	0	0	0	0	0	0	0.549075	0	0	0	0	0	0	0	0	0	0	0	0	0	0	0	0	0	0	0	0	0	0	0	0	0	0	0	0	0	0	0
TW05_R3	0	0	0	0	0	0	0	0	0	0	0	0	0	0	0	0	0	0.491268	0	0	0	0	0	0	0	0	0	0	0	0	0	0	0	0	0	0	0	0	0	0	0	0	0	0	0	0	0	0	0
TW06_R1	0	0	0	0	0	0	0	0	0	0	0	0	0	0	0	0	0	0.606866	0	0	0	0	0	0	0	0	0	0	0	0	0	0	0	0	0	0	0	0	0	0	0	0	0	0	0	0	0	0	0
TW06_R2	0	0	0	0	0	0	0	0	0	0	0	0	0	0	0	0	0	0.568616	0	0	0	0	0	0	0	0	0	0	0	0	0	0	0	0	0	0	0	0	0	0	0	0	0	0	0	0	0	0	0
TW06_R3	0	0	0	0	0	0	0	0	0	0	0	0	0	0	0	0	0	0.580252	0	0	0	0	0	0	0	0	0	0	0	0	0	0	0	0	0	0	0	0	0	0	0	0	0	0	0	0	0	0	0
TW07_R1	0	0	0	0	0	0	0	0	0	0	0	0	0	0	0	0	0	0.594118	0	0	0	0	0	0	0	0	0	0	0	0	0	0	0	0	0	0	0	0	0	0	0	0	0	0	0	0	0	0	0
TW07_R2	0	0	0	0	0	0	0	0	0	0	0	0	0	0	0	0	0	0.623791	0	0	0	0	0	0	0	0	0	0	0	0	0	0	0	0	0	0	0	0	0	0	0	0	0	0	0	0	0	0	0
TW07_R3	0	0	0	0	0	0	0	0.0160044	0	0	0	0	0	0	0	0	0	0.656181	0	0	0	0	0	0	0	0	0	0	0	0	0	0	0	0	0	0	0	0	0	0	0	0	0	0	0	0	0	0	0
TW08_R1	0	0	0	0	0	0	0	0.00579068	0	0	0	0	0	0	0	0	0	0.383079	0	0	0	0	0	0	0	0	0	0	0	0	0	0	0	0	0	0	0	0	0	0	0	0	0	0	0	0	0	0	0
TW08_R2	0	0	0	0	0	0	0	0	0	0	0	0	0	0	0	0	0	0.302343	0	0	0	0	0	0	0	0	0	0	0	0	0	0	0	0	0	0	0	0	0	0	0	0	0	0	0	0	0	0	0
TW08_R3	0	0	0	0	0	0	0	0.0122528	0	0	0	0	0	0	0	0	0	0.37037	0	0	0	0	0	0	0	0	0	0	0	0	0	0	0	0	0	0	0	0	0	0	0	0	0	0	0	0	0	0	0
TW09_R1	0	0	0	0	0	0	0	0	0	0	0	0	0	0	0	0	0	0.357253	0	0	0	0	0	0	0	0	0	0	0	0	0	0	0	0	0	0	0	0	0	0	0	0	0	0	0	0	0	0	0
TW09_R2	0	0	0	0	0	0	0	0.0151415	0	0	0	0	0	0	0	0	0	0.370639	0	0	0	0	0	0	0	0	0	0	0	0	0	0	0	0	0	0	0	0	0	0	0	0	0	0	0	0	0	0	0
TW09_R3	0	0	0	0	0	0	0	0	0	0	0	0	0	0	0	0	0	0.395107	0	0	0	0	0	0	0	0	0	0	0	0	0	0	0	0	0	0	0	0	0	0	0	0	0	0	0	0	0	0	0
TW10_R1	0	0	0	0	0	0	0	0	0	0	0	0	0	0	0	0	0	0.390207	0	0	0	0	0	0	0	0	0	0	0	0	0	0	0	0	0	0	0	0	0	0	0	0	0	0	0	0	0	0.0210098	0
TW10_R2	0	0	0	0	0	0	0	0.00799932	0	0	0	0	0	0	0	0	0.00292174	0.531501	0	0	0	0	0	0	0	0	0	0	0	0	0	0	0	0	0	0	0	0	0	0	0	0	0	0	0	0	0	0.0173602	0
TW10_R3	0	0	0	0	0	0	0	0.00495949	0	0	0	0	0	0	0	0	0.00251467	0.525688	0	0	0	0	0	0	0	0	0	0	0	0	0	0	0	0	0	0	0	0	0	0	0	0	0	0	0	0	0	0.0165724	0
TW11_R1	0	0	0	0	0	0	0	0.0205746	0	0.0152868	0	0	0	0	0	0	0	0.207031	0	0	0	0	0	0	0	0	0	0.100105	0	0	0	0	0	0	0	0	0	0	0	0	0	0	0	0	0	0	0	0.517873	0
TW11_R2	0	0	0	0	0	0	0	0.00753968	0	0.00912698	0	0	0	0	0	0	0	0.167262	0	0	0	0	0	0	0	0	0	0.0871032	0	0	0	0	0	0	0	0	0	0	0	0	0	0	0	0	0	0	0	0.62877	0
TW11_R3	0	0	0	0	0	0	0	0.00764234	0	0.00878869	0	0	0	0	0	0	0	0.214368	0	0	0	0	0	0	0	0	0	0.0982041	0	0	0	0	0	0	0	0	0	0	0	0	0	0	0	0	0	0	0	0.560183	0
TW12_R1	0	0	0	0	0	0	0	0.0158416	0	0.0323432	0	0	0	0	0	0	0	0.0917492	0	0	0	0	0	0	0	0	0	0.0290429	0	0	0	0	0	0	0	0	0	0	0	0	0	0	0	0	0	0	0	0.776238	0
TW12_R2	0	0	0	0	0	0	0	0.00961311	0	0.0194632	0	0	0	0	0	0	0	0.0671563	0	0	0	0.00148935	0	0	0	0	0	0.0141489	0	0	0	0	0	0	0	0	0	0	0	0	0	0	0	0	0	0	0	0.84399	0
TW12_R3	0	0	0	0	0	0	0	0.0100549	0	0.0265947	0	0	0	0	0	0	0	0.0678016	0	0	0	0.000573565	0	0	0	0	0	0.0281632	0.000639895	0	0	0	0	0	0	0	0	0	0	0	0	0	0	0	0	0	0	0.806631	0
[truncated: 19 more columns]

## Sheet: Figure 5a,d&g, 6a,d&g
	Abramis_brama	Alburnus_alburnus	Alburnus_istanbulensis	Alosa_sapidissima	Ambloplites_rupestris	Ameiurus_nebulosus	Ammodytes_personatus	Anguilla_anguilla	Anguilla_rostrata	Barbatula_barbatula	Barbus_barbus	Catostomus_commersonii	Chelon_labrosus	Clupea_harengus	Clupea_pallasii	Copadichromis_virginalis	Cottus_asper	Cottus_perifretum	Culaea_inconstans	Cyprinus_carpio_mirror_x_Cyprinus_carpio_singuonensis	Cyprinus_carpio_x_Megalobrama_amblycephala	Esox_lucius	Etheostoma_flabellare	Etheostoma_olmstedi	Exoglossum_maxillingua	Fundulus_diaphanus	Gadus_macrocephalus	Gasterosteus_aculeatus	Gobio_gobio	Gymnocephalus_cernua	Hippoglossus_stenolepis	Iksookimia_longicorpa	Lepomis_gibbosus	Lepomis_macrochirus	Leucaspius_delineatus	Leuciscus_burdigalensis	Leuciscus_waleckii	Luxilus_cornutus	Melanogrammus_aeglefinus	Micropterus_dolomieu	Micropterus_salmoides_salmoides	Myoxocephalus_scorpius	Oncorhynchus_mykiss_x_Salmo_salar	Osmerus_mordax	Perca_flavescens	Perca_fluviatilis	Pholis_crassispina	Phoxinus_ujmonensis	Pimephales_notatus
BLANK_C2_F6	0	0	0	0	0	0	0	0	0	0.102846	0	0	0	0	0	0	0	0	0	0	0	0	0	0	0	0	0	0	0	0	0	0	0	0	0	0	0	0	0	0	0	0	0	0	0	0	0	0.562916	0
BLANK_WP2C_plate4	0	0	0	0	0	0	0	0	0	0	0	0	0	0	0	0	0	0	0	0	0	0	0	0	0	0	0	0	0	0	0	0	0	0	0	0	0	0	0	0	0	0	0	0	0	0	0	0	0
E01_R1_T01	0	0	0	0	0	0	0	0	0	0	0	0	0	0	0	0	0	0	0	0	0	0	0	0	0	0	0	0	0	0	0	0	0	0	0	0	0	0	0	0	0	0	0	0	0	0	0	0	0
E01_R1_T05	0	0	0	0	0	0	0	0	0	0	0	0	0	0	0	0	0	0	0	0	0	0	0	0	0	0	0	0	0	0	0	0	0	0	0	0	0	0	0	0	0	0	0	0	0	0	0	0	0
E01_R1_T06	0	0	0	0	0	0	0	0	0	0	0	0	0	0	0	0	0	0	0	0	0	0	0	0	0	0	0	0	0	0	0	0	0	0	0	0	0	0	0	0	0	0	0	0	0	0	0	0	0
E01_R1_T09	0	0	0	0	0	0	0	0	0	0	0	0	0	0	0	0	0	0	0	0	0	0	0	0	0	0	0	0	0	0	0	0	0	0	0	0	0	0	0	0	0	0	0	0	0	0	0	0	0
E01_R1_T11	0	0	0	0	0	0	0	0	0	0	0	0	0	0	0	0	0	0	0	0	0	0	0	0	0	0	0	0	0	0	0	0	0	0	0	0	0	0	0	0	0	0	0	0	0	0	0	0	0
E01_R1_T12	0	0	0	0	0	0	0	0	0	0	0	0	0	0.00256241	0	0	0	0	0	0	0	0	0	0	0	0	0	0	0	0	0	0	0	0	0	0	0	0	0	0	0	0	0	0	0	0	0	0	0
E01_R1_T13	0	0	0	0	0	0	0	0	0	0	0	0	0	0	0	0	0	0	0	0	0	0	0	0	0	0	0	0	0	0	0	0	0	0	0	0	0	0	0	0	0	0	0	0	0	0	0	0	0
E01_R1_T14	0	0	0	0	0	0	0	0	0	0	0	0	0	0	0	0	0	0	0	0	0	0	0	0	0	0	0	0	0	0	0	0	0	0	0	0	0	0	0	0	0	0	0	0	0	0	0	0	0
E01_R1_T15	0	0	0	0	0	0	0	0	0	0	0	0	0	0	0	0	0	0	0	0	0	0	0	0	0	0	0	0	0	0	0	0	0	0	0	0	0	0	0	0	0	0	0	0	0	0	0	0	0
E01_R2_T01	0	0	0	0	0	0	0	0	0	0	0	0	0	0	0	0	0	0	0	0	0	0	0	0	0	0	0	0	0	0	0	0	0	0	0	0	0	0	0	0	0	0	0	0	0	0	0	0	0
E01_R2_T02	0	0	0	0	0	0	0	0	0	0	0	0	0	0	0	0	0	0	0	0	0	0	0	0	0	0	0	0	0	0	0	0	0	0	0	0	0	0	0	0	0	0	0	0	0	0	0	0	0
E01_R2_T04	0	0	0	0	0	0	0	0	0	0	0	0	0	0	0	0	0	0	0	0	0	0	0	0	0	0	0	0	0	0	0	0	0	0	0	0	0	0	0	0	0	0	0	0	0	0	0	0	0
E01_R2_T05	0	0	0	0	0	0	0	0	0	0	0	0	0	0	0	0	0	0	0	0	0	0	0	0	0	0	0	0	0	0	0	0	0	0	0	0	0	0	0	0	0	0	0	0	0	0	0	0	0
E01_R2_T06	0	0	0	0	0	0	0	0	0	0	0	0	0	0	0	0	0	0	0	0	0	0	0	0	0	0	0	0	0	0	0	0	0	0	0	0	0	0	0	0	0	0	0	0	0	0	0	0	0
E01_R2_T09	0	0	0	0	0	0	0	0	0	0	0	0	0	0	0	0	0	0	0	0	0	0	0	0	0	0	0	0	0	0	0	0	0	0	0	0	0	0	0	0	0	0	0	0	0	0	0	0	0
E01_R2_T11	0	0	0	0	0	0	0	0	0	0	0	0	0	0	0	0	0	0	0	0	0	0	0	0	0	0	0	0	0	0	0	0	0	0	0	0	0	0	0	0	0	0	0	0	0	0	0	0	0
E01_R2_T12	0	0	0	0	0	0	0	0	0	0	0	0	0	0	0	0	0	0	0	0	0	0	0	0	0	0	0	0	0	0	0	0	0	0	0	0	0	0	0	0	0	0	0	0	0	0	0	0	0
E01_R2_T13	0	0	0	0	0	0	0	0	0	0	0	0	0	0.00535974	0	0	0	0	0	0	0	0	0	0	0	0	0	0	0	0	0	0	0	0	0	0	0	0	0	0	0	0	0	0	0	0	0	0	0
E01_R2_T14	0	0	0	0	0	0	0	0	0	0	0	0	0	0	0	0	0	0	0	0	0	0	0	0	0	0	0	0	0	0	0	0	0	0	0	0	0	0	0	0	0	0	0	0	0	0	0	0	0
E01_R2_T15	0	0	0	0	0	0	0	0	0	0	0	0	0	0	0	0	0	0	0	0	0	0	0	0	0	0	0	0	0	0	0	0	0	0	0	0	0	0	0	0	0	0	0	0	0	0	0	0	0
E01_R2_T18	0	0	0	0	0	0	0	0	0	0	0	0	0	0	0	0	0	0	0	0	0	0	0	0	0	0	0	0	0	0	0	0	0	0	0	0	0	0	0	0	0	0	0	0	0	0	0	0	0
E01_R2_T19	0	0	0	0	0	0	0	0	0	0	0	0	0	0	0	0	0	0	0	0	0	0	0	0	0	0	0	0	0	0	0	0	0	0	0	0	0	0	0	0	0	0	0	0	0	0	0	0	0
E01_R3_T01	0	0	0	0	0	0	0	0	0	0	0	0	0	0	0	0	0	0	0	0	0	0	0	0	0	0	0	0	0	0	0	0	0	0	0	0	0	0	0	0	0	0	0	0	0	0	0	0	0
E01_R3_T04	0	0	0	0	0	0	0	0	0	0	0	0	0	0	0	0	0	0	0	0	0	0	0	0	0	0	0	0	0	0	0	0	0	0	0	0	0	0	0	0	0	0	0	0	0	0	0	0	0
E01_R3_T05	0	0	0	0	0	0	0	0	0	0	0	0	0	0	0	0	0	0	0	0	0	0	0	0	0	0	0	0	0	0	0	0	0	0	0	0	0	0	0	0	0	0	0	0	0	0	0	0	0
E01_R3_T06	0	0	0	0	0	0	0	0	0	0	0	0	0	0	0	0	0	0	0	0	0	0	0	0	0	0	0	0	0	0	0	0	0	0	0	0	0	0	0	0	0	0	0	0	0	0	0	0	0
E01_R3_T11	0	0	0	0	0	0	0	0	0	0	0	0	0	0	0	0	0	0	0	0	0	0	0	0	0	0	0	0	0	0	0	0	0	0	0	0	0	0	0	0	0	0	0	0	0	0	0	0	0
E01_R3_T12	0	0	0	0	0	0	0	0	0	0	0	0	0	0	0	0	0	0	0	0	0	0	0	0	0	0	0	0	0	0	0	0	0	0	0	0	0	0	0	0	0	0	0	0	0	0	0	0	0
E01_R3_T13	0	0	0	0	0	0	0	0	0	0	0	0	0	0	0	0	0	0	0	0	0	0	0	0	0	0	0	0	0	0	0	0	0	0	0	0	0	0	0	0	0	0	0	0	0	0	0	0	0
E01_R3_T14	0	0	0	0	0	0	0	0	0	0	0	0	0	0	0	0	0	0	0	0	0	0	0	0	0	0	0	0	0	0	0	0	0	0	0	0	0	0	0	0	0	0	0	0	0	0	0	0	0
E01_R3_T15	0	0	0	0	0	0	0	0	0	0	0	0	0	0	0	0	0	0	0	0	0	0	0	0	0	0	0	0	0	0	0	0	0	0	0	0	0	0	0	0	0	0	0	0	0	0	0	0	0
E01_R3_T18	0	0	0	0	0	0	0	0	0	0	0	0	0	0	0	0	0	0	0	0	0	0	0	0	0	0	0	0	0	0	0	0	0	0	0	0	0	0	0	0	0	0	0	0	0	0	0	0	0
E02_R1_T01	0	0	0	0	0	0	0	0	0	0	0	0	0	0	0	0	0	0	0	0	0	0	0	0	0	0	0	0	0	0	0	0	0	0	0	0	0	0	0	0	0	0	0	0	0	0	0	0	0
E02_R1_T02	0	0	0	0	0	0	0	0	0	0	0	0	0	0	0	0	0	0	0	0	0	0	0	0	0	0	0	0	0	0	0	0	0	0	0	0	0	0	0	0	0	0	0	0	0	0	0	0	0
E02_R1_T04	0	0	0	0	0	0	0	0	0	0	0	0	0	0	0	0	0	0	0	0	0	0	0	0	0	0	0	0	0	0	0	0	0	0	0	0	0	0	0	0	0	0	0	0	0	0	0	0	0
E02_R1_T05	0	0	0	0	0	0	0	0	0	0	0	0	0	0	0	0	0	0	0	0	0	0	0	0	0	0	0	0	0	0	0	0	0	0	0	0	0	0	0	0	0	0	0	0	0	0	0	0	0
E02_R1_T06	0	0	0	0	0	0	0	0	0	0	0	0	0	0	0	0	0	0	0	0	0	0	0	0	0	0	0	0	0	0	0	0	0	0	0	0	0	0	0	0	0	0	0	0	0	0	0	0	0
E02_R1_T09	0	0	0	0	0	0	0	0	0	0	0	0	0	0	0	0	0	0	0	0	0	0	0	0	0	0	0	0	0	0	0	0	0	0	0	0	0	0	0	0	0	0	0	0	0	0	0	0	0
E02_R1_T11	0	0	0	0	0	0	0	0	0	0	0	0	0	0	0	0	0	0	0	0	0	0	0	0	0	0	0	0	0	0	0	0	0	0	0	0	0	0	0	0	0	0	0	0	0	0	0	0	0
E02_R1_T12	0	0	0	0	0	0	0	0	0	0	0	0	0	0	0	0	0	0	0	0	0	0	0	0	0	0	0	0	0	0	0	0	0	0	0	0	0	0	0	0	0	0	0	0	0	0	0	0	0
E02_R1_T13	0	0	0	0	0	0	0	0	0	0	0	0	0	0	0	0	0	0	0	0	0	0	0	0	0	0	0	0	0	0	0	0	0	0	0	0	0	0	0	0	0	0	0	0	0	0	0	0	0
E02_R1_T15	0	0	0	0	0	0	0	0	0	0	0	0	0	0	0	0	0	0	0	0	0	0	0	0	0	0	0	0	0	0	0	0	0	0	0	0	0	0	0	0	0	0	0	0	0	0	0	0	0
E02_R1_T18	0	0	0	0	0	0	0	0	0	0	0	0	0	0	0	0	0	0	0	0	0	0	0	0	0	0	0	0	0	0	0	0	0	0	0	0	0	0	0	0	0	0	0	0	0	0	0	0	0
E02_R1_T19	0	0	0	0	0	0	0	0	0	0	0	0	0	0	0	0	0	0	0	0	0	0	0	0	0	0	0	0	0	0	0	0	0	0	0	0	0	0	0	0	0	0	0	0	0	0	0	0	0
E02_R2_T01	0	0	0	0	0	0	0	0	0	0	0	0	0	0	0	0	0	0	0	0	0	0	0	0	0	0	0	0	0	0	0	0	0	0	0	0	0	0	0	0	0	0	0	0	0	0	0	0	0
E02_R2_T02	0	0	0	0	0	0	0	0	0	0	0	0	0	0	0	0	0	0	0	0	0	0	0	0	0	0	0	0	0	0	0	0	0	0	0	0	0	0	0	0	0	0	0	0	0	0	0	0	0
E02_R2_T03	0	0	0	0	0	0	0	0	0	0	0	0	0	0	0	0	0	0	0	0	0	0	0	0	0	0	0	0	0	0	0	0	0	0	0	0	0	0	0	0	0	0	0	0	0	0	0	0	0
E02_R2_T04	0	0	0	0	0	0	0	0	0	0	0	0	0	0	0	0	0	0	0	0	0	0	0	0	0	0	0	0	0	0	0	0	0	0	0	0	0	0	0	0	0	0	0	0	0	0	0	0	0
E02_R2_T05	0	0	0	0	0	0	0	0	0	0	0	0	0	0	0	0	0	0	0	0	0	0	0	0	0	0	0	0	0	0	0	0	0	0	0	0	0	0	0	0	0	0	0	0	0	0	0	0	0
E02_R2_T06	0	0	0	0	0	0	0	0	0	0	0	0	0	0	0	0	0	0	0	0	0	0	0	0	0	0	0	0	0	0	0	0	0	0	0	0	0	0	0	0	0	0	0	0	0	0	0	0	0
E02_R2_T09	0	0	0	0	0	0	0	0	0	0	0	0	0	0	0	0	0	0	0	0	0	0	0	0	0	0	0	0	0	0	0	0	0	0	0	0	0	0	0	0	0	0	0	0	0	0	0	0	0
E02_R2_T11	0	0	0	0	0	0	0	0	0	0	0	0	0	0	0	0	0	0	0	0	0	0	0	0	0	0	0	0	0	0	0	0	0	0	0	0	0	0	0	0	0	0	0	0	0	0	0	0	0
E02_R2_T12	0	0	0	0	0	0	0	0	0	0	0	0	0	0	0	0	0	0	0	0	0	0	0	0	0	0	0	0	0	0	0	0	0	0	0	0	0	0	0	0	0	0	0	0	0	0	0	0	0
E02_R2_T13	0	0	0	0	0	0	0	0	0	0	0	0	0	0.0280244	0	0	0	0	0	0	0	0	0	0	0	0	0	0	0	0	0	0	0	0	0	0	0	0	0	0	0	0	0	0	0	0	0	0	0
E02_R2_T14	0	0	0	0	0	0	0	0	0	0	0	0	0	0	0	0	0	0	0	0	0	0	0	0	0	0	0	0	0	0	0	0	0	0	0	0	0	0	0	0	0	0	0	0	0	0	0	0	0
E02_R2_T15	0	0	0	0	0	0	0	0	0	0	0	0	0	0	0	0	0	0	0	0	0	0	0	0	0	0	0	0	0	0	0	0	0	0	0	0	0	0	0	0	0	0	0	0	0	0	0	0	0
E02_R2_T17	0	0	0	0	0	0	0	0	0	0	0	0	0	0	0	0	0	0	0	0	0	0	0	0	0	0	0	0	0	0	0	0	0	0	0	0	0	0	0	0	0	0	0	0	0	0	0	0	0
E02_R2_T18	0	0	0	0	0	0	0	0	0	0	0	0	0	0	0	0	0	0	0	0	0	0	0	0	0	0	0	0	0	0	0	0	0	0	0	0	0	0	0	0	0	0	0	0	0	0	0	0	0
E02_R2_T19	0	0	0	0	0	0	0	0	0	0	0	0	0	0	0	0	0	0	0	0	0	0	0	0	0	0	0	0	0	0	0	0	0	0	0	0	0	0	0	0	0	0	0	0	0	0	0	0	0
E02_R3_T01	0	0	0	0	0	0	0	0	0	0	0	0	0	0	0	0	0	0	0	0	0	0	0	0	0	0	0	0	0	0	0	0	0	0	0	0	0	0	0	0	0	0	0	0	0	0	0	0	0
E02_R3_T03	0	0	0	0	0	0	0	0	0	0	0	0	0	0	0	0	0	0	0	0	0	0	0	0	0	0	0	0	0	0	0	0	0	0	0	0	0	0	0	0	0	0	0	0	0	0	0	0	0
E02_R3_T04	0	0	0	0	0	0	0	0	0	0	0	0	0	0	0	0	0	0	0	0	0	0	0	0	0	0	0	0	0	0	0	0	0	0	0	0	0	0	0	0	0	0	0	0	0	0	0	0	0
E02_R3_T05	0	0	0	0	0	0	0	0	0	0	0	0	0	0	0	0	0	0	0	0	0	0	0	0	0	0	0	0	0	0	0	0	0	0	0	0	0	0	0	0	0	0	0	0	0	0	0	0	0
E02_R3_T06	0	0	0	0	0	0	0	0	0	0	0	0	0	0	0	0	0	0	0	0	0	0	0	0	0	0	0	0	0	0	0	0	0	0	0	0	0	0	0	0	0	0	0	0	0	0	0	0	0
E02_R3_T11	0	0	0	0	0	0	0	0	0	0	0	0	0	0	0	0	0	0	0	0	0	0	0	0	0	0	0	0	0	0	0	0	0	0	0	0	0	0	0	0	0	0	0	0	0	0	0	0	0
E02_R3_T12	0	0	0	0	0	0	0	0	0	0	0	0	0	0	0	0	0	0	0	0	0	0	0	0	0	0	0	0	0	0	0	0	0	0	0	0	0	0	0	0	0	0	0	0	0	0	0	0	0
E02_R3_T13	0	0	0	0	0	0	0	0	0	0	0	0	0	0	0	0	0	0	0	0	0	0	0	0	0	0	0	0	0	0	0	0	0	0	0	0	0	0	0	0	0	0	0	0	0	0	0	0	0
E02_R3_T14	0	0	0	0	0	0	0	0	0	0	0	0	0	0	0	0	0	0	0	0	0	0	0	0	0	0	0	0	0	0	0	0	0	0	0	0	0	0	0	0	0	0	0	0	0	0	0	0	0
E02_R3_T15	0	0	0	0	0	0	0	0	0	0	0	0	0	0	0	0	0	0	0	0	0	0	0	0	0	0	0	0	0	0	0	0	0	0	0	0	0	0	0	0	0	0	0	0	0	0	0	0	0
E02_R3_T18	0	0	0	0	0	0	0	0	0	0	0	0	0	0	0	0	0	0	0	0	0	0	0	0	0	0	0	0	0	0	0	0	0	0	0	0	0	0	0	0	0	0	0	0	0	0	0	0	0
E02_R3_T19	0	0	0	0	0	0	0	0	0	0	0	0	0	0	0	0	0	0	0	0	0	0	0	0	0	0	0	0	0	0	0	0	0	0	0	0	0	0	0	0	0	0	0	0	0	0	0	0	0
E03_R1_T01	0	0	0	0	0	0	0	0	0	0	0	0	0	0	0	0	0	0	0	0	0	0	0	0	0	0	0	0	0	0	0	0	0	0	0	0	0	0	0	0	0	0	0	0	0	0	0	0	0
E03_R1_T02	0	0	0	0	0	0	0	0	0	0	0	0	0	0	0	0	0	0	0	0	0	0	0	0	0	0	0	0	0	0	0	0	0	0	0	0	0	0	0	0	0	0	0	0	0	0	0	0	0
E03_R1_T04	0	0	0	0	0	0	0	0	0	0	0	0	0	0	0	0	0	0	0	0	0	0	0	0	0	0	0	0	0	0	0	0	0	0	0	0	0	0	0	0	0	0	0	0	0	0	0	0	0
E03_R1_T05	0	0	0	0	0	0	0	0	0	0	0	0	0	0	0	0	0	0	0	0	0	0	0	0	0	0	0	0	0	0	0	0	0	0	0	0	0	0	0	0	0	0	0	0	0	0	0	0	0
E03_R1_T06	0	0	0	0	0	0	0	0	0	0	0	0	0	0	0	0	0	0	0	0	0	0	0	0	0	0	0	0	0	0	0	0	0	0	0	0	0	0	0	0	0	0	0	0	0	0	0	0	0
E03_R1_T11	0	0	0	0	0	0	0	0	0	0	0	0	0	0	0	0	0	0	0	0	0	0	0	0	0	0	0	0	0	0	0	0	0	0	0	0	0	0	0	0	0	0	0	0	0	0	0	0	0
E03_R1_T12	0	0	0	0	0	0	0	0	0	0	0	0	0	0	0	0	0	0	0	0	0	0	0	0	0	0	0	0	0	0	0	0	0	0	0	0	0	0	0	0	0	0	0	0	0	0	0	0	0
E03_R1_T13	0	0	0	0	0	0	0	0	0	0	0	0	0	0	0	0	0	0	0	0	0	0	0	0	0	0	0	0	0	0	0	0	0	0	0	0	0	0	0	0	0	0	0	0	0	0	0	0	0
E03_R1_T14	0	0	0	0	0	0	0	0	0	0	0	0	0	0	0	0	0	0	0	0	0	0	0	0	0	0	0	0	0	0	0	0	0	0	0	0	0	0	0	0	0	0	0	0	0	0	0	0	0
E03_R1_T15	0	0	0	0	0	0	0	0	0	0	0	0	0	0	0	0	0	0	0	0	0	0	0	0	0	0	0	0	0	0	0	0	0	0	0	0	0	0	0	0	0	0	0	0	0	0	0	0	0
E03_R1_T18	0	0	0	0	0	0	0	0	0	0	0	0	0	0	0	0	0	0	0	0	0	0	0	0	0	0	0	0	0	0	0	0	0	0	0	0	0	0	0	0	0	0	0	0	0	0	0	0	0
E03_R1_T19	0	0	0	0	0	0	0	0	0	0	0	0	0	0	0	0	0	0	0	0	0	0	0	0	0	0	0	0	0	0	0	0	0	0	0	0	0	0	0	0	0	0	0	0	0	0	0	0	0
E03_R2_T01	0	0	0	0	0	0	0	0	0	0	0	0	0	0	0	0	0	0	0	0	0	0	0	0	0	0	0	0	0	0	0	0	0	0	0	0	0	0	0	0	0	0	0	0	0	0	0	0	0
E03_R2_T02	0	0	0	0	0	0	0	0	0	0	0	0	0	0	0	0	0	0	0	0	0	0	0	0	0	0	0	0	0	0	0	0	0	0	0	0	0	0	0	0	0	0	0	0	0	0	0	0	0
E03_R2_T04	0	0	0	0	0	0	0	0	0	0	0	0	0	0	0	0	0	0	0	0	0	0	0	0	0	0	0	0	0	0	0	0	0	0	0	0	0	0	0	0	0	0	0	0	0	0	0	0	0
E03_R2_T05	0	0	0	0	0	0	0	0	0	0	0	0	0	0	0	0	0	0	0	0	0	0	0	0	0	0	0	0	0	0	0	0	0	0	0	0	0	0	0	0	0	0	0	0	0	0	0	0	0
E03_R2_T06	0	0	0	0	0	0	0	0	0	0	0	0	0	0	0	0	0	0	0	0	0	0	0	0	0	0	0	0	0	0	0	0	0	0	0	0	0	0	0	0	0	0	0	0	0	0	0	0	0
E03_R2_T09	0	0	0	0	0	0	0	0	0	0	0	0	0	0	0	0	0	0	0	0	0	0	0	0	0	0	0	0	0	0	0	0	0	0	0	0	0	0	0	0	0	0	0	0	0	0	0	0	0
E03_R2_T11	0	0	0	0	0	0	0	0	0	0	0	0	0	0	0	0	0	0	0	0	0	0	0	0	0	0	0	0	0	0	0	0	0	0	0	0	0	0	0	0	0	0	0	0	0	0	0	0	0
E03_R2_T12	0	0	0	0	0	0	0	0	0	0	0	0	0	0	0	0	0	0	0	0	0	0	0	0	0	0	0	0	0	0	0	0	0	0	0	0	0	0	0	0	0	0	0	0	0	0	0	0	0
E03_R2_T13	0	0	0	0	0	0	0	0	0	0	0	0	0	0	0	0	0	0	0	0	0	0	0	0	0	0	0	0	0	0	0	0	0	0	0	0	0	0	0	0	0	0	0	0	0	0	0	0	0
E03_R2_T14	0	0	0	0	0	0	0	0	0	0	0	0	0	0	0	0	0	0	0	0	0	0	0	0	0	0	0	0	0	0	0	0	0	0	0	0	0	0	0	0	0	0	0	0	0	0	0	0	0
E03_R2_T15	0	0	0	0	0	0	0	0	0	0	0	0	0	0	0	0	0	0	0	0	0	0	0	0	0	0	0	0	0	0	0	0	0	0	0	0	0	0	0	0	0	0	0	0	0	0	0	0	0
E03_R2_T17	0	0	0	0	0	0	0	0	0	0	0	0	0	0	0	0	0	0	0	0	0	0	0	0	0	0	0	0	0	0	0	0	0	0	0	0	0	0	0	0	0	0	0	0	0	0	0	0	0
E03_R2_T18	0	0	0	0	0	0	0	0	0	0	0	0	0	0	0	0	0	0	0	0	0	0	0	0	0	0	0	0	0	0	0	0	0	0	0	0	0	0	0	0	0	0	0	0	0	0	0	0	0
E03_R3_T01	0	0	0	0	0	0	0	0	0	0	0	0	0	0	0	0	0	0	0	0	0	0	0	0	0	0	0	0	0	0	0	0	0	0	0	0	0	0	0	0	0	0	0	0	0	0	0	0	0
E03_R3_T02	0	0	0	0	0	0	0	0	0	0	0	0	0	0	0	0	0	0	0	0	0	0	0	0	0	0	0	0	0	0	0	0	0	0	0	0	0	0	0	0	0	0	0	0	0	0	0	0	0
E03_R3_T04	0	0	0	0	0	0	0	0	0	0	0	0	0	0	0	0	0	0	0	0	0	0	0	0	0	0	0	0	0	0	0	0	0	0	0	0	0	0	0	0	0	0	0	0	0	0	0	0	0
E03_R3_T05	0	0	0	0	0	0	0	0	0	0	0	0	0	0	0	0	0	0	0	0	0	0	0	0	0	0	0	0	0	0	0	0	0	0	0	0	0	0	0	0	0	0	0	0	0	0	0	0	0
E03_R3_T06	0	0	0	0	0	0	0	0	0	0	0	0	0	0	0	0	0	0	0	0	0	0	0	0	0	0	0	0	0	0	0	0	0	0	0	0	0	0	0	0	0	0	0	0	0	0	0	0	0
E03_R3_T11	0	0	0	0	0	0	0	0	0	0	0	0	0	0	0	0	0	0	0	0	0	0	0	0	0	0	0	0	0	0	0	0	0	0	0	0	0	0	0	0	0	0	0	0	0	0	0	0	0
E03_R3_T12	0	0	0	0	0	0	0	0	0	0	0	0	0	0	0	0	0	0	0	0	0	0	0	0	0	0	0	0	0	0	0	0	0	0	0	0	0	0	0	0	0	0	0	0	0	0	0	0	0
E03_R3_T13	0	0	0	0	0	0	0	0	0	0	0	0	0	0	0	0	0	0	0	0	0	0	0	0	0	0	0	0	0	0	0	0	0	0	0	0	0	0	0	0	0	0	0	0	0	0	0	0	0
E03_R3_T14	0	0	0	0	0	0	0	0	0	0	0	0	0	0	0	0	0	0	0	0	0	0	0	0	0	0	0	0	0	0	0	0	0	0	0	0	0	0	0	0	0	0	0	0	0	0	0	0	0
E03_R3_T15	0	0	0	0	0	0	0	0	0	0	0	0	0	0	0	0	0	0	0	0	0	0	0	0	0	0	0	0	0	0	0	0	0	0	0	0	0	0	0	0	0	0	0	0	0	0	0	0	0
E03_R3_T17	0	0	0	0	0	0	0	0	0	0	0	0	0	0	0	0	0	0	0	0	0	0	0	0	0	0	0	0	0	0	0	0	0	0	0	0	0	0	0	0	0	0	0	0	0	0	0	0	0
E03_R3_T18	0	0	0	0	0	0	0	0	0	0	0	0	0	0	0	0	0	0	0	0	0	0	0	0	0	0	0	0	0	0	0	0	0	0	0	0	0	0	0	0	0	0	0	0	0	0	0	0	0
E03_R3_T19	0	0	0	0	0	0	0	0	0	0	0	0	0	0	0	0	0	0	0	0	0	0	0	0	0	0	0	0	0	0	0	0	0	0	0	0	0	0	0	0	0	0	0	0	0	0	0	0	0
E04_R1_T01	0	0	0	0	0	0	0	0	0	0	0	0	0	0	0	0	0	0	0	0	0	0	0	0	0	0	0	0	0	0	0	0	0	0	0	0	0	0	0	0	0	0	0	0	0	0	0	0	0
E04_R1_T03	0	0	0	0	0	0	0	0	0	0	0	0	0	0	0	0	0	0	0	0	0	0	0	0	0	0	0	0	0	0	0	0	0	0	0	0	0	0	0	0	0	0	0	0	0	0	0	0	0
E04_R1_T04	0	0	0	0	0	0	0	0	0	0	0	0	0	0	0	0	0	0	0	0	0	0	0	0	0	0	0	0	0	0	0	0	0	0	0	0	0	0	0	0	0	0	0	0	0	0	0	0	0
E04_R1_T05	0	0	0	0	0	0	0	0	0	0	0	0	0	0	0	0	0	0	0	0	0	0	0	0	0	0	0	0	0	0	0	0	0	0	0	0	0	0	0	0	0	0	0	0	0	0	0	0	0
E04_R1_T06	0	0	0	0	0	0	0	0	0	0	0	0	0	0	0	0	0	0	0	0	0	0	0	0	0	0	0	0	0	0	0	0	0	0	0	0	0	0	0	0	0	0	0	0	0	0	0	0	0
E04_R1_T11	0	0	0	0	0	0	0	0	0	0	0	0	0	0	0	0	0	0	0	0	0	0	0	0	0	0	0	0	0	0	0	0	0	0	0	0	0	0	0	0	0	0	0	0	0	0	0	0	0
E04_R1_T12	0	0	0	0	0	0	0	0	0	0	0	0	0	0	0	0	0	0	0	0	0	0	0	0	0	0	0	0	0	0	0	0	0	0	0	0	0	0	0	0	0	0	0	0	0	0	0	0	0
E04_R1_T13	0	0	0	0	0	0	0	0	0	0	0	0	0	0	0	0	0	0	0	0	0	0	0	0	0	0	0	0	0	0	0	0	0	0	0	0	0	0	0	0	0	0	0	0	0	0	0	0	0
E04_R1_T14	0	0	0	0	0	0	0	0	0	0	0	0	0	0	0	0	0	0	0	0	0	0	0	0	0	0	0	0	0	0	0	0	0	0	0	0	0	0	0	0	0	0	0	0	0	0	0	0	0
E04_R1_T15	0	0	0	0	0	0	0	0	0	0	0	0	0	0	0	0	0	0	0	0	0	0	0	0	0	0	0	0	0	0	0	0	0	0	0	0	0	0	0	0	0	0	0	0	0	0	0	0	0
E04_R1_T17	0	0	0	0	0	0	0	0	0	0	0	0	0	0	0	0	0	0	0	0	0	0	0	0	0	0	0	0	0	0	0	0	0	0	0	0	0	0	0	0	0	0	0	0	0	0	0	0	0
E04_R1_T18	0	0	0	0	0	0	0	0	0	0	0	0	0	0	0	0	0	0	0	0	0	0	0	0	0	0	0	0	0	0	0	0	0	0	0	0	0	0	0	0	0	0	0	0	0	0	0	0	0
E04_R1_T19	0	0	0	0	0	0	0	0	0	0	0	0	0	0	0	0	0	0	0	0	0	0	0	0	0	0	0	0	0	0	0	0	0	0	0	0	0	0	0	0	0	0	0	0	0	0	0	0	0
E04_R2_T01	0	0	0	0	0	0	0	0	0	0	0	0	0	0	0	0	0	0	0	0	0	0	0	0	0	0	0	0	0	0	0	0	0	0	0	0	0	0	0	0	0	0	0	0	0	0	0	0	0
E04_R2_T02	0	0	0	0	0	0	0	0	0	0	0	0	0	0	0	0	0	0	0	0	0	0	0	0	0	0	0	0	0	0	0	0	0	0	0	0	0	0	0	0	0	0	0	0	0	0	0	0	0
E04_R2_T03	0	0	0	0	0	0	0	0	0	0	0	0	0	0	0	0	0	0	0	0	0	0	0	0	0	0	0	0	0	0	0	0	0	0	0	0	0	0	0	0	0	0	0	0	0	0	0	0	0
E04_R2_T05	0	0	0	0	0	0	0	0	0	0	0	0	0	0	0	0	0	0	0	0	0	0	0	0	0	0	0	0	0	0	0	0	0	0	0	0	0	0	0	0	0	0	0	0	0	0	0	0	0
E04_R2_T06	0	0	0	0	0	0	0	0	0	0	0	0	0	0	0	0	0	0	0	0	0	0	0	0	0	0	0	0	0	0	0	0	0	0	0	0	0	0	0	0	0	0	0	0	0	0	0	0	0
E04_R2_T08	0	0	0	0	0	0	0	0	0	0	0	0	0	0	0	0	0	0	0	0	0	0	0	0	0	0	0	0	0	0	0	0	0	0	0	0	0	0	0	0	0	0	0	0	0	0	0	0	0
E04_R2_T11	0	0	0	0	0	0	0	0	0	0	0	0	0	0	0	0	0	0	0	0	0	0	0	0	0	0	0	0	0	0	0	0	0	0	0	0	0	0	0	0	0	0	0	0	0	0	0	0	0
E04_R2_T12	0	0	0	0	0	0	0	0	0	0	0	0	0	0	0	0	0	0	0	0	0	0	0	0	0	0	0	0	0	0	0	0	0	0	0	0	0	0	0	0	0	0	0	0	0	0	0	0	0
E04_R2_T13	0	0	0	0	0	0	0	0	0	0	0	0	0	0	0	0	0	0	0	0	0	0	0	0	0	0	0	0	0	0	0	0	0	0	0	0	0	0	0	0	0	0	0	0	0	0	0	0	0
E04_R2_T14	0	0	0	0	0	0	0	0	0	0	0	0	0	0	0	0	0	0	0	0	0	0	0	0	0	0	0	0	0	0	0	0	0	0	0	0	0	0	0	0	0	0	0	0	0	0	0	0	0
E04_R2_T15	0	0	0	0	0	0	0	0	0	0	0	0	0	0	0	0	0	0	0	0	0	0	0	0	0	0	0	0	0	0	0	0	0	0	0	0	0	0	0	0	0	0	0	0	0	0	0	0	0
E04_R2_T18	0	0	0	0	0	0	0	0	0	0	0	0	0	0	0	0	0	0	0	0	0	0	0	0	0	0	0	0	0	0	0	0	0	0	0	0	0	0	0	0	0	0	0	0	0	0	0	0	0
E04_R3_T01	0	0	0	0	0	0	0	0	0	0	0	0	0	0	0	0	0	0	0	0	0	0	0	0	0	0	0	0	0	0	0	0	0	0	0	0	0	0	0	0	0	0	0	0	0	0	0	0	0
E04_R3_T03	0	0	0	0	0	0	0	0	0	0	0	0	0	0	0	0	0	0	0	0	0	0	0	0	0	0	0	0	0	0	0	0	0	0	0	0	0	0	0	0	0	0	0	0	0	0	0	0	0
E04_R3_T04	0	0	0	0	0	0	0	0	0	0	0	0	0	0	0	0	0	0	0	0	0	0	0	0	0	0	0	0	0	0	0	0	0	0	0	0	0	0	0	0	0	0	0	0	0	0	0	0	0
E04_R3_T05	0	0	0	0	0	0	0	0	0	0	0	0	0	0	0	0	0	0	0	0	0	0	0	0	0	0	0	0	0	0	0	0	0	0	0	0	0	0	0	0	0	0	0	0	0	0	0	0.0173993	0
E04_R3_T06	0	0	0	0	0	0	0	0	0	0	0	0	0	0	0	0	0	0	0	0	0	0	0	0	0	0	0	0	0	0	0	0	0	0	0	0	0	0	0	0	0	0	0	0	0	0	0	0	0
E04_R3_T08	0	0	0	0	0	0	0	0	0	0	0	0	0	0	0	0	0	0	0	0	0	0	0	0	0	0	0	0	0	0	0	0	0	0	0	0	0	0	0	0	0	0	0	0	0	0	0	0	0
E04_R3_T10	0	0	0	0	0	0	0	0	0	0	0	0	0	0	0	0	0	0	0	0	0	0	0	0	0	0	0	0	0	0	0	0	0	0	0	0	0	0	0	0	0	0	0	0	0	0	0	0	0
E04_R3_T11	0	0	0	0	0	0	0	0	0	0	0	0	0	0	0	0	0	0	0	0	0	0	0	0	0	0	0	0	0	0	0	0	0	0	0	0	0	0	0	0	0	0	0	0	0	0	0	0	0
E04_R3_T12	0	0	0	0	0	0	0	0	0	0	0	0	0	0	0	0	0	0	0	0	0	0	0	0	0	0	0	0	0	0	0	0	0	0	0	0	0	0	0	0	0	0	0	0	0	0	0	0	0
E04_R3_T13	0	0	0	0	0	0	0	0	0	0	0	0	0	0	0	0	0	0	0	0	0	0	0	0	0	0	0	0	0	0	0	0	0	0	0	0	0	0	0	0	0	0	0	0	0	0	0	0	0
E04_R3_T14	0	0	0	0	0	0	0	0	0	0	0	0	0	0	0	0	0	0	0	0	0	0	0	0	0	0	0	0	0	0	0	0	0	0	0	0	0	0	0	0	0	0	0	0	0	0	0	0	0
E04_R3_T15	0	0	0	0	0	0	0	0	0	0	0	0	0	0	0	0	0	0	0	0	0	0	0	0	0	0	0	0	0	0	0	0	0	0	0	0	0	0	0	0	0	0	0	0	0	0	0	0	0
E04_R3_T17	0	0	0	0	0	0	0	0	0	0	0	0	0	0	0	0	0	0	0	0	0	0	0	0	0	0	0	0	0	0	0	0	0	0	0	0	0	0	0	0	0	0	0	0	0	0	0	0	0
E04_R3_T18	0	0	0	0	0	0	0	0	0	0	0	0	0	0	0	0	0	0	0	0	0	0	0	0	0	0	0	0	0	0	0	0	0	0	0	0	0	0	0	0	0	0	0	0	0	0	0	0	0
E05_R1_T01	0	0	0	0	0	0	0	0	0	0	0	0	0	0	0	0	0	0	0	0	0	0	0	0	0	0	0	0	0	0	0	0	0	0	0	0	0	0	0	0	0	0	0	0	0	0	0	0	0
E05_R1_T02	0	0	0	0	0	0	0	0	0	0	0	0	0	0	0	0	0	0	0	0	0	0	0	0	0	0	0	0	0	0	0	0	0	0	0	0	0	0	0	0	0	0	0	0	0	0	0	0	0
E05_R1_T03	0	0	0	0	0	0	0	0	0	0	0	0	0	0	0	0	0	0	0	0	0	0	0	0	0	0	0	0	0	0	0	0	0	0	0	0	0	0	0	0	0	0	0	0	0	0	0	0	0
E05_R1_T04	0	0	0	0	0	0	0	0	0	0	0	0	0	0	0	0	0	0	0	0	0	0	0	0	0	0	0	0	0	0	0	0	0	0	0	0	0	0	0	0	0	0	0	0	0	0	0	0	0
E05_R1_T05	0	0	0	0	0	0	0	0	0	0	0	0	0	0	0	0	0	0	0	0	0	0	0	0	0	0	0	0	0	0	0	0	0	0	0	0	0	0	0	0	0	0	0	0	0	0	0	0	0
E05_R1_T06	0	0	0	0	0	0	0	0	0	0	0	0	0	0	0	0	0	0	0	0	0	0	0	0	0	0	0	0	0	0	0	0	0	0	0	0	0	0	0	0	0	0	0	0	0	0	0	0	0
E05_R1_T07	0	0	0	0	0	0	0	0	0	0	0	0	0	0	0	0	0	0	0	0	0	0	0	0	0	0	0	0	0	0	0	0	0	0	0	0	0	0	0	0	0	0	0	0	0	0	0	0	0
E05_R1_T08	0	0	0	0	0	0	0	0	0	0	0	0	0	0	0	0	0	0	0	0	0	0	0	0	0	0	0	0	0	0	0	0	0	0	0	0	0	0	0	0	0	0	0	0	0	0	0	0	0
E05_R1_T09	0	0	0	0	0	0	0	0	0	0	0	0	0	0	0	0	0	0	0	0	0	0	0	0	0	0	0	0	0	0	0	0	0	0	0	0	0	0	0	0	0	0	0	0	0	0	0	0	0
E05_R1_T10	0	0	0	0	0	0	0	0	0	0	0	0	0	0	0	0	0	0	0	0	0	0	0	0	0	0	0	0	0	0	0	0	0	0	0	0	0	0	0	0	0	0	0	0	0	0	0	0	0
E05_R1_T11	0	0	0	0	0	0	0	0	0	0	0	0	0	0	0	0	0	0	0	0	0	0	0	0	0	0	0	0	0	0	0	0	0	0	0	0	0	0	0	0	0	0	0	0	0	0	0	0	0
E05_R1_T12	0	0	0	0	0	0	0	0	0	0	0	0	0	0	0	0	0	0	0	0	0	0	0	0	0	0	0	0	0	0	0	0	0	0	0	0	0	0	0	0	0	0	0	0	0	0	0	0	0
E05_R1_T13	0	0	0	0	0	0	0	0	0	0	0	0	0	0	0	0	0	0	0	0	0	0	0	0	0	0	0	0	0	0	0	0	0	0	0	0	0	0	0	0	0	0	0	0	0	0	0	0	0
E05_R1_T14	0	0	0	0	0	0	0	0	0	0	0	0	0	0	0	0	0	0	0	0	0	0	0	0	0	0	0	0	0	0	0	0	0	0	0	0	0	0	0	0	0	0	0	0	0	0	0	0	0
E05_R1_T15	0	0	0	0	0	0	0	0	0	0	0	0	0	0	0	0	0	0	0	0	0	0	0	0	0	0	0	0	0	0	0	0	0	0	0	0	0	0	0	0	0	0	0	0	0	0	0	0	0
E05_R1_T17	0	0	0	0	0	0	0	0	0	0	0	0	0	0	0	0	0	0	0	0	0	0	0	0	0	0	0	0	0	0	0	0	0	0	0	0	0	0	0	0	0	0	0	0	0	0	0	0	0
E05_R1_T18	0	0	0	0	0	0	0	0	0	0	0	0	0	0	0	0	0	0	0	0	0	0	0	0	0	0	0	0	0	0	0	0	0	0	0	0	0	0	0	0	0	0	0	0	0	0	0	0	0
E05_R2_T01	0	0	0	0	0	0	0	0	0	0	0	0	0	0	0	0	0	0	0	0	0	0	0	0	0	0	0	0	0	0	0	0	0	0	0	0	0	0	0	0	0	0	0	0	0	0	0	0	0
E05_R2_T02	0	0	0	0	0	0	0	0	0	0	0	0	0	0	0	0	0	0	0	0	0	0	0	0	0	0	0	0	0	0	0	0	0	0	0	0	0	0	0	0	0	0	0	0	0	0	0	0	0
E05_R2_T03	0	0	0	0	0	0	0	0	0	0	0	0	0	0	0	0	0	0	0	0	0	0	0	0	0	0	0	0	0	0	0	0	0	0	0	0	0	0	0	0	0	0	0	0	0	0	0	0	0
E05_R2_T04	0	0	0	0	0	0	0	0	0	0	0	0	0	0	0	0	0	0	0	0	0	0	0	0	0	0	0	0	0	0	0	0	0	0	0	0	0	0	0	0	0	0	0	0	0	0	0	0	0
E05_R2_T05	0	0	0	0	0	0	0	0	0	0	0	0	0	0	0	0	0	0	0	0	0	0	0	0	0	0	0	0	0	0	0	0	0	0	0	0	0	0	0	0	0	0	0	0	0	0	0	0	0
E05_R2_T06	0	0	0	0	0	0	0	0	0	0	0	0	0	0	0	0	0	0	0	0	0	0	0	0	0	0	0	0	0	0	0	0	0	0	0	0	0	0	0	0	0	0	0	0	0	0	0	0	0
E05_R2_T07	0	0	0	0	0	0	0	0	0	0	0	0	0	0	0	0	0	0	0	0	0	0	0	0	0	0	0	0	0	0	0	0	0	0	0	0	0	0	0	0	0	0	0	0	0	0	0	0	0
E05_R2_T08	0	0	0	0	0	0	0	0	0	0	0	0	0	0	0	0	0	0	0	0	0	0	0	0	0	0	0	0	0	0	0	0	0	0	0	0	0	0	0	0	0	0	0	0	0	0	0	0	0
E05_R2_T09	0	0	0	0	0	0	0	0	0	0	0	0	0	0	0	0	0	0	0	0	0	0	0	0	0	0	0	0	0	0	0	0	0	0	0	0	0	0	0	0	0	0	0	0	0	0	0	0	0
E05_R2_T10	0	0	0	0	0	0	0	0	0	0	0	0	0	0	0	0	0	0	0	0	0	0	0	0	0	0	0	0	0	0	0	0	0	0	0	0	0	0	0	0	0	0	0	0	0	0	0	0	0
E05_R2_T11	0	0	0	0	0	0	0	0	0	0	0	0	0	0	0	0	0	0	0	0	0	0	0	0	0	0	0	0	0	0	0	0	0	0	0	0	0	0	0	0	0	0	0	0	0	0	0	0	0
E05_R2_T12	0	0	0	0	0	0	0	0	0	0	0	0	0	0	0	0	0	0	0	0	0	0	0	0	0	0	0	0	0	0	0	0	0	0	0	0	0	0	0	0	0	0	0	0	0	0	0	0	0
E05_R2_T13	0	0	0	0	0	0	0	0	0	0	0	0	0	0	0	0	0	0	0	0	0	0	0	0	0	0	0	0	0	0	0	0	0	0	0	0	0	0	0	0	0	0	0	0	0	0	0	0	0
E05_R2_T14	0	0	0	0	0	0	0	0	0	0	0	0	0	0	0	0	0	0	0	0	0	0	0	0	0	0	0	0	0	0	0	0	0	0	0	0	0	0	0	0	0	0	0	0	0	0	0	0	0
E05_R2_T15	0	0	0	0	0	0	0	0	0	0	0	0	0	0	0	0	0	0	0	0	0	0	0	0	0	0	0	0	0	0	0	0	0	0	0	0	0	0	0	0	0	0	0	0	0	0	0	0	0
E05_R2_T17	0	0	0	0	0	0	0	0	0	0	0	0	0	0	0	0	0	0	0	0	0	0	0	0	0	0	0	0	0	0	0	0	0	0	0	0	0	0	0	0	0	0	0	0	0	0	0	0	0
E05_R2_T18	0	0	0	0	0	0	0	0	0	0	0	0	0	0	0	0	0	0	0	0	0	0	0	0	0	0	0	0	0	0	0	0	0	0	0	0	0	0	0	0	0	0	0	0	0	0	0	0	0
E05_R2_T19	0	0	0	0	0	0	0	0	0	0	0	0	0	0	0	0	0	0	0	0	0	0	0	0	0	0	0	0	0	0	0	0	0	0	0	0	0	0	0	0	0	0	0	0	0	0	0	0	0
E05_R3_T01	0	0	0	0	0	0	0	0	0	0	0	0	0	0	0	0	0	0	0	0	0	0	0	0	0	0	0	0	0	0	0	0	0	0	0	0	0	0	0	0	0	0	0	0	0	0	0	0	0
E05_R3_T02	0	0	0	0	0	0	0	0	0	0	0	0	0	0	0	0	0	0	0	0	0	0	0	0	0	0	0	0	0	0	0	0	0	0	0	0	0	0	0	0	0	0	0	0	0	0	0	0	0
E05_R3_T03	0	0	0	0	0	0	0	0	0	0	0	0	0	0	0	0	0	0	0	0	0	0	0	0	0	0	0	0	0	0	0	0	0	0	0	0	0	0	0	0	0	0	0	0	0	0	0	0	0
E05_R3_T04	0	0	0	0	0	0	0	0	0	0	0	0	0	0	0	0	0	0	0	0	0	0	0	0	0	0	0	0	0	0	0	0	0	0	0	0	0	0	0	0	0	0	0	0	0	0	0	0	0
E05_R3_T05	0	0	0	0	0	0	0	0	0	0	0	0	0	0	0	0	0	0	0	0	0	0	0	0	0	0	0	0	0	0	0	0	0	0	0	0	0	0	0	0	0	0	0	0	0	0	0	0	0
E05_R3_T06	0	0	0	0	0	0	0	0	0	0	0	0	0	0	0	0	0	0	0	0	0	0	0	0	0	0	0	0	0	0	0	0	0	0	0	0	0	0	0	0	0	0	0	0	0	0	0	0	0
E05_R3_T07	0	0	0	0	0	0	0	0	0	0	0	0	0	0	0	0	0	0	0	0	0	0	0	0	0	0	0	0	0	0	0	0	0	0	0	0.000838889	0	0	0	0	0	0	0	0	0	0	0	0	0
E05_R3_T08	0	0	0	0	0	0	0	0	0	0	0	0	0	0	0	0	0	0	0	0	0	0	0	0	0	0	0	0	0	0	0	0	0	0	0	0	0	0	0	0	0	0	0	0	0	0	0	0	0
E05_R3_T09	0	0	0	0	0	0	0	0	0	0	0	0	0	0	0	0	0	0	0	0	0	0	0	0	0	0	0	0	0	0	0	0	0	0	0	0	0	0	0	0	0	0	0	0	0	0	0	0	0
E05_R3_T10	0	0	0	0	0	0	0	0	0	0	0	0	0	0	0	0	0	0	0	0	0	0	0	0	0	0	0	0	0	0	0	0	0	0	0	0	0	0	0	0	0	0	0	0	0	0	0	0	0
E05_R3_T11	0	0	0	0	0	0	0	0	0	0	0	0	0	0	0	0	0	0	0	0	0	0	0	0	0	0	0	0	0	0	0	0	0	0	0	0	0	0	0	0	0	0	0	0	0	0	0	0	0
E05_R3_T12	0	0	0	0	0	0	0	0	0	0	0	0	0	0	0	0	0	0	0	0	0	0	0	0	0	0	0	0	0	0	0	0	0	0	0	0	0	0	0	0	0	0	0	0	0	0	0	0	0
E05_R3_T13	0	0	0	0	0	0	0	0	0	0	0	0	0	0	0	0	0	0	0	0	0	0	0	0	0	0	0	0	0	0	0	0	0	0	0	0	0	0	0	0	0	0	0	0	0	0	0	0	0
E05_R3_T14	0	0	0	0	0	0	0	0	0	0	0	0	0	0	0	0	0	0	0	0	0	0	0	0	0	0	0	0	0	0	0	0	0	0	0	0	0	0	0	0	0	0	0	0	0	0	0	0	0
E05_R3_T15	0	0	0	0	0	0	0	0	0	0	0	0	0	0	0	0	0	0	0	0	0	0	0	0	0	0	0	0	0	0	0	0	0	0	0	0	0	0	0	0	0	0	0	0	0	0	0	0	0
E05_R3_T17	0	0	0	0	0	0	0.00311771	0	0	0	0	0	0	0	0	0	0	0	0	0	0	0	0	0	0	0	0	0	0	0	0	0	0	0	0	0	0	0	0	0	0	0	0	0	0	0	0	0	0
E05_R3_T18	0	0	0	0	0	0	0	0	0	0	0	0	0	0	0	0	0	0	0	0	0	0	0	0	0	0	0	0	0	0	0	0	0	0	0	0	0	0	0	0	0	0	0	0	0	0	0	0	0
E05_R3_T19	0	0	0	0	0	0	0	0	0	0	0	0	0	0	0	0	0	0	0	0	0	0	0	0	0	0	0	0	0	0	0	0	0	0	0	0	0	0	0	0	0	0	0	0	0	0	0	0	0
E06_R1_T01	0	0	0	0	0	0	0	0	0	0	0	0	0	0	0	0	0	0	0	0	0	0	0	0	0	0	0	0	0	0	0	0	0	0	0	0	0	0	0	0	0	0	0	0	0	0	0	0.442374	0
E06_R1_T02	0	0	0	0	0	0	0	0	0	0	0	0	0	0	0	0	0	0	0	0	0	0	0	0	0	0	0	0	0	0	0	0	0	0	0	0	0	0	0	0	0	0	0	0	0	0	0	0.383219	0
E06_R1_T03	0	0	0	0	0	0	0	0	0	0	0	0	0	0	0	0	0	0	0	0	0	0	0	0	0	0	0	0	0	0	0	0	0	0	0	0	0	0	0	0	0	0	0	0	0	0	0	0.473008	0
E06_R1_T04	0	0	0	0	0	0	0	0	0	0	0	0	0	0	0	0	0	0	0	0	0	0	0	0	0	0	0	0	0	0	0	0	0	0	0	0	0	0	0	0	0	0	0	0	0	0	0	0.198097	0
E06_R1_T05	0	0	0	0	0	0	0	0	0	0	0	0	0	0	0	0	0	0	0	0	0	0	0	0	0	0	0	0	0	0	0	0	0	0	0	0	0	0	0	0	0	0	0	0	0	0	0	0.61608	0
E06_R1_T06	0	0	0	0	0	0	0	0.0298335	0	0	0	0	0	0	0	0	0	0	0	0	0	0	0	0	0	0	0	0	0	0	0	0	0	0	0	0	0	0	0	0	0	0	0	0	0	0	0	0.291566	0
E06_R1_T07	0	0	0	0	0	0	0	0	0	0	0	0	0	0	0	0	0	0	0	0	0	0	0	0	0	0	0	0	0	0	0	0	0	0	0	0	0	0	0	0	0	0	0	0	0	0	0	0.0600675	0
E06_R1_T08	0	0	0	0	0	0	0	0	0	0	0	0	0	0	0	0	0	0	0	0	0	0	0	0	0	0	0	0	0	0	0	0	0	0	0	0	0	0	0	0	0	0	0	0	0	0	0	0.230954	0
E06_R1_T09	0	0	0	0	0	0	0	0	0	0	0	0	0	0	0	0	0	0	0	0	0	0	0	0	0	0	0	0	0	0	0	0	0	0	0	0	0	0	0	0	0	0	0	0	0	0	0	0.348132	0
E06_R1_T10	0	0	0	0	0	0	0	0	0	0	0	0	0	0	0	0	0	0	0	0	0	0	0	0	0	0	0	0	0	0	0	0	0	0	0	0	0	0	0	0	0	0	0	0	0	0	0	0.103995	0
E06_R1_T11	0	0	0	0	0	0	0	0.0325522	0	0	0	0	0	0	0	0	0	0	0	0	0	0	0	0	0	0	0	0	0	0	0	0	0	0	0	0	0	0	0	0	0	0	0	0	0	0	0	0.0949187	0
E06_R1_T12	0	0	0	0	0	0	0	0	0	0	0	0	0	0	0	0	0	0	0	0	0	0	0	0	0	0	0	0	0	0	0	0	0	0	0	0	0	0	0	0	0	0	0	0	0	0	0	0	0
E06_R1_T13	0	0	0	0	0	0	0	0	0	0	0	0	0	0	0	0	0	0	0	0	0	0	0	0	0	0	0	0	0	0	0	0	0	0	0	0	0	0	0	0	0	0	0	0	0	0	0	0.0453916	0
E06_R1_T14	0	0	0	0	0	0	0	0	0	0	0	0	0	0	0	0	0	0	0	0	0	0	0	0	0	0	0	0	0	0	0	0	0	0	0	0	0	0	0	0	0	0	0	0	0	0	0	0.802685	0
E06_R1_T15	0	0	0	0	0	0	0	0	0	0	0	0	0	0	0	0	0	0	0	0	0	0	0	0	0	0	0	0	0	0	0	0	0	0	0	0	0	0	0	0	0	0	0	0	0	0	0	0	0
E06_R1_T17	0	0	0	0	0	0	0	0	0	0	0	0	0	0	0	0	0	0	0	0	0	0	0	0	0	0	0	0	0	0	0	0	0	0	0	0	0	0	0	0	0	0	0	0	0	0	0	0	0
E06_R1_T18	0	0	0	0	0	0	0	0	0	0	0	0	0	0	0	0	0	0	0	0	0	0	0	0	0	0	0	0	0	0	0	0	0	0	0	0	0	0	0	0	0	0	0	0	0	0	0	0	0
E06_R1_T19	0	0	0	0	0	0	0	0	0	0	0	0	0	0	0	0	0	0	0	0	0	0	0	0	0	0	0	0	0	0	0	0	0	0	0	0	0	0	0	0	0	0	0	0	0	0	0	0	0
E06_R2_T01	0	0	0	0	0	0	0	0	0	0	0	0	0	0	0	0	0	0	0	0	0	0	0	0	0	0	0	0	0	0	0	0	0	0	0	0	0	0	0	0	0	0	0	0	0	0	0	0.314081	0
E06_R2_T02	0	0	0	0	0	0	0	0	0	0	0	0	0	0	0	0	0	0	0	0	0	0	0	0	0	0	0	0	0	0	0	0	0	0	0	0	0	0	0	0	0	0	0	0	0	0	0	0.44074	0
E06_R2_T03	0	0	0	0	0	0	0	0.0080068	0	0	0	0	0	0	0	0	0	0	0	0	0	0	0	0	0	0	0	0	0	0	0	0	0	0	0	0	0	0	0	0	0	0	0	0	0	0	0	0.345058	0
E06_R2_T04	0	0	0	0	0	0	0	0	0	0	0	0	0	0	0	0	0	0	0	0	0	0	0	0	0	0	0	0	0	0	0	0	0	0	0	0	0	0	0	0	0	0	0	0	0	0	0	0.288479	0
E06_R2_T05	0	0	0	0	0	0	0	0	0	0	0	0	0	0	0	0	0	0	0	0	0	0	0	0	0	0	0	0	0	0	0	0	0	0	0	0	0	0	0	0	0	0	0	0	0	0	0	0.546362	0
E06_R2_T06	0	0	0	0	0	0	0	0	0	0	0	0	0	0	0	0	0	0	0	0	0	0	0	0	0	0	0	0	0	0	0	0	0	0	0	0	0	0	0	0	0	0	0	0	0	0	0	0.254505	0
E06_R2_T07	0	0	0	0	0	0	0	0	0	0	0	0	0	0	0	0	0	0	0	0	0	0	0	0	0	0	0	0	0	0	0	0	0	0	0	0	0	0	0	0	0	0	0	0	0	0	0	0.217128	0
E06_R2_T08	0	0	0	0	0	0	0	0	0	0	0	0	0	0	0	0	0	0	0	0	0	0	0	0	0	0	0	0	0	0	0	0	0	0	0	0	0	0	0	0	0	0	0	0	0	0	0	0.268771	0
E06_R2_T09	0	0	0	0	0	0	0	0	0	0	0	0	0	0	0	0	0	0	0	0	0	0	0	0	0	0	0	0	0	0	0	0	0	0	0	0	0	0	0	0	0	0	0	0	0	0	0	0.254064	0
E06_R2_T11	0	0	0	0	0	0	0	0	0	0	0	0	0	0	0	0	0	0	0	0	0	0	0	0	0	0	0	0	0	0	0	0	0	0	0	0	0	0	0	0	0	0	0	0	0	0	0	0.0413223	0
E06_R2_T12	0	0	0	0	0	0	0	0	0	0	0	0	0	0.0129146	0	0	0	0	0	0	0	0	0	0	0	0	0	0	0	0	0	0	0	0	0	0	0	0	0	0	0	0	0	0	0	0	0	0.132739	0
E06_R2_T13	0	0	0	0	0	0	0	0	0	0	0	0	0	0	0	0	0	0	0	0	0	0	0	0	0	0	0	0	0	0	0	0	0	0	0	0	0	0	0	0	0	0	0	0	0	0	0	0.261455	0
E06_R2_T14	0	0	0	0	0	0	0	0	0	0	0	0	0	0	0	0	0	0	0	0	0	0	0	0	0	0	0	0	0	0	0	0	0	0	0	0	0	0	0	0	0	0	0	0	0	0	0	0.00407396	0
E06_R2_T15	0	0	0	0	0	0	0	0	0	0	0	0	0	0	0	0	0	0	0	0	0	0	0	0	0	0	0	0	0	0	0	0	0	0	0	0	0	0	0	0	0	0	0	0	0	0	0	0.379396	0
E06_R2_T17	0	0	0	0	0	0	0	0	0	0	0	0	0	0	0	0	0	0	0	0	0	0	0	0	0	0	0	0	0	0	0	0	0	0	0	0	0	0	0	0	0	0	0	0	0	0	0	0.405356	0
E06_R2_T18	0	0	0	0	0	0	0	0	0	0	0	0	0	0	0	0	0	0	0	0	0	0	0	0	0	0	0	0	0	0	0	0	0	0	0	0	0	0	0	0	0	0	0	0	0	0	0	0.250769	0
E06_R2_T19	0	0	0	0	0	0	0	0	0	0	0	0	0	0	0	0	0	0	0	0	0	0	0	0	0	0	0	0	0	0	0	0	0	0	0	0	0	0	0	0	0	0	0	0	0	0	0	0.374068	0
E06_R3_T01	0	0	0	0	0	0	0	0	0	0	0	0	0	0	0	0	0	0	0	0	0	0	0	0	0	0	0	0	0	0	0	0	0	0	0	0	0	0	0	0	0	0	0	0	0	0	0	0.616243	0
E06_R3_T02	0	0	0	0	0	0	0	0.0224848	0	0	0	0	0	0	0	0	0	0	0	0	0	0	0	0	0	0	0	0	0	0	0	0	0	0	0	0	0	0	0	0	0	0	0	0	0	0	0	0.283441	0
E06_R3_T03	0	0	0	0	0	0	0	0	0	0	0	0	0	0	0	0	0	0	0	0	0	0	0	0	0	0	0	0	0	0	0	0	0	0	0	0	0	0	0	0	0	0	0	0	0	0	0	0.318906	0
E06_R3_T04	0	0	0	0	0	0	0	0	0	0	0	0	0	0	0	0	0	0	0	0	0	0	0	0	0	0	0	0	0	0	0	0	0	0	0	0	0	0	0	0	0	0	0	0	0	0	0	0.160535	0
E06_R3_T05	0	0	0	0	0	0	0	0	0	0	0	0	0	0	0	0	0	0	0	0	0	0	0	0	0	0	0	0	0	0	0	0	0	0	0	0	0	0	0	0	0	0	0	0	0	0	0	0.552374	0
E06_R3_T06	0	0	0	0	0	0	0	0	0	0	0	0	0	0	0	0	0	0	0	0	0	0	0	0	0	0	0	0	0	0	0	0	0	0	0	0	0	0	0	0	0	0	0	0	0	0	0	0.255569	0
E06_R3_T07	0	0	0	0	0	0	0	0	0	0	0	0	0	0	0	0	0	0	0	0	0	0	0	0	0	0	0	0	0	0	0	0	0	0	0	0	0	0	0	0	0	0	0	0	0	0	0	0.190384	0
E06_R3_T08	0	0	0	0	0	0	0	0	0	0	0	0	0	0	0	0	0	0	0	0	0	0	0	0	0	0	0	0	0	0	0	0	0	0	0	0	0	0	0	0	0	0	0	0	0	0	0	0.199341	0
E06_R3_T09	0	0	0	0	0	0	0	0	0	0	0	0	0	0	0	0	0	0	0	0	0	0	0	0	0	0	0	0	0	0	0	0	0	0	0	0	0	0	0	0	0	0	0	0	0	0	0	0.435361	0
E06_R3_T10	0	0	0	0	0	0	0	0	0	0	0	0	0	0	0	0	0	0	0	0	0	0	0	0	0	0	0	0	0	0	0	0	0	0	0	0	0	0	0	0	0	0	0	0	0	0	0	0.0517657	0
E06_R3_T11	0	0	0	0	0	0	0	0.00921761	0	0	0	0	0	0	0	0	0	0	0	0	0	0	0	0	0	0	0	0	0	0	0	0	0	0	0	0	0	0	0	0	0	0	0	0	0	0	0	0.120314	0
E06_R3_T12	0	0	0	0	0	0	0	0	0	0	0	0	0	0	0	0	0	0	0	0	0	0	0	0	0	0	0	0	0	0	0	0	0	0	0	0	0	0	0	0	0	0	0	0	0	0	0	0	0
E06_R3_T13	0	0	0	0	0	0	0	0	0	0	0	0	0	0	0	0	0	0	0	0	0	0	0	0	0	0	0	0	0	0	0	0	0	0	0	0	0	0	0	0	0	0	0	0	0	0	0	0.115966	0
E06_R3_T14	0	0	0	0	0	0	0	0	0	0	0	0	0	0	0	0	0	0	0	0	0	0	0	0	0	0	0	0	0	0	0	0	0	0	0	0	0	0	0	0	0	0	0	0	0	0	0	0	0
E06_R3_T15	0	0	0	0	0	0	0	0	0	0	0	0	0	0	0	0	0	0	0	0	0	0	0	0	0	0	0	0	0	0	0	0	0	0	0	0	0	0	0	0	0	0	0	0	0	0	0	0.0114038	0
E06_R3_T17	0	0	0	0	0	0	0	0	0	0	0	0	0	0	0	0	0	0	0	0	0	0	0	0	0	0	0	0	0	0	0	0	0	0	0	0	0	0	0	0	0	0	0	0	0	0	0	0.177972	0
E06_R3_T18	0	0	0	0	0	0	0	0	0	0	0	0	0	0	0	0	0	0	0	0	0	0	0	0	0	0	0	0	0	0	0	0	0	0	0	0	0	0	0	0	0	0	0	0	0	0	0	0	0
E06_R3_T19	0	0	0	0	0	0	0	0	0	0	0	0	0	0	0	0	0	0	0	0	0	0	0	0	0	0	0	0	0	0	0	0	0	0	0	0	0	0	0	0	0	0	0	0	0	0	0	0.161567	0
E07_R1_T01	0	0	0	0	0	0	0	0	0	0.268886	0	0	0	0	0	0	0	0	0	0	0	0	0	0	0	0	0	0	0	0	0	0	0	0	0	0	0	0	0	0	0	0	0	0	0	0	0	0.428935	0
E07_R1_T02	0	0	0	0	0	0	0	0	0	0.387777	0	0	0	0	0	0	0	0	0	0	0	0	0	0	0	0	0	0	0	0	0	0	0	0	0	0	0	0	0	0	0	0	0	0	0	0	0	0.372273	0
E07_R1_T03	0	0	0	0	0	0	0	0	0	0.045024	0	0	0	0	0	0	0	0	0	0	0	0	0	0	0	0	0	0	0	0	0	0	0	0	0	0	0	0	0	0	0	0	0	0	0	0	0	0.435989	0
E07_R1_T04	0	0	0	0	0	0	0	0	0	0.147347	0	0	0	0	0	0	0	0	0	0	0	0	0	0	0	0	0	0	0	0	0	0	0	0	0	0	0	0	0	0	0	0	0	0	0	0	0	0.329388	0
E07_R1_T05	0	0	0	0	0	0	0	0	0	0.0529785	0	0	0	0	0	0	0	0	0	0	0	0	0	0	0	0	0	0	0	0	0	0	0	0	0	0	0	0	0	0	0	0	0	0	0	0	0	0.522158	0
E07_R1_T06	0	0	0	0	0	0	0	0	0	0.255708	0	0	0	0	0	0	0	0	0	0	0	0	0	0	0	0	0	0	0	0	0	0	0	0	0	0	0	0	0	0	0	0	0	0	0	0	0	0.386584	0
E07_R1_T07	0	0	0	0	0	0	0	0	0	0	0	0	0	0	0	0	0	0	0	0	0	0	0	0	0	0	0	0	0	0	0	0	0	0	0	0	0	0	0	0	0	0	0	0	0	0	0	0.448185	0
E07_R1_T08	0	0	0	0	0	0	0	0	0	0.0543976	0	0	0	0	0	0	0	0	0	0	0	0	0	0	0	0	0	0	0	0	0	0	0	0	0	0	0	0	0	0	0	0	0	0	0	0	0	0.259178	0
E07_R1_T09	0	0	0	0	0	0	0	0	0	0.0141628	0	0	0	0	0	0	0	0	0	0	0	0	0	0	0	0	0	0	0	0	0	0	0	0	0	0	0	0	0	0	0	0	0	0	0	0	0	0.237331	0
E07_R1_T10	0	0	0	0	0	0	0	0	0	0.0383613	0	0	0	0	0	0	0	0	0	0	0	0	0	0	0	0	0	0	0	0	0	0	0	0	0	0	0	0	0	0	0	0	0	0	0	0	0	0.194451	0
E07_R1_T11	0	0	0	0	0	0	0	0	0	0.0135444	0	0	0	0	0	0	0	0	0	0	0	0	0	0	0	0	0	0	0	0	0	0	0	0	0	0	0	0	0	0	0	0	0	0	0	0	0	0.133512	0
E07_R1_T12	0	0	0	0	0	0	0	0	0	0	0	0	0	0	0	0	0	0	0	0	0	0	0	0	0	0	0	0	0	0	0	0	0	0	0	0	0	0	0	0	0	0	0	0	0	0	0	0.187585	0
E07_R1_T13	0	0	0	0	0	0	0	0	0	0.0129253	0	0	0	0	0	0	0	0	0	0	0	0	0	0	0	0	0	0	0	0	0	0	0	0	0	0	0	0	0	0	0	0	0	0	0	0	0	0.240126	0
E07_R1_T14	0	0	0	0	0	0	0	0	0	0.132682	0	0	0	0	0	0	0	0	0	0	0	0	0	0	0	0	0	0	0	0	0	0	0	0	0	0	0	0	0	0	0	0	0	0	0	0	0	0.290757	0
E07_R1_T15	0	0	0	0	0	0	0	0	0	0.0153059	0	0	0	0	0	0	0	0	0	0	0	0	0	0	0	0	0	0	0	0	0	0	0	0	0	0	0	0	0	0	0	0	0	0	0	0	0	0.146436	0
E07_R1_T17	0	0	0	0	0	0	0	0	0	0	0	0	0	0	0	0	0	0	0	0	0	0	0	0	0	0	0	0	0	0	0	0	0	0	0	0	0	0	0	0	0	0	0	0	0	0	0	0	0
E07_R1_T18	0	0	0	0	0	0	0	0	0	0	0	0	0	0	0	0	0	0	0	0	0	0	0	0	0	0	0	0	0	0	0	0	0	0	0	0	0	0	0	0	0	0	0	0	0	0	0	0.11403	0
E07_R1_T19	0	0	0	0	0	0	0	0	0	0	0	0	0	0	0	0	0	0	0	0	0	0	0	0	0	0	0	0	0	0	0	0	0	0	0	0	0	0	0	0	0	0	0	0	0	0	0	0.00889241	0
E07_R2_T01	0	0	0	0	0	0	0	0	0	0.187575	0	0	0	0	0	0	0	0	0	0	0	0	0	0	0	0	0	0	0	0	0	0	0	0	0	0	0	0	0	0	0	0	0	0	0	0	0	0.424386	0
E07_R2_T02	0	0	0	0	0	0	0	0	0	0.228396	0	0	0	0	0	0	0	0	0	0	0	0	0	0	0	0	0	0	0	0	0	0	0	0	0	0	0	0	0	0	0	0	0	0	0	0	0	0.383495	0
E07_R2_T03	0	0	0	0	0	0	0	0.0109635	0	0.0481589	0	0	0	0	0	0	0	0	0	0	0	0	0	0	0	0	0	0	0	0	0	0	0	0	0	0	0	0	0	0	0	0	0	0	0	0	0	0.289011	0
E07_R2_T04	0	0	0	0	0	0	0	0	0	0.0517998	0	0	0	0	0	0	0	0	0	0	0	0	0	0	0	0	0	0	0	0	0	0	0	0	0	0	0	0	0	0	0	0	0	0	0	0	0	0.344162	0
E07_R2_T05	0	0	0	0	0	0	0	0	0	0.0241778	0	0	0	0	0	0	0	0	0	0	0	0	0	0	0	0	0	0	0	0	0	0	0	0	0	0	0	0	0	0	0	0	0	0	0	0	0	0.489962	0
E07_R2_T06	0	0	0	0	0	0	0	0	0	0.0575721	0	0	0	0	0	0	0	0	0	0	0	0	0	0	0	0	0	0	0	0	0	0	0	0	0	0	0	0	0	0	0	0	0	0	0	0	0	0.499507	0
E07_R2_T07	0	0	0	0	0	0	0	0.0322573	0	0.0330275	0	0	0	0	0	0	0	0	0	0	0	0	0	0	0	0	0	0	0	0	0	0	0	0	0	0	0	0	0	0	0	0	0	0	0	0	0	0.493481	0
E07_R2_T08	0	0	0	0	0	0	0	0	0	0.0289736	0	0	0	0	0	0	0	0	0	0	0	0	0	0	0	0	0	0	0	0	0	0	0	0	0	0	0	0	0	0	0	0	0	0	0	0	0	0.472537	0
E07_R2_T09	0	0	0	0	0	0	0	0	0	0.0191954	0	0	0	0	0	0	0	0	0	0	0	0	0	0	0	0	0	0	0	0	0	0	0	0	0	0	0	0	0	0	0	0	0	0	0	0	0	0.286647	0
E07_R2_T10	0	0	0	0	0	0	0	0	0	0.0180919	0	0	0	0	0	0	0	0	0	0	0	0	0	0	0	0	0	0	0	0	0	0	0	0	0	0	0	0	0	0	0	0	0	0	0	0	0	0.140331	0
E07_R2_T11	0	0	0	0	0	0	0	0	0	0.00837713	0	0	0	0	0	0	0	0	0	0	0	0	0	0	0	0	0	0	0	0	0	0	0	0	0	0	0	0	0	0	0	0	0	0	0	0	0	0.119827	0
E07_R2_T12	0	0	0	0	0	0	0	0	0	0	0	0	0	0	0	0	0	0	0	0	0	0	0	0	0	0	0	0	0	0	0	0	0	0	0	0	0	0	0	0	0	0	0	0	0	0	0	0.159126	0
E07_R2_T13	0	0	0	0	0	0	0	0	0	0.0719496	0	0	0	0	0	0	0	0	0	0	0	0	0	0	0	0	0	0	0	0	0	0	0	0	0	0	0	0	0	0	0	0	0	0	0	0	0	0.171781	0
E07_R2_T14	0	0	0	0	0	0	0	0	0	0	0	0	0	0	0	0	0	0	0	0	0	0	0	0	0	0	0	0	0	0	0	0	0	0	0	0	0	0	0	0	0	0	0	0	0	0	0	0.373288	0
E07_R2_T15	0	0	0	0	0	0	0	0	0	0.0519848	0	0	0	0	0	0	0	0	0	0	0	0	0	0	0	0	0	0	0	0	0	0	0	0	0	0	0	0	0	0	0	0	0	0	0	0	0	0.105425	0
E07_R2_T17	0	0	0	0	0	0	0	0	0	0.0351374	0	0	0	0	0	0	0	0	0	0	0	0	0	0	0	0	0	0	0	0	0	0	0	0	0	0	0	0	0	0	0	0	0	0	0	0	0	0.208676	0
E07_R2_T18	0	0	0	0	0	0	0	0	0	0.0177313	0	0	0	0	0	0	0	0	0	0	0	0	0	0	0	0	0	0	0	0	0	0	0	0	0	0	0	0	0	0	0	0	0	0	0	0	0	0.260446	0
E07_R2_T19	0	0	0	0	0	0	0	0	0	0.0569566	0	0	0	0	0	0	0	0	0	0	0	0	0	0	0	0	0	0	0	0	0	0	0	0	0	0	0	0	0	0	0	0	0	0	0	0	0	0.346005	0
E07_R3_T01	0	0	0	0	0	0	0	0	0	0.238677	0	0	0	0	0	0	0	0	0	0	0	0	0	0	0	0	0	0	0	0	0	0	0	0	0	0	0	0	0	0	0	0	0	0	0	0	0	0.430214	0
E07_R3_T02	0	0	0	0	0	0	0	0	0	0.170862	0	0	0	0	0	0	0	0	0	0	0	0	0	0	0	0	0	0	0	0	0	0	0	0	0	0	0	0	0	0	0	0	0	0	0	0	0	0.607532	0
E07_R3_T03	0	0	0	0	0	0	0	0.00562932	0	0.0643709	0	0	0	0	0	0	0	0	0	0	0	0	0	0	0	0	0	0	0	0	0	0	0	0	0	0	0	0	0	0	0	0	0	0	0	0	0	0.380095	0
E07_R3_T05	0	0	0	0	0	0	0	0	0	0.0213147	0	0	0	0	0	0	0	0	0	0	0	0	0	0	0	0	0	0	0	0	0	0	0	0	0	0	0	0	0	0	0	0	0	0	0	0	0	0.546157	0
E07_R3_T06	0	0	0	0	0	0	0	0	0	0	0	0	0	0	0	0	0	0	0	0	0	0	0	0	0	0	0	0	0	0	0	0	0	0	0	0	0	0	0	0	0	0	0	0	0	0	0	0.0423804	0
E07_R3_T07	0	0	0	0	0	0	0	0	0	0.0510979	0	0	0	0	0	0	0	0	0	0	0	0	0	0	0	0	0	0	0	0	0	0	0	0	0	0	0	0	0	0	0	0	0	0	0	0	0	0.472434	0
E07_R3_T08	0	0	0	0	0	0	0	0.00354643	0	0.0291747	0	0	0	0	0	0	0	0	0	0	0	0	0	0	0	0	0	0	0	0	0	0	0	0	0	0	0	0	0	0	0	0	0	0	0	0	0	0.465352	0
E07_R3_T09	0	0	0	0	0	0	0	0	0	0.0453527	0	0	0	0	0	0	0	0	0	0	0	0	0	0	0	0	0	0	0	0	0	0	0	0	0	0	0	0	0	0	0	0	0	0	0	0	0	0.277749	0
E07_R3_T11	0	0	0	0	0	0	0	0	0	0.0102834	0	0	0	0	0	0	0	0	0	0	0	0	0	0	0	0	0	0	0	0	0	0	0	0	0	0	0	0	0	0	0	0	0	0	0	0	0	0.113264	0
E07_R3_T12	0	0	0	0	0	0	0	0	0	0	0	0	0	0	0	0	0	0	0	0	0	0	0	0	0	0	0	0	0	0	0	0	0	0	0	0	0	0	0	0	0	0	0	0	0	0	0	0.0998804	0
E07_R3_T13	0	0	0	0	0	0	0	0	0	0.029076	0	0	0	0	0	0	0	0	0	0	0	0	0	0	0	0	0	0	0	0	0	0	0	0	0	0	0	0	0	0	0	0	0	0	0	0	0	0.246647	0
E07_R3_T14	0	0	0	0	0	0	0	0	0	0	0	0	0	0	0	0	0	0	0	0	0	0	0	0	0	0	0	0	0	0	0	0	0	0	0	0	0	0	0	0	0	0	0	0	0	0	0	0.262436	0
E07_R3_T15	0	0	0	0	0	0	0	0	0	0	0	0	0	0	0	0	0	0	0	0	0	0	0	0	0	0	0	0	0	0	0	0	0	0	0	0	0	0	0	0	0	0	0	0	0	0	0	0.4146	0
E07_R3_T17	0	0	0	0	0	0	0	0	0	0.0418677	0	0	0	0	0	0	0	0	0	0	0	0	0	0	0	0	0	0	0	0	0	0	0	0	0	0	0	0	0	0	0	0	0	0	0	0	0	0.226186	0
E07_R3_T18	0	0	0	0	0	0	0	0	0	0.0392106	0	0	0	0	0	0	0	0	0	0	0	0	0	0	0	0	0	0	0	0	0	0	0	0	0	0	0	0	0	0	0	0	0	0	0	0	0	0.205195	0
E07_R3_T19	0	0	0	0	0	0	0	0	0	0.131951	0	0	0	0	0	0	0	0	0	0	0	0	0	0	0	0	0	0	0	0	0	0	0	0	0	0	0	0	0	0	0	0	0	0	0	0	0	0.466393	0
E08_R1_T01	0	0	0	0	0	0	0	0	0	0.23882	0	0	0	0	0	0	0	0	0	0	0	0	0	0	0	0	0	0	0	0	0	0	0	0	0	0	0	0	0	0	0	0	0	0	0	0	0	0.415782	0
E08_R1_T02	0	0	0	0	0	0	0	0	0	0.314331	0	0	0	0	0	0	0	0	0	0	0	0	0	0	0	0	0	0	0	0	0	0	0	0	0	0	0	0	0	0	0	0	0	0	0	0	0	0.454205	0
E08_R1_T03	0	0	0	0	0	0	0	0	0	0.199442	0	0	0	0	0	0	0	0	0	0	0	0	0	0	0	0	0	0	0	0	0	0	0	0	0	0	0	0	0	0	0	0	0	0	0	0	0	0.514551	0
E08_R1_T05	0	0	0	0	0	0	0	0	0	0.0874156	0	0	0	0	0	0	0	0	0	0	0	0	0	0	0	0	0	0	0	0	0	0	0	0	0	0	0	0	0	0	0	0	0	0	0	0	0	0.484897	0
E08_R1_T06	0	0	0	0	0	0	0	0	0	0.166136	0	0	0	0	0	0	0	0	0	0	0	0	0	0	0	0	0	0	0	0	0	0	0	0	0	0	0	0	0	0	0	0	0	0	0	0	0	0.379029	0
E08_R1_T07	0	0	0	0	0	0	0	0	0	0.148472	0	0	0	0	0	0	0	0	0	0	0	0	0	0	0	0	0	0	0	0	0	0	0	0	0	0	0	0	0	0	0	0	0	0	0	0	0	0.441479	0
E08_R1_T08	0	0	0	0	0	0	0	0	0	0.0985827	0	0	0	0	0	0	0	0	0	0	0	0	0	0	0	0	0	0	0	0	0	0	0	0	0	0	0	0	0	0	0	0	0	0	0	0	0	0.49055	0
E08_R1_T09	0	0	0	0	0	0	0	0	0	0.084484	0	0	0	0	0	0	0	0	0	0	0	0	0	0	0	0	0	0	0	0	0	0	0	0	0	0	0	0	0	0	0	0	0	0	0	0	0	0.332845	0
E08_R1_T10	0	0	0	0	0	0	0	0.00456266	0	0.057378	0	0	0	0	0	0	0	0.00247939	0	0	0	0	0	0	0	0	0	0	0	0	0	0	0	0	0	0	0	0	0	0	0	0	0	0	0	0	0	0.296727	0
E08_R1_T11	0	0	0	0	0	0	0	0	0	0.0173896	0	0	0	0	0	0	0	0	0	0	0	0	0	0	0	0	0	0	0	0	0	0	0	0	0	0	0	0	0	0	0	0	0	0	0	0	0	0.0665194	0
E08_R1_T12	0	0	0	0	0	0	0	0	0	0	0	0	0	0	0	0	0	0	0	0	0	0	0	0	0	0	0	0	0	0	0	0	0	0	0	0	0	0	0	0	0	0	0	0	0	0	0	0.218478	0
E08_R1_T13	0	0	0	0	0	0	0	0	0	0.205063	0	0	0	0	0	0	0	0	0	0	0	0	0	0	0	0	0	0	0	0	0	0	0	0	0	0	0	0	0	0	0	0	0	0	0	0	0	0.374166	0
E08_R1_T14	0	0	0	0	0	0	0	0	0	0.192244	0	0	0	0	0	0	0	0	0	0	0	0	0	0	0	0	0	0	0	0	0	0	0	0	0	0	0	0	0	0	0	0	0	0	0	0	0	0.468922	0
E08_R1_T15	0	0	0	0	0	0	0	0	0	0.0413478	0	0	0	0	0	0	0	0	0	0	0	0	0	0	0	0	0	0	0	0	0	0	0	0	0	0	0	0	0	0	0	0	0	0	0	0	0	0.350103	0
E08_R1_T17	0	0	0	0	0	0	0	0	0	0	0	0	0	0	0	0	0	0	0	0	0	0	0	0	0	0	0	0	0	0	0	0	0	0	0	0	0	0	0	0	0	0	0	0	0	0	0	0.29378	0
E08_R1_T18	0	0	0	0	0	0	0	0	0	0.122814	0	0	0	0	0	0	0	0	0	0	0	0	0	0	0	0	0	0	0	0	0	0	0	0	0	0	0	0	0	0	0	0	0	0	0	0	0	0.362232	0
E08_R1_T19	0	0	0	0	0	0	0	0	0	0.0432118	0	0	0	0	0	0	0	0	0	0	0	0	0	0	0	0	0	0	0	0	0	0	0	0	0	0	0	0	0	0	0	0	0	0	0	0	0	0.488547	0
E08_R2_T01	0	0	0	0	0	0	0	0	0	0.217594	0	0	0	0	0	0	0	0	0	0	0	0	0	0	0	0	0	0	0	0	0	0	0	0	0	0	0	0	0	0	0	0	0	0	0	0	0	0.465473	0
E08_R2_T02	0	0	0	0	0	0	0	0	0	0.451592	0	0	0	0	0	0	0	0	0	0	0	0	0	0	0	0	0	0	0	0	0	0	0	0	0	0	0	0	0	0	0	0	0	0	0	0	0	0.366295	0
E08_R2_T03	0	0	0	0	0	0	0	0	0	0.255646	0	0	0	0	0	0	0	0	0	0	0	0	0	0	0	0	0	0	0	0	0	0	0	0	0	0	0	0	0	0	0	0	0	0	0	0	0	0.449051	0
E08_R2_T04	0	0	0	0	0	0	0	0	0	0.203786	0	0	0	0	0	0	0	0	0	0	0	0	0	0	0	0	0	0	0	0	0	0	0	0	0	0	0	0	0	0	0	0	0	0	0	0	0	0.488858	0
E08_R2_T05	0	0	0	0	0	0	0	0	0	0.116892	0	0	0	0	0	0	0	0	0	0	0	0	0	0	0	0	0	0	0	0	0	0	0	0	0	0	0	0	0	0	0	0	0	0	0	0	0	0.542325	0
E08_R2_T06	0	0	0	0	0	0	0	0	0	0.0556297	0	0	0	0	0	0	0	0	0	0	0	0	0	0	0	0	0	0	0	0	0	0	0	0	0	0	0	0	0	0	0	0	0	0	0	0	0	0.554666	0
E08_R2_T07	0	0	0	0	0	0	0	0.00642067	0	0.119829	0	0	0	0	0	0	0	0	0	0	0	0	0	0	0	0	0	0	0	0	0	0	0	0	0	0	0	0	0	0	0	0	0.00283778	0	0	0	0	0.50392	0
E08_R2_T08	0	0	0	0	0	0	0	0.00359886	0	0.143327	0	0	0	0	0	0	0	0	0	0	0	0	0	0	0	0	0	0	0	0	0	0	0	0	0	0	0	0	0	0	0	0	0	0	0	0	0	0.471732	0
E08_R2_T09	0	0	0	0	0	0	0	0	0	0.0456719	0	0	0	0	0	0	0	0	0	0	0	0	0	0	0	0	0	0	0	0	0	0	0	0	0	0	0	0	0	0	0	0	0	0	0	0	0	0.297883	0
E08_R2_T11	0	0	0	0	0	0	0	0	0	0.0156292	0	0	0	0	0	0	0	0	0	0	0	0	0	0	0	0	0	0	0	0	0	0	0	0	0	0	0	0	0	0	0	0	0	0	0	0	0	0.0612488	0
E08_R2_T12	0	0	0	0	0	0	0	0	0	0	0	0	0	0	0	0	0	0	0	0	0	0	0	0	0	0	0	0	0	0	0	0	0	0	0	0	0	0	0	0	0	0	0	0	0	0	0	0.570604	0
E08_R2_T13	0	0	0	0	0	0	0	0	0	0.0963259	0	0	0	0	0	0	0	0	0	0	0	0	0	0	0	0	0	0	0	0	0	0	0	0	0	0	0	0	0	0	0	0	0	0	0	0	0	0.355958	0
E08_R2_T14	0	0	0	0	0	0	0	0	0	0.1	0	0	0	0	0	0	0	0	0	0	0	0	0	0	0	0	0	0	0	0	0	0	0	0	0	0	0	0	0	0	0	0	0	0	0	0	0	0.451181	0
E08_R2_T15	0	0	0	0	0	0	0	0	0	0.106403	0	0	0	0	0	0	0	0	0	0	0	0	0	0	0	0	0	0	0	0	0	0	0	0	0	0	0	0	0	0	0	0	0	0	0	0	0	0.418695	0
E08_R2_T17	0	0	0	0	0	0	0	0	0	0.0708258	0	0	0	0	0	0	0	0	0	0	0	0	0	0	0	0	0	0	0	0	0	0	0	0	0	0	0	0	0	0	0	0	0	0	0	0	0	0.316445	0
E08_R2_T18	0	0	0	0	0	0	0	0	0	0.216565	0	0	0	0	0	0	0	0	0	0	0	0	0	0	0	0	0	0	0	0	0	0	0	0	0	0	0	0	0	0	0	0	0	0	0	0	0	0.339609	0
E08_R2_T19	0	0	0	0	0	0	0	0	0	0.208632	0	0	0	0	0	0	0	0	0	0	0	0	0	0	0	0	0	0	0	0	0	0	0	0	0	0	0	0	0	0	0	0	0	0	0	0	0	0.431652	0
E08_R3_T01	0	0	0	0	0	0	0	0	0	0.311797	0	0	0	0	0	0	0	0	0	0	0	0	0	0	0	0	0	0	0	0	0	0	0	0	0	0	0	0	0	0	0	0	0	0	0	0	0	0.473006	0
E08_R3_T02	0	0	0	0	0	0	0	0	0	0.359958	0	0	0	0	0	0	0	0	0	0	0	0	0	0	0	0	0	0	0	0	0	0	0	0	0	0	0	0	0	0	0	0	0	0	0	0	0	0.360611	0
E08_R3_T03	0	0	0	0	0	0	0	0.00172087	0	0.16978	0	0	0	0	0	0	0	0	0	0	0	0	0	0	0	0	0	0	0	0	0	0	0	0	0	0	0	0	0	0	0	0	0	0	0	0	0	0.521333	0
E08_R3_T04	0	0	0	0	0	0	0	0	0	0.198564	0	0	0	0	0	0	0	0	0	0	0	0	0	0	0	0	0	0	0	0	0	0	0	0	0	0	0	0	0	0	0	0	0	0	0	0	0	0.557635	0
E08_R3_T05	0	0	0	0	0	0	0	0	0	0.136973	0	0	0	0	0	0	0	0	0	0	0	0	0	0	0	0	0	0	0	0	0	0	0	0	0	0	0	0	0	0	0	0	0	0	0	0	0	0.550671	0
E08_R3_T06	0	0	0	0	0	0	0	0.00288771	0	0.112096	0	0	0	0	0	0	0	0	0	0	0	0	0	0	0	0	0	0	0	0	0	0	0	0	0	0	0	0	0	0	0	0	0	0	0	0	0	0.493273	0
E08_R3_T07	0	0	0	0	0	0	0	0.00292319	0	0.103896	0	0	0	0	0	0	0	0	0	0	0	0	0	0	0	0	0	0	0	0	0	0	0	0	0	0	0	0	0	0	0	0	0.00141246	0	0	0	0	0.537436	0
E08_R3_T08	0	0	0	0	0	0	0	0.00632961	0	0.127407	0	0	0	0	0	0	0	0.00175352	0	0	0	0	0	0	0	0	0	0	0	0	0	0	0	0	0	0	0	0	0	0	0	0	0	0	0	0	0	0.520605	0
E08_R3_T09	0	0	0	0	0	0	0	0	0	0.10012	0	0	0	0	0	0	0	0	0	0	0	0	0	0	0	0	0	0	0	0	0	0	0	0	0	0	0	0	0	0	0	0	0	0	0	0	0	0.376043	0
E08_R3_T10	0	0	0	0	0	0	0	0.0058053	0	0.072177	0	0	0	0	0	0	0	0	0	0	0	0	0	0	0	0	0	0	0	0	0	0	0	0	0	0	0	0	0	0	0	0	0	0	0	0	0	0.276349	0
E08_R3_T11	0	0	0	0	0	0	0	0	0	0.0187976	0	0	0	0	0	0	0	0	0	0	0	0	0	0	0	0	0	0	0	0	0	0	0	0	0	0	0	0	0	0	0	0	0	0	0	0	0	0.119034	0
E08_R3_T12	0	0	0	0	0	0	0	0	0	0.00560586	0	0	0	0	0	0	0	0	0	0	0	0	0	0	0	0	0	0	0	0	0	0	0	0	0	0	0	0	0	0	0	0	0	0	0	0	0	0.198834	0
E08_R3_T13	0	0	0	0	0	0	0	0.0191264	0	0.0991662	0	0	0	0	0	0	0	0	0	0	0	0	0	0	0	0	0	0	0	0	0	0	0	0	0	0	0	0	0	0	0	0	0	0	0	0	0	0.224265	0
E08_R3_T14	0	0	0	0	0	0	0	0	0	0	0	0	0	0	0	0	0	0	0	0	0	0	0	0	0	0	0	0	0	0	0	0	0	0	0	0	0	0	0	0	0	0	0	0	0	0	0	0.2873	0
E08_R3_T15	0	0	0	0	0	0	0	0	0	0.28912	0	0	0	0	0	0	0	0	0	0	0	0	0	0	0	0	0	0	0	0	0	0	0	0	0	0	0	0	0	0	0	0	0	0	0	0	0	0.324725	0
E08_R3_T17	0	0	0	0	0	0	0	0	0	0.120461	0	0	0	0	0	0	0	0	0	0	0	0	0	0	0	0	0	0	0	0	0	0	0	0	0	0	0	0	0	0	0	0	0	0	0	0	0	0.475731	0
E08_R3_T18	0	0	0	0	0	0	0	0	0	0.228398	0	0	0	0	0	0	0	0	0	0	0	0	0	0	0	0	0	0	0	0	0	0	0	0	0	0	0	0	0	0	0	0	0	0	0	0	0	0.396153	0
E08_R3_T19	0	0	0	0	0	0	0	0.00752679	0	0.366983	0	0	0	0	0	0	0	0	0	0	0	0	0	0	0	0	0	0	0	0	0	0	0	0	0	0	0	0	0	0	0	0	0	0	0	0	0	0.311769	0
E09_R1_T02	0	0	0	0	0	0	0	0.00352126	0	0.393024	0	0	0	0	0	0	0	0	0	0	0	0	0	0	0	0	0	0	0	0	0	0	0	0	0	0	0	0	0	0	0	0	0	0	0	0	0	0.422587	0
E09_R1_T03	0	0	0	0	0	0	0	0.0105776	0	0.140998	0	0	0	0	0	0	0	0	0	0	0	0	0	0	0	0	0	0	0	0	0	0	0	0	0	0	0	0	0	0	0	0	0	0	0	0	0	0.381411	0
E09_R1_T04	0	0	0	0	0	0	0	0	0	0.210858	0	0	0	0	0	0	0	0	0	0	0	0	0	0	0	0	0	0	0	0	0	0	0	0	0	0	0	0	0	0	0	0	0	0	0	0	0	0.552586	0
E09_R1_T05	0	0	0	0	0	0	0	0	0	0.0999892	0	0	0	0	0	0	0	0	0	0	0	0	0	0	0	0	0	0	0	0	0	0	0	0	0	0	0	0	0	0	0	0	0	0	0	0	0	0.523325	0
E09_R1_T06	0	0	0	0	0	0	0	0	0	0.135092	0	0	0	0	0	0	0	0	0	0	0	0	0	0	0	0	0	0	0	0	0	0	0	0	0	0	0	0	0	0	0	0	0	0	0	0	0	0.530262	0
E09_R1_T07	0	0	0	0	0	0	0	0	0	0.248867	0	0	0	0	0	0	0	0	0	0	0	0	0	0	0	0	0	0	0	0	0	0	0	0	0	0	0	0	0	0	0	0	0	0	0	0	0	0.462811	0
E09_R1_T08	0	0	0	0	0	0	0	0	0	0.193129	0	0	0	0	0	0	0	0	0	0	0	0	0	0	0	0	0	0	0	0	0	0	0	0	0	0	0	0	0	0	0	0	0	0	0	0	0	0.351227	0
E09_R1_T09	0	0	0	0	0	0	0	0	0	0.105255	0	0	0	0	0	0	0	0	0	0	0	0	0	0	0	0	0	0	0	0	0	0	0	0	0	0	0	0	0	0	0	0	0	0	0	0	0	0.361521	0
E09_R1_T10	0	0	0	0	0	0	0	0.00345702	0	0.0831413	0	0	0	0	0	0	0	0	0	0	0	0	0	0	0	0	0	0	0	0	0	0	0	0	0	0	0	0	0	0	0	0	0	0	0	0	0	0.305552	0
E09_R1_T11	0	0	0	0	0	0	0	0	0	0.0461932	0	0	0	0	0	0	0	0	0	0	0	0	0	0	0	0	0	0	0	0	0	0	0	0	0	0	0	0	0	0	0	0	0	0	0	0	0	0.112086	0
E09_R1_T12	0	0	0	0	0	0	0	0	0	0.0117838	0	0	0	0.0275817	0	0	0	0	0	0	0	0	0	0	0	0	0	0	0	0	0	0	0	0	0	0	0	0	0	0	0	0	0	0	0	0	0	0.341437	0
E09_R1_T13	0	0	0	0	0	0	0	0	0	0.111766	0	0	0	0	0	0	0	0	0	0	0	0	0	0	0	0	0	0	0	0	0	0	0	0	0	0	0	0	0	0	0	0	0	0	0	0	0	0.21549	0
E09_R1_T14	0	0	0	0	0	0	0	0	0	0.278941	0	0	0	0	0	0	0	0	0	0	0	0	0	0	0	0	0	0	0	0	0	0	0	0	0	0	0	0	0	0	0	0	0	0	0	0	0	0.547766	0
E09_R1_T15	0	0	0	0	0	0	0	0.00109941	0	0.138745	0	0	0	0	0	0	0	0	0	0	0	0	0	0	0	0	0	0	0	0	0	0	0	0	0	0	0	0	0	0	0	0	0	0	0	0	0	0.272016	0
E09_R1_T17	0	0	0	0	0	0	0	0	0	0.112721	0	0	0	0	0	0	0	0	0	0	0	0	0	0	0	0	0	0	0	0	0	0	0	0	0	0	0	0	0	0	0	0	0	0	0	0	0	0.389784	0
E09_R1_T18	0	0	0	0	0	0	0	0	0	0.183204	0	0	0	0	0	0	0	0	0	0	0	0	0	0	0	0	0	0	0	0	0	0	0	0	0	0	0	0	0	0	0	0	0	0	0	0	0	0.430617	0
E09_R1_T19	0	0	0	0	0	0	0	0	0	0.282407	0	0	0	0	0	0	0	0	0	0	0	0	0	0	0	0	0	0	0	0	0	0	0	0	0	0	0	0	0	0	0	0	0	0	0	0	0	0.416698	0
E09_R2_T01	0	0	0	0	0	0	0	0.00157591	0	0.329506	0	0	0	0	0	0	0	0	0	0	0	0	0	0	0	0	0	0	0	0	0	0	0	0	0	0	0	0	0	0	0	0	0	0	0	0	0	0.394709	0
E09_R2_T02	0	0	0	0	0	0	0	0	0	0.393026	0	0	0	0	0	0	0	0	0	0	0	0	0	0	0	0	0	0	0	0	0	0	0	0	0	0	0	0	0	0	0	0	0	0	0	0	0	0.420573	0
E09_R2_T03	0	0	0	0	0	0	0	0	0	0.182188	0	0	0	0	0	0	0	0	0	0	0	0	0	0	0	0	0	0	0	0	0	0	0	0	0	0	0	0	0	0	0	0	0	0	0	0	0	0.495531	0
E09_R2_T04	0	0	0	0	0	0	0	0	0	0.190011	0	0	0	0	0	0	0	0	0	0	0	0	0	0	0	0	0	0	0	0	0	0	0	0	0	0	0	0	0	0	0	0	0	0	0	0	0	0.386956	0
E09_R2_T05	0	0	0	0	0	0	0	0	0	0.158314	0	0	0	0	0	0	0	0	0	0	0	0	0	0	0	0	0	0	0	0	0	0	0	0	0	0	0	0	0	0	0	0	0	0	0	0	0	0.551029	0
E09_R2_T06	0	0	0	0	0	0	0	0	0	0.167911	0	0	0	0	0	0	0	0	0	0	0	0	0	0	0	0	0	0	0	0	0	0	0	0	0	0	0	0	0	0	0	0	0	0	0	0	0	0.531976	0
E09_R2_T07	0	0	0	0	0	0	0	0.00381576	0	0.210273	0	0	0	0	0	0	0	0	0	0	0	0	0	0	0	0	0	0	0	0	0	0	0	0	0	0	0	0	0	0	0	0	0.00298951	0	0	0	0	0.462165	0
E09_R2_T08	0	0	0	0	0	0	0	0	0	0.169193	0	0	0	0	0	0	0	0	0	0	0	0	0	0	0	0	0	0	0	0	0	0	0	0	0	0	0	0	0	0	0	0	0	0	0	0	0	0.357888	0
E09_R2_T09	0	0	0	0	0	0	0	0.00788634	0	0.0831218	0	0	0	0	0	0	0	0	0	0	0	0	0	0	0	0	0	0	0	0	0	0	0	0	0	0	0	0	0	0	0	0	0	0	0	0	0	0.380919	0
E09_R2_T10	0	0	0	0	0	0	0	0.00651407	0	0.0903354	0	0	0	0	0	0	0	0	0	0	0	0	0	0	0	0	0	0	0	0	0	0	0	0	0	0	0	0	0	0	0	0	0	0	0	0	0	0.283544	0
E09_R2_T11	0	0	0	0	0	0	0	0	0	0.0341046	0	0	0	0	0	0	0	0	0	0	0	0	0	0	0	0	0	0	0	0	0	0	0	0	0	0	0	0	0	0	0	0	0	0	0	0	0	0.136586	0
E09_R2_T12	0	0	0	0	0	0	0	0	0	0	0	0	0	0	0	0	0	0	0	0	0	0	0	0	0	0	0	0	0	0	0	0	0	0	0	0	0	0	0	0	0	0	0	0	0	0	0	0.307096	0
E09_R2_T13	0	0	0	0	0	0	0	0	0	0.154962	0	0	0	0	0	0	0	0	0	0	0	0	0	0	0	0	0	0	0	0	0	0	0	0	0	0	0	0	0	0	0	0	0	0	0	0	0	0.294553	0
E09_R2_T14	0	0	0	0	0	0	0	0	0	0.281833	0	0	0	0	0	0	0	0	0	0	0	0	0	0	0	0	0	0	0	0	0	0	0	0	0	0	0	0	0	0	0	0	0	0	0	0	0	0.326552	0
E09_R2_T15	0	0	0	0	0	0	0	0	0	0.0432421	0	0	0	0	0	0	0	0	0	0	0	0	0	0	0	0	0	0	0	0	0	0	0	0	0	0	0	0	0	0	0	0	0	0	0	0	0	0.192187	0
E09_R2_T17	0	0	0	0	0	0	0	0	0	0.117774	0	0	0	0	0	0	0	0	0	0	0	0	0	0	0	0	0	0	0	0	0	0	0	0	0	0	0	0	0	0	0	0	0	0	0	0	0	0.251511	0
E09_R2_T18	0	0	0	0	0	0	0	0	0	0.417535	0	0	0	0	0	0	0	0	0	0	0	0	0	0	0	0	0	0	0	0	0	0	0	0	0	0	0	0	0	0	0	0	0	0	0	0	0	0.35718	0
E09_R2_T19	0	0	0	0	0	0	0	0.00509846	0	0.26963	0	0	0	0	0	0	0	0	0	0	0	0	0	0	0	0	0	0	0	0	0	0	0	0	0	0	0	0	0	0	0	0	0	0	0	0	0	0.339505	0
E09_R3_T01	0	0	0	0	0	0	0	0.00345925	0	0.15891	0	0	0	0	0	0	0	0	0	0	0	0	0	0	0	0	0	0	0	0	0	0	0	0	0	0	0	0	0	0	0	0	0	0	0	0	0	0.491029	0
E09_R3_T02	0	0	0	0	0	0	0	0	0	0.400376	0	0	0	0	0	0	0	0	0	0	0	0	0	0	0	0	0	0	0	0	0	0	0	0	0	0	0	0	0	0	0	0	0	0	0	0	0	0.416948	0
E09_R3_T03	0	0	0	0	0	0	0	0	0	0.14663	0	0	0	0	0	0	0	0	0	0	0	0	0	0	0	0	0	0	0	0	0	0	0	0	0	0	0	0	0	0	0	0	0	0	0	0	0	0.51264	0
E09_R3_T04	0	0	0	0	0	0	0	0	0	0.299383	0	0	0	0	0	0	0	0	0	0	0	0	0	0	0	0	0	0	0	0	0	0	0	0	0	0	0	0	0	0	0	0	0	0	0	0	0	0.454622	0
E09_R3_T05	0	0	0	0	0	0	0	0.00355037	0	0.0788663	0	0	0	0	0	0	0	0	0	0	0	0	0	0	0	0	0	0	0	0	0	0	0	0	0	0	0	0	0	0	0	0	0	0	0	0	0	0.496967	0
E09_R3_T06	0	0	0	0	0	0	0	0	0	0.0777348	0	0	0	0	0	0	0	0	0	0	0	0	0	0	0	0	0	0	0	0	0	0	0	0	0	0	0	0	0	0	0	0	0	0	0	0	0	0.393788	0
E09_R3_T07	0	0	0	0	0	0	0	0	0	0.177703	0	0	0	0	0	0	0	0	0	0	0	0	0	0	0	0	0	0	0	0	0	0	0	0	0	0	0	0	0	0	0	0	0.00669362	0	0	0	0	0.434894	0
E09_R3_T08	0	0	0	0	0	0	0	0.00300876	0	0.141625	0	0	0	0	0	0	0	0	0	0	0	0	0	0	0	0	0	0	0	0	0	0	0	0	0	0	0	0	0	0	0	0	0	0	0	0	0	0.379129	0
E09_R3_T09	0	0	0	0	0	0	0	0.00437516	0	0.100419	0	0	0	0	0	0	0	0	0	0	0	0	0	0	0	0	0	0	0	0	0	0	0	0	0	0	0	0	0	0	0	0	0	0	0	0	0	0.383076	0
E09_R3_T10	0	0	0	0	0	0	0	0.0162773	0	0.0763608	0	0	0	0	0	0	0	0	0	0	0	0	0	0	0	0	0	0	0	0	0	0	0	0	0	0	0	0	0	0	0	0	0	0	0	0	0	0.271555	0
E09_R3_T11	0	0	0	0	0	0	0	0	0	0.0422488	0	0	0	0	0	0	0	0	0	0	0	0	0	0	0	0	0	0	0	0	0	0	0	0	0	0	0	0	0	0	0	0	0	0	0	0	0	0.1138	0
E09_R3_T12	0	0	0	0	0	0	0	0	0	0.019379	0	0	0	0	0	0	0	0	0	0	0	0	0	0	0	0	0	0	0	0	0	0	0	0	0	0	0	0	0	0	0	0	0	0	0	0	0	0.191968	0
E09_R3_T13	0	0	0	0	0	0	0	0	0	0.166652	0	0	0	0	0	0	0	0	0	0	0	0	0	0	0	0	0	0	0	0	0	0	0	0	0	0	0	0	0	0	0	0	0	0	0	0	0	0.24045	0
E09_R3_T14	0	0	0	0	0	0	0	0	0	0.0867159	0	0	0	0	0	0	0	0	0	0	0	0	0	0	0	0	0	0	0	0	0	0	0	0	0	0	0	0	0	0	0	0	0	0	0	0	0	0.167897	0
E09_R3_T15	0	0	0	0	0	0	0	0	0	0.216172	0	0	0	0	0	0	0	0	0	0	0	0	0	0	0	0	0	0	0	0	0	0	0	0	0	0	0	0	0	0	0	0	0	0	0	0	0	0.248097	0
E09_R3_T17	0	0	0	0	0	0	0	0	0	0.148496	0	0	0	0	0	0	0	0	0	0	0	0	0	0	0	0	0	0	0	0	0	0	0	0	0	0	0	0	0	0	0	0	0	0	0	0	0	0.199206	0
E09_R3_T18	0	0	0	0	0	0	0	0	0	0.481661	0	0	0	0	0	0	0	0	0	0	0	0	0	0	0	0	0	0	0	0	0	0	0	0	0	0	0	0	0	0	0	0	0	0	0	0	0	0.219943	0
E09_R3_T19	0	0	0	0	0	0	0	0.0158937	0	0.26285	0	0	0	0	0	0	0	0	0	0	0	0	0	0	0	0	0	0	0	0	0	0	0	0	0	0	0	0	0	0	0	0	0	0	0	0	0	0.368194	0
E10_R1_T01	0	0	0	0	0	0	0	0.000787963	0	0.2547	0	0	0	0	0	0	0	0	0	0	0	0	0	0	0	0	0	0	0	0	0	0	0	0	0	0	0	0	0	0	0	0	0	0	0	0	0	0.468913	0
E10_R1_T02	0	0	0	0	0	0	0	0.0103321	0	0.176313	0	0	0	0	0	0	0	0	0	0	0	0	0	0	0	0	0	0	0	0	0	0	0	0	0	0	0	0	0	0	0	0	0	0	0	0	0	0.668757	0
E10_R1_T03	0	0	0	0	0	0	0	0.00392474	0	0.0693371	0	0	0	0	0	0	0	0	0	0	0	0	0	0	0	0	0	0	0	0	0	0	0	0	0	0	0	0	0	0	0	0	0	0	0	0	0	0.37767	0
E10_R1_T04	0	0	0	0	0	0	0	0.00705674	0	0.105515	0	0	0	0	0	0	0	0	0	0	0	0	0	0	0	0	0	0	0	0	0	0	0	0	0	0	0	0	0	0	0	0	0	0	0	0	0	0.528064	0
E10_R1_T05	0	0	0	0	0	0	0	0.00589643	0	0.0703463	0	0	0	0	0	0	0	0	0	0	0	0	0	0	0	0	0	0	0	0	0	0	0	0	0	0	0	0	0	0	0	0	0	0	0	0	0	0.50736	0
E10_R1_T06	0	0	0	0	0	0	0	0	0	0.0520874	0	0	0	0	0	0	0	0	0	0	0	0	0	0	0	0	0	0	0	0	0	0	0	0	0	0	0	0	0	0	0	0	0	0	0	0	0	0.396516	0
E10_R1_T07	0	0	0	0	0	0	0	0.0144302	0	0.122825	0	0	0	0	0	0	0	0	0	0	0	0	0	0	0	0	0	0	0	0	0	0	0	0	0	0	0	0	0	0	0	0	0.00515472	0	0	0	0	0.34245	0
E10_R1_T08	0	0	0	0	0	0	0	0.0265368	0	0.0810851	0	0	0	0	0	0	0	0	0	0	0	0	0	0	0	0	0	0	0	0	0	0	0	0	0	0	0	0	0	0	0	0	0	0	0	0	0	0.352822	0
E10_R1_T09	0	0	0	0	0	0	0	0	0	0.0572533	0	0	0	0	0	0	0	0	0	0	0	0	0	0	0	0	0	0	0	0	0	0	0	0	0	0	0	0	0	0	0	0	0.00236215	0	0	0	0	0.369768	0
E10_R1_T10	0	0	0	0	0	0	0	0.00703993	0	0.0694193	0	0	0	0	0	0	0	0	0	0	0	0	0	0	0	0	0	0	0	0	0	0	0	0	0	0	0	0	0	0	0	0	0	0	0	0	0	0.263607	0
E10_R1_T11	0	0	0	0	0	0	0	0.00687572	0	0.0293021	0	0	0	0	0	0	0	0.00120486	0	0	0	0	0	0	0	0	0	0	0	0	0	0	0	0	0	0	0	0	0	0	0	0	0	0	0	0	0	0.194593	0
E10_R1_T13	0	0	0	0	0	0	0	0	0	0.0343085	0	0	0	0	0	0	0	0	0	0	0	0	0	0	0	0	0	0	0	0	0	0	0	0	0	0	0	0	0	0	0	0	0	0	0	0.0327951	0	0.475009	0
E10_R1_T14	0	0	0	0	0	0	0	0.0310732	0	0.0277503	0	0	0	0	0	0	0	0	0	0	0	0	0	0	0	0	0	0	0	0	0	0	0	0	0	0	0	0	0	0	0	0	0	0	0	0	0	0.459632	0
E10_R1_T15	0	0	0	0	0	0	0	0	0	0.179899	0	0	0	0	0	0	0	0	0	0	0	0	0	0	0	0	0	0	0	0	0	0	0	0	0	0	0	0	0	0	0	0	0	0	0	0	0	0.326633	0
E10_R1_T17	0	0	0	0	0	0	0	0	0	0.077247	0	0	0	0	0	0	0	0	0	0	0	0	0	0	0	0	0	0	0	0	0	0	0	0	0	0	0	0	0	0	0	0	0	0	0	0	0	0.179732	0
E10_R1_T18	0	0	0	0	0	0	0	0	0	0.234393	0	0	0	0	0	0	0	0	0	0	0	0	0	0	0	0	0	0	0	0	0	0	0	0	0	0	0	0	0	0	0	0	0	0	0	0	0	0.285496	0
E10_R1_T19	0	0	0	0	0	0	0	0.0214416	0	0.256574	0	0	0	0	0	0	0	0	0	0	0	0	0	0	0	0	0	0	0	0	0	0	0	0	0	0	0	0	0	0	0	0	0	0	0	0	0	0.344286	0
E10_R2_T01	0	0	0	0	0	0	0	0.0204185	0	0.236919	0	0	0	0	0	0	0	0	0	0	0	0	0	0	0	0	0	0	0	0	0	0	0	0	0	0	0	0	0	0	0	0	0	0	0	0	0	0.480361	0
E10_R2_T02	0	0	0	0	0	0	0	0.00890315	0	0.221268	0	0	0	0	0	0	0	0	0	0	0	0	0	0	0	0	0	0	0	0	0	0	0	0	0	0	0	0	0	0	0	0	0	0	0	0	0	0.607538	0
E10_R2_T03	0	0	0	0	0	0	0	0.00558477	0	0.0894751	0	0	0	0	0	0	0	0	0	0	0	0	0	0	0	0	0	0	0	0	0	0	0	0	0	0	0	0	0	0	0	0	0	0	0	0	0	0.625613	0
E10_R2_T04	0	0	0	0	0	0	0	0.0134035	0	0.083493	0	0	0	0	0	0	0	0	0	0	0	0	0	0	0	0	0	0	0	0	0	0	0	0	0	0	0	0	0	0	0	0	0	0	0	0	0	0.532914	0
E10_R2_T05	0	0	0	0	0	0	0	0.00445403	0	0.0822589	0	0	0	0	0	0	0	0	0	0	0	0	0	0	0	0	0	0	0	0	0	0	0	0	0	0	0	0	0	0	0	0	0	0	0	0	0	0.562028	0
E10_R2_T06	0	0	0	0	0	0	0	0	0	0.0353576	0	0	0	0	0	0	0	0	0	0	0	0	0	0	0	0	0	0	0	0	0	0	0	0	0	0	0	0	0	0	0	0	0	0	0	0	0	0.571952	0
E10_R2_T07	0	0	0	0	0	0	0	0.00797039	0	0.0918595	0	0	0	0	0	0	0	0	0	0	0	0	0	0	0	0	0	0	0	0	0	0	0	0	0	0	0	0	0	0	0	0	0.0090042	0	0	0	0	0.345286	0
E10_R2_T08	0	0	0	0	0	0	0	0.000774084	0	0.0562681	0	0	0	0	0	0	0	0	0	0	0	0	0	0	0	0	0	0	0	0	0	0	0	0	0	0	0	0	0	0	0	0	0	0	0	0	0	0.430979	0
E10_R2_T10	0	0	0	0	0	0	0	0.00550193	0	0.0807564	0	0	0	0	0	0	0	0	0	0	0	0	0	0	0	0	0	0	0	0	0	0	0	0	0	0	0	0	0	0	0	0	0	0	0	0	0	0.281441	0
E10_R2_T11	0	0	0	0	0	0	0	0	0	0.0270954	0	0	0	0	0	0	0	0	0	0	0	0	0	0	0	0	0	0	0	0	0	0	0	0	0	0	0	0	0	0	0	0	0	0	0	0	0	0.206455	0
E10_R2_T12	0	0	0	0	0	0	0	0	0	0	0	0	0	0	0	0	0	0	0	0	0	0	0	0	0	0	0	0	0	0	0	0	0	0	0	0	0	0	0	0	0	0	0	0	0	0	0	0.354623	0
E10_R2_T13	0	0	0	0	0	0	0	0	0	0.106965	0	0	0	0	0	0	0	0	0	0	0	0	0	0	0	0	0	0	0	0	0	0	0	0	0	0	0	0	0	0	0	0	0	0	0	0	0	0.39263	0
E10_R2_T14	0	0	0	0	0	0	0	0	0	0.0357253	0	0	0	0	0	0	0	0	0	0	0	0	0	0	0	0	0	0	0	0	0	0	0	0	0	0	0	0	0	0	0	0	0	0	0	0	0	0.456708	0
E10_R2_T15	0	0	0	0	0	0	0	0	0	0.0722283	0	0	0	0	0	0	0	0	0	0	0	0	0	0	0	0	0	0	0	0	0	0	0	0	0	0	0	0	0	0	0	0	0	0	0	0	0	0.290231	0
E10_R2_T17	0	0	0	0	0	0	0	0	0	0.14142	0	0	0	0	0	0	0	0	0	0	0	0	0	0	0	0	0	0	0	0	0	0	0	0	0	0	0	0	0	0	0	0	0	0	0	0	0	0.439517	0
E10_R2_T18	0	0	0	0	0	0	0	0	0	0.304356	0	0	0	0	0	0	0	0	0	0	0	0	0	0	0	0	0	0	0	0	0	0	0	0	0	0	0	0	0	0	0	0	0	0	0	0	0	0.266398	0
E10_R2_T19	0	0	0	0	0	0	0	0	0	0.219103	0	0	0	0	0	0	0	0	0	0	0	0	0	0	0	0	0	0	0	0	0	0	0	0	0	0	0	0	0	0	0	0	0.0011874	0	0	0	0	0.355972	0
E10_R3_T01	0	0	0	0	0	0	0	0.194859	0	0.151095	0	0	0	0	0	0	0	0	0	0	0	0	0	0	0	0	0	0.0318151	0	0	0	0	0	0	0	0	0	0	0	0	0	0	0	0	0	0	0	0.270609	0
E10_R3_T02	0	0	0	0	0	0	0	0.00357044	0	0.250277	0	0	0	0	0	0	0	0	0	0	0	0	0	0	0	0	0	0	0	0	0	0	0	0	0	0	0	0	0	0	0	0	0	0	0	0	0	0.566486	0
E10_R3_T03	0	0	0	0	0	0	0	0.0048442	0	0.120737	0	0	0	0	0	0	0	0	0	0	0	0	0	0	0	0	0	0	0	0	0	0	0	0	0	0	0	0	0	0	0	0	0	0	0	0	0	0.572259	0
E10_R3_T06	0	0	0	0	0	0	0	0.00264494	0	0.109141	0	0	0	0	0	0	0	0	0	0	0	0	0	0	0	0	0	0	0	0	0	0	0	0	0	0	0	0	0	0	0	0	0	0	0	0	0	0.523424	0
E10_R3_T08	0	0	0	0	0	0	0	0.00369708	0	0.0524882	0	0	0	0	0	0	0	0	0	0	0	0	0	0	0	0	0	0	0	0	0	0	0	0	0	0	0	0	0	0	0	0	0	0	0	0	0	0.389088	0
E10_R3_T09	0	0	0	0	0	0	0	0.0102606	0	0.0647684	0	0	0	0	0	0	0	0	0	0	0	0	0	0	0	0	0	0	0	0	0	0	0	0	0	0	0	0	0	0	0	0	0	0	0	0	0	0.37474	0
E10_R3_T10	0	0	0	0	0	0	0	0.00360214	0	0.0621919	0	0	0	0	0	0	0	0	0	0	0	0	0	0	0	0	0	0	0	0	0	0	0	0	0	0	0	0	0	0	0	0	0	0	0	0	0	0.246552	0
E10_R3_T11	0	0	0	0	0	0	0	0	0	0.0229689	0	0	0	0	0	0	0	0	0	0	0	0	0	0	0	0	0	0	0	0	0	0	0	0	0	0	0	0	0	0	0	0	0	0	0	0	0	0.138805	0
E10_R3_T12	0	0	0	0	0	0	0	0	0	0.0301424	0	0	0	0	0	0	0	0	0	0	0	0	0	0	0	0	0	0	0	0	0	0	0	0	0	0	0	0	0	0	0	0	0	0	0	0	0	0.255611	0
E10_R3_T13	0	0	0	0	0	0	0	0	0	0.0719227	0	0	0	0	0	0	0	0	0	0	0	0	0	0	0	0	0	0	0	0	0	0	0	0	0	0	0	0	0	0	0	0	0	0	0	0	0	0.398952	0
E10_R3_T14	0	0	0	0	0	0	0	0	0	0.240691	0	0	0	0	0	0	0	0	0	0	0	0	0	0	0	0	0	0	0	0	0	0	0	0	0	0	0	0	0	0	0	0	0	0	0	0	0	0.501188	0
E10_R3_T17	0	0	0	0	0	0	0	0	0	0.122605	0	0	0	0	0	0	0	0	0	0	0	0	0	0	0	0	0	0	0	0	0	0	0	0	0	0	0	0	0	0	0	0	0	0	0	0	0	0.454346	0
E10_R3_T18	0	0	0	0	0	0	0	0	0	0.401073	0	0	0	0	0	0	0	0	0	0	0	0	0	0	0	0	0	0	0	0	0	0	0	0	0	0	0	0	0	0	0	0	0	0	0	0	0	0.460872	0
E10_R3_T19	0	0	0	0	0	0	0	0.0107649	0	0.237898	0	0	0	0	0	0	0	0	0	0	0	0	0	0	0	0	0	0	0	0	0	0	0	0	0	0	0	0	0	0	0	0	0	0	0	0	0	0.316295	0
E11_R1_T01	0	0	0	0	0	0	0	0.118332	0	0.140583	0	0	0	0	0	0	0	0	0	0	0	0	0	0	0	0	0	0.0292679	0	0	0	0	0	0	0	0	0	0	0	0	0	0	0	0	0	0	0	0.393545	0
E11_R1_T02	0	0	0	0	0	0	0	0.0368008	0	0.141661	0	0	0	0	0	0	0	0	0	0	0	0	0	0	0	0	0	0	0	0	0	0	0	0	0	0	0	0	0	0	0	0	0	0	0	0	0	0.439337	0
E11_R1_T03	0	0	0	0	0	0	0	0.0361185	0	0.064831	0	0	0	0	0	0	0	0	0	0	0	0	0	0	0	0	0	0.00417774	0	0	0	0	0	0	0	0	0	0	0	0	0	0	0	0	0	0	0	0.514736	0
E11_R1_T04	0	0	0	0	0	0	0	0.0293939	0	0.0984558	0	0	0	0	0	0	0	0	0	0	0	0	0	0	0	0	0	0	0	0	0	0	0	0	0	0	0	0	0	0	0	0	0	0	0	0	0	0.52645	0
E11_R1_T05	0	0	0	0.000733965	0	0	0	0.0360806	0	0.0568554	0	0	0	0	0	0	0	0	0	0	0	0	0	0	0	0	0	0	0	0	0	0	0	0	0	0	0	0	0	0	0	0	0	0	0	0	0	0.413571	0
E11_R1_T06	0	0	0	0	0	0	0	0.0368556	0	0.0535571	0	0	0	0	0	0	0	0	0	0	0	0	0	0	0	0	0	0	0	0	0	0	0	0	0	0	0	0	0	0	0	0	0	0	0	0	0	0.55444	0
E11_R1_T07	0	0	0	0	0	0	0	0.0254833	0	0.100973	0	0	0	0	0	0	0	0	0	0	0	0	0	0	0	0	0	0	0	0	0	0	0	0	0	0	0	0	0	0	0	0	0	0	0	0	0	0.367298	0
E11_R1_T08	0	0	0	0	0	0	0	0.0231949	0	0.0411922	0	0	0	0	0	0	0	0	0	0	0	0	0	0	0	0	0	0	0	0	0	0	0	0	0	0	0	0	0	0	0	0	0	0	0	0	0	0.37376	0
E11_R1_T09	0	0	0	0	0	0	0	0.0854324	0	0.0238065	0	0	0	0	0	0	0	0	0	0	0	0	0	0	0	0	0	0.0226334	0	0	0	0	0	0	0	0	0	0	0	0	0	0	0.000645631	0	0	0	0	0.325707	0
E11_R1_T10	0	0	0	0	0	0	0	0.0125479	0	0.0483332	0	0	0	0	0	0	0	0	0	0	0	0	0	0	0	0	0	0.00217011	0	0	0	0	0	0	0	0	0	0	0	0	0	0	0	0	0	0	0	0.157279	0
E11_R1_T11	0	0	0	0	0	0	0	0.0019084	0	0.0111433	0	0	0	0	0	0.0217601	0	0	0	0	0	0	0	0	0	0	0	0	0	0	0	0	0	0	0	0	0	0	0	0	0	0	0	0	0	0	0	0.0604874	0
E11_R1_T12	0	0	0	0	0	0	0	0.0139789	0	0.0715061	0	0	0	0	0	0	0	0	0	0	0	0	0	0	0	0	0	0	0	0	0	0	0	0	0	0	0	0	0	0	0	0	0	0	0	0	0	0.136441	0
E11_R1_T13	0	0	0	0	0	0	0	0	0	0.0248729	0	0	0	0	0	0	0	0	0	0	0	0	0	0	0	0	0	0	0	0	0	0	0	0	0	0	0	0	0	0	0	0	0	0	0	0	0	0.267386	0
E11_R1_T14	0	0	0	0	0	0	0	0.0211902	0	0.109695	0	0	0	0	0	0	0	0	0	0	0	0	0	0	0	0	0	0	0	0	0	0	0	0	0	0	0	0	0	0	0	0	0	0	0	0	0	0.536764	0
E11_R1_T17	0	0	0	0	0	0	0	0	0	0.151926	0	0	0	0	0	0	0	0	0	0	0	0	0	0	0	0	0	0	0	0	0	0	0	0	0	0	0	0	0	0	0	0	0	0	0	0	0	0.345343	0
E11_R1_T18	0	0	0	0	0	0	0	0.000939275	0	0.181963	0	0	0	0	0	0	0	0	0	0	0	0	0	0	0	0	0	0	0	0	0	0	0	0	0	0	0	0	0	0	0	0	0.00456829	0	0	0	0	0.320335	0
E11_R1_T19	0	0	0	0	0	0	0	0	0	0.541847	0	0	0	0	0	0	0	0	0	0	0	0	0	0	0	0	0	0	0	0	0	0	0	0	0	0	0	0	0	0	0	0	0	0	0	0	0	0.17573	0
E11_R2_T01	0	0	0	0	0	0	0	0.120332	0	0.135505	0	0	0	0	0	0	0	0	0	0	0	0	0	0	0	0	0	0.0271258	0	0	0	0	0	0	0	0	0	0	0	0	0	0	0	0	0	0	0	0.38455	0
E11_R2_T02	0	0	0	0	0	0	0	0.0416014	0	0.166891	0	0	0	0	0	0	0	0	0	0	0	0	0	0	0	0	0	0	0	0	0	0	0	0	0	0	0	0	0	0	0	0	0	0	0	0	0	0.552496	0
E11_R2_T03	0	0	0	0	0	0	0	0.0407108	0	0.0501241	0	0	0	0	0	0	0	0	0	0	0	0	0	0	0	0	0	0.00360202	0	0	0	0	0	0	0	0	0	0	0	0	0	0	0	0	0	0	0	0.626143	0
E11_R2_T05	0	0	0	0	0	0	0	0.0135374	0	0.0581878	0	0	0	0	0	0	0	0	0	0	0	0	0	0	0	0	0	0	0	0	0	0	0	0	0	0	0	0	0	0	0	0	0	0	0	0	0	0.434968	0
E11_R2_T06	0	0	0	0	0	0	0	0	0	0.113414	0	0	0	0	0	0	0	0	0	0	0	0	0	0	0	0	0	0	0	0	0	0	0	0	0	0	0	0	0	0	0	0	0	0	0	0	0	0.508291	0
E11_R2_T07	0	0	0	0	0	0	0	0.0419978	0	0.0932037	0	0	0	0	0	0	0	0	0	0	0	0	0	0	0	0	0	0	0	0	0	0	0	0	0	0	0	0	0	0	0	0	0	0	0	0	0	0.346839	0
E11_R2_T08	0	0	0	0	0	0	0	0.0555244	0	0.0437975	0	0	0	0	0	0	0	0	0	0	0	0	0	0	0	0	0	0	0	0	0	0	0	0	0	0	0	0	0	0	0	0	0	0	0	0	0	0.313393	0
E11_R2_T09	0	0	0	0	0	0	0	0.176033	0	0.0515218	0	0	0	0	0	0	0	0	0	0	0	0	0	0	0	0	0	0.046465	0	0	0	0	0	0	0	0	0	0	0	0	0	0	0.0386413	0	0	0	0	0.394142	0
E11_R2_T10	0	0	0	0	0	0	0	0.0162902	0	0.0415195	0	0	0	0	0	0	0	0	0	0	0	0	0	0	0	0	0	0.00139142	0	0	0	0	0	0	0	0	0	0	0	0	0	0	0	0	0	0	0	0.163925	0
E11_R2_T11	0	0	0	0	0	0	0	0.00606245	0	0.0130594	0	0	0	0	0	0	0	0.000502284	0	0	0	0	0	0	0	0	0	0.000724223	0	0	0	0	0	0	0	0	0	0	0	0	0	0	0.000665818	0	0	0	0	0.0801785	0
E11_R2_T12	0	0	0	0	0	0	0	0	0	0.0230089	0	0	0	0	0	0	0	0	0	0	0	0	0	0	0	0	0	0	0	0	0	0	0	0	0	0	0	0	0	0	0	0	0	0	0	0	0	0.303459	0
E11_R2_T13	0	0	0	0	0	0	0	0.00788177	0	0.0815401	0	0	0	0	0	0	0	0	0	0	0	0	0	0	0	0	0	0	0	0	0	0	0	0	0	0	0	0	0	0	0	0	0	0	0	0	0	0.467825	0
E11_R2_T14	0	0	0	0	0	0	0	0	0	0.137364	0	0	0	0	0	0	0	0	0	0	0	0	0	0	0	0	0	0	0	0	0	0	0	0	0	0	0	0	0	0	0	0	0	0	0	0	0	0.22223	0
E11_R2_T15	0	0	0	0	0	0	0	0	0	0.0944245	0	0	0	0	0	0	0	0	0	0	0	0	0	0	0	0	0	0	0	0	0	0	0	0	0	0	0	0	0	0	0	0	0	0	0	0	0	0.443345	0
E11_R2_T17	0	0	0	0	0	0	0	0.0110621	0	0.0891895	0	0	0	0	0	0	0	0	0	0	0	0	0	0	0	0	0	0	0	0	0	0	0	0	0	0	0	0	0	0	0	0	0	0	0	0	0	0.333874	0
E11_R2_T18	0	0	0	0	0	0	0	0.069132	0	0.155193	0	0	0	0	0	0	0	0	0	0	0	0	0	0	0	0	0	0	0	0	0	0	0	0	0	0	0	0	0	0	0	0	0.00659779	0	0	0	0	0.301606	0
E11_R2_T19	0	0	0	0	0	0	0	0.0212776	0	0.115087	0	0	0	0	0	0	0	0	0	0	0	0	0	0	0	0	0	0	0	0	0	0	0	0	0	0	0	0	0	0	0	0	0.00642254	0	0	0	0	0.429399	0
E11_R3_T01	0	0	0	0	0	0	0	0.0727194	0	0.0196182	0	0	0	0	0	0	0	0	0	0	0	0	0	0	0	0	0	0.0354825	0	0	0	0	0	0	0	0	0	0	0	0	0	0	0	0	0	0	0	0.446257	0
E11_R3_T02	0	0	0	0	0	0	0	0.0279197	0	0.172875	0	0	0	0	0	0	0	0	0	0	0	0	0	0	0	0	0	0	0	0	0	0	0	0	0	0	0	0	0	0	0	0	0	0	0	0	0	0.530351	0
E11_R3_T03	0	0	0	0	0	0	0	0.0810584	0	0.0637319	0	0	0	0	0	0	0	0	0	0	0	0	0	0	0	0	0	0	0	0	0	0	0	0	0	0	0	0	0	0	0	0	0	0	0	0	0	0.561365	0
E11_R3_T04	0	0	0	0	0	0	0	0.0364106	0	0.0719891	0	0	0	0	0	0	0	0	0	0	0	0	0	0	0	0	0	0.012131	0	0	0	0	0	0	0	0	0	0	0	0	0	0	0	0	0	0	0	0.498152	0
E11_R3_T05	0	0	0	0	0	0	0	0.0412203	0	0.0575903	0	0	0	0	0	0	0	0	0	0	0	0	0	0	0	0	0	0	0	0	0	0	0	0	0	0	0	0	0	0	0	0	0.000590395	0	0	0	0	0.501449	0
E11_R3_T06	0	0	0	0	0	0	0	0.00679395	0	0.0315478	0	0	0	0	0	0	0	0	0	0	0	0	0	0	0	0	0	0	0	0	0	0	0	0	0	0	0	0	0	0	0	0	0	0	0	0	0	0.639858	0
E11_R3_T07	0	0	0	0	0	0	0	0.0234979	0	0.0831187	0	0	0	0	0	0	0	0	0	0	0	0	0	0	0	0	0	0	0	0	0	0	0	0	0	0	0	0	0	0	0	0	0	0	0	0	0	0.373899	0
E11_R3_T08	0	0	0	0	0	0	0	0.181755	0	0.043587	0	0	0	0	0	0	0	0	0	0	0	0	0	0	0	0	0	0	0	0	0	0	0	0	0	0	0	0	0	0	0	0	0	0	0	0	0	0.303751	0
E11_R3_T09	0	0	0	0	0	0	0	0.0334033	0	0.0470986	0	0	0	0	0	0	0	0	0	0	0	0	0	0	0	0	0	0	0	0	0	0	0	0	0	0	0	0	0	0	0	0	0	0	0	0	0	0.293133	0
E11_R3_T10	0	0	0	0	0	0	0	0.0213171	0	0.0436279	0	0	0	0	0	0	0	0	0	0	0	0	0	0	0	0	0	0	0	0	0	0	0	0	0	0	0	0	0	0	0	0	0	0	0	0	0	0.188371	0
E11_R3_T11	0	0	0	0	0	0	0	0.00162294	0	0.00864858	0	0	0	0	0	0	0	0	0	0	0	0	0	0	0	0	0	0	0	0	0	0	0	0	0	0	0	0	0	0	0	0	0	0	0	0	0	0.0907674	0
E11_R3_T12	0	0	0	0	0	0	0	0.0208513	0	0.0283682	0	0	0	0	0	0	0	0	0	0	0	0	0	0	0	0	0	0	0	0	0	0	0	0	0	0	0	0	0	0	0	0	0	0	0	0	0	0.109354	0
E11_R3_T13	0	0	0	0	0	0	0	0	0	0.0208414	0	0	0	0	0	0	0	0	0	0	0	0	0	0	0	0	0	0	0	0	0	0	0	0	0	0	0	0	0	0	0	0	0	0	0	0	0	0.443025	0
E11_R3_T14	0	0	0	0	0	0	0	0.0263455	0	0.0822356	0	0	0	0	0	0	0	0	0	0	0	0	0	0	0	0	0	0	0	0	0	0	0	0	0	0	0	0	0	0	0	0	0	0	0	0	0	0.477136	0
E11_R3_T15	0	0	0	0	0	0	0	0.00941261	0	0.0845347	0	0	0	0	0	0	0	0	0	0	0	0	0	0	0	0	0	0	0	0	0	0	0	0	0	0	0	0	0	0	0	0	0	0	0	0	0	0.323812	0
E11_R3_T17	0	0	0	0	0	0	0	0.0996631	0	0.088124	0	0	0	0	0	0	0	0	0	0	0	0	0	0	0	0	0	0	0	0	0	0	0	0	0	0	0	0	0	0	0	0	0	0	0	0	0	0.306873	0
E11_R3_T18	0	0	0	0	0	0	0	0.0461807	0	0.20006	0	0	0	0	0	0	0	0	0	0	0	0	0	0	0	0	0	0	0	0	0	0	0	0	0	0	0	0	0	0	0	0	0	0	0	0	0	0.283304	0
E11_R3_T19	0	0	0	0	0	0	0	0.0404573	0	0.0971922	0	0	0	0	0	0	0	0	0	0	0	0	0	0	0	0	0	0	0	0	0	0	0	0	0	0	0	0	0	0	0	0	0.00176541	0	0	0	0	0.485225	0
E12_R1_T01	0	0	0	0	0	0	0	0.114115	0	0.0289827	0	0	0	0	0	0	0	0	0	0	0	0	0	0	0	0	0	0.0679838	0	0	0	0	0	0	0	0	0	0	0	0	0	0	0	0	0	0	0	0.505405	0
E12_R1_T02	0	0	0	0	0	0	0	0.0420847	0	0.0486121	0	0	0	0	0	0	0	0	0	0	0	0	0	0	0	0	0	0	0	0	0	0	0	0	0	0	0	0	0	0	0	0	0	0	0	0	0	0.772846	0
E12_R1_T03	0	0	0	0	0	0	0	0.0634136	0	0.0215439	0	0	0	0	0	0	0	0	0	0	0	0	0	0	0	0	0	0.0108058	0	0	0	0	0	0	0	0	0	0	0	0	0	0	0	0	0	0	0	0.717718	0
E12_R1_T04	0	0	0	0	0	0	0	0.0551397	0	0.0243679	0	0	0	0	0	0	0	0	0	0	0	0	0	0	0	0	0	0.138681	0	0	0	0	0	0	0	0	0	0	0	0	0	0	0	0	0	0	0	0.599489	0
E12_R1_T05	0	0	0	0	0	0	0	0.0154513	0	0.0505251	0	0	0	0	0	0	0	0	0	0	0	0	0	0	0	0	0	0.000881251	0	0	0	0	0	0	0	0	0	0	0	0	0	0	0	0	0	0	0	0.679283	0
E12_R1_T06	0	0	0	0	0	0	0	0.0429005	0	0.0396798	0	0	0	0	0	0	0	0	0	0	0	0	0	0	0	0	0	0	0	0	0	0	0	0	0	0	0	0	0	0	0	0	0	0	0	0	0	0.748507	0
E12_R1_T07	0	0	0	0	0	0	0	0.0575695	0	0.0315974	0	0	0	0	0	0	0	0	0	0	0	0	0	0	0	0	0	0.0203233	0	0	0.000775637	0	0	0	0	0	0	0	0	0	0	0	0	0	0	0	0	0.653925	0
E12_R1_T08	0	0	0	0	0	0	0	0.031192	0	0.0283687	0	0	0	0	0	0	0	0.00153545	0	0	0	0	0	0	0	0	0	0.00594368	0	0	0	0	0	0	0	0	0	0	0	0	0	0	0	0	0	0	0	0.6999	0
E12_R1_T09	0	0	0	0	0	0	0	0.0308409	0	0.0145286	0	0	0	0	0	0	0	0	0	0	0	0	0	0	0	0	0	0.00394384	0	0	0	0	0	0	0	0	0	0	0	0	0	0	0	0	0	0	0	0.584663	0
E12_R1_T10	0	0	0	0	0	0	0	0.0376995	0	0.017548	0	0	0	0	0	0	0	0	0	0	0	0	0	0	0	0	0	0.00676224	0	0	0	0	0	0	0	0	0	0	0	0	0	0	0	0	0	0	0	0.52737	0
E12_R1_T11	0	0	0	0	0	0	0	0.0130085	0	0.010919	0	0	0	0	0	0	0	0	0	0	0	0	0	0	0	0	0	0.000942831	0	0	0	0	0	0	0	0	0	0	0	0	0	0	0	0	0	0	0	0.208761	0
E12_R1_T12	0	0	0	0	0	0	0	0	0	0	0	0	0	0	0	0	0	0	0	0	0	0	0	0	0	0	0	0	0	0	0	0	0	0	0	0	0	0	0	0	0	0	0	0	0	0	0	0.286312	0
E12_R1_T13	0	0	0	0	0	0	0	0.0470583	0	0.0324427	0	0	0	0	0	0	0	0	0	0	0	0	0	0	0	0	0	0	0	0	0	0	0	0	0	0	0	0	0	0	0	0	0	0	0	0	0	0.417753	0
E12_R1_T14	0	0	0	0	0	0	0	0.0333674	0	0.0175886	0	0	0	0	0	0	0	0	0	0	0	0	0	0	0	0	0	0	0	0	0	0	0	0	0	0	0	0	0	0	0	0	0	0	0	0	0	0.662289	0
E12_R1_T15	0	0	0	0	0	0	0	0.0909868	0	0.0202193	0	0	0	0	0	0	0	0	0	0	0	0	0	0	0	0	0	0	0	0	0	0	0	0	0	0	0	0	0	0	0	0	0	0	0	0	0	0.557027	0
E12_R1_T17	0	0	0	0	0	0	0	0.0502816	0	0.160894	0	0	0	0	0	0	0	0	0	0	0	0	0	0	0	0	0	0	0	0	0	0	0	0	0	0	0	0	0	0	0	0	0	0	0	0	0	0.259836	0
E12_R1_T18	0	0	0	0	0	0	0	0.0141724	0	0.136464	0	0	0	0	0	0	0	0	0	0	0	0	0	0	0	0	0	0	0	0	0	0	0	0	0	0	0	0	0	0	0	0	0	0	0	0	0	0.353226	0
E12_R1_T19	0	0	0	0	0	0	0	0.0246131	0	0.156752	0	0	0	0	0	0	0	0	0	0	0	0	0	0	0	0	0	0	0	0	0	0	0	0	0	0	0	0	0	0	0	0	0	0	0	0	0	0.364797	0
E12_R2_T01	0	0	0	0	0	0	0	0.118078	0	0.0598386	0	0	0	0	0	0	0	0	0	0	0	0	0	0	0	0	0	0.0445699	0	0	0	0	0	0	0	0	0	0	0	0	0	0	0	0	0	0	0	0.592666	0
E12_R2_T02	0	0	0	0	0	0	0	0.0245484	0	0.0607082	0	0	0	0	0	0	0	0	0	0	0	0	0	0	0	0	0	0.0195061	0	0	0	0	0	0	0	0	0	0	0	0	0	0	0	0	0	0	0	0.774945	0
E12_R2_T03	0	0	0	0	0	0	0	0.0761114	0	0.0244363	0	0	0	0	0	0	0	0	0	0	0	0	0	0	0	0	0	0.0276053	0	0	0	0	0	0	0	0	0	0	0	0	0	0	0	0	0	0	0	0.647689	0
E12_R2_T05	0	0	0	0	0	0	0	0.0355615	0	0.0281227	0	0	0	0	0	0	0	0	0	0	0	0	0	0	0	0	0	0.000847195	0	0	0	0	0	0	0	0	0	0	0	0	0	0	0	0	0	0	0	0.589782	0
E12_R2_T06	0	0	0	0	0	0	0	0	0	0.0810102	0	0	0	0	0	0	0	0	0	0	0	0	0	0	0	0	0	0.182929	0	0	0	0	0	0	0	0	0	0	0	0	0	0	0	0	0	0	0	0.502146	0
E12_R2_T07	0	0	0	0	0	0	0	0.0602985	0.00423066	0.0288397	0	0	0	0	0	0	0	0	0	0	0	0	0	0	0	0	0	0.0212695	0	0	0	0	0	0	0	0	0	0	0	0	0	0	0.00194486	0	0	0	0	0.58607	0
E12_R2_T08	0	0	0	0	0	0	0	0.0197419	0	0.0177747	0	0	0	0	0	0	0	0	0	0	0	0	0	0	0	0	0	0.0575828	0	0	0	0	0	0	0	0	0	0	0	0	0	0	0	0	0	0	0	0.707779	0
E12_R2_T10	0	0	0	0	0	0	0	0.0562204	0	0.0141189	0	0	0	0	0	0	0	0	0	0	0	0	0	0	0	0	0	0	0	0	0	0	0	0	0	0	0	0	0	0	0	0	0	0	0	0	0	0.62656	0
E12_R2_T11	0	0	0	0	0	0	0	0.00863494	0	0.0110416	0	0	0	0	0	0	0	0.000700845	0	0	0	0	0	0	0	0	0	0	0	0	0	0	0	0	0	0	0	0	0	0	0	0	0	0	0	0	0	0.308002	0
E12_R2_T12	0	0	0	0	0	0	0	0.0263303	0	0.00597291	0	0	0	0	0	0	0	0	0	0	0	0	0	0	0	0	0	0	0	0	0	0	0	0	0	0	0	0	0	0	0	0	0	0	0	0	0	0.200631	0
E12_R2_T13	0	0	0	0	0	0	0	0.0148321	0	0.0347052	0	0	0	0	0	0	0	0	0	0	0	0	0	0	0	0	0	0.0101914	0	0	0	0	0	0	0	0	0	0	0	0	0	0	0	0	0	0	0	0.437455	0
E12_R2_T14	0	0	0	0	0	0	0	0.0238298	0	0.0902979	0	0	0	0	0	0	0	0	0	0	0	0	0	0	0	0	0	0	0	0	0	0	0	0	0	0	0	0	0	0	0	0	0	0	0	0	0	0.524894	0
E12_R2_T15	0	0	0	0	0	0	0	0.00792846	0	0.0357703	0	0	0	0	0	0	0	0	0	0	0	0	0	0	0	0	0	0	0	0	0	0	0	0	0	0	0	0	0	0	0	0	0	0	0	0	0	0.616207	0
E12_R2_T17	0	0	0	0	0	0	0	0.0221869	0	0.00999279	0	0	0	0	0	0	0	0	0	0	0	0	0	0	0	0	0	0.00962856	0	0	0	0	0	0	0	0	0	0	0	0	0	0	0.00978692	0	0	0	0	0.62257	0
E12_R2_T18	0	0	0	0	0	0	0	0.0544404	0	0.0801127	0	0	0	0	0	0	0	0	0	0	0	0	0	0	0	0	0	0.00774548	0	0	0	0	0	0	0	0	0	0	0	0	0	0	0	0	0	0	0	0.509506	0
E12_R2_T19	0	0	0	0	0	0	0	0.0576908	0	0.0730821	0	0	0	0	0	0	0	0	0	0	0	0	0	0	0	0	0	0.0176248	0	0	0	0	0	0	0	0	0	0	0	0	0	0	0	0	0	0	0	0.49733	0
E12_R3_T01	0	0	0	0	0	0	0	0.0642273	0	0.00541676	0	0	0.0028742	0	0	0	0	0	0	0	0	0	0	0	0	0	0	0.0373646	0	0	0	0	0	0	0	0	0	0	0	0	0	0.0163608	0	0	0	0	0	0.513708	0
E12_R3_T02	0	0	0	0	0	0	0	0.0441849	0	0.0656363	0	0	0	0	0	0	0	0	0	0	0	0	0	0	0	0	0	0.0135847	0	0	0	0	0	0	0	0	0	0	0	0	0	0	0	0	0	0	0	0.748683	0
E12_R3_T03	0	0	0	0	0	0	0	0.0488699	0	0.00828197	0	0	0	0	0	0	0	0	0	0	0	0	0	0	0	0	0	0.0319899	0	0	0	0	0	0	0	0	0	0	0	0	0	0	0	0	0	0	0	0.689268	0
E12_R3_T04	0	0	0	0	0	0	0	0.045713	0	0.0256822	0	0	0	0	0	0	0	0	0	0	0	0	0	0	0	0	0	0.118965	0	0	0	0	0	0	0	0	0	0	0	0	0	0	0	0	0	0	0	0.596103	0
E12_R3_T05	0	0	0	0	0	0	0	0.0373923	0	0.0222486	0	0	0	0	0	0	0	0	0	0	0	0	0	0	0	0	0	0.0194168	0	0	0	0	0	0	0	0	0	0	0	0	0	0	0	0	0	0	0	0.596957	0
E12_R3_T06	0	0	0	0	0	0	0	0.0527667	0	0.0648187	0	0	0	0	0	0	0	0	0	0	0	0	0	0	0	0	0	0	0	0	0	0	0	0	0	0	0	0	0	0	0	0	0	0	0	0	0	0.632537	0
E12_R3_T07	0	0	0	0	0	0	0	0.0692841	0	0.0321361	0	0	0	0	0	0	0	0	0	0	0	0	0	0	0	0	0	0.0020703	0	0	0	0	0	0	0	0	0	0	0	0	0	0	0.0012978	0	0	0	0	0.646015	0
E12_R3_T08	0	0	0	0	0	0	0	0.0245347	0	0.0235773	0	0	0	0	0	0	0	0	0	0	0	0	0	0	0	0	0	0.009741	0	0	0	0	0	0	0	0	0	0	0	0	0	0	0	0	0	0	0	0.698832	0
E12_R3_T10	0	0	0	0	0	0	0	0.0303289	0	0.0125535	0	0	0	0	0	0	0	0	0	0	0	0	0	0	0	0	0	0.00480697	0	0	0	0	0	0	0	0	0	0	0	0	0	0	0	0	0	0	0	0.570727	0
E12_R3_T11	0	0	0	0	0	0	0	0.0105992	0	0.00949674	0	0	0	0	0	0	0	0	0	0	0	0	0	0	0	0	0	0.00173996	0	0	0	0	0	0	0	0	0	0	0	0	0	0	0	0	0	0	0	0.251803	0
E12_R3_T12	0	0	0	0	0	0	0	0.00648633	0	0.00978477	0	0	0	0	0	0	0	0	0	0	0	0	0	0	0	0	0	0.0118855	0	0	0	0	0	0	0	0	0	0	0	0	0	0	0	0	0	0	0	0.354878	0
E12_R3_T13	0	0	0	0	0	0	0	0.0245347	0	0.0418293	0	0	0	0	0	0	0	0	0	0	0	0	0	0	0	0	0.0155264	0.00744933	0	0	0	0	0	0	0	0	0	0	0	0	0	0	0	0	0	0	0	0.423702	0
E12_R3_T14	0	0	0	0	0	0	0	0.0450134	0	0	0	0	0	0	0	0	0	0	0	0	0	0	0	0	0	0	0	0	0	0	0	0	0	0	0	0	0	0	0	0	0	0	0	0	0	0	0	0.794095	0
E12_R3_T15	0	0	0	0	0	0	0	0	0	0.0245787	0	0	0	0	0	0	0	0	0	0	0	0	0	0	0	0	0	0	0	0	0	0	0	0	0	0	0	0	0	0	0	0	0	0	0	0	0	0.621373	0
E12_R3_T17	0	0	0	0	0	0	0	0.0278734	0	0.0277986	0	0	0	0	0	0	0	0	0	0	0	0	0	0	0	0	0	0	0	0	0	0	0	0	0	0	0	0	0	0	0	0	0	0	0	0	0	0.664958	0
E12_R3_T18	0	0	0	0	0	0	0	0.0867796	0	0.0717445	0	0	0	0	0	0	0	0	0	0	0	0	0	0	0	0	0.0114833	0.0100263	0	0	0	0	0	0	0	0	0	0	0	0	0	0	0	0	0	0	0	0.578671	0
E12_R3_T19	0	0	0	0	0	0	0	0.00510821	0	0.0960809	0	0	0	0	0	0	0	0	0	0	0	0	0	0	0	0	0	0	0	0	0	0	0	0	0	0	0	0	0	0	0	0	0	0	0	0	0	0.563119	0
E13_R1_T01	0	0	0	0	0	0	0.00278328	0.111835	0	0.00932118	0	0	0	0	0	0	0	0	0	0	0	0	0	0	0	0	0	0.0660141	0	0	0	0	0	0	0	0	0	0	0	0	0	0	0	0	0	0	0	0.362069	0
E13_R1_T02	0	0	0	0	0	0	0	0.0227867	0	0.0353095	0	0	0	0	0	0	0	0	0	0	0	0	0	0	0	0	0	0.0845288	0	0	0	0	0	0	0	0	0	0	0	0	0	0	0	0	0	0	0	0.783467	0
E13_R1_T03	0	0	0	0	0	0	0	0.0389577	0	0.0198828	0	0	0	0	0	0	0	0	0	0	0	0	0	0	0	0	0	0.0438188	0	0	0	0	0	0	0	0	0	0	0	0	0	0	0	0	0	0	0	0.779318	0
E13_R1_T04	0	0	0	0	0	0	0	0.0333802	0	0.0298083	0	0	0	0	0	0	0	0	0	0	0	0	0	0	0	0	0	0.103302	0	0	0	0	0	0	0	0	0	0	0	0	0	0	0	0	0	0	0	0.710531	0
E13_R1_T05	0	0	0	0	0	0	0	0.037238	0	0.0250359	0	0	0	0	0	0	0	0	0	0	0	0	0	0	0	0	0	0.0575108	0	0	0	0	0	0	0	0	0	0	0	0	0	0	0	0	0	0	0	0.727752	0
E13_R1_T06	0	0	0	0	0	0	0	0.0252237	0	0	0	0	0	0	0	0	0	0	0	0	0	0	0	0	0	0	0	0.00600225	0	0	0	0	0	0	0	0	0	0	0	0	0	0	0	0	0	0	0	0.708712	0
E13_R1_T07	0	0	0	0	0	0	0	0.0618984	0	0.0398724	0	0	0	0	0	0	0	0	0	0	0	0	0	0	0	0	0	0.0322703	0	0	0	0	0	0	0	0	0	0	0	0	0	0	0	0	0	0	0	0.586026	0
E13_R1_T08	0	0	0	0	0	0	0	0.0163477	0	0.0189029	0	0	0	0	0	0	0	0	0	0	0	0	0	0	0	0	0	0.0562485	0	0	0	0	0	0	0	0	0	0	0	0	0	0	0	0	0	0	0	0.741541	0
E13_R1_T09	0	0	0	0	0	0	0	0.0298839	0	0.012093	0	0	0	0	0	0	0	0	0	0	0	0	0	0	0	0	0	0.0449572	0	0	0	0	0	0	0	0	0	0	0	0	0	0	0.000652209	0	0	0	0	0.612298	0
E13_R1_T10	0	0	0	0	0	0	0	0.0248688	0	0.0102433	0	0	0	0	0	0	0	0	0	0	0	0	0	0	0	0	0	0.0499266	0	0	0	0	0	0	0	0	0	0	0	0	0	0	0	0	0	0	0	0.556678	0
E13_R1_T11	0	0	0	0	0	0	0	0.00857867	0	0.00496714	0	0	0	0	0	0	0	0	0	0	0	0	0	0	0	0	0	0.00936514	0	0	0	0	0	0	0	0	0	0	0	0	0	0	0	0	0	0	0	0.14382	0
E13_R1_T12	0	0	0	0	0	0	0	0	0	0.00485534	0	0	0	0	0	0	0	0	0	0	0	0	0	0	0	0	0	0.0131652	0	0	0	0	0	0	0	0	0	0	0	0	0	0	0	0	0	0	0	0.223672	0
E13_R1_T13	0	0	0	0	0	0	0	0.0288114	0	0.0226519	0	0	0	0	0	0	0	0	0	0	0	0	0	0	0	0	0	0.174179	0	0	0	0	0	0	0	0	0	0	0	0	0	0	0	0	0	0	0	0.356604	0
E13_R1_T15	0	0	0	0	0	0	0	0.120552	0	0.00684173	0	0	0	0	0	0	0	0	0	0	0	0	0	0	0	0	0	0.0635627	0	0	0	0	0	0	0	0	0	0	0	0	0	0	0	0	0	0	0	0.667228	0
E13_R1_T17	0	0	0	0	0	0	0	0.0592771	0	0.0114222	0	0	0	0	0	0	0	0	0	0	0	0	0	0	0	0	0	0	0	0	0	0	0	0	0	0	0	0	0	0	0	0	0	0	0	0	0	0.666897	0
E13_R1_T18	0	0	0	0	0	0	0	0.0540883	0	0.0445231	0	0	0	0	0	0	0	0	0	0	0	0	0	0	0	0	0	0.00980167	0	0	0	0	0	0	0	0	0	0	0	0	0	0	0.0029448	0	0	0	0	0.594377	0
E13_R1_T19	0	0	0	0	0	0	0	0.0638248	0	0.0452267	0	0	0	0	0	0	0	0	0	0	0	0	0	0	0	0	0	0.00983265	0	0	0	0	0	0	0	0	0	0	0	0	0	0	0	0	0	0	0	0.658377	0
E13_R2_T01	0	0	0	0	0	0	0	0.0378954	0	0.0479477	0	0	0	0	0	0	0	0	0	0	0	0	0	0	0	0	0	0.0278431	0	0	0	0	0	0	0	0	0	0	0	0	0	0	0	0	0	0	0	0.497961	0
E13_R2_T02	0	0	0	0	0	0	0	0.0289979	0	0.0495889	0	0	0	0	0	0	0	0	0	0	0	0	0	0	0	0	0	0.0552318	0	0	0	0	0	0	0	0	0	0	0	0	0	0	0	0	0	0	0	0.758942	0
E13_R2_T03	0	0	0	0	0	0	0	0.0414809	0	0.0184537	0	0	0	0	0	0	0	0	0	0	0	0	0	0	0	0	0	0.0414375	0	0	0	0	0	0	0	0	0	0	0	0	0	0	0	0	0	0	0	0.780857	0
E13_R2_T04	0	0	0	0	0	0	0	0.0315459	0	0.0258407	0	0	0	0	0	0	0	0	0	0	0	0	0	0	0	0	0	0.0938431	0	0	0	0	0	0	0	0	0	0	0	0	0	0	0	0	0	0	0	0.725121	0
E13_R2_T05	0	0	0	0	0	0	0	0.0312395	0	0.0230405	0	0	0	0	0	0	0	0	0	0	0	0	0	0	0	0	0	0.0484818	0	0	0	0	0	0	0	0	0	0	0	0	0	0	0.00120035	0	0	0	0	0.744042	0
E13_R2_T06	0	0	0	0	0	0	0	0.0382102	0	0.0407097	0	0	0	0	0	0	0	0	0	0	0	0	0	0	0	0	0	0.0237251	0	0	0	0	0	0	0	0	0	0	0	0	0	0	0	0	0	0	0	0.678912	0
E13_R2_T07	0	0	0	0	0	0	0	0.0577625	0	0.0435655	0	0	0	0	0	0	0	0	0	0	0	0	0	0	0	0	0	0.0303427	0	0	0	0	0	0	0	0	0	0	0	0	0	0	0.0029419	0	0	0	0	0.630029	0
E13_R2_T08	0	0	0	0	0	0	0	0.0111975	0	0.0130175	0	0	0	0	0	0	0	0	0	0	0	0	0	0	0	0	0	0.0229953	0	0	0	0	0	0	0	0	0	0	0	0	0	0	0	0	0	0	0	0.810959	0
E13_R2_T10	0	0	0	0	0	0	0	0.0463066	0	0.0184602	0	0	0	0	0	0	0	0	0	0	0	0	0	0	0	0	0	0.0403434	0	0	0	0	0	0	0	0	0	0	0	0	0	0	0	0	0	0	0	0.353188	0
E13_R2_T11	0	0	0	0	0	0	0	0.019644	0	0.0046176	0	0	0	0	0	0	0	0	0	0	0	0	0	0	0	0	0	0.0222873	0	0	0	0	0	0	0	0	0	0	0	0	0	0	0	0	0	0	0	0.081296	0
E13_R2_T12	0	0	0	0	0	0	0	0	0	0	0	0	0	0	0	0	0	0	0	0	0	0	0	0	0	0	0	0	0	0	0	0	0	0	0	0	0	0	0	0	0	0	0	0	0	0	0	0.197727	0
E13_R2_T13	0	0	0	0	0	0	0	0.0377918	0	0.00498686	0	0	0	0	0	0	0	0	0	0	0	0	0	0	0	0	0	0.122664	0	0	0	0	0	0	0	0	0	0	0	0	0	0	0	0	0	0	0	0.353509	0
E13_R2_T14	0	0	0	0	0	0	0	0	0	0	0	0	0	0	0	0	0	0	0	0	0	0	0	0	0	0	0	0.0324925	0	0	0	0	0	0	0	0	0	0	0	0	0	0	0	0	0	0	0	0.616014	0
E13_R2_T15	0	0	0	0	0	0	0	0.210402	0	0	0	0	0	0	0	0	0	0	0	0	0	0	0	0	0	0	0	0.141906	0	0	0	0	0	0	0	0	0	0	0	0	0	0	0	0	0	0	0	0.353121	0
E13_R2_T17	0	0	0	0	0	0	0	0.0450716	0	0	0	0	0	0	0	0	0	0	0	0	0	0	0	0	0	0	0	0.0119006	0	0	0	0	0	0	0	0	0	0	0	0	0	0	0	0	0	0	0	0.691862	0
E13_R2_T18	0	0	0	0	0	0	0	0.0377321	0	0.0476197	0	0	0	0	0	0	0	0	0	0	0	0	0	0	0	0	0	0.146983	0	0	0	0	0	0	0	0	0	0	0	0	0	0	0.000952251	0	0	0	0	0.505187	0
E13_R2_T19	0	0	0	0	0	0	0	0.0524479	0	0.0758124	0	0	0	0	0	0	0	0	0	0	0	0	0	0	0	0	0	0.0393626	0	0	0	0	0	0	0	0	0	0	0	0	0	0	0.00254316	0	0	0	0	0.542576	0
E13_R3_T01	0	0	0	0	0	0	0	0.113826	0	0.00740037	0	0	0	0	0.0435924	0	0	0	0	0	0	0	0	0	0	0	0	0.0291547	0	0	0	0	0	0	0	0	0	0	0	0	0	0.0409394	0	0	0	0	0.0189617	0.212098	0
E13_R3_T02	0	0	0	0	0	0	0	0.0316404	0	0.0390727	0	0	0	0	0	0	0	0	0	0	0	0	0	0	0	0	0	0.0564856	0	0	0	0	0	0	0	0	0	0	0	0	0	0	0	0	0	0	0	0.800106	0
E13_R3_T03	0	0	0	0	0	0	0	0.0343741	0	0.0274952	0	0	0	0	0	0	0	0	0	0	0	0	0	0	0	0	0	0.0374428	0	0	0	0	0	0	0	0	0	0	0	0	0	0	0	0	0	0	0	0.775817	0
E13_R3_T04	0	0	0	0	0	0	0	0.0437867	0	0.0253492	0	0	0	0	0	0	0	0	0	0	0	0	0	0	0	0	0	0.108232	0	0	0	0	0	0	0	0	0	0	0	0	0	0	0	0	0	0	0	0.701649	0
E13_R3_T05	0	0	0	0	0	0	0	0.0237657	0	0.0198363	0	0	0	0	0	0	0	0	0	0	0	0	0	0	0	0	0	0.0290486	0	0	0	0	0	0	0	0	0	0	0	0	0	0	0	0	0	0	0	0.766593	0
E13_R3_T06	0	0	0	0	0	0	0	0.0499427	0	0.0422209	0	0	0	0	0	0	0	0	0	0	0	0	0	0	0	0	0	0.0101109	0	0	0	0	0	0	0	0	0	0	0	0	0	0	0.00307722	0	0	0	0	0.693769	0
E13_R3_T07	0	0	0	0	0	0	0	0.0679198	0	0.0349349	0	0	0	0	0	0	0	0	0	0	0	0	0	0	0	0	0	0.0408008	0	0	0	0	0	0	0	0	0	0	0	0	0	0	0	0	0	0	0	0.626535	0
E13_R3_T08	0	0	0	0	0	0	0	0.0315118	0	0.0212781	0	0	0	0	0	0	0	0	0	0	0	0	0	0	0	0	0	0.059634	0	0	0	0	0	0	0	0	0	0	0	0	0	0	0	0	0	0	0	0.681168	0
E13_R3_T09	0	0	0	0	0	0	0	0.0248765	0	0.011108	0	0	0	0	0	0	0	0	0	0	0	0	0	0	0	0	0	0.0518354	0	0	0	0	0	0	0	0	0	0	0	0	0	0	0	0	0	0	0	0.709562	0
E13_R3_T10	0	0	0	0	0	0	0	0.036693	0	0.0139554	0	0	0	0	0	0	0	0	0	0	0	0	0	0	0	0	0	0.0632041	0	0	0	0	0	0	0	0	0	0	0	0	0	0	0	0	0	0	0	0.292364	0
E13_R3_T11	0	0	0	0	0	0	0	0.0105956	0	0.00685278	0	0	0	0	0	0	0	0	0	0	0	0	0	0	0	0	0	0.0546053	0	0	0	0	0	0	0	0	0	0	0	0	0	0	0	0	0	0	0	0.168987	0
E13_R3_T12	0	0	0	0	0	0	0	0.00636763	0	0.00434458	0	0	0	0	0	0	0	0	0	0	0	0	0	0	0	0	0	0.0452533	0	0	0	0	0	0	0	0	0	0	0	0	0	0	0	0	0	0	0	0.172755	0
E13_R3_T13	0	0	0	0	0	0	0	0.00956921	0	0.0310133	0	0	0	0	0	0	0	0	0	0	0	0	0	0	0	0	0	0.23518	0	0	0	0	0	0	0	0	0	0	0	0	0	0	0	0	0	0	0	0.385862	0
E13_R3_T14	0	0	0	0	0	0	0	0.0647506	0	0.0572385	0	0	0	0	0	0	0	0	0	0	0	0	0	0	0	0	0	0.0523393	0	0	0	0	0	0	0	0	0	0	0	0	0	0	0	0	0	0	0	0.653548	0
E13_R3_T15	0	0	0	0	0	0	0	0.0737257	0	0.0272635	0	0	0	0	0	0	0	0	0	0	0	0	0	0	0	0	0	0.032727	0	0	0	0	0	0	0	0	0	0	0	0	0	0	0	0	0	0	0	0.535225	0
E13_R3_T17	0	0	0	0	0	0	0	0	0	0.0155008	0	0	0	0	0	0	0	0	0	0	0	0	0	0	0	0	0	0.0669036	0	0	0	0	0	0	0	0	0	0	0	0	0	0	0	0	0	0	0	0.721919	0
E13_R3_T18	0	0	0	0	0	0	0	0.0459562	0	0.0394087	0	0	0	0	0	0	0	0	0	0	0	0	0	0	0	0	0	0.0653603	0	0	0	0	0	0	0	0	0	0	0	0	0	0	0.000571832	0	0	0	0	0.504556	0
E13_R3_T19	0	0	0	0	0	0	0	0.10494	0	0.0621713	0	0	0	0	0	0	0	0	0	0	0	0	0	0	0	0	0	0.0136423	0	0	0	0	0	0	0	0	0	0	0	0	0	0	0	0	0	0	0	0.492212	0
E14_R1_T01	0	0	0	0	0	0	0	0.0320892	0	0.0320892	0	0	0	0	0	0	0	0	0	0	0	0	0	0	0	0	0	0.0655036	0	0	0	0	0	0	0	0	0	0	0	0	0	0	0	0	0	0	0	0.34579	0
E14_R1_T02	0	0	0	0	0	0	0	0.071751	0	0.0258681	0	0	0	0	0	0	0	0	0	0	0	0	0	0	0	0	0	0.0531267	0	0	0	0	0	0	0	0	0	0	0	0	0	0	0	0	0	0	0	0.581887	0
E14_R1_T03	0	0	0	0	0	0	0	0.0839501	0	0.0309142	0	0	0	0	0	0	0	0	0	0	0	0	0	0	0	0	0	0.0847284	0	0	0	0	0	0	0	0	0	0	0	0	0	0	0	0	0	0	0	0.495935	0
E14_R1_T04	0	0	0	0	0	0	0	0.0673632	0	0.0196984	0	0	0	0	0	0	0	0	0	0	0	0	0	0	0	0	0	0.0523982	0	0	0	0	0	0	0	0	0	0	0	0	0	0	0.0173421	0	0	0	0	0.556341	0
E14_R1_T05	0	0	0	0	0	0	0	0.0682882	0	0.0239205	0	0	0	0	0	0	0	0	0	0	0	0	0	0	0	0	0	0.028593	0	0	0	0	0	0	0	0	0	0	0	0	0	0	0	0	0	0	0	0.509939	0
E14_R1_T06	0	0	0	0	0	0	0	0.0711916	0	0.0352239	0	0	0	0	0	0	0	0	0	0	0	0	0	0	0	0	0	0.0170289	0	0	0	0	0	0	0	0	0	0	0	0	0	0	0	0	0	0	0	0.563562	0
E14_R1_T07	0	0	0	0	0	0	0	0.101209	0	0.0238395	0	0	0	0	0	0	0	0	0	0	0	0	0	0	0	0	0	0.0918328	0	0	0	0	0	0	0	0	0	0	0	0	0	0	0	0	0	0	0	0.432451	0
E14_R1_T08	0	0	0	0	0	0	0	0.044236	0	0.0277078	0	0	0	0	0	0	0	0	0	0	0	0	0	0	0	0	0	0.0563143	0	0	0	0	0	0	0	0	0	0	0	0	0	0	0	0	0	0	0	0.4133	0
E14_R1_T10	0	0	0	0	0	0	0	0.0684326	0	0.016857	0	0	0	0	0	0	0	0	0	0	0	0	0	0	0	0	0	0.0435386	0	0	0	0	0	0	0	0	0	0	0	0	0	0	0	0	0	0	0	0.210617	0
E14_R1_T11	0	0	0	0	0	0	0	0.0371308	0	0.00545218	0	0	0	0	0	0	0	0	0	0	0	0	0	0	0	0	0	0.054753	0	0	0	0	0	0	0	0	0	0	0	0	0	0	0	0	0	0	0	0.163711	0
E14_R1_T12	0	0	0	0	0	0	0	0	0	0.0240984	0	0	0	0	0	0	0	0	0	0	0	0	0	0	0	0	0	0.0373755	0	0	0	0	0	0	0	0	0	0	0	0	0	0	0	0	0	0	0	0.372728	0
E14_R1_T13	0	0	0	0	0	0	0	0.0345012	0	0.000738402	0	0	0	0	0	0	0	0	0	0	0	0	0	0	0	0	0	0.0420635	0	0	0	0	0	0	0	0	0	0	0	0	0	0	0	0	0	0	0	0.248625	0
E14_R1_T14	0	0	0	0	0	0	0	0.0892479	0	0.0777722	0	0	0	0	0	0	0	0	0	0	0	0	0	0	0	0	0	0.0212673	0	0	0	0	0	0	0	0	0	0	0	0	0	0	0	0	0	0	0	0.575402	0
E14_R1_T15	0	0	0	0	0	0	0	0.0545504	0	0.0303302	0	0	0	0	0	0	0	0	0	0	0	0	0	0	0	0	0	0.0150244	0	0	0	0	0	0	0	0	0	0	0	0	0	0	0	0	0	0	0	0.496211	0
E14_R1_T17	0	0	0	0	0	0	0	0.0646162	0	0.0343758	0	0	0	0	0	0	0	0	0	0	0	0	0	0	0	0	0	0.0827385	0	0	0	0	0	0	0	0	0	0	0	0	0	0	0	0	0	0	0	0.558503	0
E14_R1_T18	0	0	0	0	0	0	0	0.104461	0	0.0968244	0	0	0	0	0	0	0	0	0	0	0	0	0	0	0	0	0	0.0553665	0	0	0	0	0	0	0	0	0	0	0	0	0	0	0.00353132	0	0	0	0	0.501045	0
E14_R1_T19	0	0	0	0	0	0	0	0.0705993	0	0.0638221	0	0	0	0	0	0	0	0	0	0	0	0	0	0	0	0	0	0.0424953	0	0	0	0	0	0	0	0	0	0	0	0	0	0	0	0	0	0	0	0.526491	0
E14_R2_T01	0	0	0	0	0	0	0	0.0962112	0	0	0	0	0	0	0	0	0	0	0	0	0	0	0	0	0	0	0	0.0233247	0	0	0	0	0	0	0	0	0	0	0	0	0	0	0	0	0	0	0	0.210018	0
E14_R2_T02	0	0	0	0	0	0	0	0.075318	0	0.016606	0	0	0	0	0	0	0	0	0	0	0	0	0	0	0	0	0	0.0609825	0	0	0	0	0	0	0	0	0	0	0	0	0	0	0	0	0	0	0	0.638796	0
E14_R2_T03	0	0	0	0	0	0	0	0.0912917	0	0.0228105	0	0	0	0	0	0	0	0	0	0	0	0	0	0	0	0	0	0.0406695	0	0	0	0	0	0	0	0	0	0	0	0	0	0	0	0	0	0	0	0.549979	0
E14_R2_T04	0	0	0	0	0	0	0	0.0726835	0	0.0155475	0	0	0	0	0	0	0	0	0	0	0	0	0	0	0	0	0	0.00753069	0	0	0	0	0	0	0	0	0	0	0	0	0	0	0.0529772	0	0	0	0	0.563228	0
E14_R2_T05	0	0	0	0	0	0	0	0.0784311	0	0.0243879	0	0	0	0	0	0	0	0	0	0	0	0	0	0	0	0	0	0.0341859	0	0	0	0	0	0	0	0	0	0	0	0	0	0	0	0	0	0	0	0.507339	0
E14_R2_T06	0	0	0	0	0	0	0	0.0602731	0	0.0310048	0	0	0	0	0	0	0	0	0	0	0	0	0	0	0	0	0	0.0249107	0	0	0	0	0	0	0	0	0	0	0	0	0	0	0	0	0	0	0	0.508231	0
E14_R2_T07	0	0	0	0	0	0	0	0.129125	0	0.0233251	0	0	0	0	0	0	0	0	0	0	0	0	0	0	0	0	0	0.0412233	0	0	0	0	0	0	0	0	0	0	0	0	0	0	0.00108422	0	0	0	0	0.475875	0
E14_R2_T08	0	0	0	0	0	0	0	0.0506037	0	0.0244185	0	0	0	0	0	0	0	0	0	0	0	0	0	0	0	0	0	0.0582031	0	0	0	0	0	0	0	0	0	0	0	0	0	0	0.0026463	0	0	0	0	0.408926	0
E14_R2_T09	0	0	0	0	0	0	0	0.022354	0	0.0119415	0	0	0	0	0	0	0	0	0	0	0	0	0	0	0	0	0	0.0659738	0	0	0	0	0	0	0	0	0	0	0	0	0	0	0	0	0	0	0	0.429397	0
E14_R2_T10	0	0	0	0	0	0	0	0.0714857	0	0.0175685	0	0	0	0	0	0	0	0	0	0	0	0	0	0	0	0	0	0.0440425	0	0	0	0	0	0	0	0	0	0	0	0	0	0	0	0	0	0	0	0.177018	0
E14_R2_T11	0	0	0	0	0	0	0	0.0232534	0	0.00583884	0	0	0	0	0	0	0	0	0	0	0	0	0	0	0	0	0	0.0294272	0	0	0	0	0	0	0	0	0	0	0	0	0	0	0	0	0	0	0	0.152756	0
E14_R2_T12	0	0	0	0	0	0	0	0.00889387	0	0	0	0	0	0	0	0	0	0	0	0	0	0	0	0	0	0	0	0.014318	0	0	0	0	0	0	0	0	0	0	0	0	0	0	0	0	0	0	0	0.415311	0
E14_R2_T13	0	0	0	0	0	0	0	0.0680739	0	0.0108957	0	0	0	0	0	0	0	0	0	0	0	0	0	0	0	0	0	0.12381	0	0	0	0	0	0	0	0	0	0	0	0	0	0	0	0	0	0	0	0.198703	0
E14_R2_T14	0	0	0	0	0	0	0	0.0104605	0	0.0681637	0	0	0	0	0	0	0	0	0	0	0	0	0	0	0	0	0	0.0220011	0	0	0	0	0	0	0	0	0	0	0	0	0	0	0	0	0	0	0	0.510631	0
E14_R2_T15	0	0	0	0	0	0	0	0.163377	0	0.169739	0	0	0	0	0	0	0	0	0	0	0	0	0	0	0	0	0	0	0	0	0	0	0	0	0	0	0	0	0	0	0	0	0	0	0	0	0	0.355017	0
E14_R2_T17	0	0	0	0	0	0	0	0.152113	0	0	0	0	0	0	0	0	0	0	0	0	0	0	0	0	0	0	0	0.136181	0	0	0	0	0	0	0	0	0	0	0	0	0	0	0	0	0	0	0	0.469431	0
E14_R2_T18	0	0	0	0	0	0	0	0.123418	0	0.0579765	0	0	0	0	0	0	0	0	0	0	0	0	0	0	0	0	0	0.00692229	0	0	0	0	0	0	0	0	0	0	0	0	0	0	0	0	0	0	0	0.549313	0
E14_R2_T19	0	0	0	0	0	0	0	0.107097	0	0.0460304	0	0	0	0	0	0	0	0	0	0	0	0	0	0	0	0	0	0.089414	0	0	0	0	0	0	0	0	0	0	0	0	0	0	0.000738404	0.00207137	0	0	0	0.406707	0
E14_R3_T02	0	0	0	0	0	0	0	0.0712634	0	0.0141289	0	0	0	0	0	0	0	0	0	0	0	0	0	0	0	0	0	0.0541667	0	0	0	0	0	0	0	0	0	0	0	0	0	0	0.000855744	0	0	0	0	0.558473	0
E14_R3_T03	0	0	0	0	0	0	0	0.0645237	0	0.0298302	0	0	0	0	0	0	0	0	0	0	0	0	0	0	0	0	0	0.0560447	0	0	0	0	0	0	0	0	0	0	0	0	0	0	0	0	0	0	0	0.431833	0
E14_R3_T04	0	0	0	0	0	0	0	0.0876409	0	0.018345	0	0	0	0	0	0	0	0	0	0	0	0	0	0	0	0	0	0.0727069	0	0	0	0	0	0	0	0	0	0	0	0	0	0	0.029756	0	0	0	0	0.474659	0
E14_R3_T05	0	0	0	0	0	0	0	0.100154	0	0.0263337	0	0	0	0	0	0	0	0	0	0	0	0	0	0	0	0	0	0.0413626	0	0	0	0	0	0	0	0	0	0	0	0	0	0	0	0	0	0	0	0.559193	0
E14_R3_T06	0	0	0	0	0	0	0	0.0840822	0	0.0403448	0	0	0	0	0	0	0	0	0	0	0	0	0	0	0	0	0	0	0	0	0	0	0	0	0	0	0	0	0	0	0	0	0	0	0	0	0	0.548528	0
E14_R3_T07	0	0	0	0	0	0	0	0.106603	0	0.0311728	0	0	0	0	0	0	0	0	0	0	0	0	0	0	0	0	0	0.0419654	0	0	0	0	0	0	0	0	0	0	0	0	0	0	0	0	0	0	0	0.453895	0
E14_R3_T08	0	0	0	0	0	0	0	0.0936084	0	0.0380353	0	0	0	0	0	0	0	0	0	0	0	0	0	0	0	0	0	0.0327623	0	0	0	0	0	0	0	0	0	0	0	0	0	0	0	0	0	0	0	0.397697	0
E14_R3_T10	0	0	0	0	0	0	0	0.0593927	0	0.0125493	0	0	0	0	0	0	0	0	0	0	0	0	0	0	0	0	0	0.0410567	0	0	0	0	0	0	0	0	0	0	0	0	0	0	0	0	0	0	0	0.174137	0
E14_R3_T11	0	0	0	0	0	0	0	0.0110253	0	0.00356426	0	0	0	0	0	0	0	0	0	0	0	0	0	0	0	0	0	0.0141639	0	0	0	0	0	0	0	0	0	0	0	0	0	0	0	0	0	0	0	0.152226	0
E14_R3_T12	0	0	0	0	0	0	0	0.0328383	0	0.00690843	0	0	0	0	0	0	0	0	0	0	0	0	0	0	0	0	0	0.0408733	0	0	0	0	0	0	0	0	0	0	0	0	0	0	0.000884503	0	0	0	0	0.173502	0
E14_R3_T13	0	0	0	0	0	0	0	0.0309384	0	0.0129703	0	0	0	0	0	0	0	0	0	0	0	0	0	0	0	0	0	0.0806949	0	0	0	0	0	0	0	0	0	0	0	0	0	0	0	0	0	0	0	0.250151	0
E14_R3_T14	0	0	0	0	0	0	0	0.0876984	0	0.0284576	0	0	0	0	0	0	0	0	0	0	0	0	0	0	0	0	0	0.0522935	0	0	0	0	0	0	0	0	0	0	0	0	0	0	0	0	0	0	0	0.541655	0
E14_R3_T15	0	0	0	0	0	0	0	0.117731	0	0	0	0	0	0	0	0	0	0	0	0	0	0	0	0	0	0	0	0	0	0	0	0	0	0	0	0	0	0	0	0	0	0	0	0	0	0	0	0.55197	0
E14_R3_T17	0	0	0	0	0	0	0	0.109208	0	0.0158041	0	0	0	0	0	0	0	0	0	0	0	0	0	0	0	0	0	0.0554564	0	0	0	0	0	0	0	0	0	0	0	0	0	0	0	0	0	0	0	0.388349	0
E14_R3_T18	0	0	0	0	0	0	0	0.287899	0	0.00734543	0	0	0	0	0	0	0	0	0	0	0	0	0	0	0	0	0	0.0815466	0	0	0	0	0	0	0	0	0	0	0	0	0	0	0.00271318	0	0	0	0	0.364218	0
E14_R3_T19	0	0	0	0	0	0	0	0.120065	0	0.0737066	0	0	0	0	0	0	0	0	0	0	0	0	0	0	0	0	0	0.0300031	0	0	0	0	0	0	0	0	0	0	0	0	0	0	0	0	0	0	0	0.353064	0
ENC_R1_T03	0	0	0	0	0	0	0	0	0	0	0	0	0	1	0	0	0	0	0	0	0	0	0	0	0	0	0	0	0	0	0	0	0	0	0	0	0	0	0	0	0	0	0	0	0	0	0	0	0
ENC_R1_T17	0	0	0	0	0	0	0	0.0337471	0	0.0122663	0	0	0	0	0	0	0	0	0	0	0	0	0	0	0	0	0	0.160313	0	0	0	0	0	0	0	0	0	0	0	0	0	0	0	0	0	0	0	0.473809	0
ENC_R1_T18	0	0	0	0	0	0	0	0.17002	0	0.0516792	0	0	0	0	0	0	0	0	0	0	0	0	0	0	0	0	0	0.0488258	0	0	0	0	0	0	0	0	0	0	0	0	0	0	0.0394902	0.000546818	0	0	0	0.390249	0
ENC_R1_T19	0	0	0	0	0	0	0	0.130616	0	0.062768	0	0	0	0	0	0	0	0	0	0	0	0	0	0	0	0	0	0.0224381	0	0	0	0	0	0	0	0	0	0	0	0	0	0	0	0	0	0	0	0.437865	0
ENC_R3_T09	0	0	0	0	0	0	0	0	0	0	0	0	0	0	0	0	0	0	0	0	0	0	0	0	0	0	0	0	0	0	0	0	0	0	0	0	0	0	1	0	0	0	0	0	0	0	0	0	0
ENC_R3_T10	0	0	0	0	0	0	0	0.417829	0	0	0	0	0	0	0	0	0	0	0	0	0	0	0	0	0	0	0	0	0	0	0	0	0	0	0	0	0	0	0	0	0	0	0	0	0	0	0	0	0
GL01_R1	0.357445	0	0.00147264	0	0	0	0	0	0	0	0	0	0	0	0	0	0	0	0	0.0488878	0	0.0046892	0	0	0	0	0	0	0	0.0192024	0	0	0.0248024	0	0	0.0613665	0.111688	0	0	0	0	0	0	0	0	0.147438	0	0	0
GL01_R2	0.302136	0	0	0	0	0	0	0	0	0	0	0	0	0	0	0	0	0	0	0.15808	0	0.00927946	0	0	0	0	0	0	0	0.0358886	0	0	0.0183685	0	0	0.048544	0.105381	0	0	0	0	0	0	0	0	0.149475	0	0	0
GL01_R3	0.306481	0	0	0	0	0	0	0.00279756	0	0	0	0	0	0	0	0	0	0	0	0.0801755	0	0.0123559	0	0	0	0	0	0	0	0.0412852	0	0	0.0431926	0	0	0.0541709	0.105438	0	0	0	0	0	0	0	0	0.186991	0	0	0
GL02_R1	0.148837	0	0.00213373	0	0	0	0	0	0	0	0.0176517	0	0	0	0	0	0	0	0	0.014393	0	0.00785599	0	0	0	0	0	0	0	0.0106104	0	0	0.00834093	0	0	0.11623	0.253778	0	0	0	0	0	0	0	0	0.256086	0	0	0
GL02_R2	0.124908	0	0.00161001	0	0	0	0	0.00173229	0	0	0.0163447	0	0	0	0	0	0	0	0	0.0109848	0	0.00809081	0	0	0	0	0	0	0	0.0116777	0	0	0.00896715	0	0	0.117327	0.234144	0	0	0	0	0	0	0	0	0.225911	0	0	0
GL02_R3	0.185466	0	0	0	0	0	0	0.00274463	0	0	0.0106598	0	0	0	0	0	0	0	0	0.0117753	0	0.00132804	0	0	0	0	0	0	0	0.00359457	0	0	0.00458618	0	0	0.122109	0.270337	0	0	0	0	0	0	0	0	0.2164	0	0	0
GL03_R1	0.0674433	0	0.00183347	0	0	0	0	0	0	0	0.0175448	0	0	0	0	0	0	0	0	0.0247941	0	0.00304637	0	0	0	0	0	0	0	0.013483	0	0	0.00372334	0	0	0.0665407	0.169045	0	0	0	0	0	0	0	0	0.269773	0	0	0
GL03_R2	0.0884894	0	0	0	0	0	0	0	0	0.000583703	0.0250992	0	0	0	0	0	0	0	0	0.0362596	0	0.00576699	0	0	0	0	0	0	0	0.00749475	0	0	0.0049498	0	0	0.0671025	0.102382	0	0	0	0	0	0	0	0	0.294326	0	0	0
GL03_R3	0.069987	0	0	0	0	0	0	0	0	0	0.021111	0	0	0	0	0	0	0	0	0.0232553	0	0	0	0	0	0	0	0	0	0.0114508	0	0	0.0019011	0	0	0.0610341	0.116697	0	0	0	0	0	0	0	0	0.386255	0	0	0
GL04_R1	0.0256003	0	0.00282511	0	0	0	0	0.000697557	0	0	0.053398	0	0	0	0	0	0.00212755	0	0	0.0384005	0	0.00202292	0	0	0	0	0	0.175313	0.0128525	0.0022845	0	0	0.0271175	0	0	0.0239785	0.0633033	0	0	0	0	0	0	0	0	0.137628	0	0	0
GL04_R2	0.0193445	0	0	0	0	0	0	0	0	0	0.0551977	0	0	0	0	0	0	0	0	0.0369049	0	0.00574702	0	0	0	0	0	0.23112	0.011757	0.00918396	0	0	0.0197389	0	0	0.0227627	0.0528125	0	0	0	0	0	0	0	0	0.144577	0	0	0
GL04_R3	0.0120487	0	0	0	0	0	0	0	0	0	0.0604419	0	0	0	0	0	0	0	0	0.0582981	0	0.00373171	0	0	0	0	0	0.180135	0.0102622	0.00273924	0	0	0.0486314	0	0	0.0249509	0.0540106	0	0	0	0	0	0	0	0	0.161714	0	0	0
GL05_R1	0.0070354	0.000951327	0	0	0	0	0	0.00216814	0	0	0.22323	0	0	0	0	0	0	0	0	0.0497124	0.00446903	0.00199115	0	0	0	0	0	0.00820796	0.0064823	0.0013938	0	0	0.00316372	0	0	0.00982301	0.025	0	0	0	0	0	0	0	0	0.192367	0	0	0
GL05_R2	0.00857772	0	0	0	0	0	0	0.000968705	0	0	0.169383	0	0	0	0	0	0.00720279	0	0	0.0566848	0	0	0	0	0	0	0	0.00745278	0.0118119	0.00612471	0	0	0	0	0	0.00423418	0.02728	0	0	0	0	0	0	0	0	0.225521	0	0	0
GL05_R3	0.0067011	0.00117125	0	0	0	0	0	0	0	0.00264972	0.20159	0	0	0	0	0	0.00205449	0	0	0.0569306	0.0021889	0.000633628	0	0	0	0	0	0.0119621	0.0152071	0	0	0	0.00362896	0	0	0.0153031	0.0210057	0	0	0	0	0	0	0	0	0.181506	0	0	0
GL06_R1	0.00961661	0	0	0	0	0	0	0.000940929	0	0.00432189	0.19482	0	0	0	0	0	0	0	0	0.0173195	0	0.000924981	0	0	0	0	0	0.0235232	0.0192492	0	0	0	0.00255167	0	0	0.00783044	0.0120885	0	0	0	0	0	0	0	0	0.114235	0	0	0
GL06_R2	0.00209656	0	0	0	0	0	0	0	0	0	0.199438	0	0	0	0	0	0	0	0	0.0160601	0	0	0	0	0	0	0	0.0327512	0.0103403	0	0	0	0.00777561	0	0	0.0156733	0.0108899	0	0	0	0	0	0	0	0	0.135707	0	0	0
GL06_R3	0.00560243	0	0	0	0	0	0	0	0	0.00192796	0.239045	0	0	0	0	0	0	0	0	0.0149927	0.00260842	0	0	0	0	0	0	0.0511477	0.0212756	0	0	0	0.0112049	0	0	0	0.00864181	0	0	0	0	0	0	0	0	0.114271	0	0	0
GL07_R1	0	0	0	0	0	0	0	0	0	0	0.167068	0	0	0	0	0	0	0	0	0.00124049	0.005945	0.012756	0	0	0	0	0	0.0198479	0.0400468	0	0	0	0.00372148	0	0	0.0017086	0.154547	0	0	0	0	0	0	0	0	0.133879	0	0	0
GL07_R2	0.00833672	0	0	0	0	0	0	0.00957932	0	0	0.146017	0	0	0	0	0	0	0	0	0.00616782	0.00271113	0	0	0	0	0	0	0.0373684	0.105192	0	0	0	0.00241742	0	0	0.00598708	0.189553	0	0	0	0	0	0	0	0	0.0821924	0	0	0
GL07_R3	0.00783378	0	0	0	0	0	0	0.00812642	0	0	0.192513	0	0	0	0	0	0	0	0	0.0101299	0	0.00299395	0	0	0	0	0	0.0485334	0.0484659	0	0	0	0	0	0	0.00315152	0.208878	0	0	0	0	0	0	0	0	0.0772798	0	0	0
GL08_R1	0.00471016	0	0	0	0	0	0	0.0194581	0	0	0.186078	0	0	0	0	0	0	0	0	0.0149949	0.00190523	0.00164062	0	0	0	0	0	0.0449847	0.0675828	0.000793847	0	0	0.00208164	0	0	0.00998483	0.225505	0	0	0	0	0	0	0	0	0.0870585	0	0	0
GL08_R2	0.00332123	0.00150493	0	0	0	0	0	0.0203944	0	0	0.189673	0	0	0	0	0	0	0	0	0.00283688	0	0.00209306	0	0	0	0	0	0.0394741	0.0710777	0	0	0	0	0	0	0.0053105	0.235945	0	0	0	0	0	0	0	0	0.074987	0	0	0
GL08_R3	0.00783354	0	0.0016312	0	0	0	0	0.0251129	0	0	0.218201	0	0	0	0	0	0	0	0	0.016293	0.000929403	0.0026175	0	0	0	0	0	0.0630856	0.0709192	0	0	0	0.0033193	0	0	0.00407799	0.143849	0	0	0	0	0	0	0	0	0.0737453	0	0	0
GL09_R1	0.0109572	0	0	0	0	0	0	0.041112	0	0.00138851	0.204836	0	0	0	0	0	0	0	0	0.00289776	0	0.0179903	0	0	0	0	0	0.0290078	0.0640526	0.0048296	0	0	0.00223369	0	0	0.0126173	0.103082	0	0	0	0	0	0	0	0	0.0488394	0	0	0
GL09_R2	0.00145421	0	0	0	0	0	0	0.0202824	0	0.00394168	0.176074	0	0	0	0	0	0	0	0	0.0298879	0.0187134	0	0	0	0	0	0	0.0731315	0.0863342	0.00397995	0	0	0	0	0	0.00520455	0.0873292	0	0	0	0	0	0	0	0	0.0711798	0	0	0
GL09_R3	0.00393018	0	0	0	0	0	0	0.0561304	0	0.00236229	0.189882	0	0	0	0	0	0	0	0	0.0159089	0	0.00156789	0	0	0	0	0	0.0264869	0.095474	0	0	0	0.00288492	0	0	0.00614613	0.132999	0	0	0	0	0	0	0	0	0.0678583	0	0	0
GL10_R1	0.00333508	0	0	0	0	0	0	0.031183	0	0.0025966	0.294202	0	0	0	0	0	0	0	0	0.00200105	0	0.00300157	0	0	0	0	0	0.00726571	0.0661061	0.00240602	0	0	0.00083377	0	0.00197723	0.00300157	0.228644	0	0	0	0	0	0	0	0	0.0256325	0	0	0
GL10_R3	0.00159983	0	0	0	0	0	0	0.00745416	0	0	0.363865	0	0	0	0	0	0	0	0	0.00608287	0	0.00249644	0	0	0	0	0	0.0116911	0.075403	0	0	0	0	0	0	0.00202177	0.19961	0	0	0	0	0	0	0	0	0.0287091	0	0	0
GL11_R1	0	0	0	0	0	0	0	0.0282828	0	0	0.481152	0	0	0	0	0	0	0	0	0	0	0.00454546	0	0	0	0	0	0.00378788	0.0581726	0	0	0	0	0	0.00195133	0	0.172888	0	0	0	0	0	0	0	0	0.0230028	0	0	0
GL11_R2	0	0	0	0	0	0	0	0.0339211	0	0	0.48725	0	0	0	0	0	0	0	0	0.00156326	0	0	0	0	0	0	0	0.0154813	0.0802306	0	0	0	0	0	0	0	0.159285	0	0	0	0	0	0	0	0	0.0116992	0	0	0
GL11_R3	0.00336159	0	0	0	0	0	0	0.00934481	0	0	0.506966	0	0	0	0	0	0	0	0	0.000549695	0	0.00137424	0	0	0	0	0	0.00471469	0.0886911	0	0	0	0	0	0	0	0.156261	0	0	0	0	0	0	0	0	0.00558151	0	0	0
GL12_R1	0.00286393	0	0	0	0	0	0	0.0512364	0	0	0.590144	0	0	0	0	0	0	0	0	0.00251467	0	0.00296871	0	0	0	0	0	0	0.0178821	0	0	0	0	0	0	0	0.213398	0	0	0	0	0	0	0	0	0.00132719	0	0	0
GL12_R2	0	0	0	0	0	0	0	0.0473257	0	0	0.732127	0	0	0	0	0	0	0	0	0.00206249	0	0	0	0	0	0	0	0.00119847	0.0105912	0	0	0	0	0	0	0	0.126815	0	0	0	0	0	0	0	0	0.00309373	0	0	0
GL12_R3	0	0	0	0	0	0	0	0.0748357	0	0	0.567419	0	0	0	0	0	0	0	0	0.00435246	0	0	0	0	0	0	0	0.00124356	0.015278	0	0	0	0	0	0	0	0.224862	0	0	0	0	0	0	0	0	0.00350862	0	0	0
GL13_R1	0.15273	0	0.00206589	0	0	0	0	0.00459729	0	0	0.0415655	0	0	0	0	0	0	0	0	0.0115604	0	0.00199409	0	0	0	0	0	0	0	0.0166371	0	0	0.0132082	0	0	0.0980149	0.262664	0	0	0	0	0	0	0	0	0.179583	0	0	0
GL13_R2	0.149203	0	0	0	0	0	0	0.00717277	0	0	0.040005	0	0	0	0	0	0	0	0	0.0142661	0	0.0047234	0	0	0	0	0	0	0	0.0294979	0	0	0.0142414	0	0	0.0996557	0.169572	0	0	0	0	0	0	0	0	0.244259	0	0	0
GW01_R1	0.00921885	0	0	0	0	0	0	0.000539401	0	0	0	0	0	0	0	0	0	0.0749032	0	0	0.0011401	0.00399647	0	0	0	0	0	0.311296	0	0.00115236	0	0	0	0	0	0	0.0435934	0	0	0	0	0	0.389975	0	0	0.0299245	0	0	0
GW01_R2	0.00986371	0	0	0	0	0	0	0	0	0	0	0	0	0	0	0	0	0.0366839	0	0	0	0	0	0	0	0	0	0.0416222	0.00195597	0.0023233	0	0	0	0	0	0	0.0140001	0	0	0	0	0	0.586042	0	0	0.0668065	0	0	0
GW01_R3	0.00365813	0	0	0	0	0	0	0	0	0	0	0	0	0	0	0	0	0.0411236	0	0	0	0	0	0	0	0	0	0.0627012	0	0.00570053	0	0	0	0	0	0	0.02169	0	0	0	0	0	0.576998	0	0	0.0430828	0	0	0
GW02_R1	0.481414	0	0	0	0	0	0	0.00417377	0	0	0	0	0	0	0	0	0	0.0344123	0	0	0	0	0	0	0	0	0	0.264838	0	0	0	0	0	0	0	0	0.0886712	0	0	0	0	0	0	0	0	0.00255537	0	0	0
GW02_R2	0.465172	0	0	0	0	0	0	0.00457721	0	0	0	0	0	0	0	0	0	0.0325321	0	0	0	0	0	0	0	0	0	0.252456	0	0	0	0	0	0	0	0	0.0986836	0	0	0	0	0	0	0	0	0.00680592	0	0	0
GW02_R3	0.719154	0	0	0	0	0	0	0.0168717	0	0	0	0	0	0	0	0	0	0.0142847	0	0	0	0	0	0	0	0	0	0.0808694	0	0	0	0	0	0	0	0	0.0448521	0	0	0	0	0	0	0	0	0.00715795	0	0.00067676	0
GW03_R1	0.460139	0	0	0	0	0	0	0.00759054	0	0	0	0	0	0	0	0	0	0.162115	0	0	0	0.00150656	0	0	0	0	0	0.0634899	0	0	0	0	0	0	0	0	0.0430941	0	0	0	0	0	0.14616	0	0	0.0131816	0	0	0
GW03_R2	0.436266	0	0	0	0	0	0	0.001773	0	0	0	0	0	0	0	0	0	0.166796	0	0	0	0.00467859	0	0	0	0	0	0.067711	0	0	0	0	0	0	0	0	0.0211488	0	0	0	0	0	0.179971	0	0	0.00922296	0	0	0
GW03_R3	0.453042	0	0	0	0	0	0	0.0114538	0	0	0	0	0	0	0	0	0	0.145827	0	0	0	0	0	0	0	0	0	0.0557297	0	0	0	0	0	0	0	0	0.0570227	0	0	0	0	0	0.130963	0	0	0.0194304	0	0	0
GW04_R1	0.00312514	0	0	0	0	0	0	0	0	0	0	0	0	0	0	0	0	0.358699	0	0	0	0	0	0	0	0	0	0.350306	0	0	0	0	0	0	0	0	0.0466092	0	0	0	0	0	0.0630832	0	0	0	0	0	0
GW04_R2	0	0	0	0	0	0	0	0.0292861	0	0	0	0	0	0	0	0	0	0.299996	0	0	0	0.00259581	0	0	0	0	0	0.431264	0	0	0	0	0	0	0	0	0.0183837	0	0	0	0	0	0.0348371	0	0	0.00878583	0	0	0
GW04_R3	0	0	0	0	0	0	0	0.0239614	0	0	0	0	0	0	0	0	0	0.326133	0	0	0	0	0	0	0	0	0	0.447677	0	0	0	0	0	0	0	0	0.00593055	0	0	0	0	0	0.0197845	0	0	0.00411313	0	0.0148104	0
GW05_R1	0.113849	0	0	0	0	0	0	0.026711	0	0	0	0	0	0	0	0	0	0.408991	0	0	0	0	0	0	0	0	0	0.246494	0	0	0	0	0	0	0	0	0.0455366	0	0	0	0	0	0.0292542	0	0	0.000724607	0	0.000895103	0
GW05_R2	0.129438	0	0	0	0	0	0	0.025505	0	0	0	0	0	0	0	0	0	0.3209	0	0	0	0	0	0	0	0	0	0.236646	0	0	0	0	0	0	0	0	0.0600093	0	0	0	0	0	0.0512854	0	0	0.00104339	0	0.00157957	0
GW05_R3	0.0830291	0	0	0	0	0	0	0.0220998	0	0	0	0	0	0	0	0	0	0.384181	0	0	0	0	0	0	0	0	0	0.330369	0	0	0	0	0	0	0	0	0.0186044	0	0	0	0	0	0.0601542	0	0	0.00405914	0	0	0
GW06_R1	0	0	0	0	0	0	0	0.0573201	0.0025468	0	0	0	0	0	0	0	0	0.0900469	0	0	0	0	0	0	0	0	0	0.458894	0	0	0	0	0	0	0	0	0.0142159	0	0	0	0	0	0	0	0	0.000791042	0	0	0
GW06_R2	0	0	0	0	0	0	0	0.0660051	0	0	0	0	0	0	0	0	0	0.153055	0	0	0	0	0	0	0	0	0	0.388506	0	0	0	0	0	0	0	0	0.0191447	0	0	0	0	0	0.00734666	0	0	0.00103312	0	0	0
GW06_R3	0	0	0	0	0	0	0	0.0279648	0.0020767	0	0	0	0	0	0	0	0	0.094903	0	0	0	0	0	0	0	0	0	0.491492	0	0	0	0	0	0	0	0	0.0141135	0	0	0	0	0	0	0	0	0.0110287	0	0	0
GW07_R1	0	0	0	0	0	0	0	0.021924	0	0	0	0	0	0	0	0	0	0.234669	0	0	0	0	0	0	0	0	0	0.541595	0	0	0	0	0	0	0	0	0.0386953	0	0	0	0	0	0.00284495	0	0	0.00156174	0	0	0
GW07_R2	0	0	0	0	0	0	0	0.020868	0	0	0	0	0	0	0	0	0	0.267017	0	0	0	0	0	0	0	0	0	0.520561	0	0	0	0	0	0	0	0	0.0270788	0	0	0	0	0	0.00942569	0	0	0.002382	0	0	0
GW07_R3	0	0	0	0	0	0	0	0.0238611	0	0	0	0	0	0	0	0	0	0.282658	0	0	0	0.00265954	0	0	0	0	0	0.41671	0	0	0	0	0	0	0	0	0.0286722	0	0	0	0	0	0.00174812	0	0	0	0	0	0
GW08_R1	0	0	0	0	0	0	0	0.0106804	0	0	0	0	0	0	0	0	0	0.387875	0	0	0	0	0	0	0	0	0	0.28675	0	0	0	0	0	0	0	0.00828144	0.013041	0	0	0	0	0	0.00552521	0	0	0	0	0	0
GW08_R2	0	0	0	0	0	0	0	0.0175938	0	0	0	0	0	0	0	0	0	0.387595	0	0	0	0	0	0	0	0	0	0.322332	0	0	0	0	0	0	0	0.00879387	0.00384996	0	0	0	0	0	0.00256764	0	0	0	0	0	0
GW08_R3	0	0	0	0	0	0	0	0.0177774	0	0	0	0	0	0	0	0	0	0.478051	0	0	0	0	0	0	0	0	0	0.259627	0	0	0	0	0	0	0	0.00664574	0.0015876	0	0	0	0	0	0.00485509	0	0	0.00407975	0	0	0
GW09_R1	0	0	0	0	0	0	0	0.0141191	0	0	0	0	0	0	0	0	0	0.348056	0	0	0	0	0	0	0	0	0	0.219992	0	0	0	0	0	0	0	0.0162242	0.00260123	0	0	0	0	0	0.00140788	0	0	0	0	0.0306248	0
GW09_R2	0	0	0	0	0	0	0	0.0183895	0	0	0	0	0	0	0	0	0	0.393624	0	0	0	0	0	0	0	0	0	0.223904	0	0	0	0	0	0	0	0.0324301	0.00834567	0	0	0	0	0	0.000641975	0	0	0.00225727	0	0.0489661	0
GW09_R3	0	0	0	0	0	0	0	0.0136043	0	0	0	0	0	0	0	0	0	0.299661	0	0	0	0	0	0	0	0	0	0.307923	0	0	0	0	0	0	0	0.0282692	0.00403284	0	0	0	0	0	0.00725387	0	0	0	0	0.028662	0
GW10_R1	0	0	0	0	0	0	0	0.00346012	0	0.0141928	0	0	0	0	0	0	0	0.0620605	0	0	0	0.026668	0	0	0	0	0	0.105876	0.00369428	0	0	0.00259247	0	0	0	0.00532085	0.0540709	0	0	0	0	0	0.0124104	0	0	0.00675193	0	0.690662	0
GW10_R2	0	0	0	0	0	0	0	0.000866992	0	0.0175876	0	0	0	0	0	0	0	0.0787862	0	0	0	0.0202436	0	0	0	0	0	0.125329	0.00349549	0	0	0.00125232	0	0	0	0.00751393	0.0451662	0	0	0	0	0	0.0191014	0	0	0.00469277	0	0.664901	0
GW10_R3	0	0.000820588	0	0	0	0	0	0.00667789	0	0.0113609	0	0	0	0	0	0	0	0.0713629	0	0	0	0.0248723	0	0	0	0	0	0.135539	0.00667789	0	0	0	0	0	0	0.00592804	0.0498578	0	0	0	0	0	0.0174021	0	0	0.0108516	0	0.651377	0
GW11_R1	0	0	0	0	0	0	0	0.000610069	0	0.00661314	0	0	0	0	0	0	0	0.021511	0	0	0	0.0053076	0	0	0	0	0	0.673565	0	0	0	0.00306254	0	0	0	0.00164719	0.00363601	0	0	0	0	0	0	0	0	0	0	0.276739	0
GW11_R2	0	0	0	0	0	0	0	0.00102606	0	0.00793349	0	0	0	0	0	0	0	0.0203203	0	0	0	0.00766904	0	0	0	0	0	0.68521	0	0	0	0.00378692	0	0	0	0.00315224	0.0014386	0	0	0	0	0	0	0	0	0	0	0.263741	0
GW11_R3	0	0	0	0	0	0	0	0.00141773	0	0.00921525	0	0	0	0	0	0	0	0.0279247	0	0	0	0.0104354	0	0	0	0	0	0.680325	0	0	0	0.00109235	0	0	0	0.00549661	0.00971494	0	0	0	0	0	0	0	0	0	0	0.248684	0
LB01_R1	0	0	0	0	0	0	0	0	0	0	0	0	0	0	0	0	0	0	0	0	0	0	0	0	0	0	0	0	0	0	0	0	0	0	0	0	0	0	0	0	0	0	0	0	0	0	0	0	0
LB01_R2	0	0	0	0	0	0	0	0	0	0	0	0	0	0	0	0	0	0	0	0	0	0	0	0	0	0	0	0	0	0	0	0	0	0	0	0	0	0	0	0	0	0	0	0	0	0	0	0	0
LB01_R3	0	0	0	0	0	0	0	0	0	0	0	0	0	0	0	0	0	0	0	0	0	0	0	0	0	0	0	0	0	0	0	0	0	0	0	0	0	0	0	0	0	0	0	0	0	0	0	0	0
LB02_R2	0	0	0	0	0	0	0	0	0	0	0	0	0	0	0	0	0	0	0	0	0	0	0	0	0	0	0	0	0	0	0	0	0	0	0	0	0	0	0	0	0	0	0	0	0	0	0	0	0
LB02_R3	0	0	0	0	0	0	0	0	0	0	0	0	0	0	0	0	0	0	0	0	0	0	0	0	0	0	0	0	0	0	0	0	0	0	0	0	0	0	0	0	0	0	0	0	0	0	0	0	0
LB03_R2	0	0	0	0	0	0	0	0	0	0	0	0	0	0	0	0	0	0	0	0	0	0	0	0	0	0	0	0	0	0	0	0	0	0	0	0	0	0	0	0	0	0	0	0	0	0	0	0	0
LB03_R3	0	0	0	0	0	0	0	0	0	0	0	0	0	0	0	0	0	0	0	0	0	0	0	0	0	0	0	0	0	0	0	0	0	0	0	0	0	0	0	0	0	0	0	0	0	0	0	0	0
LB07_R3	0	0	0	0	0	0	0	0	0	0	0	0	0	0	0	0	0	0	0	0	0	0	0	0	0	0	0	0	0	0	0	0	0	0	0	0	0	0	0	0	0	0	0	0	0	0	0	1	0
LB12_R2	0	0	0	0	0	0	0	0	0	0	0	0	0	0	0	0	0	0	0	0	0	0	0	0	0	0	0	0	0	0	0	0	0	0	0	0	0	0	0	0	0	0	0	0	0	0	0	0	0
LB14_R1	0	0	0	0	0	0	0	0	0	0	0	0	0	0	0	0	0	0.153267	0	0	0	0	0	0	0	0	0	0	0	0	0	0	0	0	0	0	0	0	0	0	0	0	0	0	0	0	0	0	0
LB14_R2	0	0	0	0	0	0	0	0	0	0	0	0	0	0	0	0	0	0.20439	0	0	0	0	0	0	0	0	0	0	0	0	0	0	0	0	0	0	0	0	0	0	0	0	0	0	0	0	0	0	0
LB14_R3	0	0	0	0	0	0	0	0	0	0	0	0	0	0	0	0	0	0.10895	0	0	0	0	0	0	0	0	0	0	0	0	0	0	0	0	0	0	0	0	0	0	0	0	0	0	0	0	0	0	0
PC_plate3	0	0	0	0	0	0	0	0	0	0	0	0	0	0	0	0	0	0	0	0	0	0	0	0	0	0	0	1	0	0	0	0	0	0	0	0	0	0	0	0	0	0	0	0	0	0	0	0	0
SK01_R2	0	0	0	0	0.133325	0	0	0	0	0	0	0	0	0	0	0	0	0	0	0.00103516	0	0	0.0305109	0.511229	0	0.00364938	0	0	0	0	0	0	0.00789529	0.00085971	0	0	0	0	0	0.0126325	0	0	0	0	0.149081	0	0	0	0.126132
SK01_R3	0	0	0	0	0.386968	0	0	0	0	0	0	0	0	0	0	0	0	0	0.00387359	0.00230925	0	0	0.0726111	0.289886	0	0.0175429	0	0	0	0	0	0	0.0570423	0.000651806	0	0	0	0	0	0.0351416	0	0	0	0	0.133974	0	0	0	0
SK02_R2	0	0	0	0	0.288329	0.0617749	0	0	0	0	0	0.00337343	0	0	0	0	0	0	0	0.0388631	0	0	0.041107	0.234369	0	0	0	0	0	0	0	0	0.158734	0	0	0	0	0	0	0.0574093	0	0	0.0194926	0	0.0965472	0	0	0	0
SK02_R3	0	0	0	0	0.177236	0	0	0	0	0	0	0	0	0	0	0	0	0	0	0.0719413	0	0	0.0915419	0.142762	0	0	0	0	0	0	0	0	0.237377	0.0150916	0	0	0	0	0	0.0803946	0	0	0.0328612	0	0.150795	0	0	0	0
SK03_R1	0	0	0	0	0.163715	0	0	0	0	0	0	0.017511	0	0	0	0	0	0	0	0.0832043	0	0	0	0.263315	0.00506286	0.0431349	0	0	0	0	0	0	0.194525	0.00342169	0	0	0	0	0	0.0524401	0	0	0.0169536	0	0.156716	0	0	0	0
SK03_R3	0	0	0	0	0.00793722	0	0	0	0	0	0	0	0	0	0	0	0	0	0	0.0988996	0	0	0.0775683	0.268693	0	0.0929467	0	0	0	0	0	0	0.163841	0.00699017	0	0	0	0	0	0.061288	0.00157843	0	0.0358077	0	0.18445	0	0	0	0
SK09_R1	0	0	0	0	0.0534742	0	0	0	0	0	0	0.0521126	0	0	0	0	0	0	0.0263522	0.0382151	0	0	0.000914794	0.0949453	0.0852598	0	0	0	0	0	0	0	0.127965	0	0	0	0	0.028157	0	0.0138846	0	0	0.0213397	0	0.00730539	0	0	0	0.00571039
TW03_R1	0	0	0	0	0	0	0	0	0	0	0	0	0	0	0	0	0	0	0	0	0	0	0	0	0	0	0	0	0	0	0	0	0	0	0	0	0	0	0	0	0	0	0	0	0	0	0	0	0
TW03_R2	0	0	0	0	0	0	0	0	0	0	0	0	0	0	0	0	0	0	0	0	0	0	0	0	0	0	0	0	0	0	0	0	0	0	0	0	0	0	0	0	0	0	0	0	0	0	0	0	0
TW04_R1	0	0	0	0	0	0	0	0	0	0	0	0	0	0	0	0	0	0	0	0	0	0	0	0	0	0	0	0	0	0	0	0	0	0	0	0	0	0	0	0	0	0	0	0	0	0	0	0	0
TW05_R1	0	0	0	0	0	0	0	0	0	0	0	0	0	0	0	0	0.0055343	0.333903	0	0	0	0	0	0	0	0	0	0	0	0	0	0	0	0	0	0	0	0	0	0	0	0	0	0	0	0	0	0	0
TW05_R2	0	0	0	0	0	0	0	0	0	0	0	0	0	0	0	0	0	0.549075	0	0	0	0	0	0	0	0	0	0	0	0	0	0	0	0	0	0	0	0	0	0	0	0	0	0	0	0	0	0	0
TW05_R3	0	0	0	0	0	0	0	0	0	0	0	0	0	0	0	0	0	0.491268	0	0	0	0	0	0	0	0	0	0	0	0	0	0	0	0	0	0	0	0	0	0	0	0	0	0	0	0	0	0	0
TW06_R1	0	0	0	0	0	0	0	0	0	0	0	0	0	0	0	0	0	0.606866	0	0	0	0	0	0	0	0	0	0	0	0	0	0	0	0	0	0	0	0	0	0	0	0	0	0	0	0	0	0	0
TW06_R2	0	0	0	0	0	0	0	0	0	0	0	0	0	0	0	0	0	0.568616	0	0	0	0	0	0	0	0	0	0	0	0	0	0	0	0	0	0	0	0	0	0	0	0	0	0	0	0	0	0	0
TW06_R3	0	0	0	0	0	0	0	0	0	0	0	0	0	0	0	0	0	0.580252	0	0	0	0	0	0	0	0	0	0	0	0	0	0	0	0	0	0	0	0	0	0	0	0	0	0	0	0	0	0	0
TW07_R1	0	0	0	0	0	0	0	0	0	0	0	0	0	0	0	0	0	0.594118	0	0	0	0	0	0	0	0	0	0	0	0	0	0	0	0	0	0	0	0	0	0	0	0	0	0	0	0	0	0	0
TW07_R2	0	0	0	0	0	0	0	0	0	0	0	0	0	0	0	0	0	0.623791	0	0	0	0	0	0	0	0	0	0	0	0	0	0	0	0	0	0	0	0	0	0	0	0	0	0	0	0	0	0	0
TW07_R3	0	0	0	0	0	0	0	0.0160044	0	0	0	0	0	0	0	0	0	0.656181	0	0	0	0	0	0	0	0	0	0	0	0	0	0	0	0	0	0	0	0	0	0	0	0	0	0	0	0	0	0	0
TW08_R1	0	0	0	0	0	0	0	0.00579068	0	0	0	0	0	0	0	0	0	0.383079	0	0	0	0	0	0	0	0	0	0	0	0	0	0	0	0	0	0	0	0	0	0	0	0	0	0	0	0	0	0	0
TW08_R2	0	0	0	0	0	0	0	0	0	0	0	0	0	0	0	0	0	0.302343	0	0	0	0	0	0	0	0	0	0	0	0	0	0	0	0	0	0	0	0	0	0	0	0	0	0	0	0	0	0	0
TW08_R3	0	0	0	0	0	0	0	0.0122528	0	0	0	0	0	0	0	0	0	0.37037	0	0	0	0	0	0	0	0	0	0	0	0	0	0	0	0	0	0	0	0	0	0	0	0	0	0	0	0	0	0	0
TW09_R1	0	0	0	0	0	0	0	0	0	0	0	0	0	0	0	0	0	0.357253	0	0	0	0	0	0	0	0	0	0	0	0	0	0	0	0	0	0	0	0	0	0	0	0	0	0	0	0	0	0	0
TW09_R2	0	0	0	0	0	0	0	0.0151415	0	0	0	0	0	0	0	0	0	0.370639	0	0	0	0	0	0	0	0	0	0	0	0	0	0	0	0	0	0	0	0	0	0	0	0	0	0	0	0	0	0	0
TW09_R3	0	0	0	0	0	0	0	0	0	0	0	0	0	0	0	0	0	0.395107	0	0	0	0	0	0	0	0	0	0	0	0	0	0	0	0	0	0	0	0	0	0	0	0	0	0	0	0	0	0	0
TW10_R1	0	0	0	0	0	0	0	0	0	0	0	0	0	0	0	0	0	0.390207	0	0	0	0	0	0	0	0	0	0	0	0	0	0	0	0	0	0	0	0	0	0	0	0	0	0	0	0	0	0.0210098	0
TW10_R2	0	0	0	0	0	0	0	0.00799932	0	0	0	0	0	0	0	0	0.00292174	0.531501	0	0	0	0	0	0	0	0	0	0	0	0	0	0	0	0	0	0	0	0	0	0	0	0	0	0	0	0	0	0.0173602	0
TW10_R3	0	0	0	0	0	0	0	0.00495949	0	0	0	0	0	0	0	0	0.00251467	0.525688	0	0	0	0	0	0	0	0	0	0	0	0	0	0	0	0	0	0	0	0	0	0	0	0	0	0	0	0	0	0.0165724	0
TW11_R1	0	0	0	0	0	0	0	0.0205746	0	0.0152868	0	0	0	0	0	0	0	0.207031	0	0	0	0	0	0	0	0	0	0.100105	0	0	0	0	0	0	0	0	0	0	0	0	0	0	0	0	0	0	0	0.517873	0
TW11_R2	0	0	0	0	0	0	0	0.00753968	0	0.00912698	0	0	0	0	0	0	0	0.167262	0	0	0	0	0	0	0	0	0	0.0871032	0	0	0	0	0	0	0	0	0	0	0	0	0	0	0	0	0	0	0	0.62877	0
TW11_R3	0	0	0	0	0	0	0	0.00764234	0	0.00878869	0	0	0	0	0	0	0	0.214368	0	0	0	0	0	0	0	0	0	0.0982041	0	0	0	0	0	0	0	0	0	0	0	0	0	0	0	0	0	0	0	0.560183	0
TW12_R1	0	0	0	0	0	0	0	0.0158416	0	0.0323432	0	0	0	0	0	0	0	0.0917492	0	0	0	0	0	0	0	0	0	0.0290429	0	0	0	0	0	0	0	0	0	0	0	0	0	0	0	0	0	0	0	0.776238	0
TW12_R2	0	0	0	0	0	0	0	0.00961311	0	0.0194632	0	0	0	0	0	0	0	0.0671563	0	0	0	0.00148935	0	0	0	0	0	0.0141489	0	0	0	0	0	0	0	0	0	0	0	0	0	0	0	0	0	0	0	0.84399	0
TW12_R3	0	0	0	0	0	0	0	0.0100549	0	0.0265947	0	0	0	0	0	0	0	0.0678016	0	0	0	0.000573565	0	0	0	0	0	0.0281632	0.000639895	0	0	0	0	0	0	0	0	0	0	0	0	0	0	0	0	0	0	0.806631	0
[truncated: 19 more columns]

## Sheet: Figure 1c, 2b&e, 3c&f, 4c&d
	1;Acanthocephala <thorny-headed worm>;Palaeacanthocephala;Echinorhynchidae;Acanthocephalus;Acanthocephalus nanus;NA;NA;NA;NA;NA;NA;NA;NA;NA;NA;NA;NA;NA;NA;NA;NA;NA;NA;NA;NA;NA;NA;NA	10;Annelida;Clitellata;Oligochaeta <Metazoa>;Moniligastrida;Moniligastridae;Drawida;Drawida sp. br;NA;NA;NA;NA;NA;NA;NA;NA;NA;NA;NA;NA;NA;NA;NA;NA;NA;NA;NA;NA;NA	1000;Arthropoda;Mandibulata;Pancrustacea;Hexapoda;Insecta;Dicondylia;Pterygota <winged insects>;Neoptera;Paraneoptera;Hemiptera;Prosorrhyncha;Heteroptera;Euheteroptera;Neoheteroptera;Panheteroptera;Leptopodomorpha;Saldidae;Saldinae;Saldula;Saldula sp. YT-2009;NA;NA;NA;NA;NA;NA;NA;NA	1001;Arthropoda;Mandibulata;Myriapoda;Diplopoda;Helminthomorpha;Julida;Julidae;unclassified Julidae;Julidae sp. QY-2009;NA;NA;NA;NA;NA;NA;NA;NA;NA;NA;NA;NA;NA;NA;NA;NA;NA;NA;NA	1004;Arthropoda;Mandibulata;Pancrustacea;Crustacea;Multicrustacea;Hexanauplia;Copepoda;Neocopepoda;Gymnoplea;Calanoida;Temoridae;Eurytemora;Eurytemora affinis;NA;NA;NA;NA;NA;NA;NA;NA;NA;NA;NA;NA;NA;NA;NA	1005;Arthropoda;Mandibulata;Pancrustacea;Crustacea;Multicrustacea;Malacostraca;Eumalacostraca;Eucarida;Decapoda;Pleocyemata;Caridea;Alpheoidea;Alpheidae;unclassified Alpheidae;Alpheidae sp. BOLD:ACR5024;NA;NA;NA;NA;NA;NA;NA;NA;NA;NA;NA;NA;NA	1006;Arthropoda;Mandibulata;Pancrustacea;Crustacea;Multicrustacea;Hexanauplia;Copepoda;Neocopepoda;Podoplea;Cyclopoida;Cyclopidae;Acanthocyclops;Acanthocyclops viridis;NA;NA;NA;NA;NA;NA;NA;NA;NA;NA;NA;NA;NA;NA;NA	1007;Arthropoda;Mandibulata;Pancrustacea;Crustacea;Multicrustacea;Malacostraca;Eumalacostraca;Peracarida;Amphipoda;Senticaudata;Gammarida;Gammaridira;Gammaroidea;Gammaridae;Echinogammarus;Echinogammarus veneris;NA;NA;NA;NA;NA;NA;NA;NA;NA;NA;NA;NA	1008;Arthropoda;Mandibulata;Pancrustacea;Crustacea;Multicrustacea;Hexanauplia;Copepoda;Neocopepoda;Gymnoplea;Calanoida;Diaptomidae;Eudiaptomus;environmental samples <Eudiaptomus>;Eudiaptomus environmental sample;NA;NA;NA;NA;NA;NA;NA;NA;NA;NA;NA;NA;NA;NA	101;Annelida;Clitellata;Oligochaeta <Metazoa>;Haplotaxida;Tubificina;Naididae;Naidinae;Nais <Oligochaeta>;Nais stolci;NA;NA;NA;NA;NA;NA;NA;NA;NA;NA;NA;NA;NA;NA;NA;NA;NA;NA;NA	1010;Arthropoda;Mandibulata;Pancrustacea;Hexapoda;Collembola;Entomobryomorpha;Tomoceroidea;Tomoceridae;Tomocerus;Tomocerus violaceus;NA;NA;NA;NA;NA;NA;NA;NA;NA;NA;NA;NA;NA;NA;NA;NA;NA;NA	1011;Arthropoda;Chelicerata;Arachnida;Acari;Acariformes;Trombidiformes;Prostigmata;Anystina;Parasitengona;Hydracarina;Hygrobatoidea;Feltriidae;Feltria;Feltria sp. HPHyd017;NA;NA;NA;NA;NA;NA;NA;NA;NA;NA;NA;NA;NA;NA	1014;Arthropoda;Mandibulata;Pancrustacea;Crustacea;Oligostraca;Ostracoda;Podocopa;Podocopida;Cypridocopina;Cypridoidea;Cyprididae;unclassified Cyprididae;Cyprididae sp. CH-2004;NA;NA;NA;NA;NA;NA;NA;NA;NA;NA;NA;NA;NA;NA;NA	1015;Arthropoda;Mandibulata;Pancrustacea;Crustacea;Branchiopoda;Phyllopoda;Diplostraca;Cladocera;Anomopoda;Daphniidae;Daphnia;Daphnia magna;NA;NA;NA;NA;NA;NA;NA;NA;NA;NA;NA;NA;NA;NA;NA;NA	1016;Arthropoda;Mandibulata;Pancrustacea;Hexapoda;Insecta;Dicondylia;Pterygota <winged insects>;Neoptera;Holometabola;Amphiesmenoptera;Trichoptera;Annulipalpia;Hydropsychoidea;Hydropsychidae;Hydropsychinae;Hydropsyche;Hydropsyche sp. NC-1995;NA;NA;NA;NA;NA;NA;NA;NA;NA;NA;NA	1017;Arthropoda;Chelicerata;Arachnida;Acari;Parasitiformes;Mesostigmata;Monogynaspida;Gamasina;Parasitoidea;Parasitidae;Parasitinae;Poecilochirus;Poecilochirus sp. AL6585;NA;NA;NA;NA;NA;NA;NA;NA;NA;NA;NA;NA;NA;NA;NA	1018;Arthropoda;Mandibulata;Pancrustacea;Crustacea;Multicrustacea;Hexanauplia;Copepoda;Neocopepoda;Gymnoplea;Calanoida;Diaptomidae;Eudiaptomus;environmental samples <Eudiaptomus>;Eudiaptomus environmental sample;NA;NA;NA;NA;NA;NA;NA;NA;NA;NA;NA;NA;NA;NA	1019;Arthropoda;Mandibulata;Pancrustacea;Hexapoda;Collembola;Entomobryomorpha;Isotomoidea;Isotomidae;Isotominae;Isotoma <springtail>;Isotoma anglicana;NA;NA;NA;NA;NA;NA;NA;NA;NA;NA;NA;NA;NA;NA;NA;NA;NA	1020;Arthropoda;Mandibulata;Pancrustacea;Hexapoda;Insecta;Dicondylia;Pterygota <winged insects>;Palaeoptera;Odonata;Zygoptera;Calopterygoidea;Calopterygidae;Hetaerina;Hetaerina medinai;NA;NA;NA;NA;NA;NA;NA;NA;NA;NA;NA;NA;NA;NA	1021;Arthropoda;Chelicerata;Arachnida;Araneae;Araneomorphae;Entelegynae;Orbiculariae;Araneoidea;Linyphiidae;Linyphiinae;Porrhomma;Porrhomma sp. 24 SL-2010;NA;NA;NA;NA;NA;NA;NA;NA;NA;NA;NA;NA;NA;NA;NA;NA	1023;Arthropoda;Mandibulata;Pancrustacea;Crustacea;Multicrustacea;Malacostraca;Eumalacostraca;Peracarida;Mysidacea;Mysida;Mysidae;Mysinae;Mysini;Hemimysis;Hemimysis abyssicola;NA;NA;NA;NA;NA;NA;NA;NA;NA;NA;NA;NA;NA	1024;Arthropoda;Mandibulata;Myriapoda;Diplopoda;Helminthomorpha;Julida;Blaniulidae;Proteroiulus;Proteroiulus fuscus;NA;NA;NA;NA;NA;NA;NA;NA;NA;NA;NA;NA;NA;NA;NA;NA;NA;NA;NA	1025;Arthropoda;Mandibulata;Myriapoda;Chilopoda;Pleurostigmophora;Lithobiomorpha;Henicopidae;Henicopinae;Henicopini;Paralamyctes;environmental samples <Paralamyctes>;Paralamyctes environmental sample;NA;NA;NA;NA;NA;NA;NA;NA;NA;NA;NA;NA;NA;NA;NA;NA	1026;Arthropoda;Mandibulata;Pancrustacea;Hexapoda;Insecta;Dicondylia;Pterygota <winged insects>;Neoptera;Holometabola;Amphiesmenoptera;Trichoptera;Integripalpia;Hydroptiloidea;Hydroptilidae;Hydroptilinae;Hydroptilini;Oxyethira;Oxyethira dualis;NA;NA;NA;NA;NA;NA;NA;NA;NA;NA	1028;Arthropoda;Chelicerata;Arachnida;Acari;Acariformes;Trombidiformes;Prostigmata;Anystina;Parasitengona;Hydracarina;Hydryphantoidea;Hydryphantidae;Wandesia;Wandesia sp. HPHyd092;NA;NA;NA;NA;NA;NA;NA;NA;NA;NA;NA;NA;NA;NA	1029;Arthropoda;Mandibulata;Pancrustacea;Crustacea;Oligostraca;Ostracoda;Podocopa;Podocopida;Cypridocopina;Cypridoidea;Candonidae;Undulacandona;Undulacandona koreana;NA;NA;NA;NA;NA;NA;NA;NA;NA;NA;NA;NA;NA;NA;NA	103;Annelida;Clitellata;Oligochaeta <Metazoa>;Enchytraeida;Enchytraeidae;Mesenchytraeus;Mesenchytraeus flavus;NA;NA;NA;NA;NA;NA;NA;NA;NA;NA;NA;NA;NA;NA;NA;NA;NA;NA;NA;NA;NA	1030;Arthropoda;Mandibulata;Myriapoda;Diplopoda;Helminthomorpha;Julida;Julidae;Ophyiulus;Ophyiulus pilosus;NA;NA;NA;NA;NA;NA;NA;NA;NA;NA;NA;NA;NA;NA;NA;NA;NA;NA;NA	1031;Arthropoda;Mandibulata;Myriapoda;Diplopoda;Helminthomorpha;Julida;Julidae;unclassified Julidae;Julidae sp. QY-2009;NA;NA;NA;NA;NA;NA;NA;NA;NA;NA;NA;NA;NA;NA;NA;NA;NA;NA;NA	1032;Arthropoda;Mandibulata;Pancrustacea;Hexapoda;Insecta;Dicondylia;Pterygota <winged insects>;Neoptera;Paraneoptera;Hemiptera;Auchenorrhyncha;Fulgoromorpha;Fulgoroidea;Lophopidae;Lophops;Lophops sp. JMU-2006-1;NA;NA;NA;NA;NA;NA;NA;NA;NA;NA;NA;NA	1035;Arthropoda;Mandibulata;Pancrustacea;Hexapoda;Collembola;Symphypleona;Sminthurididae;Sminthurides;Sminthurides aquaticus;NA;NA;NA;NA;NA;NA;NA;NA;NA;NA;NA;NA;NA;NA;NA;NA;NA;NA;NA	1038;Arthropoda;Mandibulata;Pancrustacea;Crustacea;Multicrustacea;Malacostraca;Eumalacostraca;Eucarida;Decapoda;Pleocyemata;Brachyura;Eubrachyura;Heterotremata;Xanthoidea;Eriphiidae;Menippe;Menippe nodifrons;NA;NA;NA;NA;NA;NA;NA;NA;NA;NA;NA	1039;Arthropoda;Mandibulata;Pancrustacea;Crustacea;Multicrustacea;Hexanauplia;Copepoda;Neocopepoda;Gymnoplea;Calanoida;Diaptomidae;Eudiaptomus;environmental samples <Eudiaptomus>;Eudiaptomus environmental sample;NA;NA;NA;NA;NA;NA;NA;NA;NA;NA;NA;NA;NA;NA	104;Annelida;Clitellata;Oligochaeta <Metazoa>;Haplotaxida;Tubificina;Naididae;Naidinae;Nais <Oligochaeta>;Nais stolci;NA;NA;NA;NA;NA;NA;NA;NA;NA;NA;NA;NA;NA;NA;NA;NA;NA;NA;NA	1040;Arthropoda;Mandibulata;Pancrustacea;Crustacea;Multicrustacea;Malacostraca;Eumalacostraca;Eucarida;Decapoda;Pleocyemata;Caridea;Alpheoidea;Alpheidae;unclassified Alpheidae;Alpheidae sp. BOLD:ACR5024;NA;NA;NA;NA;NA;NA;NA;NA;NA;NA;NA;NA;NA	1043;Arthropoda;Chelicerata;Arachnida;Acari;Acariformes;Trombidiformes;Prostigmata;Eupodina;Tydeoidea;Ereynetidae;unclassified Ereynetidae;Ereynetidae gen. sp. AD1086;NA;NA;NA;NA;NA;NA;NA;NA;NA;NA;NA;NA;NA;NA;NA;NA	1044;Arthropoda;Chelicerata;Arachnida;Acari;Acariformes;Trombidiformes;Prostigmata;Anystina;Parasitengona;Hydracarina;Hygrobatoidea;Pionidae;Australotiphys;Australotiphys barmutai;NA;NA;NA;NA;NA;NA;NA;NA;NA;NA;NA;NA;NA;NA	1045;Arthropoda;Mandibulata;Pancrustacea;Hexapoda;Collembola;Poduromorpha;Poduroidea;Hypogastruridae;Hypogastrura;Hypogastrura sp. YXL-2004;NA;NA;NA;NA;NA;NA;NA;NA;NA;NA;NA;NA;NA;NA;NA;NA;NA;NA	1046;Arthropoda;Mandibulata;Pancrustacea;Crustacea;Branchiopoda;Phyllopoda;Diplostraca;Cladocera;Anomopoda;Daphniidae;Daphnia;Daphnia magna;NA;NA;NA;NA;NA;NA;NA;NA;NA;NA;NA;NA;NA;NA;NA;NA	1047;Arthropoda;Chelicerata;Arachnida;Acari;Parasitiformes;Mesostigmata;Monogynaspida;Gamasina;Parasitoidea;Parasitidae;Pergamasinae;Pergamasus;Pergamasus cf. canestrinii OSAL000418;NA;NA;NA;NA;NA;NA;NA;NA;NA;NA;NA;NA;NA;NA;NA	1049;Arthropoda;Mandibulata;Pancrustacea;Crustacea;Branchiopoda;Phyllopoda;Diplostraca;Cladocera;Anomopoda;Daphniidae;Daphnia;Daphnia pulex;NA;NA;NA;NA;NA;NA;NA;NA;NA;NA;NA;NA;NA;NA;NA;NA	1051;Arthropoda;Chelicerata;Arachnida;Acari;Acariformes;Trombidiformes;Prostigmata;Anystina;Parasitengona;Erythraeoidea;Erythraeidae;Erythraeinae;Balaustium;Balaustium sp. SKPG003;NA;NA;NA;NA;NA;NA;NA;NA;NA;NA;NA;NA;NA;NA	1052;Arthropoda;Chelicerata;Arachnida;Opiliones;Cyphophthalmi;Temperophthalmi;Sironoidea;Sironidae;environmental samples <Sironidae>;Sironidae environmental sample;NA;NA;NA;NA;NA;NA;NA;NA;NA;NA;NA;NA;NA;NA;NA;NA;NA;NA	1056;Arthropoda;Chelicerata;Arachnida;Acari;Acariformes;Trombidiformes;Prostigmata;Eleutherengona;Raphignathae;Tetranychoidea;Tetranychidae;Tetranychus;Tetranychus urticae;NA;NA;NA;NA;NA;NA;NA;NA;NA;NA;NA;NA;NA;NA;NA	1057;Arthropoda;Mandibulata;Pancrustacea;Hexapoda;Insecta;Dicondylia;Zygentoma;Lepismatidae;Lepisma;Lepisma saccharina;NA;NA;NA;NA;NA;NA;NA;NA;NA;NA;NA;NA;NA;NA;NA;NA;NA;NA	1058;Arthropoda;Mandibulata;Pancrustacea;Crustacea;Branchiopoda;Phyllopoda;Diplostraca;Cladocera;Anomopoda;Daphniidae;Daphnia;Daphnia pulex;NA;NA;NA;NA;NA;NA;NA;NA;NA;NA;NA;NA;NA;NA;NA;NA	1059;Arthropoda;Mandibulata;Pancrustacea;Hexapoda;Insecta;Dicondylia;Pterygota <winged insects>;Neoptera;Holometabola;Diptera;Nematocera;Culicomorpha;Chironomoidea;Chironomidae;Orthocladiinae;Belgica;Belgica antarctica;NA;NA;NA;NA;NA;NA;NA;NA;NA;NA;NA	1060;Arthropoda;Chelicerata;Arachnida;Acari;Acariformes;Trombidiformes;Prostigmata;Anystina;Parasitengona;Trombidioidea;Microtrombidiidae;Valgoperuvia;Valgoperuvia paradoxa;NA;NA;NA;NA;NA;NA;NA;NA;NA;NA;NA;NA;NA;NA;NA	1061;Arthropoda;Mandibulata;Pancrustacea;Crustacea;Multicrustacea;Hexanauplia;Copepoda;Neocopepoda;Podoplea;Cyclopoida;Cyclopidae;Eucyclops;Eucyclops speratus;NA;NA;NA;NA;NA;NA;NA;NA;NA;NA;NA;NA;NA;NA;NA
E01_T01	0	0	0	0	0	0	0	0	0	0	0	0	0	0	0	0	0	0	0	0	0	0	0	0	0	0	0	0	0	0	0	0	0	0	0	0	0	0	0	0	0	0	0	0	0	0	0	0	0
E01_T03	0	0	0	0	0	0	0	0	0	0	0	0	0	0	0	0	0	0	0	0	0	0	0	0	0	0	0	0	0	0	0	0	0	0	0	0	0	0	0	0	0	0	0	0	0	0	0	0	0
E01_T04	0	0	0	0	0	0	0	0	0	0	0	0	0	0	0	0	0	0	0	0	0	0	0	0	0	0	0	0	0	0	0	0	0	0	0	0	0	0	0	0	0	0	0	0	0	0	0	0	0
E01_T05	0	0	0	0	0	0	0	0	0	0	0	0	0	0	0	0	0	0	0	0	0	0	0	0	0	0	0	0	0	0	0	0	0	0	0	0	0	0	0	0	0	0	0	0	0	0	0	0	0
E01_T06	0	0	0	0	0	0	0	0	0	0	0	0	0	0	0	0	0	0	0	0	0	0	0	0	0	0	0	0	0	0	0	0	0	0	0	0	0.00110241	0	0	0	0	0	0	0	0	0	0	0	0
E01_T08	0	0	0	0	0	0	0	0	0	0	0	0	0	0	0	0	0	0	0	0	0	0	0	0	0	0	0	0	0	0	0	0	0	0	0	0	0	0	0	0	0	0	0.0417445	0	0	0	0	0	0
E01_T09	0	0	0	0	0	0	0	0	0	0	0	0	0	0	0	0	0	0	0	0	0	0	0	0	0	0	0.00304785	0	0	0	0	0	0	0	0	0	0	0	0	0	0	0	0.00838159	0	0	0	0	0	0
E01_T10	0	0	0	0	0	0	0	0	0	0	0	0	0	0	0	0	0	0	0	0	0	0	0	0	0	0	0	0	0	0	0	0	0	0	0	0	0	0	0	0	0	0	0	0	0	0	0	0	0
E01_T11	0	0	0	0	0	0	0	0	0	0	0	0	0	0	0	0	0	0	0	0	0	0	0	0	0	0	0	0	0	0	0	0	0	0	0	0	0	0	0	0	0	0	0.0289715	0	0	0	0	0	0
E01_T12	0	0	0	0	0	0	0	0	0	0	0	0	0	0	0	0	0	0	0	0	0	0	0	0	0	0	0	0	0	0	0	0	0	0	0	0	0	0	0	0	0	0	0	0	0	0	0	0	0
E01_T13	0	0	0	0	0	0	0	0	0	0	0	0	0	0	0	0	0	0	0	0	0	0	0	0	0	0	0	0	0	0	0	0	0	0	0	0	0	0	0	0	0	0	0	0	0	0	0	0	0
E01_T14	0	0	0	0	0	0	0	0	0	0	0	0	0	0	0	0	0	0	0	0	0	0	0	0	0	0	0	0	0	0	0	0	0	0	0	0	0	0	0	0	0	0	0	0	0	0	0	0	0
E01_T15	0	0	0	0	0	0	0	0	0	0	0	0	0	0	0	0	0	0	0	0	0	0	0	0	0	0	0	0	0	0	0	0	0	0	0	0	0	0	0	0	0	0	0	0	0	0	0	0	0
E01_T17	0	0	0	0	0	0	0	0	0	0	0	0	0	0	0	0	0	0	0	0	0	0	0	0	0	0	0	0	0	0	0	0	0	0	0	0	0	0	0	0	0	0	0	0	0	0	0	0	0
E01_T18	0	0	0	0	0	0	0	0	0	0	0	0	0	0	0	0	0	0	0	0	0	0	0	0	0	0	0	0	0	0	0	0	0	0	0	0	0	0	0	0	0	0	0	0	0	0	0	0	0
E01_T19	0	0	0	0	0	0	0	0	0	0	0	0	0	0	0	0	0	0	0	0	0	0	0	0	0	0	0	0	0	0	0	0	0	0	0	0	0	0	0	0	0	0	0	0	0	0	0	0	0
E02_T01	0	0	0	0	0	0	0	0	0	0	0	0	0	0	0	0	0	0	0	0	0	0	0	0	0	0	0	0	0	0	0	0	0	0	0	0	0	0	0	0	0	0	0	0	0	0	0	0	0
E02_T03	0	0	0	0	0	0	0	0	0	0	0	0	0	0	0	0	0	0	0	0	0	0	0	0	0	0	0	0	0	0	0	0	0	0	0	0	0	0	0	0	0	0	0	0	0	0	0	0	0
E02_T04	0	0	0	0	0	0	0	0	0	0	0	0	0	0	0	0	0	0	0	0	0	0	0	0	0	0	0	0	0	0	0	0	0	0	0	0	0	0	0	0	0	0	0	0	0	0	0	0	0
E02_T05	0	0	0	0	0	0	0	0	0	0	0	0	0	0	0	0	0	0	0	0	0	0	0	0	0	0	0	0	0	0	0	0	0	0	0	0	0	0	0	0	0	0	0	0	0	0	0	0	0
E02_T06	0	0	0	0	0	0	0	0	0	0	0	0	0	0	0	0	0	0	0	0	0	0	0	0	0	0.000404497	0	0	0	0	0	0	0	0	0	0	0	0	0	0	0	0	0	0	0	0	0	0	0
E02_T08	0	0	0	0	0	0	0	0	0	0	0	0	0	0	0	0	0	0	0	0	0	0	0	0	0	0	0	0	0	0	0	0	0	0	0	0	0	0	0	0	0	0	0	0	0	0	0	0	0
E02_T09	0	0	0	0	0	0	0	0	0	0	0	0	0	0	0	0	0	0	0	0	0	0	0	0	0	0	0	0	0	0	0	0	0	0	0	0	0	0	0	0	0	0	0	0	0	0	0	0	0
E02_T10	0	0	0	0	0	0	0	0	0	0	0	0	0	0	0	0	0	0	0	0	0	0	0	0	0	0	0	0	0	0	0	0	0	0	0	0	0	0	0	0	0	0	0	0	0	0	0	0	0
E02_T11	0	0	0	0	0	0	0	0	0	0	0	0	0	0	0	0	0	0	0	0	0	0	0	0	0	0	0	0	0	0	0	0	0	0	0	0	0	0	0	0	0	0	0	0	0	0	0	0	0
E02_T12	0	0	0	0	0	0	0	0	0	0	0	0	0	0	0	0	0	0	0	0	0	0	0	0	0	0	0	0	0	0	0	0	0	0	0	0	0	0	0	0	0	0	0	0.000478889	0	0	0	0	0
E02_T13	0	0	0	0	0	0	0	0	0	0	0	0	0	0	0	0	0	0	0	0	0	0	0	0	0	0.00210505	0	0	0	0	0	0	0	0	0	0	0	0	0	0	0	0	0	0	0	0	0	0	0
E02_T14	0	0	0	0	0	0	0	0	0	0	0	0	0	0	0	0	0	0	0	0	0	0	0	0	0	0	0	0	0	0	0	0	0	0	0	0	0	0	0	0	0	0	0	0	0	0	0	0	0
E02_T15	0	0	0	0	0	0	0	0	0	0	0	0	0	0	0	0	0	0	0	0	0	0	0	0	0	0	0	0	0	0	0	0	0	0	0	0	0	0	0	0	0	0	0	0	0	0	0	0	0
E02_T17	0	0	0	0	0	0	0	0	0	0	0	0	0	0	0	0	0	0	0	0	0	0	0	0	0	0	0	0	0	0	0	0	0	0	0	0	0	0	0	0	0	0	0	0	0	0	0	0	0
E03_T03	0	0	0	0	0	0	0	0	0	0	0	0	0	0	0	0	0	0	0	0	0	0	0	0	0	0	0	0	0	0	0	0	0	0	0	0	0	0	0	0	0	0	0	0	0	0	0	0	0
E03_T04	0	0	0	0	0	0	0	0	0	0	0	0	0	0	0	0	0	0	0	0	0	0	0	0	0	0	0	0	0	0	0	0	0	0	0	0	0	0	0	0	0	0	0	0	0	0	0	0	0
E03_T05	0	0	0	0	0	0	0	0	0	0	0	0	0	0	0	0	0	0	0	0	0	0	0	0	0	0	0	0	0	0	0	0	0	0	0	0	0	0	0	0	0	0	0	0	0	0	0	0	0
E03_T06	0	0	0	0	0	0	0	0	0	0	0	0	0	0	0	0	0.00418483	0	0	0	0	0	0	0	0	0	0	0	0	0	0	0	0	0	0	0	0	0	0	0	0	0	0	0	0	0	0	0	0
E03_T08	0	0	0	0	0	0	0	0	0	0	0	0	0	0	0	0	0	0	0	0	0	0	0	0	0	0	0	0	0	0	0	0	0	0	0	0	0	0	0	0	0	0	0	0	0	0	0	0	0
E03_T09	0	0	0	0	0	0	0	0	0	0	0	0	0	0	0	0	0	0	0	0	0	0	0	0	0	0	0	0	0	0	0	0	0	0	0	0	0	0	0	0	0	0	0	0	0	0	0	0	0
E03_T10	0	0	0	0	0	0	0	0	0	0	0	0	0	0	0	0	0	0	0	0	0	0	0	0	0	0	0	0	0	0	0	0	0	0	0	0	0	0	0	0	0	0	0	0	0	0	0	0	0
E03_T11	0	0	0	0	0	0	0	0	0	0	0	0	0	0	0	0	0	0	0	0	0	0	0	0	0	0	0	0	0	0	0	0	0	0	0	0	0	0	0	0	0	0	0	0	0	0	0	0	0
E03_T12	0	0	0	0	0	0	0	0	0	0	0	0	0	0	0	0	0	0	0	0	0	0	0	0	0	0	0	0	0	0	0	0	0	0	0	0	0	0	0	0	0	0	0	0	0	0	0	0	0
E03_T13	0	0	0	0	0	0	0	0	0	0	0	0	0	0	0	0	0	0	0	0	0	0	0	0	0	0	0	0	0	0	0	0	0	0	0	0	0	0	0	0	0	0	0	0	0	0	0	0	0
E03_T14	0	0	0	0	0	0	0	0	0	0	0	0	0	0	0	0	0	0	0	0	0	0	0	0	0	0	0	0	0	0	0	0	0	0	0	0	0	0	0	0	0	0	0	0	0	0	0	0	0
E03_T15	0	0	0	0	0	0	0	0	0	0	0	0	0	0	0	0	0	0	0	0	0	0	0	0	0	0	0	0	0	0	0	0	0	0	0	0	0	0	0	0	0	0	0	0	0	0	0	0	0
E03_T17	0	0	0	0	0	0	0	0	0	0	0	0	0	0	0	0	0	0	0	0	0	0	0	0	0	0	0	0	0	0	0	0	0	0	0	0	0	0	0	0	0	0	0	0	0	0	0	0	0
E03_T19	0	0	0	0	0	0	0	0	0	0	0	0	0	0	0	0	0	0	0	0	0	0	0	0	0	0	0	0	0	0	0	0	0	0	0	0	0	0	0	0	0	0	0	0	0	0	0	0	0
E04_T01	0	0	0	0	0	0	0	0	0	0	0	0	0	0	0	0	0	0	0	0	0	0	0	0	0	0	0	0	0	0	0	0	0	0	0	0	0	0	0	0	0	0	0	0	0	0	0	0	0
E04_T02	0	0	0	0	0	0	0	0	0	0	0	0	0	0	0	0	0	0	0	0	0	0	0	0	0	0.00214592	0	0	0	0	0	0	0	0	0	0	0	0	0	0	0	0	0	0	0	0	0	0	0
E04_T03	0	0	0	0	0	0	0	0	0	0	0	0	0	0	0	0	0	0	0	0	0	0	0	0	0	0	0	0	0	0	0	0	0	0	0	0	0	0	0	0	0	0	0	0	0	0	0	0	0
E04_T04	0	0	0	0	0	0	0	0	0	0	0	0	0	0	0	0	0	0	0	0	0	0	0	0	0	0	0	0	0	0	0	0	0	0	0	0	0	0	0	0	0	0	0	0	0	0	0	0	0
E04_T05	0	0	0	0	0	0	0	0	0	0	0	0	0	0	0	0	0	0	0	0	0	0	0	0	0	0	0	0	0	0	0	0	0	0	0	0	0	0	0	0	0	0	0	0	0	0	0	0	0
E04_T06	0	0	0	0	0	0	0	0	0	0	0	0	0	0	0	0	0	0	0	0	0	0	0	0	0	0	0	0	0	0	0	0	0	0	0	0	0.00165624	0	0	0	0	0	0	0	0	0	0	0	0
E04_T07	0	0	0	0	0	0	0	0	0	0	0	0	0	0	0	0	0	0	0	0	0	0	0	0	0	0	0	0	0	0	0	0	0	0	0	0	0	0	0	0	0	0	0	0	0	0	0	0	0
E04_T08	0	0	0	0	0	0	0	0	0	0	0	0	0	0	0	0	0	0	0	0	0	0	0	0	0	0	0	0	0	0	0	0	0	0	0	0	0	0	0	0	0	0	0	0	0	0	0	0	0
E04_T09	0	0	0	0	0	0	0	0	0	0	0	0	0	0	0	0	0	0	0	0	0	0	0	0	0	0	0	0	0	0	0	0	0	0	0	0	0	0	0	0	0	0	0	0	0	0	0	0	0
E04_T10	0	0	0	0	0	0	0	0	0	0	0	0	0	0	0	0	0	0	0	0	0	0	0	0	0	0	0	0	0	0	0	0	0	0	0	0	0	0	0	0	0	0	0	0	0	0	0	0	0
E04_T11	0	0	0	0	0	0	0	0	0	0	0	0	0	0	0	0	0	0	0	0	0	0	0	0	0	0	0	0	0	0	0	0	0	0	0	0	0	0	0	0	0	0	0	0	0	0	0	0	0
E04_T12	0	0	0	0	0	0	0	0	0	0	0	0	0	0	0	0	0	0	0	0	0	0	0	0	0	0	0	0	0	0	0	0	0	0	0	0	0	0	0	0	0	0	0	0.00098409	0	0	0	0	0
E04_T13	0	0	0	0	0	0	0	0	0	0	0	0	0	0	0	0	0	0	0	0	0	0	0	0	0	0	0	0	0	0	0	0	0	0	0	0	0	0	0	0	0	0	0	0	0	0	0	0	0
E04_T14	0	0	0	0	0	0	0	0	0	0	0	0	0	0	0	0	0	0	0	0	0	0	0	0	0	0	0	0	0	0	0	0	0	0	0	0	0	0	0	0	0	0	0	0	0	0	0	0	0
E04_T15	0	0	0	0	0	0	0	0	0.0610687	0	0	0	0	0	0	0	0	0	0	0	0	0	0	0	0	0	0	0	0	0	0	0	0	0	0	0	0	0	0	0	0	0	0	0	0	0	0	0	0
E04_T17	0	0	0	0	0	0	0	0	0	0	0	0	0	0	0	0	0	0	0	0	0	0	0	0	0	0	0	0	0	0	0	0	0	0	0	0	0	0	0	0	0	0	0	0	0	0	0	0	0
E04_T18	0	0	0	0	0	0	0	0	0	0	0	0	0	0	0	0	0	0	0	0	0	0	0	0	0	0	0	0	0	0	0	0	0	0	0	0	0	0	0	0	0	0	0	0	0	0	0	0	0
E04_T19	0	0	0	0	0	0	0	0	0	0	0	0	0	0	0	0	0	0	0	0	0	0	0	0	0	0	0	0	0	0	0	0	0	0	0	0	0	0	0	0	0	0	0	0	0	0	0	0	0
E05_T01	0	0	0	0	0	0	0	0	0	0	0	0	0	0	0	0	0	0	0	0	0	0	0	0	0	0	0	0	0	0	0	0	0	0	0	0	0	0	0	0	0	0	0	0	0	0	0	0	0
E05_T02	0	0	0	0	0	0	0	0	0	0	0	0	0	0	0	0	0	0	0	0	0	0	0	0	0	0.00300852	0	0	0	0	0	0	0	0	0	0	0	0	0	0	0	0	0	0.00200568	0	0	0	0	0
E05_T03	0	0	0	0	0	0	0	0	0	0	0	0	0	0	0	0	0	0	0	0	0	0	0	0	0	0	0	0	0	0	0	0	0	0	0	0	0	0	0	0	0	0	0	0	0	0	0	0	0
E05_T04	0	0	0	0	0	0	0	0	0	0	0	0	0	0	0	0	0	0	0	0	0	0	0	0	0	0	0	0	0	0	0	0	0	0	0	0	0	0	0	0	0	0	0	0	0	0	0	0	0
E05_T05	0	0	0	0	0	0	0	0	0	0	0	0	0	0	0	0	0	0	0	0	0	0	0	0	0	0	0	0	0	0	0	0	0	0	0	0	0	0	0	0	0	0	0.0191859	0	0	0	0	0	0
E05_T06	0	0	0	0	0	0	0	0	0	0	0	0	0	0	0	0	0	0	0	0	0	0	0	0	0	0	0	0	0	0	0	0	0	0	0	0	0	0	0	0	0	0	0	0.000777152	0	0	0	0	0
E05_T07	0	0	0	0	0	0	0	0	0	0	0	0	0	0	0	0	0	0	0	0	0	0	0	0	0	0	0	0	0	0	0	0	0	0	0	0	0	0	0	0	0	0.00861244	0	0.00143541	0	0	0	0	0
E05_T08	0	0	0	0	0	0	0	0	0	0	0	0	0	0	0	0	0	0	0	0	0	0	0	0	0	0	0	0	0	0	0	0	0	0	0	0	0	0	0	0	0	0	0	0.000982801	0	0	0	0	0
E05_T09	0	0	0	0	0	0	0	0	0	0	0	0	0	0	0	0	0	0	0	0	0	0	0	0	0	0	0	0	0	0	0	0	0	0	0	0	0	0	0	0	0	0	0	0	0	0	0	0	0
E05_T10	0	0	0	0	0	0	0	0	0	0	0	0	0	0	0	0	0	0	0	0	0	0	0	0	0	0	0	0	0	0	0	0	0.0109536	0	0	0	0	0	0	0	0	0	0	0	0	0	0	0	0
E05_T11	0	0	0	0	0	0	0	0	0	0	0	0	0	0	0	0	0	0	0	0	0	0	0	0	0	0	0	0	0	0	0	0	0	0	0	0	0	0	0	0	0	0	0	0.00184162	0	0	0	0	0
E05_T12	0	0	0	0	0	0	0	0	0	0	0	0	0	0	0	0	0	0	0	0	0	0	0	0	0	0	0	0	0	0	0	0	0	0	0	0	0	0	0	0	0	0	0	0.00260146	0	0	0	0	0
E05_T13	0	0	0	0	0	0	0	0	0	0	0	0	0	0	0	0	0	0	0	0	0	0	0	0	0	0	0	0	0	0	0	0	0	0	0	0	0	0	0	0	0	0	0	0.0022022	0	0	0	0	0
E05_T14	0	0	0.000464288	0	0	0	0	0	0	0	0	0	0	0	0	0	0	0	0	0	0	0	0	0	0	0	0	0	0	0	0	0	0	0	0	0	0	0	0	0	0	0	0	0.00139287	0	0	0	0	0
E05_T15	0	0	0	0	0	0	0	0	0	0	0	0	0	0	0	0	0	0	0	0	0	0	0	0	0	0	0	0	0	0	0	0	0	0	0	0	0	0	0	0	0	0	0	0.00112682	0	0	0	0	0
E05_T17	0	0	0	0	0	0	0	0	0.15741	0	0	0	0	0	0	0	0	0	0	0	0	0	0	0	0	0	0	0	0	0	0	0	0	0	0	0	0	0	0	0	0	0	0	0	0	0	0	0	0
E05_T18	0	0	0	0	0	0	0	0	0	0	0	0	0	0	0	0	0	0	0	0	0	0	0	0	0	0	0	0	0	0	0	0	0	0	0	0	0	0	0	0	0	0	0	0	0	0	0	0	0
E05_T19	0	0	0	0	0	0	0	0	0	0	0	0	0	0	0	0	0	0.00286055	0	0	0	0	0	0	0	0	0	0	0	0	0	0	0	0	0	0	0	0	0	0	0	0	0	0	0	0	0	0	0
E06_T01	0	0	0	0	0	0	0	0	0	0	0	0	0	0	0	0	0	0	0	0	0	0.023753	0	0	0	0	0	0	0	0	0	0	0	0	0	0	0	0.00395883	0	0	0	0	0	0	0	0	0	0	0
E06_T02	0	0	0	0	0	0	0	0	0	0	0	0	0	0	0	0	0	0	0	0	0	0	0	0	0	0	0	0	0	0	0	0	0	0	0	0	0	0	0	0	0	0	0	0.00467836	0	0	0	0	0
E06_T03	0	0	0	0	0	0	0	0	0	0	0	0	0	0	0	0	0	0	0	0	0	0	0	0	0	0	0	0	0	0	0	0	0	0	0	0	0	0	0	0	0	0	0	0	0	0	0	0	0
E06_T04	0	0	0	0	0	0	0	0	0	0	0	0	0	0	0	0	0	0	0	0	0	0	0	0	0	0	0	0	0	0	0	0	0	0	0	0	0	0	0	0	0	0	0	0	0	0	0	0	0
E06_T05	0	0	0	0	0	0	0	0	0	0	0	0	0	0	0	0	0	0	0	0	0	0	0	0	0	0	0	0	0	0	0	0	0	0	0	0	0	0	0	0	0	0	0	0	0	0	0	0	0
E06_T06	0	0	0	0	0	0	0	0	0	0	0	0	0	0	0	0	0	0	0	0	0	0.0023432	0	0	0	0	0	0	0	0	0	0	0	0	0	0	0	0	0	0	0	0	0	0.0023432	0	0	0	0	0
E06_T07	0	0	0	0	0	0	0	0	0	0	0	0	0	0	0	0	0	0	0	0	0	0	0	0	0	0	0	0	0	0	0	0	0	0	0	0	0	0	0	0	0	0	0	0	0	0	0	0	0
E06_T08	0	0	0	0	0	0	0	0	0	0	0	0	0	0	0	0	0	0	0	0	0	0	0	0	0	0	0	0	0	0	0	0	0	0	0	0	0	0	0	0	0	0	0	0.00144118	0	0	0	0	0
E06_T09	0	0	0	0	0	0	0	0	0	0	0	0	0	0	0	0	0	0	0	0	0	0	0	0	0	0	0	0	0	0	0	0	0	0	0	0	0	0	0	0	0	0	0	0	0	0	0	0	0
E06_T10	0	0	0	0	0	0	0	0	0	0	0	0	0	0	0	0	0	0	0	0	0	0	0	0	0	0	0	0	0	0	0	0	0	0	0	0	0	0	0	0	0	0	0	0	0	0	0	0	0
E06_T11	0	0	0	0	0	0	0	0	0	0	0	0	0	0	0	0	0	0	0	0	0	0	0	0	0	0	0	0	0	0	0	0	0	0	0	0	0	0	0	0	0	0	0	0.00150678	0	0	0	0	0
E06_T12	0	0	0	0	0	0	0	0	0	0	0	0	0	0	0	0	0	0	0	0	0	0	0.00732653	0	0	0	0	0	0	0	0	0	0	0	0	0	0	0	0	0	0	0	0	0.0015084	0	0	0	0	0
E06_T13	0	0	0	0	0	0	0	0	0	0	0	0	0	0	0	0	0	0	0	0	0	0	0	0	0	0	0	0	0	0	0	0	0	0	0	0	0	0	0	0	0	0	0	0.000864491	0	0	0	0	0
E06_T14	0	0	0	0	0	0	0	0	0	0	0	0	0	0	0	0	0	0	0	0	0	0	0	0	0	0.00188088	0	0	0	0	0	0	0	0	0	0	0	0	0	0	0	0	0	0	0	0	0	0	0
E06_T15	0	0	0	0	0	0	0	0	0	0	0	0	0	0	0	0	0	0	0	0	0	0	0	0	0	0	0	0	0	0	0	0	0	0	0	0	0	0	0	0	0	0	0	0	0	0	0	0	0
E06_T17	0	0	0	0	0	0	0	0	0	0	0	0	0	0	0	0	0	0	0	0	0	0	0	0	0	0.00556793	0	0	0	0	0	0	0	0	0	0	0	0	0	0	0	0	0	0.0105791	0	0	0	0	0
E06_T18	0	0	0	0	0	0	0	0	0	0	0	0	0	0	0	0	0	0	0	0	0	0	0	0	0	0.0194175	0	0	0	0	0	0	0	0	0	0	0	0	0	0	0	0	0	0	0	0	0	0	0
E06_T19	0	0	0	0	0	0	0	0	0	0	0	0	0	0	0	0	0	0	0	0	0	0	0	0	0	0.00271268	0	0	0	0	0.00406902	0	0	0	0	0	0	0	0	0	0	0	0	0	0	0	0	0	0
E07_T01	0	0	0	0	0	0	0	0	0	0	0	0	0	0	0	0	0	0	0	0	0	0	0	0	0	0	0	0	0	0	0	0	0	0.0331429	0	0	0	0	0	0	0	0	0	0	0	0	0	0	0
E07_T02	0	0	0	0	0	0	0	0	0	0	0	0.00608828	0	0	0	0	0	0	0	0	0	0	0	0	0	0	0	0	0	0	0	0	0	0.079655	0	0	0	0	0	0	0	0	0	0.00304414	0	0	0	0	0
E07_T03	0	0	0	0	0	0	0	0	0	0	0	0	0	0	0	0	0	0	0	0	0	0	0	0	0	0	0	0	0	0	0	0	0	0	0	0	0	0	0	0	0	0	0	0	0	0	0	0	0
E07_T04	0	0	0	0	0	0	0	0	0	0	0	0	0	0	0	0	0	0	0	0	0	0	0	0	0	0	0	0	0	0	0	0	0	0	0	0	0	0	0	0	0	0	0	0	0	0	0	0	0
E07_T05	0	0	0	0	0	0	0	0	0	0	0	0	0	0	0	0	0	0	0	0	0	0	0	0	0	0	0	0	0	0	0	0	0	0	0	0	0	0	0	0	0	0	0	0.000850099	0	0	0	0	0
E07_T06	0	0	0	0	0	0	0	0	0	0	0	0	0	0	0	0	0	0.00342466	0	0	0	0	0	0	0	0	0	0	0	0	0	0	0	0	0	0	0	0	0	0	0	0	0	0.00114155	0	0	0	0	0
E07_T07	0	0	0	0	0	0	0	0	0	0	0	0	0	0	0	0	0	0	0	0	0	0	0	0	0	0	0	0	0	0	0	0	0	0	0	0	0	0	0	0	0	0	0	0	0	0	0	0	0
E07_T08	0	0	0	0	0	0	0	0	0	0	0	0	0	0	0	0	0	0	0	0	0	0	0	0	0	0	0	0	0	0	0	0	0	0	0	0	0	0	0	0	0	0	0	0	0	0	0	0	0
E07_T09	0	0	0	0	0	0	0	0	0	0	0	0	0	0	0	0	0	0	0	0	0	0	0	0	0	0	0	0	0	0	0	0	0	0	0	0	0	0	0	0	0	0	0	0	0	0	0	0	0
E07_T10	0	0	0	0	0	0	0	0	0	0	0	0	0	0	0	0	0	0	0	0	0	0	0	0	0	0	0	0	0	0	0	0	0	0	0	0	0	0	0	0	0	0	0	0	0	0	0	0	0
E07_T11	0	0	0	0	0	0	0	0	0	0	0	0	0	0	0	0	0	0	0	0	0	0	0	0	0	0	0	0	0	0	0	0	0	0	0	0	0	0	0	0	0	0	0	0	0	0	0	0	0
E07_T12	0	0	0	0	0	0	0	0	0	0	0	0	0	0	0	0	0	0	0	0	0	0	0	0	0	0	0	0	0	0	0	0	0	0	0	0	0	0	0	0	0	0	0	0	0	0	0	0	0
E07_T13	0	0	0	0	0	0	0	0	0	0	0	0	0	0	0	0	0	0	0	0	0	0	0	0	0	0	0	0	0	0	0	0	0	0	0	0	0	0	0	0	0	0	0	0.00169924	0	0	0	0	0
E07_T14	0	0	0	0	0	0	0	0	0	0	0	0	0	0	0	0	0	0	0	0	0	0	0	0	0	0	0	0	0	0	0	0	0	0	0	0	0	0	0	0	0	0	0	0.00134318	0	0	0	0	0
E07_T15	0	0	0	0	0	0	0	0	0	0	0	0	0	0	0	0	0	0	0	0	0	0	0	0	0	0.00266264	0	0	0	0	0	0	0	0	0	0	0	0	0	0	0	0	0	0	0.00106506	0	0	0	0
E07_T17	0	0	0.00366636	0	0	0	0	0	0	0	0	0	0	0	0	0	0	0	0	0	0	0	0	0	0	0	0	0	0	0	0	0	0	0	0	0	0	0	0	0	0	0	0	0.00274977	0	0	0	0	0
E07_T18	0	0	0	0	0	0	0	0	0	0	0	0	0	0	0	0	0	0	0	0	0	0	0	0	0	0	0	0	0	0	0	0	0	0	0	0	0	0	0	0	0	0	0	0	0	0	0	0	0
E07_T19	0	0	0	0	0	0	0	0	0	0	0	0	0	0	0	0	0	0	0	0	0	0	0	0	0	0.00250819	0	0	0	0	0	0	0	0.00710653	0	0	0	0	0	0	0	0	0	0	0	0	0	0	0
E08_T01	0	0	0	0	0	0	0	0	0	0	0	0	0	0	0	0	0	0	0	0	0	0	0	0	0	0	0	0	0	0	0	0	0	0	0	0	0	0	0	0	0	0	0	0	0	0	0	0	0
E08_T02	0	0	0	0	0	0	0	0	0	0	0	0	0	0	0	0	0	0	0	0	0	0	0	0	0	0.0043802	0	0	0	0	0	0	0	0.104249	0	0	0	0	0	0	0	0	0	0.00175208	0	0	0	0	0
E08_T03	0	0	0	0	0	0	0	0	0	0	0	0	0	0	0	0	0	0	0	0	0	0	0	0	0	0	0	0	0	0	0	0	0	0	0	0	0	0	0	0	0	0	0	0	0	0	0	0	0
E08_T04	0	0	0	0	0	0	0	0	0	0	0	0	0	0	0	0	0	0	0	0	0	0	0	0	0	0	0	0	0	0	0	0	0	0	0	0	0	0	0	0	0	0	0	0	0	0	0	0	0
E08_T05	0	0	0	0	0	0	0	0	0	0	0	0	0	0	0	0	0	0	0	0	0	0	0	0	0	0	0	0	0	0	0	0	0	0	0	0	0	0	0	0	0	0	0	0	0	0	0	0	0
E08_T06	0	0	0	0	0	0	0	0	0	0	0	0	0	0	0	0	0	0.00172977	0	0	0	0	0	0	0	0	0	0	0	0	0	0	0	0.0149914	0	0	0	0	0	0	0	0	0	0.00345954	0	0	0	0	0
E08_T07	0	0	0	0	0	0	0	0	0	0	0	0	0	0	0	0	0	0	0	0	0	0	0	0	0	0	0	0	0	0	0	0	0	0	0	0	0	0	0	0	0	0	0	0	0	0	0	0	0
E08_T08	0	0	0	0	0	0	0	0	0	0	0	0	0	0	0	0	0	0	0	0	0	0	0	0	0	0	0	0	0	0	0	0	0	0	0	0	0	0	0	0	0	0	0	0	0	0	0	0	0
E08_T09	0	0	0	0	0	0	0	0	0	0	0	0	0	0	0	0	0	0	0	0	0	0	0	0	0	0.000625366	0	0	0	0	0	0	0	0	0	0	0	0	0	0	0	0	0	0.000547196	0	0	0	0	0
E08_T10	0	0	0	0	0	0	0	0	0	0	0	0	0	0	0	0	0	0	0	0	0	0	0	0	0	0	0	0	0	0	0	0	0	0	0	0	0	0	0	0	0	0	0	0	0	0	0	0	0
E08_T11	0	0	0	0	0	0	0	0	0	0	0	0	0	0	0	0	0	0	0	0	0	0	0	0	0	0	0.000450744	0	0	0	0	0	0	0	0	0	0	0	0	0	0	0	0	0	0	0	0	0	0
E08_T12	0	0	0	0	0	0	0	0	0	0	0	0	0	0	0	0	0	0	0	0	0	0	0	0	0	0	0	0	0	0	0	0	0	0	0	0	0	0	0	0	0	0	0	0	0	0	0	0	0
E08_T13	0	0	0	0	0	0	0	0	0	0	0	0	0	0	0	0	0	0	0	0	0	0	0	0	0	0	0	0	0	0	0	0	0	0	0	0	0	0	0	0	0	0	0	0.00160643	0	0	0	0	0
E08_T14	0	0	0.00270209	0	0	0	0	0	0	0	0	0	0	0	0	0	0	0	0	0	0	0	0	0	0	0	0	0	0	0	0	0	0	0	0	0	0	0	0	0	0	0	0	0	0	0	0	0	0
E08_T15	0	0	0	0	0	0	0	0	0	0	0	0	0	0	0	0	0	0	0	0	0	0	0	0	0	0	0	0	0	0	0	0	0	0	0	0	0	0	0	0	0	0	0	0.00146628	0	0	0	0	0
E08_T17	0	0	0	0	0	0	0	0	0	0	0	0	0	0	0	0	0	0	0	0	0	0	0	0	0	0.00207886	0	0	0	0	0	0	0	0	0	0	0	0	0	0	0	0	0	0.00124731	0	0	0	0	0
E08_T18	0	0	0	0	0	0	0	0	0	0	0	0	0	0	0	0	0	0	0	0	0	0	0	0	0	0.00527589	0	0	0	0	0	0	0	0	0	0	0	0	0	0	0	0	0	0	0	0	0	0	0
E08_T19	0	0	0	0	0	0	0	0	0	0	0	0	0.00252192	0	0	0	0	0	0	0	0	0	0	0	0	0	0	0	0	0	0	0	0	0	0	0	0	0	0	0	0	0	0	0	0	0	0	0	0
E09_T01	0	0	0	0	0	0	0	0	0	0	0	0	0	0	0	0	0	0	0	0	0	0	0	0	0	0	0	0	0	0	0	0	0	0.128788	0	0	0	0	0	0	0	0	0	0	0	0	0	0	0
E09_T02	0	0	0	0	0	0	0	0	0	0	0	0	0	0	0	0	0	0	0	0	0	0	0	0	0	0	0	0	0	0	0	0	0	0.0910477	0	0	0	0	0	0	0	0	0	0	0	0	0	0	0
E09_T03	0	0	0	0	0	0	0	0	0	0	0	0	0	0	0	0	0	0	0	0	0	0	0	0	0	0	0	0	0	0	0	0	0	0.15302	0	0	0	0	0	0	0	0	0	0	0	0	0	0	0
E09_T04	0	0	0	0	0	0	0	0	0	0	0	0	0	0	0	0	0	0	0	0	0	0	0	0	0	0	0	0	0	0	0	0	0	0.0689266	0	0	0	0	0	0	0	0	0	0	0	0	0	0	0.00318736
E09_T05	0	0	0	0	0	0	0	0	0	0	0	0	0	0	0	0	0	0	0	0	0	0	0	0	0	0	0	0	0	0	0	0	0	0	0	0	0	0	0	0	0	0	0	0	0	0	0	0	0
E09_T06	0	0	0	0	0	0	0	0	0	0	0	0	0	0	0	0	0	0	0	0	0	0	0	0	0	0.00650155	0	0	0	0	0.00185758	0	0	0	0	0	0	0	0	0	0	0	0	0.00650155	0	0	0	0	0
E09_T07	0	0	0	0	0	0	0	0	0	0	0	0	0	0	0	0	0	0	0	0	0	0.0142058	0	0	0	0	0	0	0	0	0	0	0	0	0	0	0	0	0	0	0	0	0	0	0	0	0	0	0
E09_T08	0	0	0	0	0	0	0	0	0	0	0	0	0	0	0.00392979	0	0	0	0	0	0	0.0117894	0	0	0	0	0	0	0	0	0	0	0	0	0	0	0	0	0	0	0	0	0	0	0	0	0	0	0
E09_T09	0	0	0	0	0	0	0	0	0	0	0	0	0	0	0	0	0	0	0	0	0	0	0	0	0	0	0	0	0	0	0	0	0	0	0	0	0	0	0	0	0	0	0	0	0	0	0	0	0
E09_T10	0	0	0	0	0	0	0	0	0	0	0	0	0	0	0	0	0	0	0	0	0	0	0	0	0	0	0	0	0	0	0	0	0	0	0	0	0	0	0	0	0	0	0	0	0	0	0	0	0
E09_T11	0	0	0	0	0	0	0	0	0	0	0	0	0	0	0	0	0	0	0	0	0	0.00130321	0	0	0	0	0	0	0	0	0	0	0	0	0	0	0	0	0	0	0	0	0	0	0	0	0	0	0
E09_T12	0	0	0	0	0	0	0	0	0	0	0	0	0	0	0	0	0	0	0	0	0	0	0	0	0	0	0	0	0	0	0	0	0	0	0	0	0	0	0	0	0	0	0	0	0	0	0	0	0
E09_T13	0	0	0	0	0	0	0	0	0	0	0	0	0.00168421	0	0	0	0	0	0	0	0	0	0	0	0	0	0	0	0	0	0	0	0	0	0	0	0	0	0	0	0	0	0	0	0	0	0	0	0
E09_T14	0	0	0	0	0	0	0	0	0	0	0	0	0	0	0	0	0	0	0	0	0	0	0	0	0	0	0	0	0	0	0	0	0	0	0	0	0	0	0	0	0	0	0	0	0	0	0	0	0
E09_T15	0	0	0	0	0	0	0	0	0	0	0	0	0	0	0	0	0	0	0	0	0	0	0	0	0	0	0	0	0	0	0	0	0	0	0	0	0	0	0	0	0	0	0	0	0	0	0	0	0
E09_T17	0	0	0	0	0	0	0	0	0	0	0	0	0	0.00847907	0	0	0	0	0	0	0	0	0	0	0	0	0	0	0	0	0	0	0	0	0	0	0	0	0	0	0	0	0	0.00211977	0	0	0	0	0
E09_T18	0	0	0	0	0	0	0	0	0	0	0	0	0	0	0	0	0	0	0.00268516	0	0	0	0	0	0	0	0	0	0	0	0	0	0	0	0	0	0	0	0	0	0	0	0	0	0	0	0	0	0
E09_T19	0	0	0	0	0	0	0	0	0	0	0	0	0	0	0	0	0	0	0	0	0	0	0	0	0	0	0	0	0	0	0	0	0	0	0	0	0	0	0	0	0	0	0	0	0	0	0	0	0
E10_T01	0	0	0	0	0	0	0	0	0	0	0	0	0	0	0	0	0	0	0	0	0	0	0	0	0	0	0	0	0	0	0	0	0	0	0	0	0	0	0	0	0	0	0	0	0	0	0	0	0
E10_T02	0	0	0	0	0	0	0	0	0	0	0	0	0	0	0	0	0	0	0	0	0	0.0115875	0	0	0	0	0	0	0	0	0	0	0	0.0573581	0	0	0	0	0	0	0	0	0	0	0	0	0	0	0
E10_T03	0	0	0	0	0	0	0	0	0	0	0	0	0	0	0	0	0	0	0	0	0	0	0	0	0	0	0	0	0	0	0	0	0	0	0	0	0	0	0	0	0	0	0	0	0	0	0	0	0
E10_T04	0	0	0	0	0	0	0	0	0	0	0	0	0	0	0	0	0	0	0	0	0	0	0	0	0	0	0	0	0	0	0	0	0	0	0	0	0	0	0	0	0	0	0	0	0	0	0	0	0
E10_T05	0	0	0	0	0	0	0	0	0	0	0	0	0	0	0	0	0	0	0	0	0	0	0	0	0	0	0	0	0	0	0	0	0	0	0	0	0	0	0	0	0	0	0	0	0	0	0	0	0
E10_T06	0	0	0	0	0	0	0	0	0	0	0	0	0	0	0	0	0	0	0	0	0	0	0	0	0	0.00642972	0	0	0	0	0	0	0	0.0171459	0	0	0	0	0	0	0	0	0	0	0	0	0.00267905	0	0
E10_T07	0	0	0	0	0	0	0	0	0	0	0	0	0	0	0	0	0	0	0	0	0	0	0	0	0	0	0	0	0	0	0	0	0	0	0	0	0	0	0	0	0	0	0	0	0	0	0	0	0
E10_T08	0	0	0	0	0	0	0	0	0	0	0	0	0	0	0	0	0	0	0	0	0	0	0	0	0	0	0	0	0	0	0	0	0	0	0	0	0	0	0	0	0	0	0	0	0	0	0	0	0
E10_T09	0	0	0	0	0	0	0	0	0	0	0	0	0	0	0	0	0	0	0	0	0	0.00650558	0	0	0	0	0	0	0	0	0	0	0	0	0	0	0	0	0	0	0	0	0	0	0	0	0	0	0
E10_T10	0	0	0	0	0	0	0	0	0	0	0	0	0	0	0.000899011	0	0	0	0	0	0	0	0	0	0	0	0	0	0	0	0	0	0	0	0	0	0	0	0	0	0	0	0	0	0	0	0	0	0
E10_T11	0	0	0	0	0	0	0	0	0	0	0	0	0	0	0	0	0	0	0	0	0	0	0	0	0	0	0	0	0	0	0	0	0	0	0	0	0	0	0	0	0	0	0	0	0	0	0	0	0
E10_T12	0	0	0	0	0	0	0	0	0	0	0	0	0	0	0	0	0	0	0	0	0	0	0	0	0	0	0	0	0	0	0	0	0	0	0	0	0	0	0	0	0	0	0	0	0	0	0	0	0
E10_T13	0	0	0	0	0	0	0	0	0	0	0	0	0	0	0	0	0	0	0	0	0	0	0	0	0	0	0	0	0	0	0	0	0	0.026654	0	0	0	0	0	0	0	0	0	0	0	0	0	0	0
E10_T14	0	0	0	0	0	0	0	0	0	0	0	0	0	0	0	0	0	0	0	0	0	0	0	0	0	0	0	0	0	0	0	0.00722456	0	0	0	0	0	0	0	0	0	0	0	0	0	0	0	0	0
E10_T15	0	0	0	0	0	0	0	0	0	0	0	0	0	0	0	0	0	0	0	0	0	0	0	0	0	0	0	0	0	0	0	0	0	0	0	0	0	0	0	0	0	0	0	0	0.00183823	0	0	0	0
E10_T17	0	0	0	0	0	0	0	0	0	0	0	0	0	0	0	0	0	0.00154583	0	0	0	0	0	0	0	0	0	0	0	0	0	0	0	0	0	0	0	0	0	0	0	0	0	0	0	0	0	0	0
E10_T18	0	0	0	0	0	0	0	0	0	0	0	0	0	0	0	0	0	0	0	0	0	0.0460123	0	0	0	0	0	0	0	0	0	0	0	0	0	0	0	0	0	0	0	0	0	0	0	0	0	0	0
E10_T19	0	0	0	0	0	0	0	0	0	0	0	0	0	0	0	0	0	0	0	0	0	0	0	0	0	0	0	0	0	0	0	0	0	0	0	0	0	0.00265101	0	0	0	0	0	0	0	0	0	0	0
E11_T01	0	0	0	0	0	0	0	0	0	0	0	0	0	0	0	0	0	0	0	0	0	0	0	0	0	0	0	0	0	0	0	0	0	0	0	0	0	0	0	0	0	0	0	0	0	0	0	0	0
E11_T02	0	0.00468823	0	0	0	0	0	0	0	0	0	0	0	0	0	0	0	0	0	0	0	0	0	0	0	0.00656353	0	0	0	0	0	0	0	0.0754805	0	0	0	0	0	0	0	0	0	0	0	0	0	0	0
E11_T03	0	0	0	0	0	0	0	0	0	0	0	0	0	0	0	0	0	0	0	0	0	0	0	0	0	0	0	0	0	0	0	0	0	0.0398078	0	0	0	0	0	0	0	0	0	0	0	0	0	0	0
E11_T04	0	0	0	0	0	0	0	0	0	0	0	0	0	0	0	0	0	0	0	0	0	0	0	0	0	0	0	0	0	0	0	0	0	0.016188	0	0	0	0	0	0	0	0	0	0	0	0	0	0	0
E11_T05	0	0	0	0	0	0	0	0	0	0	0	0	0	0	0	0	0	0	0	0	0	0	0	0	0	0	0	0	0	0	0	0	0	0	0	0	0	0	0	0	0	0	0	0	0	0	0	0	0
E11_T06	0	0	0	0	0	0	0	0	0	0	0	0	0	0	0	0.0023588	0	0	0	0	0	0	0	0	0	0	0	0	0	0	0	0	0	0.0251605	0	0	0	0	0	0.0047176	0	0	0	0.0047176	0	0	0	0.0110077	0
E11_T07	0	0	0	0	0	0	0	0	0	0	0	0	0	0	0	0	0	0	0	0	0	0.00363563	0	0	0	0	0	0	0	0	0	0	0	0	0	0	0	0	0	0	0	0	0	0	0	0	0	0	0
E11_T08	0	0	0	0	0	0	0	0	0	0	0	0	0	0	0	0	0	0	0	0	0	0	0	0	0	0	0	0	0	0	0	0	0	0	0	0	0	0	0	0	0	0	0	0	0	0	0	0	0
E11_T09	0	0	0	0	0	0	0	0	0	0	0	0	0	0	0	0	0	0	0	0	0	0.0089331	0	0	0	0	0	0	0	0	0	0	0	0	0	0	0	0	0	0	0	0	0	0	0	0	0	0	0
E11_T10	0	0	0	0	0	0	0	0	0	0	0	0	0	0	0	0	0	0	0	0	0	0	0	0	0	0	0	0	0	0	0	0	0	0.00887183	0	0	0	0	0	0	0	0	0	0	0	0	0	0	0
E11_T11	0	0	0	0	0	0	0	0	0	0	0	0	0	0	0	0	0	0	0	0	0	0	0	0	0	0.000896414	0	0	0	0	0	0	0	0	0	0	0	0	0	0	0	0	0	0	0	0	0	0	0
E11_T12	0	0	0	0	0	0	0	0	0	0	0	0	0	0	0	0	0	0	0	0	0	0	0	0	0	0	0	0	0	0	0	0	0	0	0	0	0	0	0	0	0	0	0	0	0	0	0	0	0
E11_T13	0	0	0	0	0	0	0	0	0	0	0	0	0	0	0	0	0	0	0	0	0	0	0	0	0	0.00803506	0	0	0	0	0	0	0	0.0277575	0	0	0	0	0	0	0	0	0	0	0	0	0	0	0
E11_T14	0	0	0	0	0	0	0	0	0	0	0	0.00242196	0	0	0	0	0	0	0	0	0	0	0	0	0	0.00282562	0	0	0	0	0	0	0	0.0108988	0	0	0	0	0	0	0	0	0	0.00121098	0	0	0	0	0
E11_T15	0	0	0	0	0	0	0	0	0	0	0	0	0	0	0	0	0	0	0	0	0	0	0	0	0	0	0	0	0	0	0	0	0	0.0130543	0	0	0	0	0	0	0	0	0	0	0	0	0	0	0
E11_T17	0	0	0	0	0	0	0	0	0	0	0	0	0	0	0	0	0	0	0	0	0	0	0	0	0	0	0	0	0	0	0	0	0	0.0173985	0	0	0	0	0	0	0	0	0	0.00124275	0	0	0	0	0
E11_T18	0	0	0	0	0	0	0	0	0	0	0	0	0	0	0	0	0	0	0	0	0	0	0	0	0	0	0	0	0	0	0	0	0	0	0	0	0	0	0	0	0	0	0	0	0	0	0	0	0
E11_T19	0	0	0	0	0	0	0	0	0	0	0	0	0	0	0	0	0	0	0	0	0	0.00523408	0	0	0	0	0	0	0	0	0	0	0	0	0	0	0	0	0	0	0	0	0	0	0	0	0	0	0
E12_T01	0	0	0	0	0	0	0	0	0	0	0	0	0	0	0	0	0	0	0	0	0	0	0	0	0	0	0	0	0	0	0	0	0	0.0123249	0	0	0	0	0	0	0	0	0	0	0	0	0	0	0
E12_T02	0	0	0	0	0	0	0	0	0	0	0	0	0	0	0	0	0	0	0	0	0	0.00269562	0	0	0	0	0	0	0	0	0	0	0	0.0292025	0	0	0	0	0	0	0	0	0	0	0	0	0	0	0
E12_T03	0	0	0	0	0	0	0	0	0	0	0	0	0	0	0	0	0	0	0	0	0	0	0	0	0	0	0	0	0	0	0	0	0	0	0	0	0	0	0	0	0	0	0	0	0	0	0	0	0
E12_T04	0	0	0	0	0	0	0	0	0	0	0	0	0	0	0	0	0	0	0	0	0	0	0	0	0	0	0	0	0	0	0	0	0	0	0	0	0	0	0	0	0	0	0	0	0	0	0	0	0
E12_T05	0	0	0	0	0	0	0	0	0	0	0	0	0	0	0	0	0	0	0	0	0	0	0	0	0	0	0	0	0	0	0	0	0	0	0	0	0	0	0	0	0	0	0	0	0	0	0	0	0
E12_T06	0	0	0	0	0	0	0	0	0	0	0	0	0	0	0	0	0	0	0	0	0	0	0	0	0	0.00170394	0	0	0	0	0	0	0	0	0	0	0	0	0	0	0	0	0	0.00085197	0	0	0	0	0
E12_T07	0	0	0	0	0	0	0	0	0	0	0	0	0	0	0	0	0	0	0	0	0	0	0	0	0	0	0	0	0	0	0	0	0	0	0	0	0	0	0	0	0	0	0	0	0	0	0	0	0
E12_T08	0	0	0	0	0	0	0	0	0	0	0	0	0	0	0	0	0	0	0	0	0	0.0110821	0	0	0	0	0	0	0	0	0	0	0	0	0	0	0	0	0	0	0	0	0	0	0	0	0	0	0
E12_T09	0	0	0	0	0	0	0	0	0	0	0.000543577	0	0	0	0	0	0	0	0	0	0	0	0	0	0	0	0	0	0	0	0	0	0	0	0	0	0	0	0	0	0	0	0	0	0	0	0	0	0
E12_T10	0	0	0	0	0	0	0	0	0	0	0	0	0	0	0	0	0	0	0	0	0	0.00078125	0	0	0	0	0	0	0	0	0	0	0	0.00338542	0	0	0	0	0	0	0	0	0	0	0	0	0	0	0
E12_T11	0	0	0	0	0	0	0	0	0	0	0	0	0	0	0	0	0	0	0	0	0	0	0	0	0	0.00101351	0	0	0	0	0	0	0	0	0	0	0	0	0	0	0	0	0	0	0	0	0	0	0
E12_T12	0	0	0	0	0	0	0	0	0	0	0	0	0	0	0	0	0	0	0	0	0	0	0	0	0	0	0	0	0	0	0	0	0	0	0	0	0	0	0	0	0	0	0	0	0	0	0	0	0
E12_T13	0	0	0	0	0	0	0	0	0	0	0	0	0	0	0	0	0	0	0	0	0	0	0	0	0	0	0	0	0	0	0	0	0	0.0169308	0	0	0	0	0	0	0	0	0	0.00144092	0	0	0	0	0
E12_T14	0	0	0	0	0	0	0	0	0	0	0.000894054	0	0	0	0	0	0	0	0	0	0	0	0	0	0	0	0	0	0	0	0	0	0	0.0134108	0	0	0	0	0	0	0	0	0	0	0	0	0	0	0
E12_T15	0	0	0	0	0	0	0	0	0	0	0.00263775	0	0	0	0	0	0	0	0	0	0	0	0	0	0	0	0	0	0	0	0	0	0	0.0145076	0	0	0	0	0	0	0	0	0	0	0	0	0	0	0
E12_T17	0	0	0	0	0	0	0	0	0	0	0	0	0	0	0	0	0	0	0	0	0	0	0	0	0	0	0	0	0	0	0	0	0	0.0100086	0	0	0	0	0	0	0	0	0	0	0	0	0	0	0
E12_T18	0	0	0	0	0	0	0	0	0	0	0	0	0	0	0	0	0	0	0	0	0	0.0156556	0	0	0	0	0	0	0	0	0	0	0	0.0293542	0	0	0	0	0	0	0	0	0	0	0	0	0	0	0
E12_T19	0	0	0	0	0	0	0	0	0	0	0	0	0	0	0	0	0	0	0	0	0	0.00234972	0	0	0	0	0	0	0	0	0	0	0	0	0	0	0	0	0	0	0	0	0	0	0	0	0	0	0
E13_T01	0	0	0	0	0	0	0	0	0	0	0	0	0	0	0	0	0	0	0	0	0	0	0	0	0	0	0	0	0	0	0	0	0	0	0	0	0	0	0	0	0	0	0	0	0	0	0	0	0
E13_T02	0	0	0	0	0	0	0	0	0	0	0	0	0	0	0	0	0	0	0	0	0	0.00562896	0	0	0	0	0	0	0	0	0	0	0	0.0331483	0	0	0	0	0	0	0	0	0	0	0	0	0	0	0
E13_T03	0	0	0	0	0	0	0	0	0	0	0	0	0	0	0	0	0	0	0	0	0	0	0	0	0	0	0	0	0	0	0	0	0	0	0	0	0	0	0	0	0	0	0	0	0	0	0	0	0
E13_T04	0	0	0	0	0	0	0	0	0	0	0	0	0	0	0	0	0	0	0	0	0	0	0	0	0	0	0	0	0	0	0	0	0	0	0	0	0	0	0	0	0	0	0	0	0	0	0	0	0
E13_T05	0	0	0	0	0	0	0	0	0	0	0	0	0	0	0	0	0	0	0	0	0	0	0	0	0	0	0	0	0	0	0	0	0	0	0	0	0	0	0	0	0	0	0	0	0	0	0	0	0
E13_T06	0	0	0	0	0	0	0	0	0	0	0	0	0	0	0	0	0	0	0	0.00331431	0	0.00331431	0	0	0	0.00994292	0	0	0	0	0	0	0	0	0	0.00220954	0	0	0	0	0	0	0	0.00110477	0	0	0	0	0
E13_T07	0	0	0	0	0	0	0	0	0	0	0	0	0	0	0	0	0	0	0	0	0	0	0	0	0	0	0	0	0	0	0	0	0	0.0219212	0	0	0	0	0	0	0	0	0	0	0	0	0	0	0
E13_T08	0	0	0	0	0	0	0	0	0	0	0	0	0	0	0	0	0	0	0	0	0	0	0	0	0	0	0	0	0	0	0	0	0	0.0158142	0	0	0	0	0	0	0	0	0	0	0	0	0	0	0
E13_T09	0	0	0	0	0	0	0	0	0	0	0	0	0	0	0	0	0	0	0	0	0	0.00914355	0	0	0	0	0	0	0	0	0	0	0	0	0	0	0	0	0	0	0	0	0	0	0	0	0	0	0
E13_T10	0	0	0	0	0	0	0	0	0	0	0	0	0	0	0	0	0	0	0	0	0	0	0	0	0	0	0	0	0	0	0	0	0	0	0	0	0	0	0	0	0	0	0	0	0	0	0	0	0
E13_T11	0	0	0	0	0	0	0	0	0	0	0	0	0	0	0	0	0	0	0	0	0	0.000980993	0	0	0	0	0	0	0	0	0	0	0	0	0	0	0	0	0	0	0	0	0	0	0	0	0	0	0
E13_T12	0	0	0	0	0	0	0	0	0	0	0	0	0	0	0	0	0	0	0	0	0	0	0	0	0	0.00217828	0	0	0	0	0	0	0	0.00435657	0	0	0	0	0	0	0	0	0	0	0	0	0	0	0
E13_T13	0	0	0	0	0	0	0	0	0	0	0	0	0	0	0	0	0	0	0	0	0	0	0	0	0	0	0	0	0	0	0	0	0	0	0	0	0	0	0	0	0	0	0	0	0	0	0	0	0
E13_T14	0	0	0.00067308	0	0	0	0	0	0	0	0	0	0	0	0	0	0	0	0	0	0	0	0	0	0	0	0	0	0	0	0	0	0	0	0	0	0	0	0	0	0	0	0	0.00067308	0	0	0	0	0
E13_T15	0	0	0	0	0	0	0	0	0	0	0	0	0	0	0	0	0	0	0	0	0	0	0	0	0	0	0	0	0	0	0	0	0	0	0	0	0	0	0	0	0	0	0	0.000581633	0	0	0	0	0
E13_T17	0	0	0	0	0	0	0	0	0	0	0	0	0	0	0	0	0	0	0	0	0	0	0	0	0	0	0	0	0	0	0	0	0	0.016381	0	0	0	0	0	0	0	0	0	0	0	0	0	0	0
E13_T18	0	0	0	0	0	0	0	0	0	0	0	0	0	0	0	0	0	0	0	0	0	0	0	0	0	0	0	0	0	0	0	0	0	0	0	0	0	0	0	0	0	0	0	0	0	0	0	0	0
E13_T19	0	0	0	0	0	0	0	0	0	0	0	0	0	0	0	0	0	0	0	0	0	0.00219651	0	0	0	0.00263582	0	0	0	0	0	0	0	0	0	0	0	0	0	0	0	0	0	0	0	0	0	0	0
E14_T01	0	0	0	0	0.0759287	0	0	0	0	0	0	0	0	0	0	0	0	0	0	0	0	0	0	0	0	0	0	0	0	0	0	0	0	0	0	0	0	0	0	0	0	0	0	0	0	0	0	0	0
E14_T02	0	0	0	0	0	0	0	0	0	0	0	0	0	0	0	0	0	0	0	0	0	0	0	0	0	0	0	0	0	0	0	0	0	0.049049	0	0	0	0	0	0	0	0	0	0	0	0	0	0	0
E14_T03	0	0	0	0	0	0	0	0	0	0	0	0	0	0	0	0	0	0	0	0	0	0	0	0	0	0	0	0	0	0	0	0	0	0	0	0	0	0	0	0	0	0	0	0	0	0	0	0	0
E14_T04	0	0	0	0	0	0	0	0	0	0	0	0	0	0	0	0	0	0	0	0	0	0.00230371	0	0	0	0	0	0	0	0	0	0	0	0	0	0	0	0	0	0	0	0	0	0	0	0	0	0	0
E14_T05	0	0	0	0	0	0	0	0	0	0	0	0	0	0	0	0	0	0	0	0	0	0	0	0	0	0	0	0	0	0	0	0	0	0.0179849	0	0	0	0	0	0	0	0	0	0.00163499	0	0	0	0	0
E14_T06	0	0	0	0	0	0	0	0	0	0	0	0	0	0	0	0.00658256	0	0	0	0	0	0	0	0	0	0.00877674	0	0	0	0	0	0	0	0	0	0	0	0	0	0	0	0	0	0.00438837	0	0	0	0	0
E14_T07	0	0	0	0	0	0	0	0	0	0	0	0	0	0	0	0	0	0	0	0	0	0	0	0	0	0	0	0	0	0	0	0	0	0.0264819	0	0	0	0	0	0	0	0	0	0	0	0	0	0	0
E14_T08	0	0	0	0	0	0	0	0	0	0	0	0	0	0	0	0	0	0	0	0	0	0.00825057	0	0	0	0	0	0	0	0	0	0	0	0	0	0	0	0	0	0	0	0	0	0	0	0	0	0	0
E14_T09	0	0	0	0	0	0	0	0	0	0	0	0	0	0	0	0	0	0	0	0	0	0	0	0	0	0	0	0.00539084	0	0	0	0	0	0	0	0	0	0	0	0	0	0	0	0	0	0	0	0	0
E14_T10	0	0	0	0	0	0	0	0	0	0	0	0	0	0	0	0	0	0	0	0	0	0	0	0	0	0	0	0	0	0	0	0	0	0.00284109	0	0	0	0	0	0	0	0	0	0	0	0	0	0	0
E14_T11	0	0	0	0	0	0	0	0	0	0	0	0	0	0	0	0	0	0	0	0	0	0	0	0	0	0	0	0	0	0	0	0	0	0.00247684	0	0	0	0	0	0	0	0	0	0	0	0	0	0	0
E14_T12	0	0	0	0	0	0	0	0	0	0	0	0	0	0	0	0	0	0	0	0	0	0	0	0	0	0	0	0	0	0	0	0	0	0	0	0	0	0	0	0	0	0	0	0	0	0	0	0	0
E14_T13	0	0	0	0	0	0	0	0	0	0	0	0	0	0	0	0	0	0	0	0	0	0	0	0	0	0	0	0	0	0	0	0	0	0	0	0	0	0	0	0	0	0	0	0	0	0	0	0	0
E14_T14	0	0	0	0	0	0	0	0	0	0	0	0	0	0	0	0	0	0	0	0	0	0	0	0	0	0.00114526	0	0	0	0	0	0.000572628	0	0.0106891	0	0	0	0	0	0	0	0	0	0	0	0	0	0	0
E14_T15	0	0	0	0	0	0	0	0	0	0	0.000374216	0	0	0	0	0	0	0	0	0	0	0	0	0	0	0.00168397	0	0	0	0	0	0	0	0.0120685	0	0	0	0	0	0	0	0	0	0	0.000374216	0	0	0	0
E14_T17	0	0	0	0	0	0	0	0	0	0	0	0	0	0	0	0	0	0	0	0	0	0	0	0	0	0.00210084	0	0	0	0	0	0	0	0.0152311	0	0	0	0	0	0	0	0	0	0	0	0	0	0	0
E14_T18	0	0	0	0	0	0	0	0	0	0	0	0	0	0	0	0	0	0	0	0	0	0	0	0	0	0	0	0	0	0	0	0	0	0	0	0	0	0	0	0	0	0	0	0	0	0	0	0	0
E14_T19	0	0	0	0	0	0	0	0	0	0	0	0	0.000785053	0	0	0	0	0	0	0	0	0.00172712	0	0	0	0	0	0	0	0	0.000628042	0	0	0.0160151	0	0	0	0	0	0	0	0	0	0	0	0	0	0	0
GL01	0	0	0	0	0	0	0	0	0	0	0	0	0	0	0	0	0	0	0	0	0	0	0	0	0	0	0	0	0	0	0	0	0	0	0	0	0	0	0	0	0	0	0	0	0	0	0	0	0
GL02	0	0	0	0	0	0	0	0	0	0	0	0	0	0	0	0	0	0	0	0	0	0	0	0	0	0	0	0	0	0	0	0	0	0	0	0	0	0	0	0	0	0	0	0	0	0	0	0	0
GL03	0.00106342	0	0	0	0	0	0	0	0	0	0	0	0	0	0	0	0	0	0	0	0	0	0	0	0	0	0	0	0	0	0	0	0	0	0	0	0	0	0	0	0	0	0	0	0	0	0	0	0
GL04	0	0	0	0	0	0	0	0	0	0	0	0	0	0	0	0	0	0	0	0	0	0	0	0	0	0	0	0	0	0	0	0	0	0	0	0	0	0	0	0	0	0	0	0	0	0	0	0	0
GL05	0	0	0	0	0	0	0	0	0	0	0	0	0	0	0	0	0	0	0	0	0	0	0	0	0	0	0	0	0	0	0	0	0	0	0	0	0	0	0	0	0	0	0	0	0	0	0	0	0
GL06	0	0	0	0	0	0	0	0	0	0	0	0	0	0	0	0	0	0	0	0	0	0	0	0	0	0	0	0	0	0	0	0	0	0	0	0	0	0	0	0	0	0	0	0	0	0	0	0	0
GL07	0	0	0	0	0	0	0	0	0	0	0	0	0	0	0	0	0	0	0	0	0	0	0	0	0	0	0	0	0	0	0	0	0	0	0	0	0	0	0	0	0	0	0	0	0	0	0	0	0
GL08	0	0	0	0	0	0	0	0	0	0	0	0	0	0	0	0	0	0	0	0	0	0	0	0	0	0	0	0	0	0	0	0	0	0	0	0	0	0	0	0	0	0	0	0	0	0	0	0	0
GL09	0	0	0	0	0	0	0	0	0	0	0	0	0	0	0	0	0	0	0	0	0	0	0	0	0	0	0	0	0	0	0	0	0	0	0	0	0	0	0	0	0	0	0	0	0	0	0	0	0
GL10	0	0	0	0	0	0	0	0	0	0	0	0	0	0	0	0	0	0	0	0	0	0	0	0	0	0	0	0	0	0	0	0	0	0	0	0	0	0	0	0	0	0	0	0	0	0	0	0	0
GL11	0	0	0	0	0	0	0	0	0	0	0	0	0	0	0	0	0	0	0.00240819	0	0	0	0	0	0	0	0	0	0	0	0	0	0	0.0114389	0	0	0	0	0	0	0	0	0	0	0	0	0	0	0
GL12	0	0	0	0	0	0	0	0	0	0	0	0	0	0	0	0	0	0	0	0	0	0	0	0	0	0	0	0	0	0	0	0	0	0.0186284	0	0	0	0	0.0124189	0	0	0	0	0	0	0	0	0	0
GL13	0	0	0	0	0	0	0	0	0	0	0	0	0	0	0	0	0	0	0	0	0	0	0	0	0	0	0	0	0	0	0	0	0	0	0	0	0	0	0	0	0	0	0	0	0	0	0	0	0
GW01	0	0	0	0	0	0	0	0	0	0	0	0	0	0	0	0	0	0	0	0	0	0	0	0	0	0	0	0	0	0	0	0	0	0	0	0	0	0	0	0	0	0	0	0	0	0.0208324	0	0	0
GW02	0	0	0	0	0	0	0.0344484	0	0	0	0	0	0	0	0	0	0	0	0	0	0.000578964	0	0	0.00144741	0	0	0	0	0	0	0	0	0	0.0016404	0	0	0	0	0	0	0	0	0	0	0.000385976	0.000675458	0	0	0
GW03	0	0	0	0	0	0	0	0	0	0	0	0	0	0	0	0	0	0	0	0	0	0	0	0	0	0	0	0	0	0	0	0	0	0	0	0	0	0	0	0	0	0	0.00601129	0	0	0	0	0	0
GW04	0	0	0	0	0	0	0	0	0	0	0	0	0	0	0	0	0	0	0	0	0	0	0	0	0	0	0	0	0	0	0	0	0	0	0	0	0	0	0	0	0	0	0	0	0	0	0	0	0
GW05	0	0	0	0	0	0	0	0	0	0	0	0	0	0	0	0	0	0	0	0	0	0	0	0	0	0	0	0	0	0	0	0	0	0	0	0	0	0	0	0	0	0	0	0	0	0	0	0	0
GW06	0	0	0	0	0	0	0.000473653	0	0	0	0	0	0	0	0	0	0	0	0	0	0	0	0	0	0	0	0	0	0	0	0	0	0	0.203789	0	0	0	0	0	0	0	0	0	0	0.000236826	0	0	0	0
GW08	0	0	0	0	0	0.000541755	0	0	0	0	0	0	0	0	0	0	0	0	0	0	0	0	0	0	0	0	0	0	0	0	0	0	0	0.00156507	0	0	0	0	0	0	0	0	0	0	0	0	0	0	0
GW09	0	0	0	0	0	0.000776659	0	0	0	0	0	0	0	0	0	0	0	0	0	0	0	0	0	0	0	0	0	0	0	0	0	0	0	0	0	0	0	0	0	0	0	0	0	0	0	0	0	0	0
GW10	0	0	0	0	0	0	0	0	0	0	0	0	0	0	0	0	0	0	0	0	0	0	0	0	0	0	0	0	0	0	0	0	0	0	0	0	0	0	0	0	0	0	0	0	0	0	0	0	0
GW11	0	0	0	0	0	0	0.00850698	0	0	0	0	0	0	0	0	0	0	0	0	0	0	0	0	0	0	0	0	0	0	0	0	0	0	0	0	0	0	0	0	0	0	0	0	0	0	0	0	0	0
SK01	0	0	0	0	0	0	0	0	0	0	0	0	0	0	0	0	0	0	0	0	0	0	0	0	0	0	0	0	0	0	0	0	0	0	0	0	0	0	0	0	0.0132013	0	0	0	0	0	0	0	0
SK02	0	0	0	0	0	0	0	0	0	0	0	0	0	0	0	0	0	0	0	0	0	0	0	0	0	0	0	0	0	0	0	0	0	0	0	0	0	0	0	0	0.00716757	0	0	0	0	0	0	0	0
SK03	0	0	0	0	0	0	0	0	0	0	0	0	0	0	0	0	0	0	0	0	0	0	0	0	0	0	0	0	0	0	0	0	0	0	0	0	0	0	0	0	0.0113779	0	0	0	0	0	0	0	0
SK04	0	0	0	0	0	0	0	0	0	0	0	0	0	0	0	0	0	0	0	0	0	0	0	0	0	0	0	0	0	0	0	0	0	0	0	0	0	0	0	0	0.0104439	0	0	0	0	0	0	0	0
SK05	0	0	0	0	0	0	0	0	0	0	0	0	0	0	0	0	0	0	0	0	0	0	0	0	0	0	0	0	0	0	0	0	0	0	0	0	0	0	0	0	0	0	0	0	0	0	0	0	0
SK06	0	0	0	0	0	0	0	0	0	0	0	0	0	0	0	0	0	0	0	0	0	0	0	0	0	0	0	0	0	0.0325671	0	0	0	0	0	0	0	0	0	0	0	0	0	0	0	0	0	0	0
SK07	0	0	0	0	0	0	0	0	0	0	0	0	0	0	0	0	0	0	0	0	0	0	0	0	0	0	0	0	0	0	0	0	0	0	0	0	0	0	0	0	0	0	0	0	0	0	0	0	0
SK08	0	0	0	0	0	0	0	0	0	0	0	0	0	0	0	0	0	0	0	0	0	0	0	0	0	0	0	0	0	0	0	0	0	0	0	0	0	0	0	0	0	0	0	0	0	0	0	0	0
SK09	0	0	0	0	0	0	0	0	0	0	0	0	0	0	0	0	0	0	0	0	0	0	0	0	0	0	0	0	0	0	0	0	0	0.0112782	0.00824176	0	0	0	0	0	0	0	0	0	0	0	0	0	0
SK10	0	0	0	0	0	0	0	0	0	0	0	0	0	0	0	0	0	0	0	0	0	0	0	0	0	0	0	0	0	0	0	0	0	0.0100671	0	0	0	0	0	0	0	0	0	0	0	0	0	0	0
SK11	0	0	0	0	0	0	0	0	0	0	0	0	0	0	0	0	0	0	0	0	0	0	0	0	0	0	0	0	0	0	0	0	0	0.0285714	0	0	0	0	0	0	0	0	0	0	0	0	0	0	0
TW02	0	0	0	0	0	0	0	0	0	0	0	0	0	0	0	0	0	0	0	0	0	0	0	0	0	0	0	0	0	0	0	0	0	0	0	0	0	0	0	0	0	0	0	0	0	0	0	0	0
TW03	0	0	0	0	0	0	0	0	0	0	0	0	0	0	0	0	0	0	0	0	0	0	0	0	0	0	0	0	0	0	0	0	0	0	0	0	0	0	0	0	0	0	0	0	0	0	0	0	0
TW04	0	0	0	0	0	0	0	0	0	0	0	0	0	0	0	0	0	0	0	0	0	0	0	0	0	0	0	0	0	0	0	0	0	0	0	0	0	0	0	0	0	0	0	0	0	0	0	0	0
TW05	0	0	0	0	0	0	0	0	0	0.0024388	0	0	0	0	0	0	0	0	0	0	0	0	0	0	0	0	0	0	0	0	0	0	0	0.322032	0	0	0	0	0	0	0	0	0	0	0	0	0	0	0
TW06	0	0	0	0	0	0	0	0	0	0	0	0	0	0	0	0	0	0	0	0	0	0	0	0	0	0	0	0	0	0	0	0	0	0	0	0	0	0	0	0	0	0	0	0	0	0	0	0	0
TW07	0	0	0	0	0	0	0	0	0	0	0	0	0	0	0	0	0	0	0	0	0	0	0	0	0	0	0	0	0	0	0	0	0	0	0	0	0	0	0	0	0	0	0	0	0	0	0	0	0
TW08	0	0	0	0	0	0	0	0	0	0	0	0	0	0	0	0	0	0	0	0	0	0.00758342	0	0	0.0121335	0	0	0	0	0	0	0	0	0	0	0	0	0	0	0	0	0	0	0	0	0	0	0	0
TW09	0	0	0	0	0	0	0	0	0	0	0	0	0	0	0	0	0	0	0	0	0	0	0	0	0	0	0	0	0	0	0	0	0	0	0	0	0	0	0	0	0	0	0	0	0	0	0	0	0
TW10	0	0	0	0	0	0	0	0	0	0	0	0	0	0	0	0	0	0	0	0	0	0.00604375	0	0	0	0	0	0	0	0	0	0	0	0	0	0	0	0	0	0	0	0	0	0	0	0	0	0	0
TW11	0	0	0	0	0	0.00136966	0	0	0	0	0	0	0	0	0	0	0	0	0	0	0	0	0	0	0	0.00136966	0	0	0	0	0	0	0	0	0	0	0	0	0	0	0	0	0	0	0	0	0	0	0
TW12	0	0	0	0	0	0	0	0	0	0	0	0	0	0	0	0	0	0	0	0	0	0	0	0	0	0	0	0	0	0	0	0	0	0.0207063	0	0	0	0	0	0	0	0	0	0	0	0	0	0	0
[truncated: 2,969 more columns]

## Sheet: Figure 5b,e&h, 6b,e&h
	1;Acanthocephala <thorny-headed worm>;Palaeacanthocephala;Echinorhynchidae;Acanthocephalus;Acanthocephalus nanus;NA;NA;NA;NA;NA;NA;NA;NA;NA;NA;NA;NA;NA;NA;NA;NA;NA;NA;NA;NA;NA;NA;NA	10;Annelida;Clitellata;Oligochaeta <Metazoa>;Moniligastrida;Moniligastridae;Drawida;Drawida sp. br;NA;NA;NA;NA;NA;NA;NA;NA;NA;NA;NA;NA;NA;NA;NA;NA;NA;NA;NA;NA;NA	1000;Arthropoda;Mandibulata;Pancrustacea;Hexapoda;Insecta;Dicondylia;Pterygota <winged insects>;Neoptera;Paraneoptera;Hemiptera;Prosorrhyncha;Heteroptera;Euheteroptera;Neoheteroptera;Panheteroptera;Leptopodomorpha;Saldidae;Saldinae;Saldula;Saldula sp. YT-2009;NA;NA;NA;NA;NA;NA;NA;NA	1001;Arthropoda;Mandibulata;Myriapoda;Diplopoda;Helminthomorpha;Julida;Julidae;unclassified Julidae;Julidae sp. QY-2009;NA;NA;NA;NA;NA;NA;NA;NA;NA;NA;NA;NA;NA;NA;NA;NA;NA;NA;NA	1004;Arthropoda;Mandibulata;Pancrustacea;Crustacea;Multicrustacea;Hexanauplia;Copepoda;Neocopepoda;Gymnoplea;Calanoida;Temoridae;Eurytemora;Eurytemora affinis;NA;NA;NA;NA;NA;NA;NA;NA;NA;NA;NA;NA;NA;NA;NA	1005;Arthropoda;Mandibulata;Pancrustacea;Crustacea;Multicrustacea;Malacostraca;Eumalacostraca;Eucarida;Decapoda;Pleocyemata;Caridea;Alpheoidea;Alpheidae;unclassified Alpheidae;Alpheidae sp. BOLD:ACR5024;NA;NA;NA;NA;NA;NA;NA;NA;NA;NA;NA;NA;NA	1006;Arthropoda;Mandibulata;Pancrustacea;Crustacea;Multicrustacea;Hexanauplia;Copepoda;Neocopepoda;Podoplea;Cyclopoida;Cyclopidae;Acanthocyclops;Acanthocyclops viridis;NA;NA;NA;NA;NA;NA;NA;NA;NA;NA;NA;NA;NA;NA;NA	1007;Arthropoda;Mandibulata;Pancrustacea;Crustacea;Multicrustacea;Malacostraca;Eumalacostraca;Peracarida;Amphipoda;Senticaudata;Gammarida;Gammaridira;Gammaroidea;Gammaridae;Echinogammarus;Echinogammarus veneris;NA;NA;NA;NA;NA;NA;NA;NA;NA;NA;NA;NA	1008;Arthropoda;Mandibulata;Pancrustacea;Crustacea;Multicrustacea;Hexanauplia;Copepoda;Neocopepoda;Gymnoplea;Calanoida;Diaptomidae;Eudiaptomus;environmental samples <Eudiaptomus>;Eudiaptomus environmental sample;NA;NA;NA;NA;NA;NA;NA;NA;NA;NA;NA;NA;NA;NA	101;Annelida;Clitellata;Oligochaeta <Metazoa>;Haplotaxida;Tubificina;Naididae;Naidinae;Nais <Oligochaeta>;Nais stolci;NA;NA;NA;NA;NA;NA;NA;NA;NA;NA;NA;NA;NA;NA;NA;NA;NA;NA;NA	1010;Arthropoda;Mandibulata;Pancrustacea;Hexapoda;Collembola;Entomobryomorpha;Tomoceroidea;Tomoceridae;Tomocerus;Tomocerus violaceus;NA;NA;NA;NA;NA;NA;NA;NA;NA;NA;NA;NA;NA;NA;NA;NA;NA;NA	1011;Arthropoda;Chelicerata;Arachnida;Acari;Acariformes;Trombidiformes;Prostigmata;Anystina;Parasitengona;Hydracarina;Hygrobatoidea;Feltriidae;Feltria;Feltria sp. HPHyd017;NA;NA;NA;NA;NA;NA;NA;NA;NA;NA;NA;NA;NA;NA	1014;Arthropoda;Mandibulata;Pancrustacea;Crustacea;Oligostraca;Ostracoda;Podocopa;Podocopida;Cypridocopina;Cypridoidea;Cyprididae;unclassified Cyprididae;Cyprididae sp. CH-2004;NA;NA;NA;NA;NA;NA;NA;NA;NA;NA;NA;NA;NA;NA;NA	1015;Arthropoda;Mandibulata;Pancrustacea;Crustacea;Branchiopoda;Phyllopoda;Diplostraca;Cladocera;Anomopoda;Daphniidae;Daphnia;Daphnia magna;NA;NA;NA;NA;NA;NA;NA;NA;NA;NA;NA;NA;NA;NA;NA;NA	1016;Arthropoda;Mandibulata;Pancrustacea;Hexapoda;Insecta;Dicondylia;Pterygota <winged insects>;Neoptera;Holometabola;Amphiesmenoptera;Trichoptera;Annulipalpia;Hydropsychoidea;Hydropsychidae;Hydropsychinae;Hydropsyche;Hydropsyche sp. NC-1995;NA;NA;NA;NA;NA;NA;NA;NA;NA;NA;NA	1017;Arthropoda;Chelicerata;Arachnida;Acari;Parasitiformes;Mesostigmata;Monogynaspida;Gamasina;Parasitoidea;Parasitidae;Parasitinae;Poecilochirus;Poecilochirus sp. AL6585;NA;NA;NA;NA;NA;NA;NA;NA;NA;NA;NA;NA;NA;NA;NA	1018;Arthropoda;Mandibulata;Pancrustacea;Crustacea;Multicrustacea;Hexanauplia;Copepoda;Neocopepoda;Gymnoplea;Calanoida;Diaptomidae;Eudiaptomus;environmental samples <Eudiaptomus>;Eudiaptomus environmental sample;NA;NA;NA;NA;NA;NA;NA;NA;NA;NA;NA;NA;NA;NA	1019;Arthropoda;Mandibulata;Pancrustacea;Hexapoda;Collembola;Entomobryomorpha;Isotomoidea;Isotomidae;Isotominae;Isotoma <springtail>;Isotoma anglicana;NA;NA;NA;NA;NA;NA;NA;NA;NA;NA;NA;NA;NA;NA;NA;NA;NA	1020;Arthropoda;Mandibulata;Pancrustacea;Hexapoda;Insecta;Dicondylia;Pterygota <winged insects>;Palaeoptera;Odonata;Zygoptera;Calopterygoidea;Calopterygidae;Hetaerina;Hetaerina medinai;NA;NA;NA;NA;NA;NA;NA;NA;NA;NA;NA;NA;NA;NA	1021;Arthropoda;Chelicerata;Arachnida;Araneae;Araneomorphae;Entelegynae;Orbiculariae;Araneoidea;Linyphiidae;Linyphiinae;Porrhomma;Porrhomma sp. 24 SL-2010;NA;NA;NA;NA;NA;NA;NA;NA;NA;NA;NA;NA;NA;NA;NA;NA	1023;Arthropoda;Mandibulata;Pancrustacea;Crustacea;Multicrustacea;Malacostraca;Eumalacostraca;Peracarida;Mysidacea;Mysida;Mysidae;Mysinae;Mysini;Hemimysis;Hemimysis abyssicola;NA;NA;NA;NA;NA;NA;NA;NA;NA;NA;NA;NA;NA	1024;Arthropoda;Mandibulata;Myriapoda;Diplopoda;Helminthomorpha;Julida;Blaniulidae;Proteroiulus;Proteroiulus fuscus;NA;NA;NA;NA;NA;NA;NA;NA;NA;NA;NA;NA;NA;NA;NA;NA;NA;NA;NA	1025;Arthropoda;Mandibulata;Myriapoda;Chilopoda;Pleurostigmophora;Lithobiomorpha;Henicopidae;Henicopinae;Henicopini;Paralamyctes;environmental samples <Paralamyctes>;Paralamyctes environmental sample;NA;NA;NA;NA;NA;NA;NA;NA;NA;NA;NA;NA;NA;NA;NA;NA	1026;Arthropoda;Mandibulata;Pancrustacea;Hexapoda;Insecta;Dicondylia;Pterygota <winged insects>;Neoptera;Holometabola;Amphiesmenoptera;Trichoptera;Integripalpia;Hydroptiloidea;Hydroptilidae;Hydroptilinae;Hydroptilini;Oxyethira;Oxyethira dualis;NA;NA;NA;NA;NA;NA;NA;NA;NA;NA	1028;Arthropoda;Chelicerata;Arachnida;Acari;Acariformes;Trombidiformes;Prostigmata;Anystina;Parasitengona;Hydracarina;Hydryphantoidea;Hydryphantidae;Wandesia;Wandesia sp. HPHyd092;NA;NA;NA;NA;NA;NA;NA;NA;NA;NA;NA;NA;NA;NA	1029;Arthropoda;Mandibulata;Pancrustacea;Crustacea;Oligostraca;Ostracoda;Podocopa;Podocopida;Cypridocopina;Cypridoidea;Candonidae;Undulacandona;Undulacandona koreana;NA;NA;NA;NA;NA;NA;NA;NA;NA;NA;NA;NA;NA;NA;NA	103;Annelida;Clitellata;Oligochaeta <Metazoa>;Enchytraeida;Enchytraeidae;Mesenchytraeus;Mesenchytraeus flavus;NA;NA;NA;NA;NA;NA;NA;NA;NA;NA;NA;NA;NA;NA;NA;NA;NA;NA;NA;NA;NA	1030;Arthropoda;Mandibulata;Myriapoda;Diplopoda;Helminthomorpha;Julida;Julidae;Ophyiulus;Ophyiulus pilosus;NA;NA;NA;NA;NA;NA;NA;NA;NA;NA;NA;NA;NA;NA;NA;NA;NA;NA;NA	1031;Arthropoda;Mandibulata;Myriapoda;Diplopoda;Helminthomorpha;Julida;Julidae;unclassified Julidae;Julidae sp. QY-2009;NA;NA;NA;NA;NA;NA;NA;NA;NA;NA;NA;NA;NA;NA;NA;NA;NA;NA;NA	1032;Arthropoda;Mandibulata;Pancrustacea;Hexapoda;Insecta;Dicondylia;Pterygota <winged insects>;Neoptera;Paraneoptera;Hemiptera;Auchenorrhyncha;Fulgoromorpha;Fulgoroidea;Lophopidae;Lophops;Lophops sp. JMU-2006-1;NA;NA;NA;NA;NA;NA;NA;NA;NA;NA;NA;NA	1035;Arthropoda;Mandibulata;Pancrustacea;Hexapoda;Collembola;Symphypleona;Sminthurididae;Sminthurides;Sminthurides aquaticus;NA;NA;NA;NA;NA;NA;NA;NA;NA;NA;NA;NA;NA;NA;NA;NA;NA;NA;NA	1038;Arthropoda;Mandibulata;Pancrustacea;Crustacea;Multicrustacea;Malacostraca;Eumalacostraca;Eucarida;Decapoda;Pleocyemata;Brachyura;Eubrachyura;Heterotremata;Xanthoidea;Eriphiidae;Menippe;Menippe nodifrons;NA;NA;NA;NA;NA;NA;NA;NA;NA;NA;NA	1039;Arthropoda;Mandibulata;Pancrustacea;Crustacea;Multicrustacea;Hexanauplia;Copepoda;Neocopepoda;Gymnoplea;Calanoida;Diaptomidae;Eudiaptomus;environmental samples <Eudiaptomus>;Eudiaptomus environmental sample;NA;NA;NA;NA;NA;NA;NA;NA;NA;NA;NA;NA;NA;NA	104;Annelida;Clitellata;Oligochaeta <Metazoa>;Haplotaxida;Tubificina;Naididae;Naidinae;Nais <Oligochaeta>;Nais stolci;NA;NA;NA;NA;NA;NA;NA;NA;NA;NA;NA;NA;NA;NA;NA;NA;NA;NA;NA	1040;Arthropoda;Mandibulata;Pancrustacea;Crustacea;Multicrustacea;Malacostraca;Eumalacostraca;Eucarida;Decapoda;Pleocyemata;Caridea;Alpheoidea;Alpheidae;unclassified Alpheidae;Alpheidae sp. BOLD:ACR5024;NA;NA;NA;NA;NA;NA;NA;NA;NA;NA;NA;NA;NA	1043;Arthropoda;Chelicerata;Arachnida;Acari;Acariformes;Trombidiformes;Prostigmata;Eupodina;Tydeoidea;Ereynetidae;unclassified Ereynetidae;Ereynetidae gen. sp. AD1086;NA;NA;NA;NA;NA;NA;NA;NA;NA;NA;NA;NA;NA;NA;NA;NA	1044;Arthropoda;Chelicerata;Arachnida;Acari;Acariformes;Trombidiformes;Prostigmata;Anystina;Parasitengona;Hydracarina;Hygrobatoidea;Pionidae;Australotiphys;Australotiphys barmutai;NA;NA;NA;NA;NA;NA;NA;NA;NA;NA;NA;NA;NA;NA	1045;Arthropoda;Mandibulata;Pancrustacea;Hexapoda;Collembola;Poduromorpha;Poduroidea;Hypogastruridae;Hypogastrura;Hypogastrura sp. YXL-2004;NA;NA;NA;NA;NA;NA;NA;NA;NA;NA;NA;NA;NA;NA;NA;NA;NA;NA	1046;Arthropoda;Mandibulata;Pancrustacea;Crustacea;Branchiopoda;Phyllopoda;Diplostraca;Cladocera;Anomopoda;Daphniidae;Daphnia;Daphnia magna;NA;NA;NA;NA;NA;NA;NA;NA;NA;NA;NA;NA;NA;NA;NA;NA	1047;Arthropoda;Chelicerata;Arachnida;Acari;Parasitiformes;Mesostigmata;Monogynaspida;Gamasina;Parasitoidea;Parasitidae;Pergamasinae;Pergamasus;Pergamasus cf. canestrinii OSAL000418;NA;NA;NA;NA;NA;NA;NA;NA;NA;NA;NA;NA;NA;NA;NA	1049;Arthropoda;Mandibulata;Pancrustacea;Crustacea;Branchiopoda;Phyllopoda;Diplostraca;Cladocera;Anomopoda;Daphniidae;Daphnia;Daphnia pulex;NA;NA;NA;NA;NA;NA;NA;NA;NA;NA;NA;NA;NA;NA;NA;NA	1051;Arthropoda;Chelicerata;Arachnida;Acari;Acariformes;Trombidiformes;Prostigmata;Anystina;Parasitengona;Erythraeoidea;Erythraeidae;Erythraeinae;Balaustium;Balaustium sp. SKPG003;NA;NA;NA;NA;NA;NA;NA;NA;NA;NA;NA;NA;NA;NA	1052;Arthropoda;Chelicerata;Arachnida;Opiliones;Cyphophthalmi;Temperophthalmi;Sironoidea;Sironidae;environmental samples <Sironidae>;Sironidae environmental sample;NA;NA;NA;NA;NA;NA;NA;NA;NA;NA;NA;NA;NA;NA;NA;NA;NA;NA	1056;Arthropoda;Chelicerata;Arachnida;Acari;Acariformes;Trombidiformes;Prostigmata;Eleutherengona;Raphignathae;Tetranychoidea;Tetranychidae;Tetranychus;Tetranychus urticae;NA;NA;NA;NA;NA;NA;NA;NA;NA;NA;NA;NA;NA;NA;NA	1057;Arthropoda;Mandibulata;Pancrustacea;Hexapoda;Insecta;Dicondylia;Zygentoma;Lepismatidae;Lepisma;Lepisma saccharina;NA;NA;NA;NA;NA;NA;NA;NA;NA;NA;NA;NA;NA;NA;NA;NA;NA;NA	1058;Arthropoda;Mandibulata;Pancrustacea;Crustacea;Branchiopoda;Phyllopoda;Diplostraca;Cladocera;Anomopoda;Daphniidae;Daphnia;Daphnia pulex;NA;NA;NA;NA;NA;NA;NA;NA;NA;NA;NA;NA;NA;NA;NA;NA	1059;Arthropoda;Mandibulata;Pancrustacea;Hexapoda;Insecta;Dicondylia;Pterygota <winged insects>;Neoptera;Holometabola;Diptera;Nematocera;Culicomorpha;Chironomoidea;Chironomidae;Orthocladiinae;Belgica;Belgica antarctica;NA;NA;NA;NA;NA;NA;NA;NA;NA;NA;NA	1060;Arthropoda;Chelicerata;Arachnida;Acari;Acariformes;Trombidiformes;Prostigmata;Anystina;Parasitengona;Trombidioidea;Microtrombidiidae;Valgoperuvia;Valgoperuvia paradoxa;NA;NA;NA;NA;NA;NA;NA;NA;NA;NA;NA;NA;NA;NA;NA	1061;Arthropoda;Mandibulata;Pancrustacea;Crustacea;Multicrustacea;Hexanauplia;Copepoda;Neocopepoda;Podoplea;Cyclopoida;Cyclopidae;Eucyclops;Eucyclops speratus;NA;NA;NA;NA;NA;NA;NA;NA;NA;NA;NA;NA;NA;NA;NA
E01_T01	0	0	0	0	0	0	0	0	0	0	0	0	0	0	0	0	0	0	0	0	0	0	0	0	0	0	0	0	0	0	0	0	0	0	0	0	0	0	0	0	0	0	0	0	0	0	0	0	0
E01_T03	0	0	0	0	0	0	0	0	0	0	0	0	0	0	0	0	0	0	0	0	0	0	0	0	0	0	0	0	0	0	0	0	0	0	0	0	0	0	0	0	0	0	0	0	0	0	0	0	0
E01_T04	0	0	0	0	0	0	0	0	0	0	0	0	0	0	0	0	0	0	0	0	0	0	0	0	0	0	0	0	0	0	0	0	0	0	0	0	0	0	0	0	0	0	0	0	0	0	0	0	0
E01_T05	0	0	0	0	0	0	0	0	0	0	0	0	0	0	0	0	0	0	0	0	0	0	0	0	0	0	0	0	0	0	0	0	0	0	0	0	0	0	0	0	0	0	0	0	0	0	0	0	0
E01_T06	0	0	0	0	0	0	0	0	0	0	0	0	0	0	0	0	0	0	0	0	0	0	0	0	0	0	0	0	0	0	0	0	0	0	0	0	0.00110241	0	0	0	0	0	0	0	0	0	0	0	0
E01_T08	0	0	0	0	0	0	0	0	0	0	0	0	0	0	0	0	0	0	0	0	0	0	0	0	0	0	0	0	0	0	0	0	0	0	0	0	0	0	0	0	0	0	0.0417445	0	0	0	0	0	0
E01_T09	0	0	0	0	0	0	0	0	0	0	0	0	0	0	0	0	0	0	0	0	0	0	0	0	0	0	0.00304785	0	0	0	0	0	0	0	0	0	0	0	0	0	0	0	0.00838159	0	0	0	0	0	0
E01_T10	0	0	0	0	0	0	0	0	0	0	0	0	0	0	0	0	0	0	0	0	0	0	0	0	0	0	0	0	0	0	0	0	0	0	0	0	0	0	0	0	0	0	0	0	0	0	0	0	0
E01_T11	0	0	0	0	0	0	0	0	0	0	0	0	0	0	0	0	0	0	0	0	0	0	0	0	0	0	0	0	0	0	0	0	0	0	0	0	0	0	0	0	0	0	0.0289715	0	0	0	0	0	0
E01_T12	0	0	0	0	0	0	0	0	0	0	0	0	0	0	0	0	0	0	0	0	0	0	0	0	0	0	0	0	0	0	0	0	0	0	0	0	0	0	0	0	0	0	0	0	0	0	0	0	0
E01_T13	0	0	0	0	0	0	0	0	0	0	0	0	0	0	0	0	0	0	0	0	0	0	0	0	0	0	0	0	0	0	0	0	0	0	0	0	0	0	0	0	0	0	0	0	0	0	0	0	0
E01_T14	0	0	0	0	0	0	0	0	0	0	0	0	0	0	0	0	0	0	0	0	0	0	0	0	0	0	0	0	0	0	0	0	0	0	0	0	0	0	0	0	0	0	0	0	0	0	0	0	0
E01_T15	0	0	0	0	0	0	0	0	0	0	0	0	0	0	0	0	0	0	0	0	0	0	0	0	0	0	0	0	0	0	0	0	0	0	0	0	0	0	0	0	0	0	0	0	0	0	0	0	0
E01_T17	0	0	0	0	0	0	0	0	0	0	0	0	0	0	0	0	0	0	0	0	0	0	0	0	0	0	0	0	0	0	0	0	0	0	0	0	0	0	0	0	0	0	0	0	0	0	0	0	0
E01_T18	0	0	0	0	0	0	0	0	0	0	0	0	0	0	0	0	0	0	0	0	0	0	0	0	0	0	0	0	0	0	0	0	0	0	0	0	0	0	0	0	0	0	0	0	0	0	0	0	0
E01_T19	0	0	0	0	0	0	0	0	0	0	0	0	0	0	0	0	0	0	0	0	0	0	0	0	0	0	0	0	0	0	0	0	0	0	0	0	0	0	0	0	0	0	0	0	0	0	0	0	0
E02_T01	0	0	0	0	0	0	0	0	0	0	0	0	0	0	0	0	0	0	0	0	0	0	0	0	0	0	0	0	0	0	0	0	0	0	0	0	0	0	0	0	0	0	0	0	0	0	0	0	0
E02_T03	0	0	0	0	0	0	0	0	0	0	0	0	0	0	0	0	0	0	0	0	0	0	0	0	0	0	0	0	0	0	0	0	0	0	0	0	0	0	0	0	0	0	0	0	0	0	0	0	0
E02_T04	0	0	0	0	0	0	0	0	0	0	0	0	0	0	0	0	0	0	0	0	0	0	0	0	0	0	0	0	0	0	0	0	0	0	0	0	0	0	0	0	0	0	0	0	0	0	0	0	0
E02_T05	0	0	0	0	0	0	0	0	0	0	0	0	0	0	0	0	0	0	0	0	0	0	0	0	0	0	0	0	0	0	0	0	0	0	0	0	0	0	0	0	0	0	0	0	0	0	0	0	0
E02_T06	0	0	0	0	0	0	0	0	0	0	0	0	0	0	0	0	0	0	0	0	0	0	0	0	0	0.000404497	0	0	0	0	0	0	0	0	0	0	0	0	0	0	0	0	0	0	0	0	0	0	0
E02_T08	0	0	0	0	0	0	0	0	0	0	0	0	0	0	0	0	0	0	0	0	0	0	0	0	0	0	0	0	0	0	0	0	0	0	0	0	0	0	0	0	0	0	0	0	0	0	0	0	0
E02_T09	0	0	0	0	0	0	0	0	0	0	0	0	0	0	0	0	0	0	0	0	0	0	0	0	0	0	0	0	0	0	0	0	0	0	0	0	0	0	0	0	0	0	0	0	0	0	0	0	0
E02_T10	0	0	0	0	0	0	0	0	0	0	0	0	0	0	0	0	0	0	0	0	0	0	0	0	0	0	0	0	0	0	0	0	0	0	0	0	0	0	0	0	0	0	0	0	0	0	0	0	0
E02_T11	0	0	0	0	0	0	0	0	0	0	0	0	0	0	0	0	0	0	0	0	0	0	0	0	0	0	0	0	0	0	0	0	0	0	0	0	0	0	0	0	0	0	0	0	0	0	0	0	0
E02_T12	0	0	0	0	0	0	0	0	0	0	0	0	0	0	0	0	0	0	0	0	0	0	0	0	0	0	0	0	0	0	0	0	0	0	0	0	0	0	0	0	0	0	0	0.000478889	0	0	0	0	0
E02_T13	0	0	0	0	0	0	0	0	0	0	0	0	0	0	0	0	0	0	0	0	0	0	0	0	0	0.00210505	0	0	0	0	0	0	0	0	0	0	0	0	0	0	0	0	0	0	0	0	0	0	0
E02_T14	0	0	0	0	0	0	0	0	0	0	0	0	0	0	0	0	0	0	0	0	0	0	0	0	0	0	0	0	0	0	0	0	0	0	0	0	0	0	0	0	0	0	0	0	0	0	0	0	0
E02_T15	0	0	0	0	0	0	0	0	0	0	0	0	0	0	0	0	0	0	0	0	0	0	0	0	0	0	0	0	0	0	0	0	0	0	0	0	0	0	0	0	0	0	0	0	0	0	0	0	0
E02_T17	0	0	0	0	0	0	0	0	0	0	0	0	0	0	0	0	0	0	0	0	0	0	0	0	0	0	0	0	0	0	0	0	0	0	0	0	0	0	0	0	0	0	0	0	0	0	0	0	0
E03_T03	0	0	0	0	0	0	0	0	0	0	0	0	0	0	0	0	0	0	0	0	0	0	0	0	0	0	0	0	0	0	0	0	0	0	0	0	0	0	0	0	0	0	0	0	0	0	0	0	0
E03_T04	0	0	0	0	0	0	0	0	0	0	0	0	0	0	0	0	0	0	0	0	0	0	0	0	0	0	0	0	0	0	0	0	0	0	0	0	0	0	0	0	0	0	0	0	0	0	0	0	0
E03_T05	0	0	0	0	0	0	0	0	0	0	0	0	0	0	0	0	0	0	0	0	0	0	0	0	0	0	0	0	0	0	0	0	0	0	0	0	0	0	0	0	0	0	0	0	0	0	0	0	0
E03_T06	0	0	0	0	0	0	0	0	0	0	0	0	0	0	0	0	0.00418483	0	0	0	0	0	0	0	0	0	0	0	0	0	0	0	0	0	0	0	0	0	0	0	0	0	0	0	0	0	0	0	0
E03_T08	0	0	0	0	0	0	0	0	0	0	0	0	0	0	0	0	0	0	0	0	0	0	0	0	0	0	0	0	0	0	0	0	0	0	0	0	0	0	0	0	0	0	0	0	0	0	0	0	0
E03_T09	0	0	0	0	0	0	0	0	0	0	0	0	0	0	0	0	0	0	0	0	0	0	0	0	0	0	0	0	0	0	0	0	0	0	0	0	0	0	0	0	0	0	0	0	0	0	0	0	0
E03_T10	0	0	0	0	0	0	0	0	0	0	0	0	0	0	0	0	0	0	0	0	0	0	0	0	0	0	0	0	0	0	0	0	0	0	0	0	0	0	0	0	0	0	0	0	0	0	0	0	0
E03_T11	0	0	0	0	0	0	0	0	0	0	0	0	0	0	0	0	0	0	0	0	0	0	0	0	0	0	0	0	0	0	0	0	0	0	0	0	0	0	0	0	0	0	0	0	0	0	0	0	0
E03_T12	0	0	0	0	0	0	0	0	0	0	0	0	0	0	0	0	0	0	0	0	0	0	0	0	0	0	0	0	0	0	0	0	0	0	0	0	0	0	0	0	0	0	0	0	0	0	0	0	0
E03_T13	0	0	0	0	0	0	0	0	0	0	0	0	0	0	0	0	0	0	0	0	0	0	0	0	0	0	0	0	0	0	0	0	0	0	0	0	0	0	0	0	0	0	0	0	0	0	0	0	0
E03_T14	0	0	0	0	0	0	0	0	0	0	0	0	0	0	0	0	0	0	0	0	0	0	0	0	0	0	0	0	0	0	0	0	0	0	0	0	0	0	0	0	0	0	0	0	0	0	0	0	0
E03_T15	0	0	0	0	0	0	0	0	0	0	0	0	0	0	0	0	0	0	0	0	0	0	0	0	0	0	0	0	0	0	0	0	0	0	0	0	0	0	0	0	0	0	0	0	0	0	0	0	0
E03_T17	0	0	0	0	0	0	0	0	0	0	0	0	0	0	0	0	0	0	0	0	0	0	0	0	0	0	0	0	0	0	0	0	0	0	0	0	0	0	0	0	0	0	0	0	0	0	0	0	0
E03_T19	0	0	0	0	0	0	0	0	0	0	0	0	0	0	0	0	0	0	0	0	0	0	0	0	0	0	0	0	0	0	0	0	0	0	0	0	0	0	0	0	0	0	0	0	0	0	0	0	0
E04_T01	0	0	0	0	0	0	0	0	0	0	0	0	0	0	0	0	0	0	0	0	0	0	0	0	0	0	0	0	0	0	0	0	0	0	0	0	0	0	0	0	0	0	0	0	0	0	0	0	0
E04_T02	0	0	0	0	0	0	0	0	0	0	0	0	0	0	0	0	0	0	0	0	0	0	0	0	0	0.00214592	0	0	0	0	0	0	0	0	0	0	0	0	0	0	0	0	0	0	0	0	0	0	0
E04_T03	0	0	0	0	0	0	0	0	0	0	0	0	0	0	0	0	0	0	0	0	0	0	0	0	0	0	0	0	0	0	0	0	0	0	0	0	0	0	0	0	0	0	0	0	0	0	0	0	0
E04_T04	0	0	0	0	0	0	0	0	0	0	0	0	0	0	0	0	0	0	0	0	0	0	0	0	0	0	0	0	0	0	0	0	0	0	0	0	0	0	0	0	0	0	0	0	0	0	0	0	0
E04_T05	0	0	0	0	0	0	0	0	0	0	0	0	0	0	0	0	0	0	0	0	0	0	0	0	0	0	0	0	0	0	0	0	0	0	0	0	0	0	0	0	0	0	0	0	0	0	0	0	0
E04_T06	0	0	0	0	0	0	0	0	0	0	0	0	0	0	0	0	0	0	0	0	0	0	0	0	0	0	0	0	0	0	0	0	0	0	0	0	0.00165624	0	0	0	0	0	0	0	0	0	0	0	0
E04_T07	0	0	0	0	0	0	0	0	0	0	0	0	0	0	0	0	0	0	0	0	0	0	0	0	0	0	0	0	0	0	0	0	0	0	0	0	0	0	0	0	0	0	0	0	0	0	0	0	0
E04_T08	0	0	0	0	0	0	0	0	0	0	0	0	0	0	0	0	0	0	0	0	0	0	0	0	0	0	0	0	0	0	0	0	0	0	0	0	0	0	0	0	0	0	0	0	0	0	0	0	0
E04_T09	0	0	0	0	0	0	0	0	0	0	0	0	0	0	0	0	0	0	0	0	0	0	0	0	0	0	0	0	0	0	0	0	0	0	0	0	0	0	0	0	0	0	0	0	0	0	0	0	0
E04_T10	0	0	0	0	0	0	0	0	0	0	0	0	0	0	0	0	0	0	0	0	0	0	0	0	0	0	0	0	0	0	0	0	0	0	0	0	0	0	0	0	0	0	0	0	0	0	0	0	0
E04_T11	0	0	0	0	0	0	0	0	0	0	0	0	0	0	0	0	0	0	0	0	0	0	0	0	0	0	0	0	0	0	0	0	0	0	0	0	0	0	0	0	0	0	0	0	0	0	0	0	0
E04_T12	0	0	0	0	0	0	0	0	0	0	0	0	0	0	0	0	0	0	0	0	0	0	0	0	0	0	0	0	0	0	0	0	0	0	0	0	0	0	0	0	0	0	0	0.00098409	0	0	0	0	0
E04_T13	0	0	0	0	0	0	0	0	0	0	0	0	0	0	0	0	0	0	0	0	0	0	0	0	0	0	0	0	0	0	0	0	0	0	0	0	0	0	0	0	0	0	0	0	0	0	0	0	0
E04_T14	0	0	0	0	0	0	0	0	0	0	0	0	0	0	0	0	0	0	0	0	0	0	0	0	0	0	0	0	0	0	0	0	0	0	0	0	0	0	0	0	0	0	0	0	0	0	0	0	0
E04_T15	0	0	0	0	0	0	0	0	0.0610687	0	0	0	0	0	0	0	0	0	0	0	0	0	0	0	0	0	0	0	0	0	0	0	0	0	0	0	0	0	0	0	0	0	0	0	0	0	0	0	0
E04_T17	0	0	0	0	0	0	0	0	0	0	0	0	0	0	0	0	0	0	0	0	0	0	0	0	0	0	0	0	0	0	0	0	0	0	0	0	0	0	0	0	0	0	0	0	0	0	0	0	0
E04_T18	0	0	0	0	0	0	0	0	0	0	0	0	0	0	0	0	0	0	0	0	0	0	0	0	0	0	0	0	0	0	0	0	0	0	0	0	0	0	0	0	0	0	0	0	0	0	0	0	0
E04_T19	0	0	0	0	0	0	0	0	0	0	0	0	0	0	0	0	0	0	0	0	0	0	0	0	0	0	0	0	0	0	0	0	0	0	0	0	0	0	0	0	0	0	0	0	0	0	0	0	0
E05_T01	0	0	0	0	0	0	0	0	0	0	0	0	0	0	0	0	0	0	0	0	0	0	0	0	0	0	0	0	0	0	0	0	0	0	0	0	0	0	0	0	0	0	0	0	0	0	0	0	0
E05_T02	0	0	0	0	0	0	0	0	0	0	0	0	0	0	0	0	0	0	0	0	0	0	0	0	0	0.00300852	0	0	0	0	0	0	0	0	0	0	0	0	0	0	0	0	0	0.00200568	0	0	0	0	0
E05_T03	0	0	0	0	0	0	0	0	0	0	0	0	0	0	0	0	0	0	0	0	0	0	0	0	0	0	0	0	0	0	0	0	0	0	0	0	0	0	0	0	0	0	0	0	0	0	0	0	0
E05_T04	0	0	0	0	0	0	0	0	0	0	0	0	0	0	0	0	0	0	0	0	0	0	0	0	0	0	0	0	0	0	0	0	0	0	0	0	0	0	0	0	0	0	0	0	0	0	0	0	0
E05_T05	0	0	0	0	0	0	0	0	0	0	0	0	0	0	0	0	0	0	0	0	0	0	0	0	0	0	0	0	0	0	0	0	0	0	0	0	0	0	0	0	0	0	0.0191859	0	0	0	0	0	0
E05_T06	0	0	0	0	0	0	0	0	0	0	0	0	0	0	0	0	0	0	0	0	0	0	0	0	0	0	0	0	0	0	0	0	0	0	0	0	0	0	0	0	0	0	0	0.000777152	0	0	0	0	0
E05_T07	0	0	0	0	0	0	0	0	0	0	0	0	0	0	0	0	0	0	0	0	0	0	0	0	0	0	0	0	0	0	0	0	0	0	0	0	0	0	0	0	0	0.00861244	0	0.00143541	0	0	0	0	0
E05_T08	0	0	0	0	0	0	0	0	0	0	0	0	0	0	0	0	0	0	0	0	0	0	0	0	0	0	0	0	0	0	0	0	0	0	0	0	0	0	0	0	0	0	0	0.000982801	0	0	0	0	0
E05_T09	0	0	0	0	0	0	0	0	0	0	0	0	0	0	0	0	0	0	0	0	0	0	0	0	0	0	0	0	0	0	0	0	0	0	0	0	0	0	0	0	0	0	0	0	0	0	0	0	0
E05_T10	0	0	0	0	0	0	0	0	0	0	0	0	0	0	0	0	0	0	0	0	0	0	0	0	0	0	0	0	0	0	0	0	0.0109536	0	0	0	0	0	0	0	0	0	0	0	0	0	0	0	0
E05_T11	0	0	0	0	0	0	0	0	0	0	0	0	0	0	0	0	0	0	0	0	0	0	0	0	0	0	0	0	0	0	0	0	0	0	0	0	0	0	0	0	0	0	0	0.00184162	0	0	0	0	0
E05_T12	0	0	0	0	0	0	0	0	0	0	0	0	0	0	0	0	0	0	0	0	0	0	0	0	0	0	0	0	0	0	0	0	0	0	0	0	0	0	0	0	0	0	0	0.00260146	0	0	0	0	0
E05_T13	0	0	0	0	0	0	0	0	0	0	0	0	0	0	0	0	0	0	0	0	0	0	0	0	0	0	0	0	0	0	0	0	0	0	0	0	0	0	0	0	0	0	0	0.0022022	0	0	0	0	0
E05_T14	0	0	0.000464288	0	0	0	0	0	0	0	0	0	0	0	0	0	0	0	0	0	0	0	0	0	0	0	0	0	0	0	0	0	0	0	0	0	0	0	0	0	0	0	0	0.00139287	0	0	0	0	0
E05_T15	0	0	0	0	0	0	0	0	0	0	0	0	0	0	0	0	0	0	0	0	0	0	0	0	0	0	0	0	0	0	0	0	0	0	0	0	0	0	0	0	0	0	0	0.00112682	0	0	0	0	0
E05_T17	0	0	0	0	0	0	0	0	0.15741	0	0	0	0	0	0	0	0	0	0	0	0	0	0	0	0	0	0	0	0	0	0	0	0	0	0	0	0	0	0	0	0	0	0	0	0	0	0	0	0
E05_T18	0	0	0	0	0	0	0	0	0	0	0	0	0	0	0	0	0	0	0	0	0	0	0	0	0	0	0	0	0	0	0	0	0	0	0	0	0	0	0	0	0	0	0	0	0	0	0	0	0
E05_T19	0	0	0	0	0	0	0	0	0	0	0	0	0	0	0	0	0	0.00286055	0	0	0	0	0	0	0	0	0	0	0	0	0	0	0	0	0	0	0	0	0	0	0	0	0	0	0	0	0	0	0
E06_T01	0	0	0	0	0	0	0	0	0	0	0	0	0	0	0	0	0	0	0	0	0	0.023753	0	0	0	0	0	0	0	0	0	0	0	0	0	0	0	0.00395883	0	0	0	0	0	0	0	0	0	0	0
E06_T02	0	0	0	0	0	0	0	0	0	0	0	0	0	0	0	0	0	0	0	0	0	0	0	0	0	0	0	0	0	0	0	0	0	0	0	0	0	0	0	0	0	0	0	0.00467836	0	0	0	0	0
E06_T03	0	0	0	0	0	0	0	0	0	0	0	0	0	0	0	0	0	0	0	0	0	0	0	0	0	0	0	0	0	0	0	0	0	0	0	0	0	0	0	0	0	0	0	0	0	0	0	0	0
E06_T04	0	0	0	0	0	0	0	0	0	0	0	0	0	0	0	0	0	0	0	0	0	0	0	0	0	0	0	0	0	0	0	0	0	0	0	0	0	0	0	0	0	0	0	0	0	0	0	0	0
E06_T05	0	0	0	0	0	0	0	0	0	0	0	0	0	0	0	0	0	0	0	0	0	0	0	0	0	0	0	0	0	0	0	0	0	0	0	0	0	0	0	0	0	0	0	0	0	0	0	0	0
E06_T06	0	0	0	0	0	0	0	0	0	0	0	0	0	0	0	0	0	0	0	0	0	0.0023432	0	0	0	0	0	0	0	0	0	0	0	0	0	0	0	0	0	0	0	0	0	0.0023432	0	0	0	0	0
E06_T07	0	0	0	0	0	0	0	0	0	0	0	0	0	0	0	0	0	0	0	0	0	0	0	0	0	0	0	0	0	0	0	0	0	0	0	0	0	0	0	0	0	0	0	0	0	0	0	0	0
E06_T08	0	0	0	0	0	0	0	0	0	0	0	0	0	0	0	0	0	0	0	0	0	0	0	0	0	0	0	0	0	0	0	0	0	0	0	0	0	0	0	0	0	0	0	0.00144118	0	0	0	0	0
E06_T09	0	0	0	0	0	0	0	0	0	0	0	0	0	0	0	0	0	0	0	0	0	0	0	0	0	0	0	0	0	0	0	0	0	0	0	0	0	0	0	0	0	0	0	0	0	0	0	0	0
E06_T10	0	0	0	0	0	0	0	0	0	0	0	0	0	0	0	0	0	0	0	0	0	0	0	0	0	0	0	0	0	0	0	0	0	0	0	0	0	0	0	0	0	0	0	0	0	0	0	0	0
E06_T11	0	0	0	0	0	0	0	0	0	0	0	0	0	0	0	0	0	0	0	0	0	0	0	0	0	0	0	0	0	0	0	0	0	0	0	0	0	0	0	0	0	0	0	0.00150678	0	0	0	0	0
E06_T12	0	0	0	0	0	0	0	0	0	0	0	0	0	0	0	0	0	0	0	0	0	0	0.00732653	0	0	0	0	0	0	0	0	0	0	0	0	0	0	0	0	0	0	0	0	0.0015084	0	0	0	0	0
E06_T13	0	0	0	0	0	0	0	0	0	0	0	0	0	0	0	0	0	0	0	0	0	0	0	0	0	0	0	0	0	0	0	0	0	0	0	0	0	0	0	0	0	0	0	0.000864491	0	0	0	0	0
E06_T14	0	0	0	0	0	0	0	0	0	0	0	0	0	0	0	0	0	0	0	0	0	0	0	0	0	0.00188088	0	0	0	0	0	0	0	0	0	0	0	0	0	0	0	0	0	0	0	0	0	0	0
E06_T15	0	0	0	0	0	0	0	0	0	0	0	0	0	0	0	0	0	0	0	0	0	0	0	0	0	0	0	0	0	0	0	0	0	0	0	0	0	0	0	0	0	0	0	0	0	0	0	0	0
E06_T17	0	0	0	0	0	0	0	0	0	0	0	0	0	0	0	0	0	0	0	0	0	0	0	0	0	0.00556793	0	0	0	0	0	0	0	0	0	0	0	0	0	0	0	0	0	0.0105791	0	0	0	0	0
E06_T18	0	0	0	0	0	0	0	0	0	0	0	0	0	0	0	0	0	0	0	0	0	0	0	0	0	0.0194175	0	0	0	0	0	0	0	0	0	0	0	0	0	0	0	0	0	0	0	0	0	0	0
E06_T19	0	0	0	0	0	0	0	0	0	0	0	0	0	0	0	0	0	0	0	0	0	0	0	0	0	0.00271268	0	0	0	0	0.00406902	0	0	0	0	0	0	0	0	0	0	0	0	0	0	0	0	0	0
E07_T01	0	0	0	0	0	0	0	0	0	0	0	0	0	0	0	0	0	0	0	0	0	0	0	0	0	0	0	0	0	0	0	0	0	0.0331429	0	0	0	0	0	0	0	0	0	0	0	0	0	0	0
E07_T02	0	0	0	0	0	0	0	0	0	0	0	0.00608828	0	0	0	0	0	0	0	0	0	0	0	0	0	0	0	0	0	0	0	0	0	0.079655	0	0	0	0	0	0	0	0	0	0.00304414	0	0	0	0	0
E07_T03	0	0	0	0	0	0	0	0	0	0	0	0	0	0	0	0	0	0	0	0	0	0	0	0	0	0	0	0	0	0	0	0	0	0	0	0	0	0	0	0	0	0	0	0	0	0	0	0	0
E07_T04	0	0	0	0	0	0	0	0	0	0	0	0	0	0	0	0	0	0	0	0	0	0	0	0	0	0	0	0	0	0	0	0	0	0	0	0	0	0	0	0	0	0	0	0	0	0	0	0	0
E07_T05	0	0	0	0	0	0	0	0	0	0	0	0	0	0	0	0	0	0	0	0	0	0	0	0	0	0	0	0	0	0	0	0	0	0	0	0	0	0	0	0	0	0	0	0.000850099	0	0	0	0	0
E07_T06	0	0	0	0	0	0	0	0	0	0	0	0	0	0	0	0	0	0.00342466	0	0	0	0	0	0	0	0	0	0	0	0	0	0	0	0	0	0	0	0	0	0	0	0	0	0.00114155	0	0	0	0	0
E07_T07	0	0	0	0	0	0	0	0	0	0	0	0	0	0	0	0	0	0	0	0	0	0	0	0	0	0	0	0	0	0	0	0	0	0	0	0	0	0	0	0	0	0	0	0	0	0	0	0	0
E07_T08	0	0	0	0	0	0	0	0	0	0	0	0	0	0	0	0	0	0	0	0	0	0	0	0	0	0	0	0	0	0	0	0	0	0	0	0	0	0	0	0	0	0	0	0	0	0	0	0	0
E07_T09	0	0	0	0	0	0	0	0	0	0	0	0	0	0	0	0	0	0	0	0	0	0	0	0	0	0	0	0	0	0	0	0	0	0	0	0	0	0	0	0	0	0	0	0	0	0	0	0	0
E07_T10	0	0	0	0	0	0	0	0	0	0	0	0	0	0	0	0	0	0	0	0	0	0	0	0	0	0	0	0	0	0	0	0	0	0	0	0	0	0	0	0	0	0	0	0	0	0	0	0	0
E07_T11	0	0	0	0	0	0	0	0	0	0	0	0	0	0	0	0	0	0	0	0	0	0	0	0	0	0	0	0	0	0	0	0	0	0	0	0	0	0	0	0	0	0	0	0	0	0	0	0	0
E07_T12	0	0	0	0	0	0	0	0	0	0	0	0	0	0	0	0	0	0	0	0	0	0	0	0	0	0	0	0	0	0	0	0	0	0	0	0	0	0	0	0	0	0	0	0	0	0	0	0	0
E07_T13	0	0	0	0	0	0	0	0	0	0	0	0	0	0	0	0	0	0	0	0	0	0	0	0	0	0	0	0	0	0	0	0	0	0	0	0	0	0	0	0	0	0	0	0.00169924	0	0	0	0	0
E07_T14	0	0	0	0	0	0	0	0	0	0	0	0	0	0	0	0	0	0	0	0	0	0	0	0	0	0	0	0	0	0	0	0	0	0	0	0	0	0	0	0	0	0	0	0.00134318	0	0	0	0	0
E07_T15	0	0	0	0	0	0	0	0	0	0	0	0	0	0	0	0	0	0	0	0	0	0	0	0	0	0.00266264	0	0	0	0	0	0	0	0	0	0	0	0	0	0	0	0	0	0	0.00106506	0	0	0	0
E07_T17	0	0	0.00366636	0	0	0	0	0	0	0	0	0	0	0	0	0	0	0	0	0	0	0	0	0	0	0	0	0	0	0	0	0	0	0	0	0	0	0	0	0	0	0	0	0.00274977	0	0	0	0	0
E07_T18	0	0	0	0	0	0	0	0	0	0	0	0	0	0	0	0	0	0	0	0	0	0	0	0	0	0	0	0	0	0	0	0	0	0	0	0	0	0	0	0	0	0	0	0	0	0	0	0	0
E07_T19	0	0	0	0	0	0	0	0	0	0	0	0	0	0	0	0	0	0	0	0	0	0	0	0	0	0.00250819	0	0	0	0	0	0	0	0.00710653	0	0	0	0	0	0	0	0	0	0	0	0	0	0	0
E08_T01	0	0	0	0	0	0	0	0	0	0	0	0	0	0	0	0	0	0	0	0	0	0	0	0	0	0	0	0	0	0	0	0	0	0	0	0	0	0	0	0	0	0	0	0	0	0	0	0	0
E08_T02	0	0	0	0	0	0	0	0	0	0	0	0	0	0	0	0	0	0	0	0	0	0	0	0	0	0.0043802	0	0	0	0	0	0	0	0.104249	0	0	0	0	0	0	0	0	0	0.00175208	0	0	0	0	0
E08_T03	0	0	0	0	0	0	0	0	0	0	0	0	0	0	0	0	0	0	0	0	0	0	0	0	0	0	0	0	0	0	0	0	0	0	0	0	0	0	0	0	0	0	0	0	0	0	0	0	0
E08_T04	0	0	0	0	0	0	0	0	0	0	0	0	0	0	0	0	0	0	0	0	0	0	0	0	0	0	0	0	0	0	0	0	0	0	0	0	0	0	0	0	0	0	0	0	0	0	0	0	0
E08_T05	0	0	0	0	0	0	0	0	0	0	0	0	0	0	0	0	0	0	0	0	0	0	0	0	0	0	0	0	0	0	0	0	0	0	0	0	0	0	0	0	0	0	0	0	0	0	0	0	0
E08_T06	0	0	0	0	0	0	0	0	0	0	0	0	0	0	0	0	0	0.00172977	0	0	0	0	0	0	0	0	0	0	0	0	0	0	0	0.0149914	0	0	0	0	0	0	0	0	0	0.00345954	0	0	0	0	0
E08_T07	0	0	0	0	0	0	0	0	0	0	0	0	0	0	0	0	0	0	0	0	0	0	0	0	0	0	0	0	0	0	0	0	0	0	0	0	0	0	0	0	0	0	0	0	0	0	0	0	0
E08_T08	0	0	0	0	0	0	0	0	0	0	0	0	0	0	0	0	0	0	0	0	0	0	0	0	0	0	0	0	0	0	0	0	0	0	0	0	0	0	0	0	0	0	0	0	0	0	0	0	0
E08_T09	0	0	0	0	0	0	0	0	0	0	0	0	0	0	0	0	0	0	0	0	0	0	0	0	0	0.000625366	0	0	0	0	0	0	0	0	0	0	0	0	0	0	0	0	0	0.000547196	0	0	0	0	0
E08_T10	0	0	0	0	0	0	0	0	0	0	0	0	0	0	0	0	0	0	0	0	0	0	0	0	0	0	0	0	0	0	0	0	0	0	0	0	0	0	0	0	0	0	0	0	0	0	0	0	0
E08_T11	0	0	0	0	0	0	0	0	0	0	0	0	0	0	0	0	0	0	0	0	0	0	0	0	0	0	0.000450744	0	0	0	0	0	0	0	0	0	0	0	0	0	0	0	0	0	0	0	0	0	0
E08_T12	0	0	0	0	0	0	0	0	0	0	0	0	0	0	0	0	0	0	0	0	0	0	0	0	0	0	0	0	0	0	0	0	0	0	0	0	0	0	0	0	0	0	0	0	0	0	0	0	0
E08_T13	0	0	0	0	0	0	0	0	0	0	0	0	0	0	0	0	0	0	0	0	0	0	0	0	0	0	0	0	0	0	0	0	0	0	0	0	0	0	0	0	0	0	0	0.00160643	0	0	0	0	0
E08_T14	0	0	0.00270209	0	0	0	0	0	0	0	0	0	0	0	0	0	0	0	0	0	0	0	0	0	0	0	0	0	0	0	0	0	0	0	0	0	0	0	0	0	0	0	0	0	0	0	0	0	0
E08_T15	0	0	0	0	0	0	0	0	0	0	0	0	0	0	0	0	0	0	0	0	0	0	0	0	0	0	0	0	0	0	0	0	0	0	0	0	0	0	0	0	0	0	0	0.00146628	0	0	0	0	0
E08_T17	0	0	0	0	0	0	0	0	0	0	0	0	0	0	0	0	0	0	0	0	0	0	0	0	0	0.00207886	0	0	0	0	0	0	0	0	0	0	0	0	0	0	0	0	0	0.00124731	0	0	0	0	0
E08_T18	0	0	0	0	0	0	0	0	0	0	0	0	0	0	0	0	0	0	0	0	0	0	0	0	0	0.00527589	0	0	0	0	0	0	0	0	0	0	0	0	0	0	0	0	0	0	0	0	0	0	0
E08_T19	0	0	0	0	0	0	0	0	0	0	0	0	0.00252192	0	0	0	0	0	0	0	0	0	0	0	0	0	0	0	0	0	0	0	0	0	0	0	0	0	0	0	0	0	0	0	0	0	0	0	0
E09_T01	0	0	0	0	0	0	0	0	0	0	0	0	0	0	0	0	0	0	0	0	0	0	0	0	0	0	0	0	0	0	0	0	0	0.128788	0	0	0	0	0	0	0	0	0	0	0	0	0	0	0
E09_T02	0	0	0	0	0	0	0	0	0	0	0	0	0	0	0	0	0	0	0	0	0	0	0	0	0	0	0	0	0	0	0	0	0	0.0910477	0	0	0	0	0	0	0	0	0	0	0	0	0	0	0
E09_T03	0	0	0	0	0	0	0	0	0	0	0	0	0	0	0	0	0	0	0	0	0	0	0	0	0	0	0	0	0	0	0	0	0	0.15302	0	0	0	0	0	0	0	0	0	0	0	0	0	0	0
E09_T04	0	0	0	0	0	0	0	0	0	0	0	0	0	0	0	0	0	0	0	0	0	0	0	0	0	0	0	0	0	0	0	0	0	0.0689266	0	0	0	0	0	0	0	0	0	0	0	0	0	0	0.00318736
E09_T05	0	0	0	0	0	0	0	0	0	0	0	0	0	0	0	0	0	0	0	0	0	0	0	0	0	0	0	0	0	0	0	0	0	0	0	0	0	0	0	0	0	0	0	0	0	0	0	0	0
E09_T06	0	0	0	0	0	0	0	0	0	0	0	0	0	0	0	0	0	0	0	0	0	0	0	0	0	0.00650155	0	0	0	0	0.00185758	0	0	0	0	0	0	0	0	0	0	0	0	0.00650155	0	0	0	0	0
E09_T07	0	0	0	0	0	0	0	0	0	0	0	0	0	0	0	0	0	0	0	0	0	0.0142058	0	0	0	0	0	0	0	0	0	0	0	0	0	0	0	0	0	0	0	0	0	0	0	0	0	0	0
E09_T08	0	0	0	0	0	0	0	0	0	0	0	0	0	0	0.00392979	0	0	0	0	0	0	0.0117894	0	0	0	0	0	0	0	0	0	0	0	0	0	0	0	0	0	0	0	0	0	0	0	0	0	0	0
E09_T09	0	0	0	0	0	0	0	0	0	0	0	0	0	0	0	0	0	0	0	0	0	0	0	0	0	0	0	0	0	0	0	0	0	0	0	0	0	0	0	0	0	0	0	0	0	0	0	0	0
E09_T10	0	0	0	0	0	0	0	0	0	0	0	0	0	0	0	0	0	0	0	0	0	0	0	0	0	0	0	0	0	0	0	0	0	0	0	0	0	0	0	0	0	0	0	0	0	0	0	0	0
E09_T11	0	0	0	0	0	0	0	0	0	0	0	0	0	0	0	0	0	0	0	0	0	0.00130321	0	0	0	0	0	0	0	0	0	0	0	0	0	0	0	0	0	0	0	0	0	0	0	0	0	0	0
E09_T12	0	0	0	0	0	0	0	0	0	0	0	0	0	0	0	0	0	0	0	0	0	0	0	0	0	0	0	0	0	0	0	0	0	0	0	0	0	0	0	0	0	0	0	0	0	0	0	0	0
E09_T13	0	0	0	0	0	0	0	0	0	0	0	0	0.00168421	0	0	0	0	0	0	0	0	0	0	0	0	0	0	0	0	0	0	0	0	0	0	0	0	0	0	0	0	0	0	0	0	0	0	0	0
E09_T14	0	0	0	0	0	0	0	0	0	0	0	0	0	0	0	0	0	0	0	0	0	0	0	0	0	0	0	0	0	0	0	0	0	0	0	0	0	0	0	0	0	0	0	0	0	0	0	0	0
E09_T15	0	0	0	0	0	0	0	0	0	0	0	0	0	0	0	0	0	0	0	0	0	0	0	0	0	0	0	0	0	0	0	0	0	0	0	0	0	0	0	0	0	0	0	0	0	0	0	0	0
E09_T17	0	0	0	0	0	0	0	0	0	0	0	0	0	0.00847907	0	0	0	0	0	0	0	0	0	0	0	0	0	0	0	0	0	0	0	0	0	0	0	0	0	0	0	0	0	0.00211977	0	0	0	0	0
E09_T18	0	0	0	0	0	0	0	0	0	0	0	0	0	0	0	0	0	0	0.00268516	0	0	0	0	0	0	0	0	0	0	0	0	0	0	0	0	0	0	0	0	0	0	0	0	0	0	0	0	0	0
E09_T19	0	0	0	0	0	0	0	0	0	0	0	0	0	0	0	0	0	0	0	0	0	0	0	0	0	0	0	0	0	0	0	0	0	0	0	0	0	0	0	0	0	0	0	0	0	0	0	0	0
E10_T01	0	0	0	0	0	0	0	0	0	0	0	0	0	0	0	0	0	0	0	0	0	0	0	0	0	0	0	0	0	0	0	0	0	0	0	0	0	0	0	0	0	0	0	0	0	0	0	0	0
E10_T02	0	0	0	0	0	0	0	0	0	0	0	0	0	0	0	0	0	0	0	0	0	0.0115875	0	0	0	0	0	0	0	0	0	0	0	0.0573581	0	0	0	0	0	0	0	0	0	0	0	0	0	0	0
E10_T03	0	0	0	0	0	0	0	0	0	0	0	0	0	0	0	0	0	0	0	0	0	0	0	0	0	0	0	0	0	0	0	0	0	0	0	0	0	0	0	0	0	0	0	0	0	0	0	0	0
E10_T04	0	0	0	0	0	0	0	0	0	0	0	0	0	0	0	0	0	0	0	0	0	0	0	0	0	0	0	0	0	0	0	0	0	0	0	0	0	0	0	0	0	0	0	0	0	0	0	0	0
E10_T05	0	0	0	0	0	0	0	0	0	0	0	0	0	0	0	0	0	0	0	0	0	0	0	0	0	0	0	0	0	0	0	0	0	0	0	0	0	0	0	0	0	0	0	0	0	0	0	0	0
E10_T06	0	0	0	0	0	0	0	0	0	0	0	0	0	0	0	0	0	0	0	0	0	0	0	0	0	0.00642972	0	0	0	0	0	0	0	0.0171459	0	0	0	0	0	0	0	0	0	0	0	0	0.00267905	0	0
E10_T07	0	0	0	0	0	0	0	0	0	0	0	0	0	0	0	0	0	0	0	0	0	0	0	0	0	0	0	0	0	0	0	0	0	0	0	0	0	0	0	0	0	0	0	0	0	0	0	0	0
E10_T08	0	0	0	0	0	0	0	0	0	0	0	0	0	0	0	0	0	0	0	0	0	0	0	0	0	0	0	0	0	0	0	0	0	0	0	0	0	0	0	0	0	0	0	0	0	0	0	0	0
E10_T09	0	0	0	0	0	0	0	0	0	0	0	0	0	0	0	0	0	0	0	0	0	0.00650558	0	0	0	0	0	0	0	0	0	0	0	0	0	0	0	0	0	0	0	0	0	0	0	0	0	0	0
E10_T10	0	0	0	0	0	0	0	0	0	0	0	0	0	0	0.000899011	0	0	0	0	0	0	0	0	0	0	0	0	0	0	0	0	0	0	0	0	0	0	0	0	0	0	0	0	0	0	0	0	0	0
E10_T11	0	0	0	0	0	0	0	0	0	0	0	0	0	0	0	0	0	0	0	0	0	0	0	0	0	0	0	0	0	0	0	0	0	0	0	0	0	0	0	0	0	0	0	0	0	0	0	0	0
E10_T12	0	0	0	0	0	0	0	0	0	0	0	0	0	0	0	0	0	0	0	0	0	0	0	0	0	0	0	0	0	0	0	0	0	0	0	0	0	0	0	0	0	0	0	0	0	0	0	0	0
E10_T13	0	0	0	0	0	0	0	0	0	0	0	0	0	0	0	0	0	0	0	0	0	0	0	0	0	0	0	0	0	0	0	0	0	0.026654	0	0	0	0	0	0	0	0	0	0	0	0	0	0	0
E10_T14	0	0	0	0	0	0	0	0	0	0	0	0	0	0	0	0	0	0	0	0	0	0	0	0	0	0	0	0	0	0	0	0.00722456	0	0	0	0	0	0	0	0	0	0	0	0	0	0	0	0	0
E10_T15	0	0	0	0	0	0	0	0	0	0	0	0	0	0	0	0	0	0	0	0	0	0	0	0	0	0	0	0	0	0	0	0	0	0	0	0	0	0	0	0	0	0	0	0	0.00183823	0	0	0	0
E10_T17	0	0	0	0	0	0	0	0	0	0	0	0	0	0	0	0	0	0.00154583	0	0	0	0	0	0	0	0	0	0	0	0	0	0	0	0	0	0	0	0	0	0	0	0	0	0	0	0	0	0	0
E10_T18	0	0	0	0	0	0	0	0	0	0	0	0	0	0	0	0	0	0	0	0	0	0.0460123	0	0	0	0	0	0	0	0	0	0	0	0	0	0	0	0	0	0	0	0	0	0	0	0	0	0	0
E10_T19	0	0	0	0	0	0	0	0	0	0	0	0	0	0	0	0	0	0	0	0	0	0	0	0	0	0	0	0	0	0	0	0	0	0	0	0	0	0.00265101	0	0	0	0	0	0	0	0	0	0	0
E11_T01	0	0	0	0	0	0	0	0	0	0	0	0	0	0	0	0	0	0	0	0	0	0	0	0	0	0	0	0	0	0	0	0	0	0	0	0	0	0	0	0	0	0	0	0	0	0	0	0	0
E11_T02	0	0.00468823	0	0	0	0	0	0	0	0	0	0	0	0	0	0	0	0	0	0	0	0	0	0	0	0.00656353	0	0	0	0	0	0	0	0.0754805	0	0	0	0	0	0	0	0	0	0	0	0	0	0	0
E11_T03	0	0	0	0	0	0	0	0	0	0	0	0	0	0	0	0	0	0	0	0	0	0	0	0	0	0	0	0	0	0	0	0	0	0.0398078	0	0	0	0	0	0	0	0	0	0	0	0	0	0	0
E11_T04	0	0	0	0	0	0	0	0	0	0	0	0	0	0	0	0	0	0	0	0	0	0	0	0	0	0	0	0	0	0	0	0	0	0.016188	0	0	0	0	0	0	0	0	0	0	0	0	0	0	0
E11_T05	0	0	0	0	0	0	0	0	0	0	0	0	0	0	0	0	0	0	0	0	0	0	0	0	0	0	0	0	0	0	0	0	0	0	0	0	0	0	0	0	0	0	0	0	0	0	0	0	0
E11_T06	0	0	0	0	0	0	0	0	0	0	0	0	0	0	0	0.0023588	0	0	0	0	0	0	0	0	0	0	0	0	0	0	0	0	0	0.0251605	0	0	0	0	0	0.0047176	0	0	0	0.0047176	0	0	0	0.0110077	0
E11_T07	0	0	0	0	0	0	0	0	0	0	0	0	0	0	0	0	0	0	0	0	0	0.00363563	0	0	0	0	0	0	0	0	0	0	0	0	0	0	0	0	0	0	0	0	0	0	0	0	0	0	0
E11_T08	0	0	0	0	0	0	0	0	0	0	0	0	0	0	0	0	0	0	0	0	0	0	0	0	0	0	0	0	0	0	0	0	0	0	0	0	0	0	0	0	0	0	0	0	0	0	0	0	0
E11_T09	0	0	0	0	0	0	0	0	0	0	0	0	0	0	0	0	0	0	0	0	0	0.0089331	0	0	0	0	0	0	0	0	0	0	0	0	0	0	0	0	0	0	0	0	0	0	0	0	0	0	0
E11_T10	0	0	0	0	0	0	0	0	0	0	0	0	0	0	0	0	0	0	0	0	0	0	0	0	0	0	0	0	0	0	0	0	0	0.00887183	0	0	0	0	0	0	0	0	0	0	0	0	0	0	0
E11_T11	0	0	0	0	0	0	0	0	0	0	0	0	0	0	0	0	0	0	0	0	0	0	0	0	0	0.000896414	0	0	0	0	0	0	0	0	0	0	0	0	0	0	0	0	0	0	0	0	0	0	0
E11_T12	0	0	0	0	0	0	0	0	0	0	0	0	0	0	0	0	0	0	0	0	0	0	0	0	0	0	0	0	0	0	0	0	0	0	0	0	0	0	0	0	0	0	0	0	0	0	0	0	0
E11_T13	0	0	0	0	0	0	0	0	0	0	0	0	0	0	0	0	0	0	0	0	0	0	0	0	0	0.00803506	0	0	0	0	0	0	0	0.0277575	0	0	0	0	0	0	0	0	0	0	0	0	0	0	0
E11_T14	0	0	0	0	0	0	0	0	0	0	0	0.00242196	0	0	0	0	0	0	0	0	0	0	0	0	0	0.00282562	0	0	0	0	0	0	0	0.0108988	0	0	0	0	0	0	0	0	0	0.00121098	0	0	0	0	0
E11_T15	0	0	0	0	0	0	0	0	0	0	0	0	0	0	0	0	0	0	0	0	0	0	0	0	0	0	0	0	0	0	0	0	0	0.0130543	0	0	0	0	0	0	0	0	0	0	0	0	0	0	0
E11_T17	0	0	0	0	0	0	0	0	0	0	0	0	0	0	0	0	0	0	0	0	0	0	0	0	0	0	0	0	0	0	0	0	0	0.0173985	0	0	0	0	0	0	0	0	0	0.00124275	0	0	0	0	0
E11_T18	0	0	0	0	0	0	0	0	0	0	0	0	0	0	0	0	0	0	0	0	0	0	0	0	0	0	0	0	0	0	0	0	0	0	0	0	0	0	0	0	0	0	0	0	0	0	0	0	0
E11_T19	0	0	0	0	0	0	0	0	0	0	0	0	0	0	0	0	0	0	0	0	0	0.00523408	0	0	0	0	0	0	0	0	0	0	0	0	0	0	0	0	0	0	0	0	0	0	0	0	0	0	0
E12_T01	0	0	0	0	0	0	0	0	0	0	0	0	0	0	0	0	0	0	0	0	0	0	0	0	0	0	0	0	0	0	0	0	0	0.0123249	0	0	0	0	0	0	0	0	0	0	0	0	0	0	0
E12_T02	0	0	0	0	0	0	0	0	0	0	0	0	0	0	0	0	0	0	0	0	0	0.00269562	0	0	0	0	0	0	0	0	0	0	0	0.0292025	0	0	0	0	0	0	0	0	0	0	0	0	0	0	0
E12_T03	0	0	0	0	0	0	0	0	0	0	0	0	0	0	0	0	0	0	0	0	0	0	0	0	0	0	0	0	0	0	0	0	0	0	0	0	0	0	0	0	0	0	0	0	0	0	0	0	0
E12_T04	0	0	0	0	0	0	0	0	0	0	0	0	0	0	0	0	0	0	0	0	0	0	0	0	0	0	0	0	0	0	0	0	0	0	0	0	0	0	0	0	0	0	0	0	0	0	0	0	0
E12_T05	0	0	0	0	0	0	0	0	0	0	0	0	0	0	0	0	0	0	0	0	0	0	0	0	0	0	0	0	0	0	0	0	0	0	0	0	0	0	0	0	0	0	0	0	0	0	0	0	0
E12_T06	0	0	0	0	0	0	0	0	0	0	0	0	0	0	0	0	0	0	0	0	0	0	0	0	0	0.00170394	0	0	0	0	0	0	0	0	0	0	0	0	0	0	0	0	0	0.00085197	0	0	0	0	0
E12_T07	0	0	0	0	0	0	0	0	0	0	0	0	0	0	0	0	0	0	0	0	0	0	0	0	0	0	0	0	0	0	0	0	0	0	0	0	0	0	0	0	0	0	0	0	0	0	0	0	0
E12_T08	0	0	0	0	0	0	0	0	0	0	0	0	0	0	0	0	0	0	0	0	0	0.0110821	0	0	0	0	0	0	0	0	0	0	0	0	0	0	0	0	0	0	0	0	0	0	0	0	0	0	0
E12_T09	0	0	0	0	0	0	0	0	0	0	0.000543577	0	0	0	0	0	0	0	0	0	0	0	0	0	0	0	0	0	0	0	0	0	0	0	0	0	0	0	0	0	0	0	0	0	0	0	0	0	0
E12_T10	0	0	0	0	0	0	0	0	0	0	0	0	0	0	0	0	0	0	0	0	0	0.00078125	0	0	0	0	0	0	0	0	0	0	0	0.00338542	0	0	0	0	0	0	0	0	0	0	0	0	0	0	0
E12_T11	0	0	0	0	0	0	0	0	0	0	0	0	0	0	0	0	0	0	0	0	0	0	0	0	0	0.00101351	0	0	0	0	0	0	0	0	0	0	0	0	0	0	0	0	0	0	0	0	0	0	0
E12_T12	0	0	0	0	0	0	0	0	0	0	0	0	0	0	0	0	0	0	0	0	0	0	0	0	0	0	0	0	0	0	0	0	0	0	0	0	0	0	0	0	0	0	0	0	0	0	0	0	0
E12_T13	0	0	0	0	0	0	0	0	0	0	0	0	0	0	0	0	0	0	0	0	0	0	0	0	0	0	0	0	0	0	0	0	0	0.0169308	0	0	0	0	0	0	0	0	0	0.00144092	0	0	0	0	0
E12_T14	0	0	0	0	0	0	0	0	0	0	0.000894054	0	0	0	0	0	0	0	0	0	0	0	0	0	0	0	0	0	0	0	0	0	0	0.0134108	0	0	0	0	0	0	0	0	0	0	0	0	0	0	0
E12_T15	0	0	0	0	0	0	0	0	0	0	0.00263775	0	0	0	0	0	0	0	0	0	0	0	0	0	0	0	0	0	0	0	0	0	0	0.0145076	0	0	0	0	0	0	0	0	0	0	0	0	0	0	0
E12_T17	0	0	0	0	0	0	0	0	0	0	0	0	0	0	0	0	0	0	0	0	0	0	0	0	0	0	0	0	0	0	0	0	0	0.0100086	0	0	0	0	0	0	0	0	0	0	0	0	0	0	0
E12_T18	0	0	0	0	0	0	0	0	0	0	0	0	0	0	0	0	0	0	0	0	0	0.0156556	0	0	0	0	0	0	0	0	0	0	0	0.0293542	0	0	0	0	0	0	0	0	0	0	0	0	0	0	0
E12_T19	0	0	0	0	0	0	0	0	0	0	0	0	0	0	0	0	0	0	0	0	0	0.00234972	0	0	0	0	0	0	0	0	0	0	0	0	0	0	0	0	0	0	0	0	0	0	0	0	0	0	0
E13_T01	0	0	0	0	0	0	0	0	0	0	0	0	0	0	0	0	0	0	0	0	0	0	0	0	0	0	0	0	0	0	0	0	0	0	0	0	0	0	0	0	0	0	0	0	0	0	0	0	0
E13_T02	0	0	0	0	0	0	0	0	0	0	0	0	0	0	0	0	0	0	0	0	0	0.00562896	0	0	0	0	0	0	0	0	0	0	0	0.0331483	0	0	0	0	0	0	0	0	0	0	0	0	0	0	0
E13_T03	0	0	0	0	0	0	0	0	0	0	0	0	0	0	0	0	0	0	0	0	0	0	0	0	0	0	0	0	0	0	0	0	0	0	0	0	0	0	0	0	0	0	0	0	0	0	0	0	0
E13_T04	0	0	0	0	0	0	0	0	0	0	0	0	0	0	0	0	0	0	0	0	0	0	0	0	0	0	0	0	0	0	0	0	0	0	0	0	0	0	0	0	0	0	0	0	0	0	0	0	0
E13_T05	0	0	0	0	0	0	0	0	0	0	0	0	0	0	0	0	0	0	0	0	0	0	0	0	0	0	0	0	0	0	0	0	0	0	0	0	0	0	0	0	0	0	0	0	0	0	0	0	0
E13_T06	0	0	0	0	0	0	0	0	0	0	0	0	0	0	0	0	0	0	0	0.00331431	0	0.00331431	0	0	0	0.00994292	0	0	0	0	0	0	0	0	0	0.00220954	0	0	0	0	0	0	0	0.00110477	0	0	0	0	0
E13_T07	0	0	0	0	0	0	0	0	0	0	0	0	0	0	0	0	0	0	0	0	0	0	0	0	0	0	0	0	0	0	0	0	0	0.0219212	0	0	0	0	0	0	0	0	0	0	0	0	0	0	0
E13_T08	0	0	0	0	0	0	0	0	0	0	0	0	0	0	0	0	0	0	0	0	0	0	0	0	0	0	0	0	0	0	0	0	0	0.0158142	0	0	0	0	0	0	0	0	0	0	0	0	0	0	0
E13_T09	0	0	0	0	0	0	0	0	0	0	0	0	0	0	0	0	0	0	0	0	0	0.00914355	0	0	0	0	0	0	0	0	0	0	0	0	0	0	0	0	0	0	0	0	0	0	0	0	0	0	0
E13_T10	0	0	0	0	0	0	0	0	0	0	0	0	0	0	0	0	0	0	0	0	0	0	0	0	0	0	0	0	0	0	0	0	0	0	0	0	0	0	0	0	0	0	0	0	0	0	0	0	0
E13_T11	0	0	0	0	0	0	0	0	0	0	0	0	0	0	0	0	0	0	0	0	0	0.000980993	0	0	0	0	0	0	0	0	0	0	0	0	0	0	0	0	0	0	0	0	0	0	0	0	0	0	0
E13_T12	0	0	0	0	0	0	0	0	0	0	0	0	0	0	0	0	0	0	0	0	0	0	0	0	0	0.00217828	0	0	0	0	0	0	0	0.00435657	0	0	0	0	0	0	0	0	0	0	0	0	0	0	0
E13_T13	0	0	0	0	0	0	0	0	0	0	0	0	0	0	0	0	0	0	0	0	0	0	0	0	0	0	0	0	0	0	0	0	0	0	0	0	0	0	0	0	0	0	0	0	0	0	0	0	0
E13_T14	0	0	0.00067308	0	0	0	0	0	0	0	0	0	0	0	0	0	0	0	0	0	0	0	0	0	0	0	0	0	0	0	0	0	0	0	0	0	0	0	0	0	0	0	0	0.00067308	0	0	0	0	0
E13_T15	0	0	0	0	0	0	0	0	0	0	0	0	0	0	0	0	0	0	0	0	0	0	0	0	0	0	0	0	0	0	0	0	0	0	0	0	0	0	0	0	0	0	0	0.000581633	0	0	0	0	0
E13_T17	0	0	0	0	0	0	0	0	0	0	0	0	0	0	0	0	0	0	0	0	0	0	0	0	0	0	0	0	0	0	0	0	0	0.016381	0	0	0	0	0	0	0	0	0	0	0	0	0	0	0
E13_T18	0	0	0	0	0	0	0	0	0	0	0	0	0	0	0	0	0	0	0	0	0	0	0	0	0	0	0	0	0	0	0	0	0	0	0	0	0	0	0	0	0	0	0	0	0	0	0	0	0
E13_T19	0	0	0	0	0	0	0	0	0	0	0	0	0	0	0	0	0	0	0	0	0	0.00219651	0	0	0	0.00263582	0	0	0	0	0	0	0	0	0	0	0	0	0	0	0	0	0	0	0	0	0	0	0
E14_T01	0	0	0	0	0.0759287	0	0	0	0	0	0	0	0	0	0	0	0	0	0	0	0	0	0	0	0	0	0	0	0	0	0	0	0	0	0	0	0	0	0	0	0	0	0	0	0	0	0	0	0
E14_T02	0	0	0	0	0	0	0	0	0	0	0	0	0	0	0	0	0	0	0	0	0	0	0	0	0	0	0	0	0	0	0	0	0	0.049049	0	0	0	0	0	0	0	0	0	0	0	0	0	0	0
E14_T03	0	0	0	0	0	0	0	0	0	0	0	0	0	0	0	0	0	0	0	0	0	0	0	0	0	0	0	0	0	0	0	0	0	0	0	0	0	0	0	0	0	0	0	0	0	0	0	0	0
E14_T04	0	0	0	0	0	0	0	0	0	0	0	0	0	0	0	0	0	0	0	0	0	0.00230371	0	0	0	0	0	0	0	0	0	0	0	0	0	0	0	0	0	0	0	0	0	0	0	0	0	0	0
E14_T05	0	0	0	0	0	0	0	0	0	0	0	0	0	0	0	0	0	0	0	0	0	0	0	0	0	0	0	0	0	0	0	0	0	0.0179849	0	0	0	0	0	0	0	0	0	0.00163499	0	0	0	0	0
E14_T06	0	0	0	0	0	0	0	0	0	0	0	0	0	0	0	0.00658256	0	0	0	0	0	0	0	0	0	0.00877674	0	0	0	0	0	0	0	0	0	0	0	0	0	0	0	0	0	0.00438837	0	0	0	0	0
E14_T07	0	0	0	0	0	0	0	0	0	0	0	0	0	0	0	0	0	0	0	0	0	0	0	0	0	0	0	0	0	0	0	0	0	0.0264819	0	0	0	0	0	0	0	0	0	0	0	0	0	0	0
E14_T08	0	0	0	0	0	0	0	0	0	0	0	0	0	0	0	0	0	0	0	0	0	0.00825057	0	0	0	0	0	0	0	0	0	0	0	0	0	0	0	0	0	0	0	0	0	0	0	0	0	0	0
E14_T09	0	0	0	0	0	0	0	0	0	0	0	0	0	0	0	0	0	0	0	0	0	0	0	0	0	0	0	0.00539084	0	0	0	0	0	0	0	0	0	0	0	0	0	0	0	0	0	0	0	0	0
E14_T10	0	0	0	0	0	0	0	0	0	0	0	0	0	0	0	0	0	0	0	0	0	0	0	0	0	0	0	0	0	0	0	0	0	0.00284109	0	0	0	0	0	0	0	0	0	0	0	0	0	0	0
E14_T11	0	0	0	0	0	0	0	0	0	0	0	0	0	0	0	0	0	0	0	0	0	0	0	0	0	0	0	0	0	0	0	0	0	0.00247684	0	0	0	0	0	0	0	0	0	0	0	0	0	0	0
E14_T12	0	0	0	0	0	0	0	0	0	0	0	0	0	0	0	0	0	0	0	0	0	0	0	0	0	0	0	0	0	0	0	0	0	0	0	0	0	0	0	0	0	0	0	0	0	0	0	0	0
E14_T13	0	0	0	0	0	0	0	0	0	0	0	0	0	0	0	0	0	0	0	0	0	0	0	0	0	0	0	0	0	0	0	0	0	0	0	0	0	0	0	0	0	0	0	0	0	0	0	0	0
E14_T14	0	0	0	0	0	0	0	0	0	0	0	0	0	0	0	0	0	0	0	0	0	0	0	0	0	0.00114526	0	0	0	0	0	0.000572628	0	0.0106891	0	0	0	0	0	0	0	0	0	0	0	0	0	0	0
E14_T15	0	0	0	0	0	0	0	0	0	0	0.000374216	0	0	0	0	0	0	0	0	0	0	0	0	0	0	0.00168397	0	0	0	0	0	0	0	0.0120685	0	0	0	0	0	0	0	0	0	0	0.000374216	0	0	0	0
E14_T17	0	0	0	0	0	0	0	0	0	0	0	0	0	0	0	0	0	0	0	0	0	0	0	0	0	0.00210084	0	0	0	0	0	0	0	0.0152311	0	0	0	0	0	0	0	0	0	0	0	0	0	0	0
E14_T18	0	0	0	0	0	0	0	0	0	0	0	0	0	0	0	0	0	0	0	0	0	0	0	0	0	0	0	0	0	0	0	0	0	0	0	0	0	0	0	0	0	0	0	0	0	0	0	0	0
E14_T19	0	0	0	0	0	0	0	0	0	0	0	0	0.000785053	0	0	0	0	0	0	0	0	0.00172712	0	0	0	0	0	0	0	0	0.000628042	0	0	0.0160151	0	0	0	0	0	0	0	0	0	0	0	0	0	0	0
GL01	0	0	0	0	0	0	0	0	0	0	0	0	0	0	0	0	0	0	0	0	0	0	0	0	0	0	0	0	0	0	0	0	0	0	0	0	0	0	0	0	0	0	0	0	0	0	0	0	0
GL02	0	0	0	0	0	0	0	0	0	0	0	0	0	0	0	0	0	0	0	0	0	0	0	0	0	0	0	0	0	0	0	0	0	0	0	0	0	0	0	0	0	0	0	0	0	0	0	0	0
GL03	0.00106342	0	0	0	0	0	0	0	0	0	0	0	0	0	0	0	0	0	0	0	0	0	0	0	0	0	0	0	0	0	0	0	0	0	0	0	0	0	0	0	0	0	0	0	0	0	0	0	0
GL04	0	0	0	0	0	0	0	0	0	0	0	0	0	0	0	0	0	0	0	0	0	0	0	0	0	0	0	0	0	0	0	0	0	0	0	0	0	0	0	0	0	0	0	0	0	0	0	0	0
GL05	0	0	0	0	0	0	0	0	0	0	0	0	0	0	0	0	0	0	0	0	0	0	0	0	0	0	0	0	0	0	0	0	0	0	0	0	0	0	0	0	0	0	0	0	0	0	0	0	0
GL06	0	0	0	0	0	0	0	0	0	0	0	0	0	0	0	0	0	0	0	0	0	0	0	0	0	0	0	0	0	0	0	0	0	0	0	0	0	0	0	0	0	0	0	0	0	0	0	0	0
GL07	0	0	0	0	0	0	0	0	0	0	0	0	0	0	0	0	0	0	0	0	0	0	0	0	0	0	0	0	0	0	0	0	0	0	0	0	0	0	0	0	0	0	0	0	0	0	0	0	0
GL08	0	0	0	0	0	0	0	0	0	0	0	0	0	0	0	0	0	0	0	0	0	0	0	0	0	0	0	0	0	0	0	0	0	0	0	0	0	0	0	0	0	0	0	0	0	0	0	0	0
GL09	0	0	0	0	0	0	0	0	0	0	0	0	0	0	0	0	0	0	0	0	0	0	0	0	0	0	0	0	0	0	0	0	0	0	0	0	0	0	0	0	0	0	0	0	0	0	0	0	0
GL10	0	0	0	0	0	0	0	0	0	0	0	0	0	0	0	0	0	0	0	0	0	0	0	0	0	0	0	0	0	0	0	0	0	0	0	0	0	0	0	0	0	0	0	0	0	0	0	0	0
GL11	0	0	0	0	0	0	0	0	0	0	0	0	0	0	0	0	0	0	0.00240819	0	0	0	0	0	0	0	0	0	0	0	0	0	0	0.0114389	0	0	0	0	0	0	0	0	0	0	0	0	0	0	0
GL12	0	0	0	0	0	0	0	0	0	0	0	0	0	0	0	0	0	0	0	0	0	0	0	0	0	0	0	0	0	0	0	0	0	0.0186284	0	0	0	0	0.0124189	0	0	0	0	0	0	0	0	0	0
GL13	0	0	0	0	0	0	0	0	0	0	0	0	0	0	0	0	0	0	0	0	0	0	0	0	0	0	0	0	0	0	0	0	0	0	0	0	0	0	0	0	0	0	0	0	0	0	0	0	0
GW01	0	0	0	0	0	0	0	0	0	0	0	0	0	0	0	0	0	0	0	0	0	0	0	0	0	0	0	0	0	0	0	0	0	0	0	0	0	0	0	0	0	0	0	0	0	0.0208324	0	0	0
GW02	0	0	0	0	0	0	0.0344484	0	0	0	0	0	0	0	0	0	0	0	0	0	0.000578964	0	0	0.00144741	0	0	0	0	0	0	0	0	0	0.0016404	0	0	0	0	0	0	0	0	0	0	0.000385976	0.000675458	0	0	0
GW03	0	0	0	0	0	0	0	0	0	0	0	0	0	0	0	0	0	0	0	0	0	0	0	0	0	0	0	0	0	0	0	0	0	0	0	0	0	0	0	0	0	0	0.00601129	0	0	0	0	0	0
GW04	0	0	0	0	0	0	0	0	0	0	0	0	0	0	0	0	0	0	0	0	0	0	0	0	0	0	0	0	0	0	0	0	0	0	0	0	0	0	0	0	0	0	0	0	0	0	0	0	0
GW05	0	0	0	0	0	0	0	0	0	0	0	0	0	0	0	0	0	0	0	0	0	0	0	0	0	0	0	0	0	0	0	0	0	0	0	0	0	0	0	0	0	0	0	0	0	0	0	0	0
GW06	0	0	0	0	0	0	0.000473653	0	0	0	0	0	0	0	0	0	0	0	0	0	0	0	0	0	0	0	0	0	0	0	0	0	0	0.203789	0	0	0	0	0	0	0	0	0	0	0.000236826	0	0	0	0
GW08	0	0	0	0	0	0.000541755	0	0	0	0	0	0	0	0	0	0	0	0	0	0	0	0	0	0	0	0	0	0	0	0	0	0	0	0.00156507	0	0	0	0	0	0	0	0	0	0	0	0	0	0	0
GW09	0	0	0	0	0	0.000776659	0	0	0	0	0	0	0	0	0	0	0	0	0	0	0	0	0	0	0	0	0	0	0	0	0	0	0	0	0	0	0	0	0	0	0	0	0	0	0	0	0	0	0
GW10	0	0	0	0	0	0	0	0	0	0	0	0	0	0	0	0	0	0	0	0	0	0	0	0	0	0	0	0	0	0	0	0	0	0	0	0	0	0	0	0	0	0	0	0	0	0	0	0	0
GW11	0	0	0	0	0	0	0.00850698	0	0	0	0	0	0	0	0	0	0	0	0	0	0	0	0	0	0	0	0	0	0	0	0	0	0	0	0	0	0	0	0	0	0	0	0	0	0	0	0	0	0
SK01	0	0	0	0	0	0	0	0	0	0	0	0	0	0	0	0	0	0	0	0	0	0	0	0	0	0	0	0	0	0	0	0	0	0	0	0	0	0	0	0	0.0132013	0	0	0	0	0	0	0	0
SK02	0	0	0	0	0	0	0	0	0	0	0	0	0	0	0	0	0	0	0	0	0	0	0	0	0	0	0	0	0	0	0	0	0	0	0	0	0	0	0	0	0.00716757	0	0	0	0	0	0	0	0
SK03	0	0	0	0	0	0	0	0	0	0	0	0	0	0	0	0	0	0	0	0	0	0	0	0	0	0	0	0	0	0	0	0	0	0	0	0	0	0	0	0	0.0113779	0	0	0	0	0	0	0	0
SK04	0	0	0	0	0	0	0	0	0	0	0	0	0	0	0	0	0	0	0	0	0	0	0	0	0	0	0	0	0	0	0	0	0	0	0	0	0	0	0	0	0.0104439	0	0	0	0	0	0	0	0
SK05	0	0	0	0	0	0	0	0	0	0	0	0	0	0	0	0	0	0	0	0	0	0	0	0	0	0	0	0	0	0	0	0	0	0	0	0	0	0	0	0	0	0	0	0	0	0	0	0	0
SK06	0	0	0	0	0	0	0	0	0	0	0	0	0	0	0	0	0	0	0	0	0	0	0	0	0	0	0	0	0	0.0325671	0	0	0	0	0	0	0	0	0	0	0	0	0	0	0	0	0	0	0
SK07	0	0	0	0	0	0	0	0	0	0	0	0	0	0	0	0	0	0	0	0	0	0	0	0	0	0	0	0	0	0	0	0	0	0	0	0	0	0	0	0	0	0	0	0	0	0	0	0	0
SK08	0	0	0	0	0	0	0	0	0	0	0	0	0	0	0	0	0	0	0	0	0	0	0	0	0	0	0	0	0	0	0	0	0	0	0	0	0	0	0	0	0	0	0	0	0	0	0	0	0
SK09	0	0	0	0	0	0	0	0	0	0	0	0	0	0	0	0	0	0	0	0	0	0	0	0	0	0	0	0	0	0	0	0	0	0.0112782	0.00824176	0	0	0	0	0	0	0	0	0	0	0	0	0	0
SK10	0	0	0	0	0	0	0	0	0	0	0	0	0	0	0	0	0	0	0	0	0	0	0	0	0	0	0	0	0	0	0	0	0	0.0100671	0	0	0	0	0	0	0	0	0	0	0	0	0	0	0
SK11	0	0	0	0	0	0	0	0	0	0	0	0	0	0	0	0	0	0	0	0	0	0	0	0	0	0	0	0	0	0	0	0	0	0.0285714	0	0	0	0	0	0	0	0	0	0	0	0	0	0	0
TW02	0	0	0	0	0	0	0	0	0	0	0	0	0	0	0	0	0	0	0	0	0	0	0	0	0	0	0	0	0	0	0	0	0	0	0	0	0	0	0	0	0	0	0	0	0	0	0	0	0
TW03	0	0	0	0	0	0	0	0	0	0	0	0	0	0	0	0	0	0	0	0	0	0	0	0	0	0	0	0	0	0	0	0	0	0	0	0	0	0	0	0	0	0	0	0	0	0	0	0	0
TW04	0	0	0	0	0	0	0	0	0	0	0	0	0	0	0	0	0	0	0	0	0	0	0	0	0	0	0	0	0	0	0	0	0	0	0	0	0	0	0	0	0	0	0	0	0	0	0	0	0
TW05	0	0	0	0	0	0	0	0	0	0.0024388	0	0	0	0	0	0	0	0	0	0	0	0	0	0	0	0	0	0	0	0	0	0	0	0.322032	0	0	0	0	0	0	0	0	0	0	0	0	0	0	0
TW06	0	0	0	0	0	0	0	0	0	0	0	0	0	0	0	0	0	0	0	0	0	0	0	0	0	0	0	0	0	0	0	0	0	0	0	0	0	0	0	0	0	0	0	0	0	0	0	0	0
TW07	0	0	0	0	0	0	0	0	0	0	0	0	0	0	0	0	0	0	0	0	0	0	0	0	0	0	0	0	0	0	0	0	0	0	0	0	0	0	0	0	0	0	0	0	0	0	0	0	0
TW08	0	0	0	0	0	0	0	0	0	0	0	0	0	0	0	0	0	0	0	0	0	0.00758342	0	0	0.0121335	0	0	0	0	0	0	0	0	0	0	0	0	0	0	0	0	0	0	0	0	0	0	0	0
TW09	0	0	0	0	0	0	0	0	0	0	0	0	0	0	0	0	0	0	0	0	0	0	0	0	0	0	0	0	0	0	0	0	0	0	0	0	0	0	0	0	0	0	0	0	0	0	0	0	0
TW10	0	0	0	0	0	0	0	0	0	0	0	0	0	0	0	0	0	0	0	0	0	0.00604375	0	0	0	0	0	0	0	0	0	0	0	0	0	0	0	0	0	0	0	0	0	0	0	0	0	0	0
TW11	0	0	0	0	0	0.00136966	0	0	0	0	0	0	0	0	0	0	0	0	0	0	0	0	0	0	0	0.00136966	0	0	0	0	0	0	0	0	0	0	0	0	0	0	0	0	0	0	0	0	0	0	0
TW12	0	0	0	0	0	0	0	0	0	0	0	0	0	0	0	0	0	0	0	0	0	0	0	0	0	0	0	0	0	0	0	0	0	0.0207063	0	0	0	0	0	0	0	0	0	0	0	0	0	0	0
[truncated: 2,969 more columns]

## Sheet: Figure 1d, 2c&f, 3d&g, 4e&f
taxonomy	SampleSite_time	reads	normalised_reads
10012;k__Eukaryota_2759;p__Arthropoda_6656;c__Insecta_50557;o__Diptera_7147;f__Culicidae_7157;g__Anopheles_7164;s__Anopheles punctulatus_30068	E04_T19	5	0.0031407
10015;k__Eukaryota_2759;p__Arthropoda_6656;c__Insecta_50557;o__Trichoptera_30263;f__Limnephilidae_50645;g__Halesus_465431;s__Halesus radiatus_1271722	E04_T17	5	0.00778816
10025;k__Eukaryota_2759;p__Arthropoda_6656;c__Insecta_50557;o__Plecoptera_50622;f__Taeniopterygidae_143727;g__Taeniopteryx_143728;s__Taeniopteryx nebulosa_143730	E05_T15	5	0.0568182
10031;k__Eukaryota_2759;p__Arthropoda_6656;c__Insecta_50557;o__Plecoptera_50622;f__Nemouridae_62802;g__Nemurella_143721;s__Nemurella pictetii_143722	E05_T02	5	0.00814332
10035;k__Eukaryota_2759;p__Arthropoda_6656;c__Hexanauplia_72037;o__Calanoida_6833;f__Diaptomidae_236535;g__Eudiaptomus_251516;s__Eudiaptomus gracilis_251517	E05_T13	5	0.00615385
10039;k__Eukaryota_2759;p__Arthropoda_6656;c__Insecta_50557;o__Trichoptera_30263;f__Limnephilidae_50645;g__Potamophylax_446497;s__Potamophylax cingulatus_1271735	E05_T14	5	0.00641848
10052;k__Eukaryota_2759;p__Arthropoda_6656;c__Insecta_50557;o__Coleoptera_7041;f__Elmidae_186980;g__Limnius_195216;s__Limnius volckmari_195218	E06_T17	5	0.0352113
10055;k__Eukaryota_2759;p__Arthropoda_6656;c__Insecta_50557;o__Diptera_7147;f__Chironomidae_7149;g__Arctopelopia_1690370;s__Arctopelopia barbitarsis_2578439	E06_T02	5	0.0142857
10057;k__Eukaryota_2759;p__Arthropoda_6656;c__Insecta_50557;o__Plecoptera_50622;f__Perlodidae_50623;g__Isoperla_143767;s__Isoperla grammatica_552050	E06_T14	5	0.00499251
10066;k__Eukaryota_2759;p__Arthropoda_6656;c__Insecta_50557;o__Diptera_7147;f__Chironomidae_7149;g__Limnophyes_190098;s__Limnophyes edwardsi_879756	E06_T01	5	0.00701262
10075;k__Eukaryota_2759;p__Arthropoda_6656;c__Malacostraca_6681;o__Amphipoda_6821;f__Lysianassidae_134545;g__Hirondellea_58017;s__Hirondellea gigas_1518452	E07_T06	5	0.0223214
10079;k__Eukaryota_2759;p__Arthropoda_6656;c__Insecta_50557;o__Coleoptera_7041;f__Dytiscidae_50515;g__Platambus_156915;s__Platambus maculatus_156969	E07_T13	5	0.00976562
1008;k__Eukaryota_2759;p__Arthropoda_6656;c__Insecta_50557;o__Diptera_7147;f__Chironomidae_7149;g__Cricotopus_153373;s__Cricotopus bicinctus_302184	E04_T01	43	0.0455267
10083;k__Eukaryota_2759;p__Arthropoda_6656;c__Insecta_50557;o__Diptera_7147;f__Chironomidae_7149;g__Limnophyes_190098;s__Limnophyes asquamatus_611509	E07_T02	5	0.00793651
10084;k__Eukaryota_2759;p__Arthropoda_6656;c__Insecta_50557;o__Coleoptera_7041;f__Lampyridae_7049;g__Colophotia_2035269;s__Colophotia brevis_2035270	E07_T04	5	0.108696
10086;k__Eukaryota_2759;p__Arthropoda_6656;c__Branchiopoda_6658;o__Diplostraca_84337;f__Holopediidae_77709;g__Holopedium_77710;s__Holopedium gibberum_77711	E07_T11	5	0.0510204
10092;k__Eukaryota_2759;p__Arthropoda_6656;c__Insecta_50557;o__Diptera_7147;f__Chironomidae_7149;g__Parakiefferiella_611371;s__Parakiefferiella bathophila_700371	E07_T02	5	0.00793651
10093;k__Eukaryota_2759;p__Arthropoda_6656;c__Insecta_50557;o__Plecoptera_50622;f__Nemouridae_62802;g__Nemurella_143721;s__Nemurella pictetii_143722	E07_T13	5	0.00976562
10094;k__Eukaryota_2759;p__Arthropoda_6656;c__Insecta_50557;o__Trichoptera_30263;f__Limnephilidae_50645;g__Potamophylax_446497;s__Potamophylax latipennis_1432109	E07_T13	5	0.00976562
10098;k__Eukaryota_2759;p__Arthropoda_6656;c__Insecta_50557;o__Diptera_7147;f__Chironomidae_7149;g__Orthocladius_288845;s__Orthocladius dentifer_2578583	E07_T18	5	0.00462749
10099;k__Eukaryota_2759;p__Arthropoda_6656;c__Insecta_50557;o__Diptera_7147;f__Culicidae_7157;g__Anopheles_7164;s__Anopheles lindesayi_261161	E07_T19	5	0.0166113
101;k__Eukaryota_2759;p__Arthropoda_6656;c__Insecta_50557;o__Plecoptera_50622;f__Perlodidae_50623;g__Isoperla_143767;s__Isoperla grammatica_552050	E11_T13	12	0.0242424
10100;k__Eukaryota_2759;p__Arthropoda_6656;c__Insecta_50557;o__Diptera_7147;f__Chironomidae_7149;g__Polypedilum_54968;s__Polypedilum pterospilus_743817	E07_T19	5	0.0166113
10109;k__Eukaryota_2759;p__Arthropoda_6656;c__Insecta_50557;o__Plecoptera_50622;f__Nemouridae_62802;g__Amphinemura_143723;s__Amphinemura sulcicollis_143724	E08_T14	5	0.00524659
10111;k__Eukaryota_2759;p__Arthropoda_6656;c__Insecta_50557;o__Diptera_7147;f__Simuliidae_7190;g__Simulium_7191;s__Simulium ornatum_304233	E08_T15	5	0.0123457
10112;k__Eukaryota_2759;p__Arthropoda_6656;c__Malacostraca_6681;o__Mysida_75399;f__Mysidae_79901;g__Michthyops_401134;s__Michthyops parvus_2664504	E08_T15	5	0.0123457
10115;k__Eukaryota_2759;p__Arthropoda_6656;c__Insecta_50557;o__Diptera_7147;f__Simuliidae_7190;g__Simulium_7191;s__Simulium parahiyangum_236034	E08_T02	5	0.00838223
10120;k__Eukaryota_2759;p__Arthropoda_6656;c__Insecta_50557;o__Diptera_7147;f__Syrphidae_34680;g__Callicera_228567;s__Callicera aurata_1637455	E09_T14	5	0.00265534
10127;k__Eukaryota_2759;p__Arthropoda_6656;c__Insecta_50557;o__Trichoptera_30263;f__Limnephilidae_50645;g__Potamophylax_446497;s__Potamophylax latipennis_1432109	E09_T13	5	0.00543478
10130;k__Eukaryota_2759;p__Arthropoda_6656;c__Malacostraca_6681;o__Decapoda_6683;f__Sesarmidae_72801;g__Sesarmoides_72632;s__Sesarmoides longipes_285661	E09_T14	5	0.00265534
10131;k__Eukaryota_2759;p__Arthropoda_6656;c__Insecta_50557;o__Diptera_7147;f__Chironomidae_7149;g__Cardiocladius_61019;s__Cardiocladius capucinus_2578480	E09_T14	5	0.00265534
10132;k__Eukaryota_2759;p__Arthropoda_6656;c__Insecta_50557;o__Diptera_7147;f__Tipulidae_41042;g__Tipula_41043;s__Tipula paludosa_52757	E09_T14	5	0.00265534
10133;k__Eukaryota_2759;p__Arthropoda_6656;c__Insecta_50557;o__Diptera_7147;f__Chironomidae_7149;g__Brillia_611338;s__Brillia bifida_2578447	E09_T14	5	0.00265534
10136;k__Eukaryota_2759;p__Arthropoda_6656;c__Insecta_50557;o__Trichoptera_30263;f__Rhyacophilidae_177631;g__Rhyacophila_177632;s__Rhyacophila meridionalis_1418742	E09_T14	5	0.00265534
10139;k__Eukaryota_2759;p__Arthropoda_6656;c__Insecta_50557;o__Diptera_7147;f__Chironomidae_7149;g__Tanytarsus_288802;s__Tanytarsus eminulus_288882	E09_T02	5	0.00632911
10140;k__Eukaryota_2759;p__Arthropoda_6656;c__Insecta_50557;o__Diptera_7147;f__Chironomidae_7149;g__Nilotanypus_891912;s__Nilotanypus dubius_2517914	E09_T02	5	0.00632911
10152;k__Eukaryota_2759;p__Arthropoda_6656;c__Insecta_50557;o__Diptera_7147;f__Chironomidae_7149;g__Orthocladius_288845;s__Orthocladius frigidus_1751541	E10_T13	5	0.0153374
10157;k__Eukaryota_2759;p__Arthropoda_6656;c__Insecta_50557;o__Plecoptera_50622;f__Nemouridae_62802;g__Protonemura_143716;s__Protonemura meyeri_466578	E10_T17	5	0.0666667
10161;k__Eukaryota_2759;p__Arthropoda_6656;c__Malacostraca_6681;o__Mysida_75399;f__Mysidae_79901;g__Michthyops_401134;s__Michthyops parvus_2664504	E10_T15	5	0.217391
10184;k__Eukaryota_2759;p__Arthropoda_6656;c__Insecta_50557;o__Diptera_7147;f__Chironomidae_7149;g__Orthocladius_288845;s__Orthocladius rivicola_994295	E11_T13	5	0.010101
10189;k__Eukaryota_2759;p__Arthropoda_6656;c__Insecta_50557;o__Odonata_6961;f__Calopterygidae_50489;g__Matrona_101726;s__Matrona nigripectus_2077262	E11_T12	5	0.111111
10190;k__Eukaryota_2759;p__Arthropoda_6656;c__Insecta_50557;o__Diptera_7147;f__Chironomidae_7149;g__Micropsectra_288800;s__Micropsectra junci_288867	E11_T12	5	0.111111
10192;k__Eukaryota_2759;p__Arthropoda_6656;c__Insecta_50557;o__Coleoptera_7041;f__Dytiscidae_50515;g__Hydroporus_107870;s__Hydroporus obscurus_210121	E11_T13	5	0.010101
10199;k__Eukaryota_2759;p__Arthropoda_6656;c__Insecta_50557;o__Hemiptera_7524;f__Veliidae_95677;g__Rhagovelia_95678;s__Rhagovelia reitteri_2581066	E11_T19	5	0.0113895
10206;k__Eukaryota_2759;p__Arthropoda_6656;c__Insecta_50557;o__Trichoptera_30263;f__Limnephilidae_50645;g__Limnephilus_177674;s__Limnephilus rhombicus_692089	E12_T14	5	0.00352485
10207;k__Eukaryota_2759;p__Arthropoda_6656;c__Insecta_50557;o__Diptera_7147;f__Chironomidae_7149;g__Micropsectra_288800;s__Micropsectra atrofasciata_315524	E12_T14	5	0.00352485
10208;k__Eukaryota_2759;p__Arthropoda_6656;c__Insecta_50557;o__Diptera_7147;f__Chironomidae_7149;g__Micropsectra_288800;s__Micropsectra daisenensis_2050702	E12_T14	5	0.00352485
10213;k__Eukaryota_2759;p__Arthropoda_6656;c__Insecta_50557;o__Trichoptera_30263;f__Hydropsychidae_41030;g__Hydropsyche_50443;s__Hydropsyche siltalai_599746	E12_T02	5	0.0100604
10223;k__Eukaryota_2759;p__Arthropoda_6656;c__Insecta_50557;o__Diptera_7147;f__Chironomidae_7149;g__Cricotopus_153373;s__Cricotopus conicornis_1667273	E12_T14	5	0.00352485
10248;k__Eukaryota_2759;p__Arthropoda_6656;c__Insecta_50557;o__Plecoptera_50622;f__Chloroperlidae_143748;g__Chloroperla_466661;s__Chloroperla tripunctata_466662	E13_T17	5	0.0359712
10251;k__Eukaryota_2759;p__Arthropoda_6656;c__Insecta_50557;o__Diptera_7147;f__Chironomidae_7149;g__Orthocladius_288845;s__Orthocladius kamisemai_2517915	E14_T02	5	0.00658761
10265;k__Eukaryota_2759;p__Arthropoda_6656;c__Insecta_50557;o__Diptera_7147;f__Chironomidae_7149;g__Thienemanniella_611396;s__Thienemanniella majuscula_611686	E14_T02	5	0.00658761
10269;k__Eukaryota_2759;p__Arthropoda_6656;c__Pycnogonida_57294;o__Pantopoda_373319;f__Ammotheidae_61893;g__Ascorhynchus_89896;s__Ascorhynchus levissimus_1824451	E14_T12	5	0.0114811
10275;k__Eukaryota_2759;p__Arthropoda_6656;c__Insecta_50557;o__Trichoptera_30263;f__Limnephilidae_50645;g__Potamophylax_446497;s__Potamophylax latipennis_1432109	E14_T18	5	0.014881
10276;k__Eukaryota_2759;p__Arthropoda_6656;c__Insecta_50557;o__Diptera_7147;f__Chironomidae_7149;g__Thienemanniella_611396;s__Thienemanniella minuscula_879779	E14_T19	5	0.0033841
10278;k__Eukaryota_2759;p__Arthropoda_6656;c__Hexanauplia_72037;o__Calanoida_6833;f__Calanidae_6835;g__Undinula_184746;s__Undinula vulgaris_184747	E14_T02	5	0.00658761
10279;k__Eukaryota_2759;p__Arthropoda_6656;c__Insecta_50557;o__Diptera_7147;f__Chironomidae_7149;g__Rheotanytarsus_288875;s__Rheotanytarsus distinctissimus_2578616	E14_T02	5	0.00658761
10290;k__Eukaryota_2759;p__Arthropoda_6656;c__Insecta_50557;o__Diptera_7147;f__Culicidae_7157;g__Anopheles_7164;s__Anopheles punctimacula_190378	E14_T14	5	0.00531915
10294;k__Eukaryota_2759;p__Arthropoda_6656;c__Insecta_50557;o__Diptera_7147;f__Chironomidae_7149;g__Cricotopus_153373;s__Cricotopus polaris_1790163	E14_T19	5	0.0033841
104;k__Eukaryota_2759;p__Arthropoda_6656;c__Insecta_50557;o__Trichoptera_30263;f__Sericostomatidae_177781;g__Sericostoma_177789;s__Sericostoma personatum_1271737	E14_T02	6	0.00790514
1050;k__Eukaryota_2759;p__Arthropoda_6656;c__Branchiopoda_6658;o__Diplostraca_84337;f__Holopediidae_77709;g__Holopedium_77710;s__Holopedium gibberum_77711	E01_T02	72	0.0531561
1053;k__Eukaryota_2759;p__Arthropoda_6656;c__Insecta_50557;o__Diptera_7147;f__Chironomidae_7149;g__Parochlus_315560;s__Parochlus kiefferi_646201	E12_T13	72	0.349515
1064;k__Eukaryota_2759;p__Arthropoda_6656;c__Insecta_50557;o__Ephemeroptera_30073;f__Heptageniidae_178295;g__Rhithrogena_307890;s__Rhithrogena semicolorata_1351858	E10_T10	2	0.0444444
1064;k__Eukaryota_2759;p__Arthropoda_6656;c__Insecta_50557;o__Ephemeroptera_30073;f__Heptageniidae_178295;g__Rhithrogena_307890;s__Rhithrogena semicolorata_1351858	E12_T02	19	0.0382294
1064;k__Eukaryota_2759;p__Arthropoda_6656;c__Insecta_50557;o__Ephemeroptera_30073;f__Heptageniidae_178295;g__Rhithrogena_307890;s__Rhithrogena semicolorata_1351858	E13_T02	22	0.036036
1068;k__Eukaryota_2759;p__Arthropoda_6656;c__Hexanauplia_72037;o__Calanoida_6833;f__Diaptomidae_236535;g__Eudiaptomus_251516;s__Eudiaptomus gracilis_251517	E01_T13	71	0.0603998
10708;k__Eukaryota_2759;p__Arthropoda_6656;c__Insecta_50557;o__Diptera_7147;f__Simuliidae_7190;g__Simulium_7191;s__Simulium chamlongi_210196	E01_T06	4	0.00613027
10711;k__Eukaryota_2759;p__Arthropoda_6656;c__Hexanauplia_72037;o__Cyclopoida_84308;f__Cyclopidae_84315;g__Diacyclops_516365;s__Diacyclops zhimulevi_1870792	E01_T15	4	0.00587371
10751;k__Eukaryota_2759;p__Arthropoda_6656;c__Insecta_50557;o__Diptera_7147;f__Simuliidae_7190;g__Simulium_7191;s__Simulium verecundum_109159	E04_T06	4	0.00803213
10752;k__Eukaryota_2759;p__Arthropoda_6656;c__Insecta_50557;o__Trichoptera_30263;f__Limnephilidae_50645;g__Halesus_465431;s__Halesus radiatus_1271722	E04_T12	4	0.0215054
10768;k__Eukaryota_2759;p__Arthropoda_6656;c__Insecta_50557;o__Coleoptera_7041;f__Dytiscidae_50515;g__Thermonectus_107935;s__Thermonectus margineguttatus_376835	E04_T13	4	0.00540541
10777;k__Eukaryota_2759;p__Arthropoda_6656;c__Pycnogonida_57294;o__Pantopoda_373319;f__Ammotheidae_61893;g__Ammothella_169145;s__Ammothella tuberculata_373262	E04_T19	4	0.00251256
10783;k__Eukaryota_2759;p__Arthropoda_6656;c__Insecta_50557;o__Diptera_7147;f__Chironomidae_7149;g__Limnophyes_190098;s__Limnophyes asquamatus_611509	E04_T15	4	0.00422833
10804;k__Eukaryota_2759;p__Arthropoda_6656;c__Insecta_50557;o__Diptera_7147;f__Culicidae_7157;g__Anopheles_7164;s__Anopheles latens_409347	E05_T02	4	0.00651466
10819;k__Eukaryota_2759;p__Arthropoda_6656;c__Insecta_50557;o__Diptera_7147;f__Chironomidae_7149;g__Limnophyes_190098;s__Limnophyes edwardsi_879756	E05_T19	4	0.00317965
10820;k__Eukaryota_2759;p__Arthropoda_6656;c__Insecta_50557;o__Plecoptera_50622;f__Nemouridae_62802;g__Protonemura_143716;s__Protonemura meyeri_466578	E05_T19	4	0.00317965
10822;k__Eukaryota_2759;p__Arthropoda_6656;c__Insecta_50557;o__Ephemeroptera_30073;f__Leptophlebiidae_89829;g__Leptophlebia_219461;s__Leptophlebia marginata_551854	E06_T01	4	0.0056101
10829;k__Eukaryota_2759;p__Arthropoda_6656;c__Insecta_50557;o__Diptera_7147;f__Culicidae_7157;g__Anopheles_7164;s__Anopheles subpictus_59160	E06_T19	4	0.00410678
10834;k__Eukaryota_2759;p__Arthropoda_6656;c__Insecta_50557;o__Diptera_7147;f__Chironomidae_7149;g__Cricotopus_153373;s__Cricotopus pulchripes_2578503	E06_T02	4	0.0114286
10848;k__Eukaryota_2759;p__Arthropoda_6656;c__Insecta_50557;o__Diptera_7147;f__Chironomidae_7149;g__Parakiefferiella_611371;s__Parakiefferiella bathophila_700371	E06_T02	4	0.0114286
10850;k__Eukaryota_2759;p__Arthropoda_6656;c__Insecta_50557;o__Diptera_7147;f__Simuliidae_7190;g__Simulium_7191;s__Simulium armoricanum_1780259	E06_T06	4	0.0408163
10856;k__Eukaryota_2759;p__Arthropoda_6656;c__Insecta_50557;o__Diptera_7147;f__Simuliidae_7190;g__Simulium_7191;s__Simulium chamlongi_210196	E06_T14	4	0.00399401
10863;k__Eukaryota_2759;p__Arthropoda_6656;c__Insecta_50557;o__Trichoptera_30263;f__Limnephilidae_50645;g__Limnephilus_177674;s__Limnephilus auricula_1271728	E07_T12	4	0.142857
10868;k__Eukaryota_2759;p__Arthropoda_6656;c__Insecta_50557;o__Diptera_7147;f__Psychodidae_7197;g__Lutzomyia_7199;s__Lutzomyia trinidadensis_195535	E07_T13	4	0.0078125
10873;k__Eukaryota_2759;p__Arthropoda_6656;c__Insecta_50557;o__Diptera_7147;f__Culicidae_7157;g__Anopheles_7164;s__Anopheles jeyporiensis_107326	E07_T02	4	0.00634921
10874;k__Eukaryota_2759;p__Arthropoda_6656;c__Insecta_50557;o__Diptera_7147;f__Culicidae_7157;g__Anopheles_7164;s__Anopheles tessellatus_59161	E07_T06	4	0.0178571
10879;k__Eukaryota_2759;p__Arthropoda_6656;c__Insecta_50557;o__Plecoptera_50622;f__Taeniopterygidae_143727;g__Taeniopteryx_143728;s__Taeniopteryx nebulosa_143730	E07_T13	4	0.0078125
10884;k__Eukaryota_2759;p__Arthropoda_6656;c__Insecta_50557;o__Diptera_7147;f__Chironomidae_7149;g__Polypedilum_54968;s__Polypedilum albicorne_2498309	E07_T15	4	0.027027
10894;k__Eukaryota_2759;p__Arthropoda_6656;c__Insecta_50557;o__Diptera_7147;f__Chironomidae_7149;g__Limnophyes_190098;s__Limnophyes pentaplastus_879758	E07_T18	4	0.00370199
10905;k__Eukaryota_2759;p__Arthropoda_6656;c__Insecta_50557;o__Diptera_7147;f__Culicidae_7157;g__Culex_7174;s__Culex decens_299630	E08_T15	4	0.00987654
10906;k__Eukaryota_2759;p__Arthropoda_6656;c__Insecta_50557;o__Trichoptera_30263;f__Hydropsychidae_41030;g__Hydropsyche_50443;s__Hydropsyche siltalai_599746	E08_T15	4	0.00987654
10909;k__Eukaryota_2759;p__Arthropoda_6656;c__Insecta_50557;o__Trichoptera_30263;f__Limnephilidae_50645;g__Drusus_177679;s__Drusus annulatus_492533	E08_T17	4	0.0206186
10914;k__Eukaryota_2759;p__Arthropoda_6656;c__Insecta_50557;o__Diptera_7147;f__Chironomidae_7149;g__Brillia_611338;s__Brillia bifida_2578447	E08_T14	4	0.00419727
10922;k__Eukaryota_2759;p__Arthropoda_6656;c__Insecta_50557;o__Diptera_7147;f__Chironomidae_7149;g__Brillia_611338;s__Brillia bifida_2578447	E08_T02	4	0.00670578
10923;k__Eukaryota_2759;p__Arthropoda_6656;c__Insecta_50557;o__Diptera_7147;f__Chironomidae_7149;g__Limnophyes_190098;s__Limnophyes natalensis_879757	E08_T06	4	0.0123457
10928;k__Eukaryota_2759;p__Arthropoda_6656;c__Insecta_50557;o__Diptera_7147;f__Chironomidae_7149;g__Micropsectra_288800;s__Micropsectra junci_288867	E08_T13	4	0.0105263
10938;k__Eukaryota_2759;p__Arthropoda_6656;c__Insecta_50557;o__Diptera_7147;f__Chironomidae_7149;g__Thienemanniella_611396;s__Thienemanniella xena_611689	E08_T19	4	0.00569395
10940;k__Eukaryota_2759;p__Arthropoda_6656;c__Insecta_50557;o__Diptera_7147;f__Chironomidae_7149;g__Polypedilum_54968;s__Polypedilum albicorne_2498309	E09_T02	4	0.00506329
10943;k__Eukaryota_2759;p__Arthropoda_6656;c__Insecta_50557;o__Diptera_7147;f__Culicidae_7157;g__Anopheles_7164;s__Anopheles galvaoi_58246	E09_T13	4	0.00434783
10949;k__Eukaryota_2759;p__Arthropoda_6656;c__Insecta_50557;o__Diptera_7147;f__Culicidae_7157;g__Anopheles_7164;s__Anopheles triannulatus_58253	E09_T02	4	0.00506329
10956;k__Eukaryota_2759;p__Arthropoda_6656;c__Insecta_50557;o__Diptera_7147;f__Chironomidae_7149;g__Thienemanniella_611396;s__Thienemanniella xena_611689	E09_T06	4	0.0125392
10960;k__Eukaryota_2759;p__Arthropoda_6656;c__Insecta_50557;o__Diptera_7147;f__Chironomidae_7149;g__Brillia_611338;s__Brillia bifida_2578447	E09_T13	4	0.00434783
10976;k__Eukaryota_2759;p__Arthropoda_6656;c__Malacostraca_6681;o__Decapoda_6683;f__Cambaridae_6725;g__Orconectes_28378;s__Orconectes rhoadesi_306180	E09_T14	4	0.00212427
10981;k__Eukaryota_2759;p__Arthropoda_6656;c__Insecta_50557;o__Diptera_7147;f__Chironomidae_7149;g__Brillia_611338;s__Brillia bifida_2578447	E09_T06	4	0.0125392
10985;k__Eukaryota_2759;p__Arthropoda_6656;c__Insecta_50557;o__Diptera_7147;f__Chironomidae_7149;g__Micropsectra_288800;s__Micropsectra atrofasciata_315524	E09_T13	4	0.00434783
10996;k__Eukaryota_2759;p__Arthropoda_6656;c__Insecta_50557;o__Diptera_7147;f__Chironomidae_7149;g__Chaetocladius_611341;s__Chaetocladius melaleucus_879747	E10_T13	4	0.0122699
110;k__Eukaryota_2759;p__Arthropoda_6656;c__Insecta_50557;o__Diptera_7147;f__Culicidae_7157;g__Anopheles_7164;s__Anopheles koliensis_30065	E03_T04	168	0.18084
11001;k__Eukaryota_2759;p__Arthropoda_6656;c__Insecta_50557;o__Trichoptera_30263;f__Sericostomatidae_177781;g__Sericostoma_177789;s__Sericostoma personatum_1271737	E10_T02	4	0.00209314
11002;k__Eukaryota_2759;p__Arthropoda_6656;c__Hexanauplia_72037;o__Harpacticoida_41212;f__Rhizotrichidae_2592946;g__Rhizothrix_2592947;s__Rhizothrix minuta_2592949	E10_T11	4	0.235294
11008;k__Eukaryota_2759;p__Arthropoda_6656;c__Malacostraca_6681;o__Mysida_75399;f__Mysidae_79901;g__Michthyops_401134;s__Michthyops parvus_2664504	E11_T15	4	0.0336134
11009;k__Eukaryota_2759;p__Arthropoda_6656;c__Insecta_50557;o__Coleoptera_7041;f__Elmidae_186980;g__Limnius_195216;s__Limnius volckmari_195218	E11_T15	4	0.0336134
1101;k__Eukaryota_2759;p__Arthropoda_6656;c__Hexanauplia_72037;o__Calanoida_6833;f__Diaptomidae_236535;g__Eudiaptomus_251516;s__Eudiaptomus gracilis_251517	E01_T01	69	0.0348837
11014;k__Eukaryota_2759;p__Arthropoda_6656;c__Insecta_50557;o__Diptera_7147;f__Chironomidae_7149;g__Macropelopia_879789;s__Macropelopia notata_879790	E11_T13	4	0.00808081
11018;k__Eukaryota_2759;p__Arthropoda_6656;c__Insecta_50557;o__Plecoptera_50622;f__Leuctridae_143733;g__Leuctra_143734;s__Leuctra nigra_143735	E11_T13	4	0.00808081
11036;k__Eukaryota_2759;p__Arthropoda_6656;c__Insecta_50557;o__Diptera_7147;f__Chironomidae_7149;g__Orthocladius_288845;s__Orthocladius rivicola_994295	E12_T02	4	0.00804829
11043;k__Eukaryota_2759;p__Arthropoda_6656;c__Insecta_50557;o__Diptera_7147;f__Chironomidae_7149;g__Orthocladius_288845;s__Orthocladius ashei_288846	E12_T14	4	0.00281988
11046;k__Eukaryota_2759;p__Arthropoda_6656;c__Insecta_50557;o__Diptera_7147;f__Chironomidae_7149;g__Orthocladius_288845;s__Orthocladius rivicola_994295	E12_T18	4	0.00823893
11047;k__Eukaryota_2759;p__Arthropoda_6656;c__Insecta_50557;o__Diptera_7147;f__Culicidae_7157;g__Anopheles_7164;s__Anopheles antunesi_596823	E12_T02	4	0.00804829
11049;k__Eukaryota_2759;p__Arthropoda_6656;c__Insecta_50557;o__Coleoptera_7041;f__Dytiscidae_50515;g__Platambus_156915;s__Platambus maculatus_156969	E12_T06	4	0.0159363
11050;k__Eukaryota_2759;p__Arthropoda_6656;c__Insecta_50557;o__Diptera_7147;f__Limoniidae_43823;g__Erioptera_700840;s__Erioptera caliptera_700841	E12_T06	4	0.0159363
11053;k__Eukaryota_2759;p__Arthropoda_6656;c__Insecta_50557;o__Plecoptera_50622;f__Nemouridae_62802;g__Protonemura_143716;s__Protonemura meyeri_466578	E12_T13	4	0.0194175
11061;k__Eukaryota_2759;p__Arthropoda_6656;c__Insecta_50557;o__Diptera_7147;f__Culicidae_7157;g__Anopheles_7164;s__Anopheles subpictus_59160	E13_T12	4	0.018018
11065;k__Eukaryota_2759;p__Arthropoda_6656;c__Insecta_50557;o__Diptera_7147;f__Chironomidae_7149;g__Micropsectra_288800;s__Micropsectra pallidula_315527	E13_T12	4	0.018018
11068;k__Eukaryota_2759;p__Arthropoda_6656;c__Insecta_50557;o__Diptera_7147;f__Chironomidae_7149;g__Thienemanniella_611396;s__Thienemanniella majuscula_611686	E13_T14	4	0.00434783
11093;k__Eukaryota_2759;p__Arthropoda_6656;c__Insecta_50557;o__Diptera_7147;f__Chironomidae_7149;g__Micropsectra_288800;s__Micropsectra roseiventris_288871	E14_T12	4	0.00918485
11097;k__Eukaryota_2759;p__Arthropoda_6656;c__Insecta_50557;o__Lepidoptera_7088;f__Crambidae_268499;g__Parapoynx_687116;s__Parapoynx vittalis_1892594	E14_T14	4	0.00425532
11099;k__Eukaryota_2759;p__Arthropoda_6656;c__Insecta_50557;o__Diptera_7147;f__Chironomidae_7149;g__Brillia_611338;s__Brillia bifida_2578447	E14_T18	4	0.0119048
11113;k__Eukaryota_2759;p__Arthropoda_6656;c__Insecta_50557;o__Diptera_7147;f__Culicidae_7157;g__Anopheles_7164;s__Anopheles longirostris	E14_T19	4	0.00270728
11120;k__Eukaryota_2759;p__Arthropoda_6656;c__Insecta_50557;o__Diptera_7147;f__Chironomidae_7149;g__Limnophyes_190098;s__Limnophyes asquamatus_611509	E14_T12	4	0.00918485
11121;k__Eukaryota_2759;p__Arthropoda_6656;c__Insecta_50557;o__Diptera_7147;f__Chironomidae_7149;g__Thienemanniella_611396;s__Thienemanniella minuscula_879779	E14_T14	4	0.00425532
11125;k__Eukaryota_2759;p__Arthropoda_6656;c__Insecta_50557;o__Diptera_7147;f__Chironomidae_7149;g__Metriocnemus_137497;s__Metriocnemus fuscipes_611536	E14_T19	4	0.00270728
11126;k__Eukaryota_2759;p__Arthropoda_6656;c__Insecta_50557;o__Diptera_7147;f__Culicidae_7157;g__Anopheles_7164;s__Anopheles tessellatus_59161	E14_T19	4	0.00270728
11128;k__Eukaryota_2759;p__Arthropoda_6656;c__Insecta_50557;o__Ephemeroptera_30073;f__Baetidae_172515;g__Takobia_767790;s__Takobia muticus_1077833	E14_T19	4	0.00270728
11131;k__Eukaryota_2759;p__Arthropoda_6656;c__Insecta_50557;o__Trichoptera_30263;f__Limnephilidae_50645;g__Potamophylax_446497;s__Potamophylax cingulatus_1271735	ENC_T17	4	0.166667
11136;k__Eukaryota_2759;p__Arthropoda_6656;c__Insecta_50557;o__Plecoptera_50622;f__Chloroperlidae_143748;g__Chloroperla_466661;s__Chloroperla tripunctata_466662	ENC_T19	4	0.00296077
1124;k__Eukaryota_2759;p__Arthropoda_6656;c__Insecta_50557;o__Trichoptera_30263;f__Limnephilidae_50645;g__Potamophylax_446497;s__Potamophylax latipennis_1432109	E08_T14	34	0.0356768
1138;k__Eukaryota_2759;p__Arthropoda_6656;c__Insecta_50557;o__Trichoptera_30263;f__Sericostomatidae_177781;g__Sericostoma_177789;s__Sericostoma personatum_1271737	E13_T06	11	0.040293
11559;k__Eukaryota_2759;p__Arthropoda_6656;c__Insecta_50557;o__Diptera_7147;f__Chironomidae_7149;g__Sergentia_89320;s__Sergentia psiloptera_1960805	E01_T01	3	0.00151668
11577;k__Eukaryota_2759;p__Arthropoda_6656;c__Insecta_50557;o__Plecoptera_50622;f__Nemouridae_62802;g__Amphinemura_143723;s__Amphinemura sulcicollis_143724	E02_T15	3	0.00254453
11591;k__Eukaryota_2759;p__Arthropoda_6656;c__Insecta_50557;o__Diptera_7147;f__Culicidae_7157;g__Anopheles_7164;s__Anopheles leucosphyrus	E03_T19	3	0.00157853
11597;k__Eukaryota_2759;p__Arthropoda_6656;c__Insecta_50557;o__Diptera_7147;f__Chironomidae_7149;g__Heterotanytarsus_611356;s__Heterotanytarsus apicalis_879752	E03_T13	3	0.00345224
116;k__Eukaryota_2759;p__Arthropoda_6656;c__Insecta_50557;o__Trichoptera_30263;f__Sericostomatidae_177781;g__Sericostoma_177789;s__Sericostoma personatum_1271737	E11_T14	9	0.0096463
11605;k__Eukaryota_2759;p__Arthropoda_6656;c__Insecta_50557;o__Trichoptera_30263;f__Limnephilidae_50645;g__Potamophylax_446497;s__Potamophylax cingulatus_1271735	E04_T13	3	0.00405405
11616;k__Eukaryota_2759;p__Arthropoda_6656;c__Insecta_50557;o__Plecoptera_50622;f__Nemouridae_62802;g__Protonemura_143716;s__Protonemura meyeri_466578	E04_T19	3	0.00188442
11624;k__Eukaryota_2759;p__Arthropoda_6656;c__Insecta_50557;o__Coleoptera_7041;f__Lampyridae_7049;g__Colophotia_2035269;s__Colophotia brevis_2035270	E04_T19	3	0.00188442
1163;k__Eukaryota_2759;p__Arthropoda_6656;c__Branchiopoda_6658;o__Diplostraca_84337;f__Holopediidae_77709;g__Holopedium_77710;s__Holopedium gibberum_77711	E03_T02	67	0.127376
11635;k__Eukaryota_2759;p__Arthropoda_6656;c__Insecta_50557;o__Diptera_7147;f__Tipulidae_41042;g__Tipula_41043;s__Tipula limbata_1828816	E04_T06	3	0.0060241
11636;k__Eukaryota_2759;p__Arthropoda_6656;c__Insecta_50557;o__Diptera_7147;f__Chironomidae_7149;g__Paramerina_891943;s__Paramerina cingulata_2578596	E04_T06	3	0.0060241
11641;k__Eukaryota_2759;p__Arthropoda_6656;c__Insecta_50557;o__Plecoptera_50622;f__Leuctridae_143733;g__Leuctra_143734;s__Leuctra major_1429959	E05_T02	3	0.00488599
11652;k__Eukaryota_2759;p__Arthropoda_6656;c__Insecta_50557;o__Coleoptera_7041;f__Elmidae_186980;g__Limnius_195216;s__Limnius volckmari_195218	E05_T12	3	0.0275229
11663;k__Eukaryota_2759;p__Arthropoda_6656;c__Insecta_50557;o__Diptera_7147;f__Chironomidae_7149;g__Tanytarsus_288802;s__Tanytarsus signatus_288885	E05_T19	3	0.00238474
11666;k__Eukaryota_2759;p__Arthropoda_6656;c__Insecta_50557;o__Diptera_7147;f__Chironomidae_7149;g__Limnophyes_190098;s__Limnophyes asquamatus_611509	E05_T19	3	0.00238474
11671;k__Eukaryota_2759;p__Arthropoda_6656;c__Insecta_50557;o__Diptera_7147;f__Chironomidae_7149;g__Orthocladius_288845;s__Orthocladius dentifer_2578583	E05_T08	3	1
11679;k__Eukaryota_2759;p__Arthropoda_6656;c__Insecta_50557;o__Diptera_7147;f__Chironomidae_7149;g__Procladius_191633;s__Procladius denticulatus_1673608	E06_T01	3	0.00420757
11686;k__Eukaryota_2759;p__Arthropoda_6656;c__Insecta_50557;o__Plecoptera_50622;f__Nemouridae_62802;g__Nemurella_143721;s__Nemurella pictetii_143722	E06_T15	3	0.0454545
11687;k__Eukaryota_2759;p__Arthropoda_6656;c__Insecta_50557;o__Diptera_7147;f__Chironomidae_7149;g__Orthocladius_288845;s__Orthocladius frigidus_1751541	E06_T17	3	0.0211268
11699;k__Eukaryota_2759;p__Arthropoda_6656;c__Malacostraca_6681;o__Decapoda_6683;f__Grapsidae_39556;g__Grapsus_106755;s__Grapsus tenuicrustatus_1036995	E06_T02	3	0.00857143
11709;k__Eukaryota_2759;p__Arthropoda_6656;c__Insecta_50557;o__Diptera_7147;f__Tabanidae_7205;g__Philoliche_415265;s__Philoliche bivirgulata_415276	E06_T14	3	0.00299551
11734;k__Eukaryota_2759;p__Arthropoda_6656;c__Insecta_50557;o__Ephemeroptera_30073;f__Ephemerellidae_50633;g__Serratella_604011;s__Serratella ignita_1077841	E07_T06	3	0.0133929
11748;k__Eukaryota_2759;p__Arthropoda_6656;c__Insecta_50557;o__Diptera_7147;f__Chironomidae_7149;g__Orthocladius_288845;s__Orthocladius dentifer_2578583	E07_T17	3	0.0106762
11749;k__Eukaryota_2759;p__Arthropoda_6656;c__Insecta_50557;o__Megaloptera_50553;f__Sialidae_50606;g__Stenosialis_1821768;s__Stenosialis australiensis_1821769	E07_T19	3	0.00996678
11754;k__Eukaryota_2759;p__Arthropoda_6656;c__Insecta_50557;o__Trichoptera_30263;f__Limnephilidae_50645;g__Drusus_177679;s__Drusus annulatus_492533	E07_T11	3	0.0306122
11767;k__Eukaryota_2759;p__Arthropoda_6656;c__Insecta_50557;o__Diptera_7147;f__Chironomidae_7149;g__Orthocladius_288845;s__Orthocladius frigidus_1751541	E07_T17	3	0.0106762
11773;k__Eukaryota_2759;p__Arthropoda_6656;c__Insecta_50557;o__Diptera_7147;f__Simuliidae_7190;g__Simulium_7191;s__Simulium variegatum_446483	E08_T02	3	0.00502934
11774;k__Eukaryota_2759;p__Arthropoda_6656;c__Insecta_50557;o__Diptera_7147;f__Chironomidae_7149;g__Metriocnemus_137497;s__Metriocnemus eurynotus_879761	E08_T13	3	0.00789474
11786;k__Eukaryota_2759;p__Arthropoda_6656;c__Insecta_50557;o__Diptera_7147;f__Chironomidae_7149;g__Tanytarsus_288802;s__Tanytarsus albisutus_2282613	E08_T02	3	0.00502934
11787;k__Eukaryota_2759;p__Arthropoda_6656;c__Insecta_50557;o__Ephemeroptera_30073;f__Baetidae_172515;g__Baetis_189838;s__Baetis rhodani_189839	E08_T02	3	0.00502934
11796;k__Eukaryota_2759;p__Arthropoda_6656;c__Insecta_50557;o__Plecoptera_50622;f__Nemouridae_62802;g__Nemoura_62803;s__Nemoura avicularis_1258725	E08_T14	3	0.00314795
11798;k__Eukaryota_2759;p__Arthropoda_6656;c__Insecta_50557;o__Diptera_7147;f__Simuliidae_7190;g__Simulium_7191;s__Simulium cryophilum_1780260	E08_T15	3	0.00740741
11804;k__Eukaryota_2759;p__Arthropoda_6656;c__Malacostraca_6681;o__Decapoda_6683;f__Palaemonidae_6695;g__Macrobrachium_6696;s__Macrobrachium australe_345755	E08_T12	3	0.0280374
11805;k__Eukaryota_2759;p__Arthropoda_6656;c__Insecta_50557;o__Diptera_7147;f__Chironomidae_7149;g__Brillia_611338;s__Brillia bifida_2578447	E08_T12	3	0.0280374
11811;k__Eukaryota_2759;p__Arthropoda_6656;c__Insecta_50557;o__Plecoptera_50622;f__Perlodidae_50623;g__Isoperla_143767;s__Isoperla grammatica_552050	E08_T15	3	0.00740741
11819;k__Eukaryota_2759;p__Arthropoda_6656;c__Insecta_50557;o__Diptera_7147;f__Culicidae_7157;g__Anopheles_7164;s__Anopheles sundaicus_34692	E08_T18	3	0.00511073
11820;k__Eukaryota_2759;p__Arthropoda_6656;c__Insecta_50557;o__Diptera_7147;f__Chironomidae_7149;g__Corynoneura_611344;s__Corynoneura lobata_611448	E08_T18	3	0.00511073
11822;k__Eukaryota_2759;p__Arthropoda_6656;c__Insecta_50557;o__Diptera_7147;f__Chironomidae_7149;g__Chaetocladius_611341;s__Chaetocladius dissipatus_879744	E09_T06	3	0.00940439
11825;k__Eukaryota_2759;p__Arthropoda_6656;c__Insecta_50557;o__Diptera_7147;f__Chironomidae_7149;g__Nilotanypus_891912;s__Nilotanypus dubius_2517914	E09_T06	3	0.00940439
11830;k__Eukaryota_2759;p__Arthropoda_6656;c__Insecta_50557;o__Diptera_7147;f__Culicidae_7157;g__Anopheles_7164;s__Anopheles triannulatus_58253	E09_T13	3	0.00326087
11838;k__Eukaryota_2759;p__Arthropoda_6656;c__Insecta_50557;o__Trichoptera_30263;f__Limnephilidae_50645;g__Potamophylax_446497;s__Potamophylax cingulatus_1271735	E09_T15	3	0.1875
11845;k__Eukaryota_2759;p__Arthropoda_6656;c__Insecta_50557;o__Diptera_7147;f__Chironomidae_7149;g__Nilotanypus_891912;s__Nilotanypus dubius_2517914	E09_T02	3	0.00379747
11846;k__Eukaryota_2759;p__Arthropoda_6656;c__Insecta_50557;o__Diptera_7147;f__Culicidae_7157;g__Anopheles_7164;s__Anopheles vaneedeni_62325	E09_T06	3	0.00940439
11859;k__Eukaryota_2759;p__Arthropoda_6656;c__Insecta_50557;o__Diptera_7147;f__Chironomidae_7149;g__Macropelopia_879789;s__Macropelopia notata_879790	E09_T13	3	0.00326087
11860;k__Eukaryota_2759;p__Arthropoda_6656;c__Insecta_50557;o__Plecoptera_50622;f__Leuctridae_143733;g__Leuctra_143734;s__Leuctra major_1429959	E09_T13	3	0.00326087
11863;k__Eukaryota_2759;p__Arthropoda_6656;c__Insecta_50557;o__Diptera_7147;f__Chironomidae_7149;g__Brillia_611338;s__Brillia bifida_2578447	E09_T14	3	0.0015932
11871;k__Eukaryota_2759;p__Arthropoda_6656;c__Malacostraca_6681;o__Mysida_75399;f__Mysidae_79901;g__Michthyops_401134;s__Michthyops parvus_2664504	E09_T13	3	0.00326087
11884;k__Eukaryota_2759;p__Arthropoda_6656;c__Insecta_50557;o__Diptera_7147;f__Syrphidae_34680;g__Pseudodoros_414848;s__Pseudodoros vockerothi_2022566	E09_T13	3	0.00326087
11888;k__Eukaryota_2759;p__Arthropoda_6656;c__Insecta_50557;o__Diptera_7147;f__Simuliidae_7190;g__Simulium_7191;s__Simulium armoricanum_1780259	E09_T14	3	0.0015932
11896;k__Eukaryota_2759;p__Arthropoda_6656;c__Insecta_50557;o__Diptera_7147;f__Chironomidae_7149;g__Orthocladius_288845;s__Orthocladius subletteorum_1116915	E09_T15	3	0.1875
11907;k__Eukaryota_2759;p__Arthropoda_6656;c__Insecta_50557;o__Diptera_7147;f__Chironomidae_7149;g__Eukiefferiella_288843;s__Eukiefferiella ilkleyensis_2578535	E10_T15	3	0.130435
11919;k__Eukaryota_2759;p__Arthropoda_6656;c__Insecta_50557;o__Diptera_7147;f__Tipulidae_41042;g__Tipula_41043;s__Tipula ultima_1690403	E11_T02	3	0.0056872
11921;k__Eukaryota_2759;p__Arthropoda_6656;c__Insecta_50557;o__Diptera_7147;f__Chironomidae_7149;g__Gymnometriocnemus_611353;s__Gymnometriocnemus brumalis_611481	E11_T06	3	0.0215827
11926;k__Eukaryota_2759;p__Arthropoda_6656;c__Insecta_50557;o__Plecoptera_50622;f__Capniidae_143699;g__Capnia_173782;s__Capnia vidua_608992	E11_T13	3	0.00606061
11949;k__Eukaryota_2759;p__Arthropoda_6656;c__Insecta_50557;o__Diptera_7147;f__Chironomidae_7149;g__Rheotanytarsus_288875;s__Rheotanytarsus ringei_2489500	E11_T06	3	0.0215827
11956;k__Eukaryota_2759;p__Arthropoda_6656;c__Insecta_50557;o__Diptera_7147;f__Chironomidae_7149;g__Orthocladius_288845;s__Orthocladius frigidus_1751541	E11_T13	3	0.00606061
11972;k__Eukaryota_2759;p__Arthropoda_6656;c__Malacostraca_6681;o__Decapoda_6683;f__Palinuridae_6731;g__Panulirus_6734;s__Panulirus ornatus_150431	E12_T02	3	0.00603622
11973;k__Eukaryota_2759;p__Arthropoda_6656;c__Insecta_50557;o__Diptera_7147;f__Chironomidae_7149;g__Thienemanniella_611396;s__Thienemanniella majuscula_611686	E12_T13	3	0.0145631
11979;k__Eukaryota_2759;p__Arthropoda_6656;c__Insecta_50557;o__Diptera_7147;f__Chironomidae_7149;g__Chaetocladius_611341;s__Chaetocladius dissipatus_879744	E12_T15	3	0.0166667
11981;k__Eukaryota_2759;p__Arthropoda_6656;c__Insecta_50557;o__Diptera_7147;f__Culicidae_7157;g__Anopheles_7164;s__Anopheles cruzii_68878	E12_T15	3	0.0166667
11985;k__Eukaryota_2759;p__Arthropoda_6656;c__Insecta_50557;o__Diptera_7147;f__Chironomidae_7149;g__Brillia_611338;s__Brillia bifida_2578447	E12_T17	3	0.0182927
1199;k__Eukaryota_2759;p__Arthropoda_6656;c__Insecta_50557;o__Plecoptera_50622;f__Nemouridae_62802;g__Protonemura_143716;s__Protonemura meyeri_466578	E09_T14	22	0.0116835
1199;k__Eukaryota_2759;p__Arthropoda_6656;c__Insecta_50557;o__Plecoptera_50622;f__Nemouridae_62802;g__Protonemura_143716;s__Protonemura meyeri_466578	E13_T13	5	0.0277778
11990;k__Eukaryota_2759;p__Arthropoda_6656;c__Insecta_50557;o__Diptera_7147;f__Culicidae_7157;g__Anopheles_7164;s__Anopheles lesteri_109668	E12_T14	3	0.00211491
11998;k__Eukaryota_2759;p__Arthropoda_6656;c__Insecta_50557;o__Diptera_7147;f__Chironomidae_7149;g__Trissopelopia_879793;s__Trissopelopia longimana_879795	E12_T06	3	0.0119522
12014;k__Eukaryota_2759;p__Arthropoda_6656;c__Insecta_50557;o__Coleoptera_7041;f__Elmidae_186980;g__Limnius_195216;s__Limnius volckmari_195218	E13_T02	3	0.004914
12015;k__Eukaryota_2759;p__Arthropoda_6656;c__Insecta_50557;o__Diptera_7147;f__Chironomidae_7149;g__Thienemanniella_611396;s__Thienemanniella vittata_879780	E13_T03	3	0.111111
12016;k__Eukaryota_2759;p__Arthropoda_6656;c__Insecta_50557;o__Diptera_7147;f__Chironomidae_7149;g__Tanytarsus_288802;s__Tanytarsus albisutus_2282613	E13_T11	3	0.0148515
12025;k__Eukaryota_2759;p__Arthropoda_6656;c__Insecta_50557;o__Diptera_7147;f__Simuliidae_7190;g__Simulium_7191;s__Simulium vernum_421455	E13_T14	3	0.00326087
12032;k__Eukaryota_2759;p__Arthropoda_6656;c__Insecta_50557;o__Ephemeroptera_30073;f__Heptageniidae_178295;g__Rhithrogena_307890;s__Rhithrogena semicolorata_1351858	E13_T13	3	0.0166667
12037;k__Eukaryota_2759;p__Arthropoda_6656;c__Insecta_50557;o__Diptera_7147;f__Chironomidae_7149;g__Tvetenia_611398;s__Tvetenia verralli_2578656	E13_T14	3	0.00326087
12039;k__Eukaryota_2759;p__Arthropoda_6656;c__Malacostraca_6681;o__Amphipoda_6821;f__Lysianassidae_134545;g__Hirondellea_58017;s__Hirondellea gigas_1518452	E13_T14	3	0.00326087
12043;k__Eukaryota_2759;p__Arthropoda_6656;c__Insecta_50557;o__Diptera_7147;f__Chironomidae_7149;g__Thienemanniella_611396;s__Thienemanniella minuscula_879779	E13_T02	3	0.004914
12044;k__Eukaryota_2759;p__Arthropoda_6656;c__Insecta_50557;o__Diptera_7147;f__Chironomidae_7149;g__Macropelopia_879789;s__Macropelopia notata_879790	E13_T02	3	0.004914
12052;k__Eukaryota_2759;p__Arthropoda_6656;c__Insecta_50557;o__Diptera_7147;f__Culicidae_7157;g__Ochlerotatus_190765;s__Ochlerotatus caspius_120870	E13_T13	3	0.0166667
12055;k__Eukaryota_2759;p__Arthropoda_6656;c__Insecta_50557;o__Plecoptera_50622;f__Nemouridae_62802;g__Protonemura_143716;s__Protonemura meyeri_466578	E13_T18	3	0.00526316
12071;k__Eukaryota_2759;p__Arthropoda_6656;c__Insecta_50557;o__Diptera_7147;f__Chironomidae_7149;g__Micropsectra_288800;s__Micropsectra pallidula_315527	E14_T02	3	0.00395257
12082;k__Eukaryota_2759;p__Arthropoda_6656;c__Insecta_50557;o__Diptera_7147;f__Chironomidae_7149;g__Rheotanytarsus_288875;s__Rheotanytarsus ringei_2489500	E14_T18	3	0.00892857
12087;k__Eukaryota_2759;p__Arthropoda_6656;c__Insecta_50557;o__Trichoptera_30263;f__Glossosomatidae_177617;g__Glossosoma_177619;s__Glossosoma boltoni_1875373	E14_T06	3	0.00505051
12109;k__Eukaryota_2759;p__Arthropoda_6656;c__Insecta_50557;o__Diptera_7147;f__Simuliidae_7190;g__Simulium_7191;s__Simulium reptans_61066	ENC_T19	3	0.00222058
12118;k__Eukaryota_2759;p__Arthropoda_6656;c__Insecta_50557;o__Diptera_7147;f__Chironomidae_7149;g__Metriocnemus_137497;s__Metriocnemus fuscipes_611536	ENC_T19	3	0.00222058
1227;k__Eukaryota_2759;p__Arthropoda_6656;c__Insecta_50557;o__Plecoptera_50622;f__Nemouridae_62802;g__Amphinemura_143723;s__Amphinemura sulcicollis_143724	E01_T02	40	0.0295312
1232;k__Eukaryota_2759;p__Arthropoda_6656;c__Insecta_50557;o__Diptera_7147;f__Simuliidae_7190;g__Simulium_7191;s__Simulium ornatum_304233	E08_T14	36	0.0377754
1240;k__Eukaryota_2759;p__Arthropoda_6656;c__Insecta_50557;o__Diptera_7147;f__Chironomidae_7149;g__Eukiefferiella_288843;s__Eukiefferiella ilkleyensis_2578535	E11_T08	14	0.466667
12525;k__Eukaryota_2759;p__Arthropoda_6656;c__Branchiopoda_6658;o__Diplostraca_84337;f__Leptodoridae_77705;g__Leptodora_77706;s__Leptodora kindtii_77707	E03_T06	2	0.002886
12529;k__Eukaryota_2759;p__Arthropoda_6656;c__Insecta_50557;o__Plecoptera_50622;f__Taeniopterygidae_143727;g__Taeniopteryx_143728;s__Taeniopteryx nebulosa_143730	E03_T15	2	0.00173913
12530;k__Eukaryota_2759;p__Arthropoda_6656;c__Hexanauplia_72037;o__Harpacticoida_41212;f__Laophontidae_610295;g__Platychelipus_2593135;s__Platychelipus littoralis_2593136	E03_T19	2	0.00105236
12533;k__Eukaryota_2759;p__Arthropoda_6656;c__Insecta_50557;o__Trichoptera_30263;f__Limnephilidae_50645;g__Drusus_177679;s__Drusus annulatus_492533	E03_T01	2	0.00158667
12536;k__Eukaryota_2759;p__Arthropoda_6656;c__Insecta_50557;o__Plecoptera_50622;f__Nemouridae_62802;g__Protonemura_143716;s__Protonemura meyeri_466578	E03_T13	2	0.0023015
12562;k__Eukaryota_2759;p__Arthropoda_6656;c__Insecta_50557;o__Diptera_7147;f__Culicidae_7157;g__Anopheles_7164;s__Anopheles minor_596826	E04_T13	2	0.0027027
12577;k__Eukaryota_2759;p__Arthropoda_6656;c__Insecta_50557;o__Plecoptera_50622;f__Taeniopterygidae_143727;g__Taeniopteryx_143728;s__Taeniopteryx nebulosa_143730	E04_T13	2	0.0027027
12581;k__Eukaryota_2759;p__Arthropoda_6656;c__Insecta_50557;o__Plecoptera_50622;f__Nemouridae_62802;g__Amphinemura_143723;s__Amphinemura sulcicollis_143724	E04_T19	2	0.00125628
12608;k__Eukaryota_2759;p__Arthropoda_6656;c__Insecta_50557;o__Diptera_7147;f__Chironomidae_7149;g__Cricotopus_153373;s__Cricotopus pulchripes_2578503	E05_T01	2	0.00210084
1261;k__Eukaryota_2759;p__Arthropoda_6656;c__Insecta_50557;o__Ephemeroptera_30073;f__Baetidae_172515;g__Baetis_189838;s__Baetis rhodani_189839	E02_T01	63	0.0307993
12633;k__Eukaryota_2759;p__Arthropoda_6656;c__Insecta_50557;o__Diptera_7147;f__Culicidae_7157;g__Aedes_7158;s__Aedes vexans_7163	E05_T18	2	0.00253004
12637;k__Eukaryota_2759;p__Arthropoda_6656;c__Insecta_50557;o__Plecoptera_50622;f__Perlodidae_50623;g__Isoperla_143767;s__Isoperla grammatica_552050	E05_T19	2	0.00158983
12653;k__Eukaryota_2759;p__Arthropoda_6656;c__Insecta_50557;o__Diptera_7147;f__Chironomidae_7149;g__Orthocladius_288845;s__Orthocladius dentifer_2578583	E06_T01	2	0.00280505
12654;k__Eukaryota_2759;p__Arthropoda_6656;c__Insecta_50557;o__Trichoptera_30263;f__Limnephilidae_50645;g__Halesus_465431;s__Halesus radiatus_1271722	E06_T02	2	0.00571429
12660;k__Eukaryota_2759;p__Arthropoda_6656;c__Malacostraca_6681;o__Decapoda_6683;f__Cambaridae_6725;g__Orconectes_28378;s__Orconectes kentuckiensis_197194	E06_T13	2	0.00643087
12662;k__Eukaryota_2759;p__Arthropoda_6656;c__Insecta_50557;o__Diptera_7147;f__Chironomidae_7149;g__Chaetocladius_611341;s__Chaetocladius melaleucus_879747	E06_T13	2	0.00643087
12668;k__Eukaryota_2759;p__Arthropoda_6656;c__Insecta_50557;o__Diptera_7147;f__Simuliidae_7190;g__Simulium_7191;s__Simulium juxtacrenobium_684721	E06_T14	2	0.001997
12685;k__Eukaryota_2759;p__Arthropoda_6656;c__Insecta_50557;o__Plecoptera_50622;f__Chloroperlidae_143748;g__Siphonoperla_143749;s__Siphonoperla torrentium_143750	E06_T06	2	0.0204082
12689;k__Eukaryota_2759;p__Arthropoda_6656;c__Insecta_50557;o__Diptera_7147;f__Tipulidae_41042;g__Tipula_41043;s__Tipula lateralis_2025111	E06_T12	2	0.4
12703;k__Eukaryota_2759;p__Arthropoda_6656;c__Insecta_50557;o__Diptera_7147;f__Chironomidae_7149;g__Corynoneura_611344;s__Corynoneura fittkaui_879748	E07_T02	2	0.0031746
12709;k__Eukaryota_2759;p__Arthropoda_6656;c__Insecta_50557;o__Diptera_7147;f__Simuliidae_7190;g__Simulium_7191;s__Simulium ornatum_304233	E07_T13	2	0.00390625
12718;k__Eukaryota_2759;p__Arthropoda_6656;c__Insecta_50557;o__Trichoptera_30263;f__Limnephilidae_50645;g__Limnephilus_177674;s__Limnephilus centralis_699868	E07_T13	2	0.00390625
12720;k__Eukaryota_2759;p__Arthropoda_6656;c__Insecta_50557;o__Plecoptera_50622;f__Leuctridae_143733;g__Leuctra_143734;s__Leuctra nigra_143735	E07_T13	2	0.00390625
12724;k__Eukaryota_2759;p__Arthropoda_6656;c__Insecta_50557;o__Diptera_7147;f__Chironomidae_7149;g__Brillia_611338;s__Brillia bifida_2578447	E07_T13	2	0.00390625
12733;k__Eukaryota_2759;p__Arthropoda_6656;c__Insecta_50557;o__Diptera_7147;f__Chironomidae_7149;g__Metriocnemus_137497;s__Metriocnemus eurynotus_879761	E07_T19	2	0.00664452
12734;k__Eukaryota_2759;p__Arthropoda_6656;c__Insecta_50557;o__Diptera_7147;f__Chironomidae_7149;g__Orthocladius_288845;s__Orthocladius ashei_288846	E07_T01	2	0.00568182
12735;k__Eukaryota_2759;p__Arthropoda_6656;c__Insecta_50557;o__Diptera_7147;f__Culicidae_7157;g__Anopheles_7164;s__Anopheles letifer_1137572	E07_T02	2	0.0031746
12754;k__Eukaryota_2759;p__Arthropoda_6656;c__Insecta_50557;o__Diptera_7147;f__Simuliidae_7190;g__Prosimulium_13645;s__Prosimulium tomosvaryi_1780256	E07_T19	2	0.00664452
12776;k__Eukaryota_2759;p__Arthropoda_6656;c__Insecta_50557;o__Diptera_7147;f__Culicidae_7157;g__Anopheles_7164;s__Anopheles lindesayi_261161	E08_T15	2	0.00493827
12778;k__Eukaryota_2759;p__Arthropoda_6656;c__Insecta_50557;o__Plecoptera_50622;f__Chloroperlidae_143748;g__Siphonoperla_143749;s__Siphonoperla torrentium_143750	E08_T15	2	0.00493827
12779;k__Eukaryota_2759;p__Arthropoda_6656;c__Insecta_50557;o__Plecoptera_50622;f__Nemouridae_62802;g__Nemurella_143721;s__Nemurella pictetii_143722	E08_T15	2	0.00493827
128;k__Eukaryota_2759;p__Arthropoda_6656;c__Insecta_50557;o__Diptera_7147;f__Chironomidae_7149;g__Orthocladius_288845;s__Orthocladius dentifer_2578583	E06_T19	5	0.00513347
12803;k__Eukaryota_2759;p__Arthropoda_6656;c__Insecta_50557;o__Coleoptera_7041;f__Elmidae_186980;g__Limnius_195216;s__Limnius volckmari_195218	E08_T15	2	0.00493827
12804;k__Eukaryota_2759;p__Arthropoda_6656;c__Insecta_50557;o__Trichoptera_30263;f__Philopotamidae_93876;g__Philopotamus_177903;s__Philopotamus montanus_177904	E08_T18	2	0.00340715
12808;k__Eukaryota_2759;p__Arthropoda_6656;c__Insecta_50557;o__Diptera_7147;f__Tipulidae_41042;g__Tipula_41043;s__Tipula lateralis_2025111	E08_T02	2	0.00335289
12809;k__Eukaryota_2759;p__Arthropoda_6656;c__Insecta_50557;o__Diptera_7147;f__Chironomidae_7149;g__Eukiefferiella_288843;s__Eukiefferiella minor_2578536	E08_T06	2	0.00617284
12814;k__Eukaryota_2759;p__Arthropoda_6656;c__Insecta_50557;o__Coleoptera_7041;f__Scirtidae_110010;g__Elodes_347341;s__Elodes marginata_446436	E08_T13	2	0.00526316
12823;k__Eukaryota_2759;p__Arthropoda_6656;c__Insecta_50557;o__Diptera_7147;f__Chironomidae_7149;g__Micropsectra_288800;s__Micropsectra junci_288867	E08_T15	2	0.00493827
12825;k__Eukaryota_2759;p__Arthropoda_6656;c__Insecta_50557;o__Diptera_7147;f__Simuliidae_7190;g__Simulium_7191;s__Simulium cryophilum_1780260	E08_T15	2	0.00493827
12833;k__Eukaryota_2759;p__Arthropoda_6656;c__Insecta_50557;o__Ephemeroptera_30073;f__Heptageniidae_178295;g__Rhithrogena_307890;s__Rhithrogena semicolorata_1351858	E08_T17	2	0.0103093
12836;k__Eukaryota_2759;p__Arthropoda_6656;c__Insecta_50557;o__Diptera_7147;f__Chironomidae_7149;g__Rheocricotopus_611384;s__Rheocricotopus atripes_879776	E08_T19	2	0.00284697
12842;k__Eukaryota_2759;p__Arthropoda_6656;c__Malacostraca_6681;o__Isopoda_29979;f__Asellidae_63227;g__Asellus_92524;s__Asellus aquaticus_92525	E09_T11	2	0.0333333
1285;k__Eukaryota_2759;p__Arthropoda_6656;c__Insecta_50557;o__Trichoptera_30263;f__Limnephilidae_50645;g__Chaetopteryx_492549;s__Chaetopteryx villosa_1203598	E02_T01	62	0.0303104
12850;k__Eukaryota_2759;p__Arthropoda_6656;c__Insecta_50557;o__Diptera_7147;f__Tabanidae_7205;g__Tabanus_7206;s__Tabanus rubidus_1525398	E09_T14	2	0.00106214
1289;k__Eukaryota_2759;p__Arthropoda_6656;c__Insecta_50557;o__Diptera_7147;f__Chironomidae_7149;g__Parakiefferiella_611371;s__Parakiefferiella bathophila_700371	E05_T03	62	0.0856354
12905;k__Eukaryota_2759;p__Arthropoda_6656;c__Insecta_50557;o__Coleoptera_7041;f__Elmidae_186980;g__Limnius_195216;s__Limnius volckmari_195218	E09_T14	2	0.00106214
12906;k__Eukaryota_2759;p__Arthropoda_6656;c__Insecta_50557;o__Plecoptera_50622;f__Taeniopterygidae_143727;g__Taeniopteryx_143728;s__Taeniopteryx nebulosa_143730	E09_T14	2	0.00106214
12916;k__Eukaryota_2759;p__Arthropoda_6656;c__Insecta_50557;o__Plecoptera_50622;f__Taeniopterygidae_143727;g__Taeniopteryx_143728;s__Taeniopteryx nebulosa_143730	E10_T12	2	0.142857
1292;k__Eukaryota_2759;p__Arthropoda_6656;c__Insecta_50557;o__Plecoptera_50622;f__Perlodidae_50623;g__Isoperla_143767;s__Isoperla grammatica_552050	E13_T14	6	0.00652174
12939;k__Eukaryota_2759;p__Arthropoda_6656;c__Insecta_50557;o__Diptera_7147;f__Chironomidae_7149;g__Micropsectra_288800;s__Micropsectra nakaokii_2050703	E10_T13	2	0.00613497
12951;k__Eukaryota_2759;p__Arthropoda_6656;c__Insecta_50557;o__Diptera_7147;f__Chironomidae_7149;g__Tvetenia_611398;s__Tvetenia bavarica_879781	E11_T11	2	0.0097561
12954;k__Eukaryota_2759;p__Arthropoda_6656;c__Insecta_50557;o__Diptera_7147;f__Culicidae_7157;g__Haemagogus_7180;s__Haemagogus janthinomys_1677689	E11_T11	2	0.0097561
12973;k__Eukaryota_2759;p__Arthropoda_6656;c__Insecta_50557;o__Trichoptera_30263;f__Rhyacophilidae_177631;g__Rhyacophila_177632;s__Rhyacophila meridionalis_1418742	E11_T02	2	0.00379147
12975;k__Eukaryota_2759;p__Arthropoda_6656;c__Insecta_50557;o__Trichoptera_30263;f__Glossosomatidae_177617;g__Agapetus_177627;s__Agapetus fuscipes_1271715	E11_T02	2	0.00379147
12989;k__Eukaryota_2759;p__Arthropoda_6656;c__Insecta_50557;o__Diptera_7147;f__Tipulidae_41042;g__Tipula_41043;s__Tipula oleracea_312236	E11_T12	2	0.0444444
12995;k__Eukaryota_2759;p__Arthropoda_6656;c__Insecta_50557;o__Trichoptera_30263;f__Limnephilidae_50645;g__Halesus_465431;s__Halesus radiatus_1271722	E11_T13	2	0.0040404
13000;k__Eukaryota_2759;p__Arthropoda_6656;c__Insecta_50557;o__Diptera_7147;f__Chironomidae_7149;g__Thienemanniella_611396;s__Thienemanniella majuscula_611686	E11_T14	2	0.00214362
13001;k__Eukaryota_2759;p__Arthropoda_6656;c__Insecta_50557;o__Coleoptera_7041;f__Hydrophilidae_41102;g__Coelostoma_290651;s__Coelostoma orbiculare_290652	E11_T14	2	0.00214362
13015;k__Eukaryota_2759;p__Arthropoda_6656;c__Insecta_50557;o__Trichoptera_30263;f__Sericostomatidae_177781;g__Sericostoma_177789;s__Sericostoma personatum_1271737	E12_T14	2	0.00140994
13023;k__Eukaryota_2759;p__Arthropoda_6656;c__Insecta_50557;o__Diptera_7147;f__Culicidae_7157;g__Anopheles_7164;s__Anopheles lindesayi_261161	E12_T14	2	0.00140994
13028;k__Eukaryota_2759;p__Arthropoda_6656;c__Insecta_50557;o__Diptera_7147;f__Culicidae_7157;g__Anopheles_7164;s__Anopheles lindesayi_261161	E12_T19	2	0.0043431
13029;k__Eukaryota_2759;p__Arthropoda_6656;c__Insecta_50557;o__Trichoptera_30263;f__Philopotamidae_93876;g__Philopotamus_177903;s__Philopotamus montanus_177904	E12_T19	2	0.0043431
13030;k__Eukaryota_2759;p__Arthropoda_6656;c__Insecta_50557;o__Diptera_7147;f__Chironomidae_7149;g__Prodiamesa_288839;s__Prodiamesa olivacea_288840	E12_T19	2	0.0043431
13032;k__Eukaryota_2759;p__Arthropoda_6656;c__Insecta_50557;o__Diptera_7147;f__Chironomidae_7149;g__Tanytarsus_288802;s__Tanytarsus albisutus_2282613	E12_T19	2	0.0043431
13063;k__Eukaryota_2759;p__Arthropoda_6656;c__Insecta_50557;o__Trichoptera_30263;f__Hydropsychidae_41030;g__Hydropsyche_50443;s__Hydropsyche instabilis_761875	E12_T12	2	0.0108696
13068;k__Eukaryota_2759;p__Arthropoda_6656;c__Insecta_50557;o__Diptera_7147;f__Simuliidae_7190;g__Simulium_7191;s__Simulium ornatum_304233	E12_T15	2	0.0111111
13106;k__Eukaryota_2759;p__Arthropoda_6656;c__Insecta_50557;o__Diptera_7147;f__Tipulidae_41042;g__Tipula_41043;s__Tipula fascipennis_2719107	E13_T15	2	0.0194175
13141;k__Eukaryota_2759;p__Arthropoda_6656;c__Insecta_50557;o__Odonata_6961;f__Coenagrionidae_70895;g__Nesobasis_649411;s__Nesobasis heteroneura_649441	E14_T14	2	0.00212766
13152;k__Eukaryota_2759;p__Arthropoda_6656;c__Insecta_50557;o__Diptera_7147;f__Simuliidae_7190;g__Simulium_7191;s__Simulium balteatum_626784	E14_T02	2	0.00263505
13169;k__Eukaryota_2759;p__Arthropoda_6656;c__Insecta_50557;o__Diptera_7147;f__Chironomidae_7149;g__Rheocricotopus_611384;s__Rheocricotopus fuscipes_2578614	E14_T19	2	0.00135364
13198;k__Eukaryota_2759;p__Arthropoda_6656;c__Insecta_50557;o__Coleoptera_7041;f__Elmidae_186980;g__Limnius_195216;s__Limnius volckmari_195218	ENC_T19	2	0.00148039
132;k__Eukaryota_2759;p__Arthropoda_6656;c__Insecta_50557;o__Diptera_7147;f__Chironomidae_7149;g__Eukiefferiella_288843;s__Eukiefferiella ilkleyensis_2578535	E07_T18	65	0.0601573
132;k__Eukaryota_2759;p__Arthropoda_6656;c__Insecta_50557;o__Diptera_7147;f__Chironomidae_7149;g__Eukiefferiella_288843;s__Eukiefferiella ilkleyensis_2578535	E08_T01	57	0.127517
13201;k__Eukaryota_2759;p__Arthropoda_6656;c__Insecta_50557;o__Trichoptera_30263;f__Limnephilidae_50645;g__Limnephilus_177674;s__Limnephilus centralis_699868	ENC_T19	2	0.00148039
13204;k__Eukaryota_2759;p__Arthropoda_6656;c__Insecta_50557;o__Diptera_7147;f__Psychodidae_7197;g__Satchelliella_1161018;s__Satchelliella trivialis_1161024	ENC_T19	2	0.00148039
13333;k__Eukaryota_2759;p__Arthropoda_6656;c__Insecta_50557;o__Diptera_7147;f__Chironomidae_7149;g__Eukiefferiella_288843;s__Eukiefferiella ilkleyensis_2578535	E10_T18	34	0.0525909
13333;k__Eukaryota_2759;p__Arthropoda_6656;c__Insecta_50557;o__Diptera_7147;f__Chironomidae_7149;g__Eukiefferiella_288843;s__Eukiefferiella ilkleyensis_2578535	E07_T15	16	0.108108
13333;k__Eukaryota_2759;p__Arthropoda_6656;c__Insecta_50557;o__Diptera_7147;f__Chironomidae_7149;g__Eukiefferiella_288843;s__Eukiefferiella ilkleyensis_2578535	E11_T19	61	0.138952
13333;k__Eukaryota_2759;p__Arthropoda_6656;c__Insecta_50557;o__Diptera_7147;f__Chironomidae_7149;g__Eukiefferiella_288843;s__Eukiefferiella ilkleyensis_2578535	E10_T08	174	0.988636
13333;k__Eukaryota_2759;p__Arthropoda_6656;c__Insecta_50557;o__Diptera_7147;f__Chironomidae_7149;g__Eukiefferiella_288843;s__Eukiefferiella ilkleyensis_2578535	E09_T02	172	0.217722
13333;k__Eukaryota_2759;p__Arthropoda_6656;c__Insecta_50557;o__Diptera_7147;f__Chironomidae_7149;g__Eukiefferiella_288843;s__Eukiefferiella ilkleyensis_2578535	E08_T02	153.5	0.257334
13333;k__Eukaryota_2759;p__Arthropoda_6656;c__Insecta_50557;o__Diptera_7147;f__Chironomidae_7149;g__Eukiefferiella_288843;s__Eukiefferiella ilkleyensis_2578535	E06_T02	79	0.225714
13333;k__Eukaryota_2759;p__Arthropoda_6656;c__Insecta_50557;o__Diptera_7147;f__Chironomidae_7149;g__Eukiefferiella_288843;s__Eukiefferiella ilkleyensis_2578535	E12_T14	63	0.0444131
13333;k__Eukaryota_2759;p__Arthropoda_6656;c__Insecta_50557;o__Diptera_7147;f__Chironomidae_7149;g__Eukiefferiella_288843;s__Eukiefferiella ilkleyensis_2578535	E06_T04	509	0.93053
13333;k__Eukaryota_2759;p__Arthropoda_6656;c__Insecta_50557;o__Diptera_7147;f__Chironomidae_7149;g__Eukiefferiella_288843;s__Eukiefferiella ilkleyensis_2578535	E14_T17	6	0.0306122
13333;k__Eukaryota_2759;p__Arthropoda_6656;c__Insecta_50557;o__Diptera_7147;f__Chironomidae_7149;g__Eukiefferiella_288843;s__Eukiefferiella ilkleyensis_2578535	E13_T02	35.5	0.0581491
13333;k__Eukaryota_2759;p__Arthropoda_6656;c__Insecta_50557;o__Diptera_7147;f__Chironomidae_7149;g__Eukiefferiella_288843;s__Eukiefferiella ilkleyensis_2578535	E07_T19	39	0.129568
13333;k__Eukaryota_2759;p__Arthropoda_6656;c__Insecta_50557;o__Diptera_7147;f__Chironomidae_7149;g__Eukiefferiella_288843;s__Eukiefferiella ilkleyensis_2578535	E12_T19	43	0.0933768
13333;k__Eukaryota_2759;p__Arthropoda_6656;c__Insecta_50557;o__Diptera_7147;f__Chironomidae_7149;g__Eukiefferiella_288843;s__Eukiefferiella ilkleyensis_2578535	E10_T17	5	0.0666667
13333;k__Eukaryota_2759;p__Arthropoda_6656;c__Insecta_50557;o__Diptera_7147;f__Chironomidae_7149;g__Eukiefferiella_288843;s__Eukiefferiella ilkleyensis_2578535	E13_T19	21	0.0873181
13347;k__Eukaryota_2759;p__Arthropoda_6656;c__Insecta_50557;o__Diptera_7147;f__Chironomidae_7149;g__Eukiefferiella_288843;s__Eukiefferiella ilkleyensis_2578535	E07_T03	52.5	0.517241
13347;k__Eukaryota_2759;p__Arthropoda_6656;c__Insecta_50557;o__Diptera_7147;f__Chironomidae_7149;g__Eukiefferiella_288843;s__Eukiefferiella ilkleyensis_2578535	E07_T02	136	0.215873
13347;k__Eukaryota_2759;p__Arthropoda_6656;c__Insecta_50557;o__Diptera_7147;f__Chironomidae_7149;g__Eukiefferiella_288843;s__Eukiefferiella ilkleyensis_2578535	E08_T18	23	0.0391823
13347;k__Eukaryota_2759;p__Arthropoda_6656;c__Insecta_50557;o__Diptera_7147;f__Chironomidae_7149;g__Eukiefferiella_288843;s__Eukiefferiella ilkleyensis_2578535	E08_T03	19	0.5
13347;k__Eukaryota_2759;p__Arthropoda_6656;c__Insecta_50557;o__Diptera_7147;f__Chironomidae_7149;g__Eukiefferiella_288843;s__Eukiefferiella ilkleyensis_2578535	E06_T02	32	0.0914286
13347;k__Eukaryota_2759;p__Arthropoda_6656;c__Insecta_50557;o__Diptera_7147;f__Chironomidae_7149;g__Eukiefferiella_288843;s__Eukiefferiella ilkleyensis_2578535	E09_T02	106	0.134177
13347;k__Eukaryota_2759;p__Arthropoda_6656;c__Insecta_50557;o__Diptera_7147;f__Chironomidae_7149;g__Eukiefferiella_288843;s__Eukiefferiella ilkleyensis_2578535	E11_T02	63	0.119431
13347;k__Eukaryota_2759;p__Arthropoda_6656;c__Insecta_50557;o__Diptera_7147;f__Chironomidae_7149;g__Eukiefferiella_288843;s__Eukiefferiella ilkleyensis_2578535	E12_T02	61	0.122736
13347;k__Eukaryota_2759;p__Arthropoda_6656;c__Insecta_50557;o__Diptera_7147;f__Chironomidae_7149;g__Eukiefferiella_288843;s__Eukiefferiella ilkleyensis_2578535	E06_T14	40	0.0399401
13347;k__Eukaryota_2759;p__Arthropoda_6656;c__Insecta_50557;o__Diptera_7147;f__Chironomidae_7149;g__Eukiefferiella_288843;s__Eukiefferiella ilkleyensis_2578535	E09_T13	14	0.0152174
13347;k__Eukaryota_2759;p__Arthropoda_6656;c__Insecta_50557;o__Diptera_7147;f__Chironomidae_7149;g__Eukiefferiella_288843;s__Eukiefferiella ilkleyensis_2578535	E14_T02	49	0.0645586
13347;k__Eukaryota_2759;p__Arthropoda_6656;c__Insecta_50557;o__Diptera_7147;f__Chironomidae_7149;g__Eukiefferiella_288843;s__Eukiefferiella ilkleyensis_2578535	E12_T14	47	0.0331336
13347;k__Eukaryota_2759;p__Arthropoda_6656;c__Insecta_50557;o__Diptera_7147;f__Chironomidae_7149;g__Eukiefferiella_288843;s__Eukiefferiella ilkleyensis_2578535	E13_T14	24	0.026087
13347;k__Eukaryota_2759;p__Arthropoda_6656;c__Insecta_50557;o__Diptera_7147;f__Chironomidae_7149;g__Eukiefferiella_288843;s__Eukiefferiella ilkleyensis_2578535	E13_T15	9	0.0873786
13347;k__Eukaryota_2759;p__Arthropoda_6656;c__Insecta_50557;o__Diptera_7147;f__Chironomidae_7149;g__Eukiefferiella_288843;s__Eukiefferiella ilkleyensis_2578535	E10_T14	25	0.0545852
13352;k__Eukaryota_2759;p__Arthropoda_6656;c__Insecta_50557;o__Plecoptera_50622;f__Nemouridae_62802;g__Amphinemura_143723;s__Amphinemura sulcicollis_143724	E14_T02	13	0.0171278
13352;k__Eukaryota_2759;p__Arthropoda_6656;c__Insecta_50557;o__Plecoptera_50622;f__Nemouridae_62802;g__Amphinemura_143723;s__Amphinemura sulcicollis_143724	E11_T14	5	0.00535906
13352;k__Eukaryota_2759;p__Arthropoda_6656;c__Insecta_50557;o__Plecoptera_50622;f__Nemouridae_62802;g__Amphinemura_143723;s__Amphinemura sulcicollis_143724	E05_T02	14	0.0228013
13352;k__Eukaryota_2759;p__Arthropoda_6656;c__Insecta_50557;o__Plecoptera_50622;f__Nemouridae_62802;g__Amphinemura_143723;s__Amphinemura sulcicollis_143724	E12_T14	17	0.0119845
13352;k__Eukaryota_2759;p__Arthropoda_6656;c__Insecta_50557;o__Plecoptera_50622;f__Nemouridae_62802;g__Amphinemura_143723;s__Amphinemura sulcicollis_143724	E04_T09	395	0.586053
13360;k__Eukaryota_2759;p__Arthropoda_6656;c__Insecta_50557;o__Ephemeroptera_30073;f__Baetidae_172515;g__Baetis_189838;s__Baetis rhodani_189839	E11_T02	20	0.0379147
13360;k__Eukaryota_2759;p__Arthropoda_6656;c__Insecta_50557;o__Ephemeroptera_30073;f__Baetidae_172515;g__Baetis_189838;s__Baetis rhodani_189839	E14_T17	15	0.0765306
13360;k__Eukaryota_2759;p__Arthropoda_6656;c__Insecta_50557;o__Ephemeroptera_30073;f__Baetidae_172515;g__Baetis_189838;s__Baetis rhodani_189839	E10_T02	130	0.0680272
13360;k__Eukaryota_2759;p__Arthropoda_6656;c__Insecta_50557;o__Ephemeroptera_30073;f__Baetidae_172515;g__Baetis_189838;s__Baetis rhodani_189839	E10_T14	11	0.0240175
13360;k__Eukaryota_2759;p__Arthropoda_6656;c__Insecta_50557;o__Ephemeroptera_30073;f__Baetidae_172515;g__Baetis_189838;s__Baetis rhodani_189839	E08_T14	8	0.00839454
13360;k__Eukaryota_2759;p__Arthropoda_6656;c__Insecta_50557;o__Ephemeroptera_30073;f__Baetidae_172515;g__Baetis_189838;s__Baetis rhodani_189839	E09_T06	9	0.0282132
13360;k__Eukaryota_2759;p__Arthropoda_6656;c__Insecta_50557;o__Ephemeroptera_30073;f__Baetidae_172515;g__Baetis_189838;s__Baetis rhodani_189839	E13_T14	13	0.0141304
13364;k__Eukaryota_2759;p__Arthropoda_6656;c__Hexanauplia_72037;o__Calanoida_6833;f__Diaptomidae_236535;g__Eudiaptomus_251516;s__Eudiaptomus gracilis_251517	E03_T17	116	0.145912
13364;k__Eukaryota_2759;p__Arthropoda_6656;c__Hexanauplia_72037;o__Calanoida_6833;f__Diaptomidae_236535;g__Eudiaptomus_251516;s__Eudiaptomus gracilis_251517	E02_T01	248	0.121242
13364;k__Eukaryota_2759;p__Arthropoda_6656;c__Hexanauplia_72037;o__Calanoida_6833;f__Diaptomidae_236535;g__Eudiaptomus_251516;s__Eudiaptomus gracilis_251517	E02_T08	95	0.354478
13364;k__Eukaryota_2759;p__Arthropoda_6656;c__Hexanauplia_72037;o__Calanoida_6833;f__Diaptomidae_236535;g__Eudiaptomus_251516;s__Eudiaptomus gracilis_251517	E03_T01	127	0.100754
13364;k__Eukaryota_2759;p__Arthropoda_6656;c__Hexanauplia_72037;o__Calanoida_6833;f__Diaptomidae_236535;g__Eudiaptomus_251516;s__Eudiaptomus gracilis_251517	E02_T06	62	0.129301
13364;k__Eukaryota_2759;p__Arthropoda_6656;c__Hexanauplia_72037;o__Calanoida_6833;f__Diaptomidae_236535;g__Eudiaptomus_251516;s__Eudiaptomus gracilis_251517	E01_T01	293	0.148129
13370;k__Eukaryota_2759;p__Arthropoda_6656;c__Insecta_50557;o__Ephemeroptera_30073;f__Baetidae_172515;g__Baetis_189838;s__Baetis rhodani_189839	E08_T07	22	0.198198
13370;k__Eukaryota_2759;p__Arthropoda_6656;c__Insecta_50557;o__Ephemeroptera_30073;f__Baetidae_172515;g__Baetis_189838;s__Baetis rhodani_189839	E10_T02	96	0.0502355
13370;k__Eukaryota_2759;p__Arthropoda_6656;c__Insecta_50557;o__Ephemeroptera_30073;f__Baetidae_172515;g__Baetis_189838;s__Baetis rhodani_189839	E09_T06	16	0.0501567
13370;k__Eukaryota_2759;p__Arthropoda_6656;c__Insecta_50557;o__Ephemeroptera_30073;f__Baetidae_172515;g__Baetis_189838;s__Baetis rhodani_189839	E11_T02	14	0.0265403
13370;k__Eukaryota_2759;p__Arthropoda_6656;c__Insecta_50557;o__Ephemeroptera_30073;f__Baetidae_172515;g__Baetis_189838;s__Baetis rhodani_189839	E10_T18	10	0.0154679
13370;k__Eukaryota_2759;p__Arthropoda_6656;c__Insecta_50557;o__Ephemeroptera_30073;f__Baetidae_172515;g__Baetis_189838;s__Baetis rhodani_189839	E08_T19	13	0.0185053
13370;k__Eukaryota_2759;p__Arthropoda_6656;c__Insecta_50557;o__Ephemeroptera_30073;f__Baetidae_172515;g__Baetis_189838;s__Baetis rhodani_189839	E11_T14	25	0.0267953
13375;k__Eukaryota_2759;p__Arthropoda_6656;c__Insecta_50557;o__Ephemeroptera_30073;f__Baetidae_172515;g__Baetis_189838;s__Baetis rhodani_189839	E14_T14	15	0.0159574
13375;k__Eukaryota_2759;p__Arthropoda_6656;c__Insecta_50557;o__Ephemeroptera_30073;f__Baetidae_172515;g__Baetis_189838;s__Baetis rhodani_189839	E10_T01	27	1
13375;k__Eukaryota_2759;p__Arthropoda_6656;c__Insecta_50557;o__Ephemeroptera_30073;f__Baetidae_172515;g__Baetis_189838;s__Baetis rhodani_189839	E10_T19	6	0.0255319
13375;k__Eukaryota_2759;p__Arthropoda_6656;c__Insecta_50557;o__Ephemeroptera_30073;f__Baetidae_172515;g__Baetis_189838;s__Baetis rhodani_189839	E10_T02	110	0.0575615
13377;k__Eukaryota_2759;p__Arthropoda_6656;c__Insecta_50557;o__Diptera_7147;f__Chironomidae_7149;g__Eukiefferiella_288843;s__Eukiefferiella ilkleyensis_2578535	E08_T06	17	0.0524691
13377;k__Eukaryota_2759;p__Arthropoda_6656;c__Insecta_50557;o__Diptera_7147;f__Chironomidae_7149;g__Eukiefferiella_288843;s__Eukiefferiella ilkleyensis_2578535	E14_T02	28	0.0368906
13377;k__Eukaryota_2759;p__Arthropoda_6656;c__Insecta_50557;o__Diptera_7147;f__Chironomidae_7149;g__Eukiefferiella_288843;s__Eukiefferiella ilkleyensis_2578535	E13_T18	26	0.045614
13377;k__Eukaryota_2759;p__Arthropoda_6656;c__Insecta_50557;o__Diptera_7147;f__Chironomidae_7149;g__Eukiefferiella_288843;s__Eukiefferiella ilkleyensis_2578535	E07_T02	109	0.173016
13377;k__Eukaryota_2759;p__Arthropoda_6656;c__Insecta_50557;o__Diptera_7147;f__Chironomidae_7149;g__Eukiefferiella_288843;s__Eukiefferiella ilkleyensis_2578535	E12_T01	43	0.671875
13377;k__Eukaryota_2759;p__Arthropoda_6656;c__Insecta_50557;o__Diptera_7147;f__Chironomidae_7149;g__Eukiefferiella_288843;s__Eukiefferiella ilkleyensis_2578535	E08_T08	21	1
13377;k__Eukaryota_2759;p__Arthropoda_6656;c__Insecta_50557;o__Diptera_7147;f__Chironomidae_7149;g__Eukiefferiella_288843;s__Eukiefferiella ilkleyensis_2578535	E09_T06	16	0.0501567
13377;k__Eukaryota_2759;p__Arthropoda_6656;c__Insecta_50557;o__Diptera_7147;f__Chironomidae_7149;g__Eukiefferiella_288843;s__Eukiefferiella ilkleyensis_2578535	E08_T15	18	0.0444444
1339;k__Eukaryota_2759;p__Arthropoda_6656;c__Insecta_50557;o__Diptera_7147;f__Simuliidae_7190;g__Simulium_7191;s__Simulium armoricanum_1780259	E05_T02	7	0.0114007
1340;k__Eukaryota_2759;p__Arthropoda_6656;c__Insecta_50557;o__Plecoptera_50622;f__Perlodidae_50623;g__Isoperla_143767;s__Isoperla grammatica_552050	E08_T13	60	0.157895
13402;k__Eukaryota_2759;p__Arthropoda_6656;c__Insecta_50557;o__Ephemeroptera_30073;f__Baetidae_172515;g__Baetis_189838;s__Baetis rhodani_189839	E12_T15	5	0.0277778
13402;k__Eukaryota_2759;p__Arthropoda_6656;c__Insecta_50557;o__Ephemeroptera_30073;f__Baetidae_172515;g__Baetis_189838;s__Baetis rhodani_189839	E12_T02	15	0.0301811
13402;k__Eukaryota_2759;p__Arthropoda_6656;c__Insecta_50557;o__Ephemeroptera_30073;f__Baetidae_172515;g__Baetis_189838;s__Baetis rhodani_189839	E07_T01	21	0.0596591
13402;k__Eukaryota_2759;p__Arthropoda_6656;c__Insecta_50557;o__Ephemeroptera_30073;f__Baetidae_172515;g__Baetis_189838;s__Baetis rhodani_189839	E10_T07	19	0.59375
13402;k__Eukaryota_2759;p__Arthropoda_6656;c__Insecta_50557;o__Ephemeroptera_30073;f__Baetidae_172515;g__Baetis_189838;s__Baetis rhodani_189839	E10_T02	93	0.0486656
13405;k__Eukaryota_2759;p__Arthropoda_6656;c__Hexanauplia_72037;o__Calanoida_6833;f__Diaptomidae_236535;g__Eudiaptomus_251516;s__Eudiaptomus gracilis_251517	E04_T09	108	0.160237
13405;k__Eukaryota_2759;p__Arthropoda_6656;c__Hexanauplia_72037;o__Calanoida_6833;f__Diaptomidae_236535;g__Eudiaptomus_251516;s__Eudiaptomus gracilis_251517	E02_T05	80	0.390244
13405;k__Eukaryota_2759;p__Arthropoda_6656;c__Hexanauplia_72037;o__Calanoida_6833;f__Diaptomidae_236535;g__Eudiaptomus_251516;s__Eudiaptomus gracilis_251517	E02_T01	45	0.0219995
13405;k__Eukaryota_2759;p__Arthropoda_6656;c__Hexanauplia_72037;o__Calanoida_6833;f__Diaptomidae_236535;g__Eudiaptomus_251516;s__Eudiaptomus gracilis_251517	E04_T14	143	0.0950166
13405;k__Eukaryota_2759;p__Arthropoda_6656;c__Hexanauplia_72037;o__Calanoida_6833;f__Diaptomidae_236535;g__Eudiaptomus_251516;s__Eudiaptomus gracilis_251517	E01_T12	70	0.115512
13405;k__Eukaryota_2759;p__Arthropoda_6656;c__Hexanauplia_72037;o__Calanoida_6833;f__Diaptomidae_236535;g__Eudiaptomus_251516;s__Eudiaptomus gracilis_251517	E01_T06	49	0.0750958
13405;k__Eukaryota_2759;p__Arthropoda_6656;c__Hexanauplia_72037;o__Calanoida_6833;f__Diaptomidae_236535;g__Eudiaptomus_251516;s__Eudiaptomus gracilis_251517	E01_T01	108	0.0546006
13418;k__Eukaryota_2759;p__Arthropoda_6656;c__Insecta_50557;o__Diptera_7147;f__Chironomidae_7149;g__Eukiefferiella_288843;s__Eukiefferiella ilkleyensis_2578535	E14_T14	29	0.0308511
13418;k__Eukaryota_2759;p__Arthropoda_6656;c__Insecta_50557;o__Diptera_7147;f__Chironomidae_7149;g__Eukiefferiella_288843;s__Eukiefferiella ilkleyensis_2578535	E14_T06	31	0.0521886
13418;k__Eukaryota_2759;p__Arthropoda_6656;c__Insecta_50557;o__Diptera_7147;f__Chironomidae_7149;g__Eukiefferiella_288843;s__Eukiefferiella ilkleyensis_2578535	E07_T02	138	0.219048
13418;k__Eukaryota_2759;p__Arthropoda_6656;c__Insecta_50557;o__Diptera_7147;f__Chironomidae_7149;g__Eukiefferiella_288843;s__Eukiefferiella ilkleyensis_2578535	E14_T19	37	0.0250423
13418;k__Eukaryota_2759;p__Arthropoda_6656;c__Insecta_50557;o__Diptera_7147;f__Chironomidae_7149;g__Eukiefferiella_288843;s__Eukiefferiella ilkleyensis_2578535	E09_T17	23	0.0501089
13425;k__Eukaryota_2759;p__Arthropoda_6656;c__Insecta_50557;o__Diptera_7147;f__Chironomidae_7149;g__Eukiefferiella_288843;s__Eukiefferiella ilkleyensis_2578535	E11_T14	61	0.0653805
13425;k__Eukaryota_2759;p__Arthropoda_6656;c__Insecta_50557;o__Diptera_7147;f__Chironomidae_7149;g__Eukiefferiella_288843;s__Eukiefferiella ilkleyensis_2578535	E14_T18	25	0.0744048
13425;k__Eukaryota_2759;p__Arthropoda_6656;c__Insecta_50557;o__Diptera_7147;f__Chironomidae_7149;g__Eukiefferiella_288843;s__Eukiefferiella ilkleyensis_2578535	E09_T19	38	0.0763052
13425;k__Eukaryota_2759;p__Arthropoda_6656;c__Insecta_50557;o__Diptera_7147;f__Chironomidae_7149;g__Eukiefferiella_288843;s__Eukiefferiella ilkleyensis_2578535	E07_T01	49	0.139205
13425;k__Eukaryota_2759;p__Arthropoda_6656;c__Insecta_50557;o__Diptera_7147;f__Chironomidae_7149;g__Eukiefferiella_288843;s__Eukiefferiella ilkleyensis_2578535	E04_T19	9	0.00565327
13425;k__Eukaryota_2759;p__Arthropoda_6656;c__Insecta_50557;o__Diptera_7147;f__Chironomidae_7149;g__Eukiefferiella_288843;s__Eukiefferiella ilkleyensis_2578535	E08_T14	77	0.0807975
13425;k__Eukaryota_2759;p__Arthropoda_6656;c__Insecta_50557;o__Diptera_7147;f__Chironomidae_7149;g__Eukiefferiella_288843;s__Eukiefferiella ilkleyensis_2578535	E07_T19	14	0.0465116
13425;k__Eukaryota_2759;p__Arthropoda_6656;c__Insecta_50557;o__Diptera_7147;f__Chironomidae_7149;g__Eukiefferiella_288843;s__Eukiefferiella ilkleyensis_2578535	E10_T19	22	0.093617
13425;k__Eukaryota_2759;p__Arthropoda_6656;c__Insecta_50557;o__Diptera_7147;f__Chironomidae_7149;g__Eukiefferiella_288843;s__Eukiefferiella ilkleyensis_2578535	E09_T02	125	0.158228
13425;k__Eukaryota_2759;p__Arthropoda_6656;c__Insecta_50557;o__Diptera_7147;f__Chironomidae_7149;g__Eukiefferiella_288843;s__Eukiefferiella ilkleyensis_2578535	E14_T19	64	0.0433164
13438;k__Eukaryota_2759;p__Arthropoda_6656;c__Insecta_50557;o__Diptera_7147;f__Chironomidae_7149;g__Eukiefferiella_288843;s__Eukiefferiella ilkleyensis_2578535	E08_T15	22	0.054321
13438;k__Eukaryota_2759;p__Arthropoda_6656;c__Insecta_50557;o__Diptera_7147;f__Chironomidae_7149;g__Eukiefferiella_288843;s__Eukiefferiella ilkleyensis_2578535	E06_T19	8	0.00821355
13438;k__Eukaryota_2759;p__Arthropoda_6656;c__Insecta_50557;o__Diptera_7147;f__Chironomidae_7149;g__Eukiefferiella_288843;s__Eukiefferiella ilkleyensis_2578535	E12_T14	27	0.0190342
13443;k__Eukaryota_2759;p__Arthropoda_6656;c__Insecta_50557;o__Ephemeroptera_30073;f__Baetidae_172515;g__Baetis_189838;s__Baetis rhodani_189839	E11_T03	267	0.887043
13443;k__Eukaryota_2759;p__Arthropoda_6656;c__Insecta_50557;o__Ephemeroptera_30073;f__Baetidae_172515;g__Baetis_189838;s__Baetis rhodani_189839	E09_T19	12	0.0240964
13443;k__Eukaryota_2759;p__Arthropoda_6656;c__Insecta_50557;o__Ephemeroptera_30073;f__Baetidae_172515;g__Baetis_189838;s__Baetis rhodani_189839	E10_T02	68	0.0355835
13443;k__Eukaryota_2759;p__Arthropoda_6656;c__Insecta_50557;o__Ephemeroptera_30073;f__Baetidae_172515;g__Baetis_189838;s__Baetis rhodani_189839	E14_T19	12	0.00812183
13456;k__Eukaryota_2759;p__Arthropoda_6656;c__Insecta_50557;o__Plecoptera_50622;f__Nemouridae_62802;g__Amphinemura_143723;s__Amphinemura sulcicollis_143724	E01_T01	15	0.00758342
13465;k__Eukaryota_2759;p__Arthropoda_6656;c__Hexanauplia_72037;o__Calanoida_6833;f__Diaptomidae_236535;g__Eudiaptomus_251516;s__Eudiaptomus gracilis_251517	E01_T08	148	0.330357
13465;k__Eukaryota_2759;p__Arthropoda_6656;c__Hexanauplia_72037;o__Calanoida_6833;f__Diaptomidae_236535;g__Eudiaptomus_251516;s__Eudiaptomus gracilis_251517	E02_T01	268	0.131019
13469;k__Eukaryota_2759;p__Arthropoda_6656;c__Insecta_50557;o__Ephemeroptera_30073;f__Baetidae_172515;g__Baetis_189838;s__Baetis rhodani_189839	E06_T01	5	0.00701262
13469;k__Eukaryota_2759;p__Arthropoda_6656;c__Insecta_50557;o__Ephemeroptera_30073;f__Baetidae_172515;g__Baetis_189838;s__Baetis rhodani_189839	E14_T14	16	0.0170213
13469;k__Eukaryota_2759;p__Arthropoda_6656;c__Insecta_50557;o__Ephemeroptera_30073;f__Baetidae_172515;g__Baetis_189838;s__Baetis rhodani_189839	E13_T17	13	0.0935252
13469;k__Eukaryota_2759;p__Arthropoda_6656;c__Insecta_50557;o__Ephemeroptera_30073;f__Baetidae_172515;g__Baetis_189838;s__Baetis rhodani_189839	E10_T02	88	0.0460492
13469;k__Eukaryota_2759;p__Arthropoda_6656;c__Insecta_50557;o__Ephemeroptera_30073;f__Baetidae_172515;g__Baetis_189838;s__Baetis rhodani_189839	E09_T14	21	0.0111524
13481;k__Eukaryota_2759;p__Arthropoda_6656;c__Branchiopoda_6658;o__Diplostraca_84337;f__Moinidae_675437;g__Moina_77663;s__Moina macrocopa_150844	E04_T08	380	0.357479
13487;k__Eukaryota_2759;p__Arthropoda_6656;c__Hexanauplia_72037;o__Calanoida_6833;f__Diaptomidae_236535;g__Eudiaptomus_251516;s__Eudiaptomus gracilis_251517	E04_T14	154	0.102326
13487;k__Eukaryota_2759;p__Arthropoda_6656;c__Hexanauplia_72037;o__Calanoida_6833;f__Diaptomidae_236535;g__Eudiaptomus_251516;s__Eudiaptomus gracilis_251517	E03_T09	88	0.203704
13490;k__Eukaryota_2759;p__Arthropoda_6656;c__Insecta_50557;o__Diptera_7147;f__Culicidae_7157;g__Anopheles_7164;s__Anopheles tessellatus_59161	E14_T06	10	0.016835
13493;k__Eukaryota_2759;p__Arthropoda_6656;c__Insecta_50557;o__Diptera_7147;f__Culicidae_7157;g__Aedes_7158;s__Aedes vexans_7163	E06_T18	83	0.0847804
13493;k__Eukaryota_2759;p__Arthropoda_6656;c__Insecta_50557;o__Diptera_7147;f__Culicidae_7157;g__Aedes_7158;s__Aedes vexans_7163	E09_T19	8	0.0160643
1350;k__Eukaryota_2759;p__Arthropoda_6656;c__Insecta_50557;o__Plecoptera_50622;f__Nemouridae_62802;g__Nemurella_143721;s__Nemurella pictetii_143722	E14_T17	4	0.0204082
13511;k__Eukaryota_2759;p__Arthropoda_6656;c__Insecta_50557;o__Diptera_7147;f__Chironomidae_7149;g__Eukiefferiella_288843;s__Eukiefferiella ilkleyensis_2578535	E11_T19	34	0.0774487
13511;k__Eukaryota_2759;p__Arthropoda_6656;c__Insecta_50557;o__Diptera_7147;f__Chironomidae_7149;g__Eukiefferiella_288843;s__Eukiefferiella ilkleyensis_2578535	E05_T06	6	0.0307692
13511;k__Eukaryota_2759;p__Arthropoda_6656;c__Insecta_50557;o__Diptera_7147;f__Chironomidae_7149;g__Eukiefferiella_288843;s__Eukiefferiella ilkleyensis_2578535	E12_T07	15	0.5
13511;k__Eukaryota_2759;p__Arthropoda_6656;c__Insecta_50557;o__Diptera_7147;f__Chironomidae_7149;g__Eukiefferiella_288843;s__Eukiefferiella ilkleyensis_2578535	E11_T02	80	0.151659
13511;k__Eukaryota_2759;p__Arthropoda_6656;c__Insecta_50557;o__Diptera_7147;f__Chironomidae_7149;g__Eukiefferiella_288843;s__Eukiefferiella ilkleyensis_2578535	E08_T17	13	0.0670103
13511;k__Eukaryota_2759;p__Arthropoda_6656;c__Insecta_50557;o__Diptera_7147;f__Chironomidae_7149;g__Eukiefferiella_288843;s__Eukiefferiella ilkleyensis_2578535	E13_T17	12	0.0863309
13512;k__Eukaryota_2759;p__Arthropoda_6656;c__Insecta_50557;o__Ephemeroptera_30073;f__Baetidae_172515;g__Baetis_189838;s__Baetis rhodani_189839	E10_T18	4	0.00618716
13512;k__Eukaryota_2759;p__Arthropoda_6656;c__Insecta_50557;o__Ephemeroptera_30073;f__Baetidae_172515;g__Baetis_189838;s__Baetis rhodani_189839	E09_T14	11	0.00584174
13512;k__Eukaryota_2759;p__Arthropoda_6656;c__Insecta_50557;o__Ephemeroptera_30073;f__Baetidae_172515;g__Baetis_189838;s__Baetis rhodani_189839	E12_T18	5	0.0102987
13512;k__Eukaryota_2759;p__Arthropoda_6656;c__Insecta_50557;o__Ephemeroptera_30073;f__Baetidae_172515;g__Baetis_189838;s__Baetis rhodani_189839	E11_T17	6	0.03125
13512;k__Eukaryota_2759;p__Arthropoda_6656;c__Insecta_50557;o__Ephemeroptera_30073;f__Baetidae_172515;g__Baetis_189838;s__Baetis rhodani_189839	E10_T02	91	0.047619
13512;k__Eukaryota_2759;p__Arthropoda_6656;c__Insecta_50557;o__Ephemeroptera_30073;f__Baetidae_172515;g__Baetis_189838;s__Baetis rhodani_189839	E10_T17	7	0.0933333
13512;k__Eukaryota_2759;p__Arthropoda_6656;c__Insecta_50557;o__Ephemeroptera_30073;f__Baetidae_172515;g__Baetis_189838;s__Baetis rhodani_189839	E11_T18	8	0.0171123
13513;k__Eukaryota_2759;p__Arthropoda_6656;c__Insecta_50557;o__Ephemeroptera_30073;f__Baetidae_172515;g__Baetis_189838;s__Baetis rhodani_189839	E14_T15	8	0.0240964
13513;k__Eukaryota_2759;p__Arthropoda_6656;c__Insecta_50557;o__Ephemeroptera_30073;f__Baetidae_172515;g__Baetis_189838;s__Baetis rhodani_189839	E11_T19	5	0.0113895
13513;k__Eukaryota_2759;p__Arthropoda_6656;c__Insecta_50557;o__Ephemeroptera_30073;f__Baetidae_172515;g__Baetis_189838;s__Baetis rhodani_189839	E10_T02	61	0.0319205
13521;k__Eukaryota_2759;p__Arthropoda_6656;c__Insecta_50557;o__Ephemeroptera_30073;f__Baetidae_172515;g__Baetis_189838;s__Baetis rhodani_189839	E10_T02	57	0.0298273
13521;k__Eukaryota_2759;p__Arthropoda_6656;c__Insecta_50557;o__Ephemeroptera_30073;f__Baetidae_172515;g__Baetis_189838;s__Baetis rhodani_189839	E12_T06	18	0.0717131
13523;k__Eukaryota_2759;p__Arthropoda_6656;c__Insecta_50557;o__Diptera_7147;f__Chironomidae_7149;g__Cricotopus_153373;s__Cricotopus bicinctus_302184	E03_T06	55	0.0793651
13530;k__Eukaryota_2759;p__Arthropoda_6656;c__Insecta_50557;o__Diptera_7147;f__Chironomidae_7149;g__Cricotopus_153373;s__Cricotopus bicinctus_302184	E04_T06	13	0.0261044
13530;k__Eukaryota_2759;p__Arthropoda_6656;c__Insecta_50557;o__Diptera_7147;f__Chironomidae_7149;g__Cricotopus_153373;s__Cricotopus bicinctus_302184	E03_T06	175	0.252525
13531;k__Eukaryota_2759;p__Arthropoda_6656;c__Insecta_50557;o__Diptera_7147;f__Chironomidae_7149;g__Eukiefferiella_288843;s__Eukiefferiella ilkleyensis_2578535	E09_T14	94	0.0499203
13531;k__Eukaryota_2759;p__Arthropoda_6656;c__Insecta_50557;o__Diptera_7147;f__Chironomidae_7149;g__Eukiefferiella_288843;s__Eukiefferiella ilkleyensis_2578535	E09_T17	8	0.0174292
13531;k__Eukaryota_2759;p__Arthropoda_6656;c__Insecta_50557;o__Diptera_7147;f__Chironomidae_7149;g__Eukiefferiella_288843;s__Eukiefferiella ilkleyensis_2578535	E14_T02	21	0.027668
13533;k__Eukaryota_2759;p__Arthropoda_6656;c__Insecta_50557;o__Diptera_7147;f__Chironomidae_7149;g__Cricotopus_153373;s__Cricotopus bicinctus_302184	E03_T06	59	0.0851371
13533;k__Eukaryota_2759;p__Arthropoda_6656;c__Insecta_50557;o__Diptera_7147;f__Chironomidae_7149;g__Cricotopus_153373;s__Cricotopus bicinctus_302184	E06_T07	9	0.0445545
13533;k__Eukaryota_2759;p__Arthropoda_6656;c__Insecta_50557;o__Diptera_7147;f__Chironomidae_7149;g__Cricotopus_153373;s__Cricotopus bicinctus_302184	E05_T02	58	0.0944625
13533;k__Eukaryota_2759;p__Arthropoda_6656;c__Insecta_50557;o__Diptera_7147;f__Chironomidae_7149;g__Cricotopus_153373;s__Cricotopus bicinctus_302184	E05_T01	28	0.0294118
13533;k__Eukaryota_2759;p__Arthropoda_6656;c__Insecta_50557;o__Diptera_7147;f__Chironomidae_7149;g__Cricotopus_153373;s__Cricotopus bicinctus_302184	E04_T08	160	0.150517
13536;k__Eukaryota_2759;p__Arthropoda_6656;c__Hexanauplia_72037;o__Calanoida_6833;f__Diaptomidae_236535;g__Eudiaptomus_251516;s__Eudiaptomus gracilis_251517	E03_T01	258	0.204681
13536;k__Eukaryota_2759;p__Arthropoda_6656;c__Hexanauplia_72037;o__Calanoida_6833;f__Diaptomidae_236535;g__Eudiaptomus_251516;s__Eudiaptomus gracilis_251517	E01_T02	45	0.0332226
13536;k__Eukaryota_2759;p__Arthropoda_6656;c__Hexanauplia_72037;o__Calanoida_6833;f__Diaptomidae_236535;g__Eudiaptomus_251516;s__Eudiaptomus gracilis_251517	E02_T15	4	0.00339271
13537;k__Eukaryota_2759;p__Arthropoda_6656;c__Insecta_50557;o__Ephemeroptera_30073;f__Baetidae_172515;g__Baetis_189838;s__Baetis rhodani_189839	E10_T02	100	0.0523286
13537;k__Eukaryota_2759;p__Arthropoda_6656;c__Insecta_50557;o__Ephemeroptera_30073;f__Baetidae_172515;g__Baetis_189838;s__Baetis rhodani_189839	E12_T14	12	0.00845964
1354;k__Eukaryota_2759;p__Arthropoda_6656;c__Insecta_50557;o__Diptera_7147;f__Chironomidae_7149;g__Thienemanniella_611396;s__Thienemanniella vittata_879780	E04_T03	49	0.124051
13550;k__Eukaryota_2759;p__Arthropoda_6656;c__Insecta_50557;o__Diptera_7147;f__Chironomidae_7149;g__Eukiefferiella_288843;s__Eukiefferiella claripennis_903428	E08_T02	9	0.015088
13551;k__Eukaryota_2759;p__Arthropoda_6656;c__Insecta_50557;o__Ephemeroptera_30073;f__Baetidae_172515;g__Baetis_189838;s__Baetis rhodani_189839	E13_T14	19	0.0206522
13551;k__Eukaryota_2759;p__Arthropoda_6656;c__Insecta_50557;o__Ephemeroptera_30073;f__Baetidae_172515;g__Baetis_189838;s__Baetis rhodani_189839	E08_T01	50	0.111857
13551;k__Eukaryota_2759;p__Arthropoda_6656;c__Insecta_50557;o__Ephemeroptera_30073;f__Baetidae_172515;g__Baetis_189838;s__Baetis rhodani_189839	E12_T18	6	0.0123584
13551;k__Eukaryota_2759;p__Arthropoda_6656;c__Insecta_50557;o__Ephemeroptera_30073;f__Baetidae_172515;g__Baetis_189838;s__Baetis rhodani_189839	E12_T07	15	0.5
13551;k__Eukaryota_2759;p__Arthropoda_6656;c__Insecta_50557;o__Ephemeroptera_30073;f__Baetidae_172515;g__Baetis_189838;s__Baetis rhodani_189839	E10_T02	52	0.0272109
13551;k__Eukaryota_2759;p__Arthropoda_6656;c__Insecta_50557;o__Ephemeroptera_30073;f__Baetidae_172515;g__Baetis_189838;s__Baetis rhodani_189839	E11_T01	35	0.625
13553;k__Eukaryota_2759;p__Arthropoda_6656;c__Insecta_50557;o__Diptera_7147;f__Chironomidae_7149;g__Eukiefferiella_288843;s__Eukiefferiella ilkleyensis_2578535	E07_T01	23	0.0653409
13553;k__Eukaryota_2759;p__Arthropoda_6656;c__Insecta_50557;o__Diptera_7147;f__Chironomidae_7149;g__Eukiefferiella_288843;s__Eukiefferiella ilkleyensis_2578535	E09_T06	8	0.0250784
13553;k__Eukaryota_2759;p__Arthropoda_6656;c__Insecta_50557;o__Diptera_7147;f__Chironomidae_7149;g__Eukiefferiella_288843;s__Eukiefferiella ilkleyensis_2578535	E06_T02	8	0.0228571
13553;k__Eukaryota_2759;p__Arthropoda_6656;c__Insecta_50557;o__Diptera_7147;f__Chironomidae_7149;g__Eukiefferiella_288843;s__Eukiefferiella ilkleyensis_2578535	E13_T14	30	0.0326087
13553;k__Eukaryota_2759;p__Arthropoda_6656;c__Insecta_50557;o__Diptera_7147;f__Chironomidae_7149;g__Eukiefferiella_288843;s__Eukiefferiella ilkleyensis_2578535	E12_T19	31	0.0673181
13554;k__Eukaryota_2759;p__Arthropoda_6656;c__Insecta_50557;o__Ephemeroptera_30073;f__Baetidae_172515;g__Baetis_189838;s__Baetis rhodani_189839	E08_T18	14	0.0238501
13554;k__Eukaryota_2759;p__Arthropoda_6656;c__Insecta_50557;o__Ephemeroptera_30073;f__Baetidae_172515;g__Baetis_189838;s__Baetis rhodani_189839	E13_T02	7	0.011466
13554;k__Eukaryota_2759;p__Arthropoda_6656;c__Insecta_50557;o__Ephemeroptera_30073;f__Baetidae_172515;g__Baetis_189838;s__Baetis rhodani_189839	E10_T02	60	0.0313972
13554;k__Eukaryota_2759;p__Arthropoda_6656;c__Insecta_50557;o__Ephemeroptera_30073;f__Baetidae_172515;g__Baetis_189838;s__Baetis rhodani_189839	E13_T17	7	0.0503597
13555;k__Eukaryota_2759;p__Arthropoda_6656;c__Insecta_50557;o__Diptera_7147;f__Simuliidae_7190;g__Simulium_7191;s__Simulium variegatum_446483	E09_T19	5	0.0100402
13557;k__Eukaryota_2759;p__Arthropoda_6656;c__Insecta_50557;o__Diptera_7147;f__Chironomidae_7149;g__Cricotopus_153373;s__Cricotopus bicinctus_302184	E04_T02	18	0.253521
13557;k__Eukaryota_2759;p__Arthropoda_6656;c__Insecta_50557;o__Diptera_7147;f__Chironomidae_7149;g__Cricotopus_153373;s__Cricotopus bicinctus_302184	E03_T06	71	0.102453
13557;k__Eukaryota_2759;p__Arthropoda_6656;c__Insecta_50557;o__Diptera_7147;f__Chironomidae_7149;g__Cricotopus_153373;s__Cricotopus bicinctus_302184	E02_T01	168	0.0821315
13557;k__Eukaryota_2759;p__Arthropoda_6656;c__Insecta_50557;o__Diptera_7147;f__Chironomidae_7149;g__Cricotopus_153373;s__Cricotopus bicinctus_302184	E01_T02	3	0.00221484
13557;k__Eukaryota_2759;p__Arthropoda_6656;c__Insecta_50557;o__Diptera_7147;f__Chironomidae_7149;g__Cricotopus_153373;s__Cricotopus bicinctus_302184	E05_T02	41	0.0667752
13565;k__Eukaryota_2759;p__Arthropoda_6656;c__Insecta_50557;o__Diptera_7147;f__Chironomidae_7149;g__Eukiefferiella_288843;s__Eukiefferiella ilkleyensis_2578535	E14_T18	41	0.122024
13565;k__Eukaryota_2759;p__Arthropoda_6656;c__Insecta_50557;o__Diptera_7147;f__Chironomidae_7149;g__Eukiefferiella_288843;s__Eukiefferiella ilkleyensis_2578535	E08_T19	63.5	0.0903915
13565;k__Eukaryota_2759;p__Arthropoda_6656;c__Insecta_50557;o__Diptera_7147;f__Chironomidae_7149;g__Eukiefferiella_288843;s__Eukiefferiella ilkleyensis_2578535	E07_T14	35	0.284553
13565;k__Eukaryota_2759;p__Arthropoda_6656;c__Insecta_50557;o__Diptera_7147;f__Chironomidae_7149;g__Eukiefferiella_288843;s__Eukiefferiella ilkleyensis_2578535	E11_T06	24	0.172662
13566;k__Eukaryota_2759;p__Arthropoda_6656;c__Insecta_50557;o__Diptera_7147;f__Chironomidae_7149;g__Corynoneura_611344;s__Corynoneura fittkaui_879748	E10_T05	229	0.797909
13577;k__Eukaryota_2759;p__Arthropoda_6656;c__Hexanauplia_72037;o__Calanoida_6833;f__Diaptomidae_236535;g__Eudiaptomus_251516;s__Eudiaptomus gracilis_251517	E04_T15	198	0.209302
13577;k__Eukaryota_2759;p__Arthropoda_6656;c__Hexanauplia_72037;o__Calanoida_6833;f__Diaptomidae_236535;g__Eudiaptomus_251516;s__Eudiaptomus gracilis_251517	E01_T01	80	0.0404449
13593;k__Eukaryota_2759;p__Arthropoda_6656;c__Insecta_50557;o__Diptera_7147;f__Simuliidae_7190;g__Simulium_7191;s__Simulium variegatum_446483	E10_T02	9	0.00470958
13597;k__Eukaryota_2759;p__Arthropoda_6656;c__Insecta_50557;o__Diptera_7147;f__Chironomidae_7149;g__Cricotopus_153373;s__Cricotopus bicinctus_302184	E04_T08	225	0.211665
13597;k__Eukaryota_2759;p__Arthropoda_6656;c__Insecta_50557;o__Diptera_7147;f__Chironomidae_7149;g__Cricotopus_153373;s__Cricotopus bicinctus_302184	E06_T02	39	0.111429
13600;k__Eukaryota_2759;p__Arthropoda_6656;c__Malacostraca_6681;o__Mysida_75399;f__Mysidae_79901;g__Michthyops_401134;s__Michthyops parvus_2664504	E09_T13	11	0.0119565
13600;k__Eukaryota_2759;p__Arthropoda_6656;c__Malacostraca_6681;o__Mysida_75399;f__Mysidae_79901;g__Michthyops_401134;s__Michthyops parvus_2664504	E12_T12	6	0.0326087
13608;k__Eukaryota_2759;p__Arthropoda_6656;c__Hexanauplia_72037;o__Calanoida_6833;f__Diaptomidae_236535;g__Eudiaptomus_251516;s__Eudiaptomus gracilis_251517	E03_T06	16	0.023088
13608;k__Eukaryota_2759;p__Arthropoda_6656;c__Hexanauplia_72037;o__Calanoida_6833;f__Diaptomidae_236535;g__Eudiaptomus_251516;s__Eudiaptomus gracilis_251517	E03_T01	173	0.137247
13608;k__Eukaryota_2759;p__Arthropoda_6656;c__Hexanauplia_72037;o__Calanoida_6833;f__Diaptomidae_236535;g__Eudiaptomus_251516;s__Eudiaptomus gracilis_251517	E04_T14	72	0.0478405
13613;k__Eukaryota_2759;p__Arthropoda_6656;c__Insecta_50557;o__Plecoptera_50622;f__Nemouridae_62802;g__Amphinemura_143723;s__Amphinemura sulcicollis_143724	E03_T02	45	0.0855513
13613;k__Eukaryota_2759;p__Arthropoda_6656;c__Insecta_50557;o__Plecoptera_50622;f__Nemouridae_62802;g__Amphinemura_143723;s__Amphinemura sulcicollis_143724	E04_T02	11	0.15493
13614;k__Eukaryota_2759;p__Arthropoda_6656;c__Hexanauplia_72037;o__Harpacticoida_41212;f__Laophontidae_610295;g__Platychelipus_2593135;s__Platychelipus littoralis_2593136	E01_T11	7	0.022082
13615;k__Eukaryota_2759;p__Arthropoda_6656;c__Insecta_50557;o__Ephemeroptera_30073;f__Baetidae_172515;g__Baetis_189838;s__Baetis rhodani_189839	E12_T02	9	0.0181087
13615;k__Eukaryota_2759;p__Arthropoda_6656;c__Insecta_50557;o__Ephemeroptera_30073;f__Baetidae_172515;g__Baetis_189838;s__Baetis rhodani_189839	E10_T02	64	0.0334903
13617;k__Eukaryota_2759;p__Arthropoda_6656;c__Insecta_50557;o__Diptera_7147;f__Chironomidae_7149;g__Thienemanniella_611396;s__Thienemanniella caspersi_2578642	E05_T01	24	0.0252101
13634;k__Eukaryota_2759;p__Arthropoda_6656;c__Branchiopoda_6658;o__Diplostraca_84337;f__Holopediidae_77709;g__Holopedium_77710;s__Holopedium gibberum_77711	E04_T06	8	0.0160643
13634;k__Eukaryota_2759;p__Arthropoda_6656;c__Branchiopoda_6658;o__Diplostraca_84337;f__Holopediidae_77709;g__Holopedium_77710;s__Holopedium gibberum_77711	E01_T11	14	0.044164
13637;k__Eukaryota_2759;p__Arthropoda_6656;c__Insecta_50557;o__Diptera_7147;f__Chironomidae_7149;g__Eukiefferiella_288843;s__Eukiefferiella ilkleyensis_2578535	E10_T18	21	0.0324826
13637;k__Eukaryota_2759;p__Arthropoda_6656;c__Insecta_50557;o__Diptera_7147;f__Chironomidae_7149;g__Eukiefferiella_288843;s__Eukiefferiella ilkleyensis_2578535	E14_T14	31	0.0329787
13637;k__Eukaryota_2759;p__Arthropoda_6656;c__Insecta_50557;o__Diptera_7147;f__Chironomidae_7149;g__Eukiefferiella_288843;s__Eukiefferiella ilkleyensis_2578535	E10_T02	77	0.040293
13637;k__Eukaryota_2759;p__Arthropoda_6656;c__Insecta_50557;o__Diptera_7147;f__Chironomidae_7149;g__Eukiefferiella_288843;s__Eukiefferiella ilkleyensis_2578535	E09_T19	35	0.0702811
13637;k__Eukaryota_2759;p__Arthropoda_6656;c__Insecta_50557;o__Diptera_7147;f__Chironomidae_7149;g__Eukiefferiella_288843;s__Eukiefferiella ilkleyensis_2578535	E10_T19	22	0.093617
13667;k__Eukaryota_2759;p__Arthropoda_6656;c__Insecta_50557;o__Plecoptera_50622;f__Nemouridae_62802;g__Amphinemura_143723;s__Amphinemura sulcicollis_143724	E05_T01	14	0.0147059
13669;k__Eukaryota_2759;p__Arthropoda_6656;c__Insecta_50557;o__Trichoptera_30263;f__Sericostomatidae_177781;g__Sericostoma_177789;s__Sericostoma personatum_1271737	E09_T02	4	0.00506329
13682;k__Eukaryota_2759;p__Arthropoda_6656;c__Insecta_50557;o__Diptera_7147;f__Chironomidae_7149;g__Eukiefferiella_288843;s__Eukiefferiella claripennis_903428	E05_T01	2	0.00210084
13682;k__Eukaryota_2759;p__Arthropoda_6656;c__Insecta_50557;o__Diptera_7147;f__Chironomidae_7149;g__Eukiefferiella_288843;s__Eukiefferiella claripennis_903428	E11_T06	2	0.0143885
13690;k__Eukaryota_2759;p__Arthropoda_6656;c__Insecta_50557;o__Ephemeroptera_30073;f__Baetidae_172515;g__Baetis_189838;s__Baetis rhodani_189839	E08_T15	9	0.0222222
13690;k__Eukaryota_2759;p__Arthropoda_6656;c__Insecta_50557;o__Ephemeroptera_30073;f__Baetidae_172515;g__Baetis_189838;s__Baetis rhodani_189839	E14_T17	10	0.0510204
13690;k__Eukaryota_2759;p__Arthropoda_6656;c__Insecta_50557;o__Ephemeroptera_30073;f__Baetidae_172515;g__Baetis_189838;s__Baetis rhodani_189839	E10_T02	80	0.0418629
13692;k__Eukaryota_2759;p__Arthropoda_6656;c__Insecta_50557;o__Diptera_7147;f__Simuliidae_7190;g__Simulium_7191;s__Simulium armoricanum_1780259	E05_T01	5	0.0052521
13696;k__Eukaryota_2759;p__Arthropoda_6656;c__Insecta_50557;o__Diptera_7147;f__Culicidae_7157;g__Anopheles_7164;s__Anopheles koliensis_30065	E03_T04	209	0.224973
13708;k__Eukaryota_2759;p__Arthropoda_6656;c__Insecta_50557;o__Diptera_7147;f__Chironomidae_7149;g__Eukiefferiella_288843;s__Eukiefferiella ilkleyensis_2578535	E08_T18	19	0.032368
13708;k__Eukaryota_2759;p__Arthropoda_6656;c__Insecta_50557;o__Diptera_7147;f__Chironomidae_7149;g__Eukiefferiella_288843;s__Eukiefferiella ilkleyensis_2578535	E12_T03	18	0.230769
13711;k__Eukaryota_2759;p__Arthropoda_6656;c__Insecta_50557;o__Ephemeroptera_30073;f__Baetidae_172515;g__Baetis_189838;s__Baetis rhodani_189839	E12_T17	12	0.0731707
13711;k__Eukaryota_2759;p__Arthropoda_6656;c__Insecta_50557;o__Ephemeroptera_30073;f__Baetidae_172515;g__Baetis_189838;s__Baetis rhodani_189839	E12_T18	11	0.0226571
13711;k__Eukaryota_2759;p__Arthropoda_6656;c__Insecta_50557;o__Ephemeroptera_30073;f__Baetidae_172515;g__Baetis_189838;s__Baetis rhodani_189839	E10_T02	59	0.0308739
13722;k__Eukaryota_2759;p__Arthropoda_6656;c__Branchiopoda_6658;o__Diplostraca_84337;f__Holopediidae_77709;g__Holopedium_77710;s__Holopedium gibberum_77711	E01_T02	77	0.0568475
13722;k__Eukaryota_2759;p__Arthropoda_6656;c__Branchiopoda_6658;o__Diplostraca_84337;f__Holopediidae_77709;g__Holopedium_77710;s__Holopedium gibberum_77711	E04_T19	124	0.0778894
1386;k__Eukaryota_2759;p__Arthropoda_6656;c__Insecta_50557;o__Diptera_7147;f__Chironomidae_7149;g__Micropsectra_288800;s__Micropsectra pallidula_315527	E12_T06	5	0.0199203
1401;k__Eukaryota_2759;p__Arthropoda_6656;c__Insecta_50557;o__Diptera_7147;f__Culicidae_7157;g__Anopheles_7164;s__Anopheles rondoni_58252	E10_T05	58	0.202091
1427;k__Eukaryota_2759;p__Arthropoda_6656;c__Hexanauplia_72037;o__Cyclopoida_84308;f__Cyclopidae_84315;g__Megacyclops_938111;s__Megacyclops viridis_938113	E01_T17	57	0.0731707
1432;k__Eukaryota_2759;p__Arthropoda_6656;c__Insecta_50557;o__Diptera_7147;f__Chironomidae_7149;g__Thienemanniella_611396;s__Thienemanniella majuscula_611686	E09_T17	57	0.124183
1433;k__Eukaryota_2759;p__Arthropoda_6656;c__Insecta_50557;o__Diptera_7147;f__Chironomidae_7149;g__Thienemanniella_611396;s__Thienemanniella majuscula_611686	E09_T17	57	0.124183
144;k__Eukaryota_2759;p__Arthropoda_6656;c__Hexanauplia_72037;o__Harpacticoida_41212;f__Rhizotrichidae_2592946;g__Rhizothrix_2592947;s__Rhizothrix curvata_2592948	E10_T19	28	0.119149
1441;k__Eukaryota_2759;p__Arthropoda_6656;c__Insecta_50557;o__Diptera_7147;f__Chironomidae_7149;g__Thienemanniella_611396;s__Thienemanniella vittata_879780	E04_T01	30	0.0317628
1447;k__Eukaryota_2759;p__Arthropoda_6656;c__Insecta_50557;o__Diptera_7147;f__Chironomidae_7149;g__Cricotopus_153373;s__Cricotopus pulchripes_2578503	E05_T01	16	0.0168067
1500;k__Eukaryota_2759;p__Arthropoda_6656;c__Insecta_50557;o__Diptera_7147;f__Chironomidae_7149;g__Corynoneura_611344;s__Corynoneura fittkaui_879748	E14_T02	17	0.0223979
1516;k__Eukaryota_2759;p__Arthropoda_6656;c__Insecta_50557;o__Trichoptera_30263;f__Limnephilidae_50645;g__Potamophylax_446497;s__Potamophylax latipennis_1432109	E06_T14	19	0.0189715
1516;k__Eukaryota_2759;p__Arthropoda_6656;c__Insecta_50557;o__Trichoptera_30263;f__Limnephilidae_50645;g__Potamophylax_446497;s__Potamophylax latipennis_1432109	E09_T13	35	0.0380435
1518;k__Eukaryota_2759;p__Arthropoda_6656;c__Insecta_50557;o__Diptera_7147;f__Chironomidae_7149;g__Eukiefferiella_288843;s__Eukiefferiella ilkleyensis_2578535	E13_T18	41	0.0719298
1518;k__Eukaryota_2759;p__Arthropoda_6656;c__Insecta_50557;o__Diptera_7147;f__Chironomidae_7149;g__Eukiefferiella_288843;s__Eukiefferiella ilkleyensis_2578535	E14_T17	13	0.0663265
1519;k__Eukaryota_2759;p__Arthropoda_6656;c__Insecta_50557;o__Ephemeroptera_30073;f__Heptageniidae_178295;g__Rhithrogena_307890;s__Rhithrogena semicolorata_1351858	E14_T02	38	0.0500659
155;k__Eukaryota_2759;p__Arthropoda_6656;c__Insecta_50557;o__Trichoptera_30263;f__Sericostomatidae_177781;g__Sericostoma_177789;s__Sericostoma personatum_1271737	E13_T13	3	0.0166667
1581;k__Eukaryota_2759;p__Arthropoda_6656;c__Insecta_50557;o__Diptera_7147;f__Chironomidae_7149;g__Thienemanniella_611396;s__Thienemanniella majuscula_611686	E09_T17	52	0.11329
1582;k__Eukaryota_2759;p__Arthropoda_6656;c__Insecta_50557;o__Trichoptera_30263;f__Limnephilidae_50645;g__Potamophylax_446497;s__Potamophylax latipennis_1432109	E11_T13	13	0.0262626
1582;k__Eukaryota_2759;p__Arthropoda_6656;c__Insecta_50557;o__Trichoptera_30263;f__Limnephilidae_50645;g__Potamophylax_446497;s__Potamophylax latipennis_1432109	E12_T14	26	0.0183292
1582;k__Eukaryota_2759;p__Arthropoda_6656;c__Insecta_50557;o__Trichoptera_30263;f__Limnephilidae_50645;g__Potamophylax_446497;s__Potamophylax latipennis_1432109	E12_T10	13	0.13198
159;k__Eukaryota_2759;p__Arthropoda_6656;c__Hexanauplia_72037;o__Calanoida_6833;f__Diaptomidae_236535;g__Eudiaptomus_251516;s__Eudiaptomus gracilis_251517	E05_T17	157	0.343545
162;k__Eukaryota_2759;p__Arthropoda_6656;c__Insecta_50557;o__Plecoptera_50622;f__Nemouridae_62802;g__Amphinemura_143723;s__Amphinemura sulcicollis_143724	E02_T01	14	0.00684429
1634;k__Eukaryota_2759;p__Arthropoda_6656;c__Insecta_50557;o__Diptera_7147;f__Culicidae_7157;g__Anopheles_7164;s__Anopheles galvaoi_58246	E06_T19	22	0.0225873
1646;k__Eukaryota_2759;p__Arthropoda_6656;c__Insecta_50557;o__Trichoptera_30263;f__Sericostomatidae_177781;g__Sericostoma_177789;s__Sericostoma personatum_1271737	E09_T13	28	0.0304348
1657;k__Eukaryota_2759;p__Arthropoda_6656;c__Hexanauplia_72037;o__Harpacticoida_41212;f__Rhizotrichidae_2592946;g__Rhizothrix_2592947;s__Rhizothrix minuta_2592949	E01_T15	50	0.0734214
1671;k__Eukaryota_2759;p__Arthropoda_6656;c__Insecta_50557;o__Trichoptera_30263;f__Limnephilidae_50645;g__Potamophylax_446497;s__Potamophylax cingulatus_1271735	E04_T14	20	0.013289
1678;k__Eukaryota_2759;p__Arthropoda_6656;c__Malacostraca_6681;o__Mysida_75399;f__Mysidae_79901;g__Michthyops_401134;s__Michthyops parvus_2664504	E12_T14	16	0.0112795
1694;k__Eukaryota_2759;p__Arthropoda_6656;c__Insecta_50557;o__Trichoptera_30263;f__Limnephilidae_50645;g__Potamophylax_446497;s__Potamophylax cingulatus_1271735	E06_T13	6	0.0192926
1694;k__Eukaryota_2759;p__Arthropoda_6656;c__Insecta_50557;o__Trichoptera_30263;f__Limnephilidae_50645;g__Potamophylax_446497;s__Potamophylax cingulatus_1271735	E06_T14	16	0.015976
1694;k__Eukaryota_2759;p__Arthropoda_6656;c__Insecta_50557;o__Trichoptera_30263;f__Limnephilidae_50645;g__Potamophylax_446497;s__Potamophylax cingulatus_1271735	E02_T19	7	0.0111821
1696;k__Eukaryota_2759;p__Arthropoda_6656;c__Insecta_50557;o__Diptera_7147;f__Chironomidae_7149;g__Thienemanniella_611396;s__Thienemanniella vittata_879780	E04_T01	49	0.0518793
170;k__Eukaryota_2759;p__Arthropoda_6656;c__Malacostraca_6681;o__Mysida_75399;f__Mysidae_79901;g__Michthyops_401134;s__Michthyops parvus_2664504	E10_T14	15	0.0327511
170;k__Eukaryota_2759;p__Arthropoda_6656;c__Malacostraca_6681;o__Mysida_75399;f__Mysidae_79901;g__Michthyops_401134;s__Michthyops parvus_2664504	E08_T14	23	0.0241343
171;k__Eukaryota_2759;p__Arthropoda_6656;c__Insecta_50557;o__Diptera_7147;f__Chironomidae_7149;g__Eukiefferiella_288843;s__Eukiefferiella ilkleyensis_2578535	E12_T18	19	0.0391349
171;k__Eukaryota_2759;p__Arthropoda_6656;c__Insecta_50557;o__Diptera_7147;f__Chironomidae_7149;g__Eukiefferiella_288843;s__Eukiefferiella ilkleyensis_2578535	E12_T17	9	0.054878
171;k__Eukaryota_2759;p__Arthropoda_6656;c__Insecta_50557;o__Diptera_7147;f__Chironomidae_7149;g__Eukiefferiella_288843;s__Eukiefferiella ilkleyensis_2578535	E14_T17	9	0.0459184
1718;k__Eukaryota_2759;p__Arthropoda_6656;c__Insecta_50557;o__Diptera_7147;f__Simuliidae_7190;g__Simulium_7191;s__Simulium intermedium_502684	E02_T19	24	0.0383387
1722;k__Eukaryota_2759;p__Arthropoda_6656;c__Insecta_50557;o__Diptera_7147;f__Culicidae_7157;g__Anopheles_7164;s__Anopheles tessellatus_59161	E11_T02	14	0.0265403
1726;k__Eukaryota_2759;p__Arthropoda_6656;c__Insecta_50557;o__Diptera_7147;f__Chironomidae_7149;g__Tvetenia_611398;s__Tvetenia calvescens_611691	E10_T02	9	0.00470958
1729;k__Eukaryota_2759;p__Arthropoda_6656;c__Insecta_50557;o__Trichoptera_30263;f__Limnephilidae_50645;g__Potamophylax_446497;s__Potamophylax cingulatus_1271735	E03_T19	15	0.00789266
173;k__Eukaryota_2759;p__Arthropoda_6656;c__Insecta_50557;o__Ephemeroptera_30073;f__Baetidae_172515;g__Baetis_189838;s__Baetis rhodani_189839	E10_T02	38	0.0198849
1740;k__Eukaryota_2759;p__Arthropoda_6656;c__Insecta_50557;o__Diptera_7147;f__Chironomidae_7149;g__Eukiefferiella_288843;s__Eukiefferiella ilkleyensis_2578535	E12_T15	23	0.127778
1740;k__Eukaryota_2759;p__Arthropoda_6656;c__Insecta_50557;o__Diptera_7147;f__Chironomidae_7149;g__Eukiefferiella_288843;s__Eukiefferiella ilkleyensis_2578535	E10_T18	16	0.0247486
1740;k__Eukaryota_2759;p__Arthropoda_6656;c__Insecta_50557;o__Diptera_7147;f__Chironomidae_7149;g__Eukiefferiella_288843;s__Eukiefferiella ilkleyensis_2578535	E06_T19	9	0.00924025
1782;k__Eukaryota_2759;p__Arthropoda_6656;c__Insecta_50557;o__Diptera_7147;f__Simuliidae_7190;g__Simulium_7191;s__Simulium variegatum_446483	E10_T04	47	0.5875
1797;k__Eukaryota_2759;p__Arthropoda_6656;c__Hexanauplia_72037;o__Harpacticoida_41212;f__Laophontidae_610295;g__Platychelipus_2593135;s__Platychelipus littoralis_2593136	E04_T13	9	0.0121622
181;k__Eukaryota_2759;p__Arthropoda_6656;c__Insecta_50557;o__Diptera_7147;f__Chironomidae_7149;g__Eukiefferiella_288843;s__Eukiefferiella ilkleyensis_2578535	E08_T14	22	0.023085
181;k__Eukaryota_2759;p__Arthropoda_6656;c__Insecta_50557;o__Diptera_7147;f__Chironomidae_7149;g__Eukiefferiella_288843;s__Eukiefferiella ilkleyensis_2578535	E09_T18	24	0.0426667
181;k__Eukaryota_2759;p__Arthropoda_6656;c__Insecta_50557;o__Diptera_7147;f__Chironomidae_7149;g__Eukiefferiella_288843;s__Eukiefferiella ilkleyensis_2578535	E11_T18	38	0.0812834
1826;k__Eukaryota_2759;p__Arthropoda_6656;c__Insecta_50557;o__Plecoptera_50622;f__Leuctridae_143733;g__Leuctra_143734;s__Leuctra nigra_143735	E06_T14	6	0.00599101
1828;k__Eukaryota_2759;p__Arthropoda_6656;c__Insecta_50557;o__Diptera_7147;f__Chironomidae_7149;g__Eukiefferiella_288843;s__Eukiefferiella ilkleyensis_2578535	E09_T01	46	0.469388
185;k__Eukaryota_2759;p__Arthropoda_6656;c__Hexanauplia_72037;o__Calanoida_6833;f__Diaptomidae_236535;g__Eudiaptomus_251516;s__Eudiaptomus gracilis_251517	E02_T01	58	0.0283549
185;k__Eukaryota_2759;p__Arthropoda_6656;c__Hexanauplia_72037;o__Calanoida_6833;f__Diaptomidae_236535;g__Eudiaptomus_251516;s__Eudiaptomus gracilis_251517	E04_T19	95	0.0596734
187;k__Eukaryota_2759;p__Arthropoda_6656;c__Insecta_50557;o__Ephemeroptera_30073;f__Heptageniidae_178295;g__Rhithrogena_307890;s__Rhithrogena semicolorata_1351858	E08_T01	40	0.0894855
1873;k__Eukaryota_2759;p__Arthropoda_6656;c__Insecta_50557;o__Diptera_7147;f__Chironomidae_7149;g__Synorthocladius_611392;s__Synorthocladius semivirens_611678	E07_T03	45	0.44335
1875;k__Eukaryota_2759;p__Arthropoda_6656;c__Insecta_50557;o__Diptera_7147;f__Chironomidae_7149;g__Corynoneura_611344;s__Corynoneura lobata_611448	E08_T06	45	0.138889
1914;k__Eukaryota_2759;p__Arthropoda_6656;c__Insecta_50557;o__Megaloptera_50553;f__Sialidae_50606;g__Stenosialis_1821768;s__Stenosialis australiensis_1821769	E08_T12	5	0.046729
1914;k__Eukaryota_2759;p__Arthropoda_6656;c__Insecta_50557;o__Megaloptera_50553;f__Sialidae_50606;g__Stenosialis_1821768;s__Stenosialis australiensis_1821769	E12_T19	39	0.0846906
1919;k__Eukaryota_2759;p__Arthropoda_6656;c__Insecta_50557;o__Trichoptera_30263;f__Limnephilidae_50645;g__Potamophylax_446497;s__Potamophylax latipennis_1432109	E14_T19	11	0.00744501
1919;k__Eukaryota_2759;p__Arthropoda_6656;c__Insecta_50557;o__Trichoptera_30263;f__Limnephilidae_50645;g__Potamophylax_446497;s__Potamophylax latipennis_1432109	E14_T17	6	0.0306122
1930;k__Eukaryota_2759;p__Arthropoda_6656;c__Insecta_50557;o__Ephemeroptera_30073;f__Baetidae_172515;g__Baetis_189838;s__Baetis rhodani_189839	E14_T18	4	0.0119048
1960;k__Eukaryota_2759;p__Arthropoda_6656;c__Insecta_50557;o__Diptera_7147;f__Chironomidae_7149;g__Eukiefferiella_288843;s__Eukiefferiella ilkleyensis_2578535	E07_T18	43	0.0397964
1962;k__Eukaryota_2759;p__Arthropoda_6656;c__Insecta_50557;o__Trichoptera_30263;f__Leptoceridae_50642;g__Adicella_699886;s__Adicella filicornis_1875068	E12_T14	43	0.0303137
1992;k__Eukaryota_2759;p__Arthropoda_6656;c__Insecta_50557;o__Trichoptera_30263;f__Limnephilidae_50645;g__Halesus_465431;s__Halesus radiatus_1271722	E11_T13	2	0.0040404
200;k__Eukaryota_2759;p__Arthropoda_6656;c__Insecta_50557;o__Diptera_7147;f__Chironomidae_7149;g__Thienemanniella_611396;s__Thienemanniella caspersi_2578642	E08_T19	4	0.00569395
2004;k__Eukaryota_2759;p__Arthropoda_6656;c__Insecta_50557;o__Megaloptera_50553;f__Sialidae_50606;g__Stenosialis_1821768;s__Stenosialis australiensis_1821769	E06_T19	9	0.00924025
201;k__Eukaryota_2759;p__Arthropoda_6656;c__Insecta_50557;o__Ephemeroptera_30073;f__Baetidae_172515;g__Baetis_189838;s__Baetis rhodani_189839	E14_T19	44	0.02978
201;k__Eukaryota_2759;p__Arthropoda_6656;c__Insecta_50557;o__Ephemeroptera_30073;f__Baetidae_172515;g__Baetis_189838;s__Baetis rhodani_189839	E12_T19	7	0.0152009
201;k__Eukaryota_2759;p__Arthropoda_6656;c__Insecta_50557;o__Ephemeroptera_30073;f__Baetidae_172515;g__Baetis_189838;s__Baetis rhodani_189839	E13_T18	18	0.0315789
2011;k__Eukaryota_2759;p__Arthropoda_6656;c__Insecta_50557;o__Diptera_7147;f__Chironomidae_7149;g__Cricotopus_153373;s__Cricotopus bicinctus_302184	E03_T02	7	0.013308
2011;k__Eukaryota_2759;p__Arthropoda_6656;c__Insecta_50557;o__Diptera_7147;f__Chironomidae_7149;g__Cricotopus_153373;s__Cricotopus bicinctus_302184	E04_T08	35	0.0329257
2012;k__Eukaryota_2759;p__Arthropoda_6656;c__Insecta_50557;o__Diptera_7147;f__Chironomidae_7149;g__Thienemanniella_611396;s__Thienemanniella vittata_879780	E04_T01	42	0.044468
2014;k__Eukaryota_2759;p__Arthropoda_6656;c__Insecta_50557;o__Diptera_7147;f__Chironomidae_7149;g__Micropsectra_288800;s__Micropsectra junci_288867	E04_T19	42	0.0263819
2041;k__Eukaryota_2759;p__Arthropoda_6656;c__Insecta_50557;o__Diptera_7147;f__Chironomidae_7149;g__Cardiocladius_61019;s__Cardiocladius capucinus_2578480	E11_T02	17	0.0322275
2042;k__Eukaryota_2759;p__Arthropoda_6656;c__Insecta_50557;o__Plecoptera_50622;f__Nemouridae_62802;g__Protonemura_143716;s__Protonemura meyeri_466578	E09_T13	7	0.0076087
2044;k__Eukaryota_2759;p__Arthropoda_6656;c__Malacostraca_6681;o__Mysida_75399;f__Mysidae_79901;g__Michthyops_401134;s__Michthyops parvus_2664504	E10_T13	13	0.0398773
2044;k__Eukaryota_2759;p__Arthropoda_6656;c__Malacostraca_6681;o__Mysida_75399;f__Mysidae_79901;g__Michthyops_401134;s__Michthyops parvus_2664504	E09_T14	16	0.00849708
2052;k__Eukaryota_2759;p__Arthropoda_6656;c__Insecta_50557;o__Trichoptera_30263;f__Limnephilidae_50645;g__Potamophylax_446497;s__Potamophylax latipennis_1432109	E08_T13	11	0.0289474
2066;k__Eukaryota_2759;p__Arthropoda_6656;c__Insecta_50557;o__Diptera_7147;f__Chironomidae_7149;g__Eukiefferiella_288843;s__Eukiefferiella ilkleyensis_2578535	E08_T07	41	0.369369
2068;k__Eukaryota_2759;p__Arthropoda_6656;c__Insecta_50557;o__Diptera_7147;f__Chironomidae_7149;g__Corynoneura_611344;s__Corynoneura fittkaui_879748	E11_T06	41	0.294964
2101;k__Eukaryota_2759;p__Arthropoda_6656;c__Insecta_50557;o__Trichoptera_30263;f__Limnephilidae_50645;g__Potamophylax_446497;s__Potamophylax latipennis_1432109	E12_T17	13	0.0792683
2101;k__Eukaryota_2759;p__Arthropoda_6656;c__Insecta_50557;o__Trichoptera_30263;f__Limnephilidae_50645;g__Potamophylax_446497;s__Potamophylax latipennis_1432109	E07_T06	9	0.0401786
2103;k__Eukaryota_2759;p__Arthropoda_6656;c__Insecta_50557;o__Diptera_7147;f__Chironomidae_7149;g__Orthocladius_288845;s__Orthocladius frigidus_1751541	E08_T19	23	0.0327402
2124;k__Eukaryota_2759;p__Arthropoda_6656;c__Insecta_50557;o__Trichoptera_30263;f__Stenopsychidae_177924;g__Stenopsyche_177929;s__Stenopsyche pallens_349308	E05_T12	40	0.366972
215;k__Eukaryota_2759;p__Arthropoda_6656;c__Insecta_50557;o__Diptera_7147;f__Chironomidae_7149;g__Corynoneura_611344;s__Corynoneura lobata_611448	E09_T06	33	0.103448
2185;k__Eukaryota_2759;p__Arthropoda_6656;c__Insecta_50557;o__Plecoptera_50622;f__Perlodidae_50623;g__Isoperla_143767;s__Isoperla grammatica_552050	E12_T19	8	0.0173724
2185;k__Eukaryota_2759;p__Arthropoda_6656;c__Insecta_50557;o__Plecoptera_50622;f__Perlodidae_50623;g__Isoperla_143767;s__Isoperla grammatica_552050	E04_T19	4	0.00251256
2186;k__Eukaryota_2759;p__Arthropoda_6656;c__Insecta_50557;o__Trichoptera_30263;f__Limnephilidae_50645;g__Halesus_465431;s__Halesus radiatus_1271722	E11_T14	22	0.0235798
2186;k__Eukaryota_2759;p__Arthropoda_6656;c__Insecta_50557;o__Trichoptera_30263;f__Limnephilidae_50645;g__Halesus_465431;s__Halesus radiatus_1271722	E05_T13	4	0.00492308
22;k__Eukaryota_2759;p__Arthropoda_6656;c__Insecta_50557;o__Diptera_7147;f__Culicidae_7157;g__Aedes_7158;s__Aedes vexans_7163	E05_T01	18	0.0189076
22;k__Eukaryota_2759;p__Arthropoda_6656;c__Insecta_50557;o__Diptera_7147;f__Culicidae_7157;g__Aedes_7158;s__Aedes vexans_7163	E07_T18	87	0.0805183
[truncated: 1,134 more rows]

## Sheet: Figure 5c,f&i, 6c,f&i
taxonomy	SampleSite_time	reads	normalised_reads
[truncated: 1,739 more rows]
